# Supplementary material for: Chemical tools to define and manipulate interferon-inducible Ubl protease USP18
Source: Nat Commun. 2025 Jan 22;16:957. doi: 10.1038/s41467-025-56336-5 (PMC11754618; doi:10.1038/s41467-025-56336-5)
Supplement: Supplementary file 3 — Supplementary Data 1 [file 41467_2025_56336_MOESM3_ESM.xlsx]

## Sheet: Data S1
Supplementary Data 1. ABPP in HEK293T cell lysates
DUB ABPP - Proteins w/Quan in Any 2+ Samples -- -1 > Log2FC > 1, pvalue < 0.05 - (TMT)												(Ub) / (DMSO)			(ct-mISG15[WT]) / (DMSO)			(ct-mISG15[R153Agb]) / (DMSO)			%CV				Total Peptide Normalized Intensities
Accession	Description	Gene	Coverage [%]	# Peptides	# PSMs	# Unique Peptides	# AAs	MW [kDa]	calc. pI	Score Sequest HT	Sum PEP Score	Log2FC	p-value	Adj. p-value	Log2FC	p-value	Adj. p-value	Log2FC	p-value	Adj. p-value	ct-mISG15[WT]	ct-mISG15[R153Agb]	DMSO	Ub	TMT126	TMT127N	TMT127C	TMT128N	TMT128C	TMT129N	TMT129C	TMT130N	TMT130C	TMT131N	TMT131C	TMT132N
																									DMSO_1	DMSO_2	DMSO_3	Ub_1	Ub_2	Ub_3	ct-mISG15[WT]_1	ct-mISG15[WT]_2	ct-mISG15[WT]_3	ct-mISG15[R153Agb]_1	ct-mISG15[R153Agb]_2	ct-mISG15[R153Agb]_3
O94782	Ubiquitin carboxyl-terminal hydrolase 1	USP1	19	12	23	12	785	88.2	5.45	5.52	34.426	3.3	0.00412775	0.022276	0.43	0.992944	1	0.13	0.991687	1	58.86	55.35	65.43	4.31	70086.5	155903	43454.3	691888	741432	685963	44048.3	161215	94334.6	157894	76554.1	56531.4
Q14694	Ubiquitin carboxyl-terminal hydrolase 10	USP10	18	9	17	9	798	87.1	5.31	0	22.744	1.6	4.15515e-06	0.000149031	0.66	0.00267592	0.0412153	1.07	8.09179e-05	0.00563611	9.32	8.39	13.6	6.77	216777	172095	173220	576938	526427	506443	269186	272874	317173	416671	363220	359835
P51784	Ubiquitin carboxyl-terminal hydrolase 11	USP11	18	13	23	13	963	109.7	5.45	14.15	40.395	1.06	0.0148077	0.0577286	-0.31	0.996477	1	-0.38	0.959283	1	13.42	15.62	43.11	3.76	252477	495584	651595	1.09515e+06	1.02273e+06	1.03154e+06	370682	400779	479065	379861	339560	460171
P54578	Ubiquitin carboxyl-terminal hydrolase 14	USP14	65	27	63	27	494	56	5.3	84.13	150.835	4.09	1.97376e-08	1.06188e-05	3.26	8.46075e-08	4.59595e-05	1.08	0.000964419	0.0230597	15.22	0.63	20.85	4.56	602984	574289	828864	1.05337e+07	9.64143e+06	1.03036e+07	5.34675e+06	5.77388e+06	7.11993e+06	1.27387e+06	1.26632e+06	1.28239e+06
Q9Y4E8	Ubiquitin carboxyl-terminal hydrolase 15	USP15	22	21	47	21	981	112.3	5.22	48.87	100.52	2.56	7.28054e-05	0.00123693	-0.64	0.103592	0.376336	-0.14	0.996131	1	34.25	16.33	24.13	1.78	1.25974e+06	1.5434e+06	941455	7.34188e+06	7.59919e+06	7.41682e+06	473143	810873	981172	1.14675e+06	1.39127e+06	1.01011e+06
Q9Y5T5	Ubiquitin carboxyl-terminal hydrolase 16	USP16	32	19	33	19	823	93.5	6.93	42.7	78.338	2.13	6.86534e-05	0.00119147	2.83	6.91595e-06	0.00123949	1.82	0.000246524	0.0112838	14.37	13.03	33.09	1.45	880678	464622	589913	2.56736e+06	2.63725e+06	2.57813e+06	4.1891e+06	3.83686e+06	5.05428e+06	1.7917e+06	2.33023e+06	2.08743e+06
O94966	Ubiquitin carboxyl-terminal hydrolase 19	USP19	27	23	49	23	1318	145.6	6.28	47.1	91.656	2.44	8.53493e-07	6.88769e-05	0.42	0.114513	0.397226	0.68	0.00595349	0.0681249	22.44	4.76	8.85	3.29	522732	588604	623494	3.36612e+06	3.18877e+06	3.17438e+06	591226	784915	936376	1.00101e+06	912271	940926
Q9Y2K6	Ubiquitin carboxyl-terminal hydrolase 20	USP20	8	6	9	6	914	101.9	6.11	6.99	19.51	2.23	0.0122021	0.0493589	0.38	0.999851	1	0.27	0.999847	1	32.44	22.2	67	5.99	65188.4	76295.5	204058	380728	358055	337742	70397.6	99054.1	136335	124884	92025.1	82674.9
Q9UPT9	Ubiquitin carboxyl-terminal hydrolase 22	USP22	8	3	5	3	525	59.9	8.05	3.37	11.904	1.97			0.56			0.75			15.84	20.65		10.97	0	38932.2	0	181093	152826	148675	43407.7	57383	58497	71682.8	65267.3	47231.6
Q9UPU5	Ubiquitin carboxyl-terminal hydrolase 24	USP24	15	32	52	32	2620	294.2	6.14	19.96	97.192	2.04	2.79795e-05	0.000636041	0.42	0.129232	0.431575	0.48	0.111672	0.397551	29.47	11.7	7.19	9.08	453695	506690	444210	2.06966e+06	1.72825e+06	1.87024e+06	516812	605301	895650	755766	631329	612207
Q9UHP3	Ubiquitin carboxyl-terminal hydrolase 25	USP25	4	4	9	4	1055	122.1	5.34	0	12.923	-0.28	0.843	1	-1.81	0.00525065	0.0618197	-2.56	0.00156302	0.0309131	2.48	70.31	20.33	9.86	264376	289689	385087	279544	235105	238443	82339.6	82338.1	78848.8	84534.2	0	28389.6
Q96RU2	Ubiquitin carboxyl-terminal hydrolase 28	USP28	21	16	28	16	1077	122.4	5.2	14.66	62.96	3.04	2.70321e-07	3.11641e-05	1.11	0.000984115	0.0214511	1.17	0.000383475	0.0142867	6.49	9.98	23.6	6.93	242590	182351	153395	1.62374e+06	1.50491e+06	1.41455e+06	352871	392943	398102	410469	470678	389214
Q8NFA0	Ubiquitin carboxyl-terminal hydrolase 32	USP32	4	6	10	6	1604	181.5	6.44	0	16.518	1.85	0.00011156	0.00176527	0.22	0.694048	1	0.2	0.470808	0.910288	18.48	26.32	19.11	7.59	95366.5	137626	133762	530628	481042	457895	115520	166766	155844	118226	153919	200992
Q8TEY7	Ubiquitin carboxyl-terminal hydrolase 33	USP33	22	12	19	12	942	106.7	6.02	0	47.773	2.62	1.02338e-07	1.80464e-05	0.34	0.0485726	0.230434	0.57	0.00367917	0.0503409	4.15	15.36	14.36	3.9	77872.2	102131	99859.7	653459	610731	611793	126724	127582	118258	147960	173314	127441
Q9P275	Ubiquitin carboxyl-terminal hydrolase 36	USP36	2	2	5	2	1123	122.8	9.7	4.5	9.735	2.43	0.138641	0.30611	-0.11	0.688442	1	-0.17	0.834083	1	63.11	29.98	105.04	2.5	25387	50430.3	209703	274194	271097	261316	12913.7	46805	64146.4	44855.4	51172.1	27368.8
Q86T82	Ubiquitin carboxyl-terminal hydrolase 37	USP37	2	2	2	2	979	110.1	6.2	0	5.796	0.06	0.978877	1	-0.86	0.151127	0.475527	-0.26			10.43		26.36	20.93	25807.3	0	37631.8	33457.5	32428.2	22321.1	18461.3	15924.3	0	0	0	26084.7
Q8NB14	Ubiquitin carboxyl-terminal hydrolase 38	USP38	2	2	2	2	1042	116.5	6.21	0	5.282	0.09	0.999471	1	-1.43	0.408899	0.865557	-0.9	0.506398	0.946615	72.39	28.04	84.99	12.03	26134.2	0	104860	62230.4	55888.6	48846.7	11982.5	48492.2	19452.3	17532.9	31282.8	27986.9
Q53GS9	U4/U6.U5 tri-snRNP-associated protein 2	USP39	6	3	4	3	565	65.3	8.91	0	8.822	1.29	0.0053032	0.0271765	1.12	0.0139243	0.110097	0.94	0.0717185	0.306381	5.1	26.99	26.29	1.84	85105.7	0	58428	177139	171279	172010	154940	140916	153171	134980	85052.2	147614
Q13107	Ubiquitin carboxyl-terminal hydrolase 4	USP4	26	17	35	17	963	108.5	5.71	15.95	61.122	2.78	3.13207e-06	0.000126379	0.02	0.718687	1	0.54	0.263155	0.667048	22	15.62	14	6.78	355269	295619	271636	2.1013e+06	2.02753e+06	1.83966e+06	201454	308224	299796	430092	447457	330821
P62068	Ubiquitin carboxyl-terminal hydrolase 46	USP46	6	2	2	2	366	42.4	6.83	1.86	6.301	2.1	0.00928729	0.0402832	-0.84	0.343936	0.780264	-0.41	0.450282	0.886182	78.4	27.44	9.88	10.04	35847	36838	42880.8	152198	157632	183089	11002	0	38371.7	28556.7	16628.6	27782.6
Q96K76	Ubiquitin carboxyl-terminal hydrolase 47	USP47	24	28	51	28	1375	157.2	5.08	13.62	80.404	1.92	5.03658e-08	1.24445e-05	0.28	0.00726121	0.0755634	0.69	0.000133398	0.00763226	8.65	8.06	7.74	4.26	748690	652581	748582	2.96705e+06	2.72595e+06	2.82848e+06	891702	911666	1.04277e+06	1.21095e+06	1.09281e+06	1.28378e+06
Q86UV5	Ubiquitin carboxyl-terminal hydrolase 48	USP48	16	15	24	15	1035	119	6.05	8.72	44.057	1.53	2.14071e-05	0.000493587	-0.01	0.983786	1	0.37	0.316452	0.729433	13.84	8.5	16.72	5.75	437584	357537	315743	1.11294e+06	994167	1.03579e+06	354977	348068	442883	462756	396897	460563
P45974	Ubiquitin carboxyl-terminal hydrolase 5	USP5	61	53	228	53	858	95.7	5.03	232.03	358.967	3.04	1.78241e-08	1.06188e-05	4.62	1.57225e-09	2.53603e-06	0.74	0.000992515	0.0231666	14.96	7.91	6.98	3.88	3.5217e+06	3.20551e+06	3.68122e+06	2.89259e+07	3.05498e+07	2.83614e+07	9.18205e+07	6.8322e+07	8.63444e+07	5.88592e+06	5.21918e+06	6.08391e+06
Q93009	Ubiquitin carboxyl-terminal hydrolase 7	USP7	65	67	201	67	1102	128.2	5.55	232.62	357.993	3.18	1.67693e-05	0.000422193	-0.3	0.221717	0.587241	0.23	0.971436	1	36.65	0.97	22.18	3.45	3.74986e+06	3.41872e+06	5.13326e+06	3.39559e+07	3.21524e+07	3.43011e+07	1.71231e+06	3.05426e+06	3.76504e+06	4.38539e+06	4.41851e+06	4.3339e+06
P40818	Ubiquitin carboxyl-terminal hydrolase 8	USP8	24	22	38	22	1118	127.4	8.51	27.66	81.494	1.39	0.0011823	0.00954117	-1.06	0.0264524	0.155155	-0.45	0.595492	1	25.92	30.64	5.31	1.94	1.00269e+06	1.09261e+06	1.10731e+06	2.86343e+06	2.86729e+06	2.77007e+06	514903	524682	794019	1.20671e+06	800522	683107
Q93008	Probable ubiquitin carboxyl-terminal hydrolase FAF-X	USP9X	31	70	130	39	2570	292.1	5.8	93.64	264.667	2.33	8.86958e-05	0.00146077	0.1	1	1	0.46	0.457615	0.897306	30.45	8.06	27.36	9.3	1.54721e+06	1.36706e+06	2.25929e+06	8.61413e+06	7.1611e+06	7.76642e+06	1.25244e+06	1.66085e+06	2.3027e+06	2.39978e+06	2.06295e+06	2.13519e+06
O00507	Probable ubiquitin carboxyl-terminal hydrolase FAF-Y	USP9Y	13	32	55	1	2555	290.9	5.86	16.73	88.673	6.64			6.64									33.74	0	0	0	41829.1	31573.2	20669.7	0	0	19588.7	0	0	0
Q9Y5K5	Ubiquitin carboxyl-terminal hydrolase isozyme L5	UCHL5	60	19	58	19	329	37.6	5.33	70.53	101.769	2.72	9.4671e-05	0.00152799	-0.17	0.995308	1	0.28	0.260061	0.660251	27.36	10.2	41.71	1.5	1.18628e+06	477264	1.06728e+06	7.01257e+06	6.94032e+06	7.14804e+06	652867	947475	1.15236e+06	1.53188e+06	1.2971e+06	1.28305e+06
P15374	Ubiquitin carboxyl-terminal hydrolase isozyme L3	UCHL3	43	8	24	8	230	26.2	4.92	18.56	41.821	3.62	3.36509e-05	0.000716165	0.14	0.993944	1	0.66	0.686101	1	30.86	35.36	26.7	6.16	246764	144020	188317	2.15851e+06	2.44177e+06	2.3204e+06	119194	225309	207101	329631	297184	156063
P09936	Ubiquitin carboxyl-terminal hydrolase isozyme L1	UCHL1	39	7	13	7	223	24.8	5.48	4.33	28.635	2.26	0.00300052	0.0180703	-0.26	0.675174	1	0.2	0.994401	1	61.02	3.11	13.8	2.79	264764	262598	332140	1.27108e+06	1.25554e+06	1.32396e+06	102167	220615	390974	303232	315478	296774
Q92560	Ubiquitin carboxyl-terminal hydrolase BAP1	BAP1	12	7	13	7	729	80.3	6.84	10.7	30.37	1.64	0.0269691	0.0906837	0.31	0.382639	0.835178	0.65	0.435035	0.865747	28.47	26.69	66.36	6.08	168823	39675.8	229177	525620	560211	496190	193151	208916	318733	266223	159026	264328
Q96FW1	Ubiquitin thioesterase OTUB1	OTUB1	65	16	75	16	271	31.3	4.94	104.2	124.024	2.93	5.23979e-05	0.000994944	-0.37	0.0862044	0.331856	0.1	0.993643	1	36.53	4.51	24.6	5.03	1.61388e+06	1.67519e+06	2.45907e+06	1.33084e+07	1.20343e+07	1.27552e+07	664606	1.44736e+06	1.29377e+06	1.86246e+06	1.80047e+06	1.70247e+06
Q01804	OTU domain-containing protein 4	OTUD4	19	14	24	14	1114	124	6.71	5.37	52.45	1.98	0.000394386	0.00416039	-0.49	0.370195	0.820226	-0.07	0.998987	1	20.99	22.06	34.37	6.45	290392	208141	143625	879345	773133	820638	148358	182251	119343	267418	176898	198561
Q6GQQ9	OTU domain-containing protein 7B	OTUD7B	24	16	21	16	843	92.5	6.71	8.61	50.943	4	7.57793e-06	0.000226496	1.35	0.0269986	0.157216	1.52	0.00609557	0.0687683	19.13	16.43	46.55	3.51	99329.9	59230	39085.6	900704	963686	949006	150880	155223	107515	207313	150535	169623
Q8N6M0	Deubiquitinase OTUD6B	OTUD6B	12	3	7	3	293	33.8	6.05	10.48	29.778	6.64			6.64			6.64			39.69	17.92		6.63	0	0	0	208089	203192	229802	68501	38285	90170.3	59883.5	46415.1	0
Q96G74	OTU domain-containing protein 5	OTUD5	7	2	3	2	571	60.6	6.54	4.64	9.471	6.64			6.64			6.64			18.4	31.42		3.84	0	0	0	116303	107695	112332	114944	84565.4	121427	28614.2	44960.7	0
Q5VV17	OTU domain-containing protein 1	OTUD1	4	1	1	1	481	51	6.05	0	2.492	6.64			6.64			6.64						41.36	0	0	0	6506.77	13148.4	16156.7	29717.7	0	0	34452.5	0	0
Q5VVQ6	Ubiquitin thioesterase OTU1	YOD1	16	5	6	5	348	38.3	6.11	4.77	17.939	2.98	0.00100447	0.0083568	0.69	0.998793	1	0.28	0.999992	1	46.33	15.27	44.32	4.07	118314	61325.8	55439.6	487012	482438	451593	40308.8	98844.2	114788	86797.5	74298.4	63920.9
Q96JH7	Deubiquitinating protein VCIP135	VCPIP1	20	18	30	18	1222	134.2	7.2	17.25	67.613	2.66	5.21031e-06	0.000177929	-0.01	0.999038	1	0.67	0.178027	0.538111	20.99	21.53	12.64	5.56	316972	272018	247491	1.82879e+06	1.71845e+06	1.63733e+06	221161	270743	336736	433770	292229	440423
Q92905	COP9 signalosome complex subunit 5	COPS5	6	2	4	2	334	37.6	6.54	2.36	5.923	-1.28	0.0106777	0.0447517	-0.62	0.254495	0.651588	-0.6	0.429959	0.865319	18.26	14.93	25.54	14.46	178184	181210	110462	66702.5	88225.7	73466.1	115878	89016.5	128855	117953	101426	136857
O00303	Eukaryotic translation initiation factor 3 subunit F	EIF3F	24	7	17	7	357	37.5	5.45	12.72	30.842	-0.98	0.000213053	0.00274753	-0.33	0.20763	0.562876	-0.39	0.0558122	0.266105	15.24	9.04	7.8	6.32	773605	673884	774307	395068	391203	351735	716103	527288	615949	608679	589070	511295
O15372	Eukaryotic translation initiation factor 3 subunit H	EIF3H	13	3	5	3	352	39.9	6.54	0	5.709	0.44	0.0707024	0.183758	0.45	0.145719	0.461776	0.21	0.415667	0.8472	13.65	2.59	15.06	19.13	142296	156622	115627	192724	234972	160212	154800	200935	194774	170447	165158	161952
P51665	26S proteasome non-ATPase regulatory subunit 7	PSMD7	29	7	11	7	324	37	6.77	0	20.782	0.79	0.00762334	0.0351545	0.32	0.541093	0.973293	0.45	0.14442	0.476583	5.38	14.36	21.93	5.05	271442	371090	248596	470616	508231	462832	322287	358825	338787	370738	443728	335857
O00487	26S proteasome non-ATPase regulatory subunit 14	PSMD14	24	6	12	6	310	34.6	6.52	12.09	21.051	-0.49	0.00132865	0.0104099	-0.26	0.199155	0.551006	-0.04	0.993286	1	11.64	3.36	1.8	4.58	867244	840446	867020	657305	616784	601942	726058	707219	870544	844649	819630	876325
Q6P2Q9	Pre-mRNA-processing-splicing factor 8	PRPF8	11	21	33	21	2335	273.4	8.84	4.52	57.661	0.26	0.0293325	0.0960296	0.24	0.0294426	0.166635	0.25	0.0183144	0.131644	5.6	10.01	7.92	3.42	729981	851520	822465	1.02134e+06	954251	982629	972542	1.04743e+06	939686	978160	927027	1.12188e+06
Q9NRG9	Aladin	AAAS	3	1	2	1	546	59.5	7.5	0	2.488	0.23	0.980514	1	0.55	0.747538	1	0.33	0.98755	1	76.79	34.99	56.74	3.07	29695.1	69489.5	0	53195.5	53375.3	56161.6	167085	35356.6	66522.3	73619	57222.1	35058.9
Q9Y312	Protein AAR2 homolog	AAR2	4	1	1	1	384	43.4	5.96	0	3.182	-1.38	0.000552189	0.00533673	-1.47	0.00033817	0.0116057	-1.59	0.000466131	0.0154342	19.01	0.35	1.54	8.19	0	61952.7	63314.1	21489.1	25289.1	23993.1	22618	25462.6	17299.9	20688.5	20791	0
P49588	Alanine--tRNA ligase, cytoplasmic	AARS	23	17	31	17	968	106.7	5.53	26.84	71.15	-0.11	0.209187	0.415798	0.3	0.00615068	0.0679524	0.51	0.00025486	0.0113413	9.36	2.68	3.79	3.68	1.33578e+06	1.26842e+06	1.24148e+06	1.20023e+06	1.17149e+06	1.11603e+06	1.75318e+06	1.56166e+06	1.45987e+06	1.80804e+06	1.86487e+06	1.76797e+06
Q5JTZ9	Alanine--tRNA ligase, mitochondrial	AARS2	11	7	10	7	985	107.3	6.27	0	21.639	0.84	0.29939	0.536526	0.64	0.244268	0.629399	0.69	0.339074	0.755489	46.6	39.9	45.36	1.62	62659.1	39425	99981.6	113350	112417	109847	85800.6	192521	97888.7	76849.8	100770	164960
Q9NRN7	L-aminoadipate-semialdehyde dehydrogenase-phosphopantetheinyl transferase	AASDHPPT	18	5	11	5	309	35.8	6.8	2.64	13.328	-0.31	0.186857	0.380312	-0.06	0.898123	1	0.2	0.477637	0.918577	12.7	10.1	14.12	4.6	478431	635077	583904	469961	433864	470773	689392	558600	555693	668429	697502	572729
Q9UDR5	Alpha-aminoadipic semialdehyde synthase, mitochondrial	AASS	1	1	1	1	926	102.1	6.64	0	2.797	6.64			6.64									16.22	0	0	0	13954.4	10347.8	13892.9	0	0	16118.5	0	0	0
O75027	ATP-binding cassette sub-family B member 7, mitochondrial	ABCB7	1	1	1	1	752	82.6	9.33	0	2.925	6.64			6.64			6.64			21.19			19.46	0	0	0	27171.6	18650.6	26243.3	0	26756.6	36185.6	19966.1	0	0
P28288	ATP-binding cassette sub-family D member 3	ABCD3	9	5	6	5	659	75.4	9.36	2.1	15.132	1.37			1.46			0.93			26.79	64.64		11.18	0	0	37904.9	98080.9	97180.6	117826	67273.8	116814	104143	113546	23415.1	72447.8
P61221	ATP-binding cassette sub-family E member 1	ABCE1	39	16	32	16	599	67.3	8.34	13.79	65.86	0.27	0.0227348	0.0813615	0.42	0.000793348	0.0196872	0.47	0.000841289	0.0214502	3.42	7.63	5.26	2.03	1.35161e+06	1.34824e+06	1.47677e+06	1.59163e+06	1.6575e+06	1.62975e+06	1.77583e+06	1.808e+06	1.89643e+06	1.66971e+06	1.93843e+06	1.86804e+06
Q8NE71	ATP-binding cassette sub-family F member 1	ABCF1	4	3	6	3	845	95.9	6.8	0	8.163	-3.57	0.0225097	0.0807349	-3.31	0.108585	0.38664	-1.67	0.350271	0.766577	106.17	98.03	14.08	15.94	1.12697e+06	1.08466e+06	858879	91274.5	110817	81218.4	109261	103438	611534	340985	1.03246e+06	103487
Q9UG63	ATP-binding cassette sub-family F member 2	ABCF2	15	8	13	8	623	71.2	7.37	5.35	30.003	0.32	0.354622	0.605032	0.43	0.0756369	0.3071	0.44	0.082058	0.333647	10.73	14.07	16.37	2.98	271767	299110	371272	372394	379552	357914	404046	464106	377136	405845	475779	360122
Q9NUQ8	ATP-binding cassette sub-family F member 3	ABCF3	2	1	2	1	709	79.7	6.34	0	4.009	6.64			6.64			6.64			55.1			36.12	0	0	0	12758.8	27423.8	20807.7	56270.2	34569.1	16794.3	0	44040.2	0
Q9NUJ1	Mycophenolic acid acyl-glucuronide esterase, mitochondrial	ABHD10	14	4	8	4	306	33.9	8.57	2.16	12.06	-0.27	0.360593	0.611341	0.1	0.733235	1	0.14	0.713412	1	16.82	11.95	10.27	3.67	265502	235583	289635	216015	219785	231649	283943	248245	345545	257358	327221	292236
Q13085	Acetyl-CoA carboxylase 1	ACACA	2	3	4	3	2346	265.4	6.37	0	6.858	-0.87	0.402319	0.66463	-0.85	0.758496	1	-0.5	0.981429	1	20.09	7.59	48.7	13.12	259982	105363	322011	114406	147246	142073	198726	140854	144477	203763	183479	176286
Q9H845	Complex I assembly factor ACAD9, mitochondrial	ACAD9	3	2	3	2	621	68.7	7.96	0	5.729	0.03	0.999996	1	-0.1	0.81216	1	0.65	0.923572	1	30.41	35.02	76.47	14.17	31952.8	151879	61367.1	62830	77399.9	59708.6	58185.5	57277.2	31874.7	54708.3	96587.3	115608
P11310	Medium-chain specific acyl-CoA dehydrogenase, mitochondrial	ACADM	35	10	15	10	421	46.6	8.37	10.38	32.328	-0.54	0.000862944	0.00755481	-0.02	0.996693	1	-0.02	0.999997	1	9.42	3.71	7.27	4.1	1.3059e+06	1.46704e+06	1.49902e+06	1.03176e+06	1.00981e+06	952561	1.44649e+06	1.26256e+06	1.52057e+06	1.45717e+06	1.4443e+06	1.36022e+06
P45954	Short/branched chain specific acyl-CoA dehydrogenase, mitochondrial	ACADSB	16	4	6	4	432	47.5	6.99	0	13.006	-0.32	0.632783	0.913517	0.12	0.974842	1	0.19	0.780706	1	20.75	7.95	34.15	4.03	166347	337300	247548	198369	200090	185735	204441	269303	312507	306996	261880	282813
P24752	Acetyl-CoA acetyltransferase, mitochondrial	ACAT1	11	3	5	3	427	45.2	8.85	4.55	10.862	-0.41	0.0380934	0.116225	-0.28	0.318445	0.743264	-0.13	0.717276	1	19.4	9.64	5.74	12.49	151171	158016	169304	118574	95790.3	121195	129798	108426	159649	155829	144051	128394
Q9BWD1	Acetyl-CoA acetyltransferase, cytosolic	ACAT2	13	3	5	3	397	41.3	6.92	8.64	14.72	-0.78	0.142759	0.31179	-0.19	0.353138	0.790029	-0.37	0.458649	0.897771	42.62	15.75	20.06	17.43	194642	144320	135938	103629	73638.9	84315.7	126924	146291	57084.7	90138.1	123905	111805
P53396	ATP-citrate synthase	ACLY	40	36	80	36	1101	120.8	7.33	75.86	136.991	-0.02	0.999998	1	0.25	0.003144	0.0448786	0.2	0.00795727	0.082953	3.13	4.67	5.64	2.89	4.65793e+06	5.08178e+06	5.18784e+06	5.09296e+06	5.01671e+06	4.81442e+06	5.77663e+06	6.13814e+06	6.04209e+06	5.5615e+06	5.82851e+06	6.10599e+06
P21399	Cytoplasmic aconitate hydratase	ACO1	3	2	3	2	889	98.3	6.68	0	6.243	-0.29	0.882061	1	-0.45	0.993691	1	0.22	0.96083	1	55.92	20.46	22.48	12.98	44905.4	54361.4	70025.9	44444.1	53308.4	41780.1	39759.7	94130.1	37738.2	63499.3	76471.6	50494.6
Q99798	Aconitate hydratase, mitochondrial	ACO2	33	15	29	15	780	85.4	7.61	12.4	54.225	0	0.882822	1	0.37	0.929192	1	0.36	0.887322	1	9.66	5.5	45.8	3.83	484410	586471	1.10367e+06	621091	585454	578721	756063	688988	835748	824316	750263	750755
Q86TX2	Acyl-coenzyme A thioesterase 1	ACOT1	7	3	4	3	421	46.2	7.34	2.28	9.76	-0.03	0.99606	1	0.2	0.588312	1	-0.15	0.999904	1	16.84	6.61	19.19	10.06	120897	86264.1	124896	119854	99498.8	118249	104348	138469	144795	101275	108719	115626
Q9NPJ3	Acyl-coenzyme A thioesterase 13	ACOT13	18	2	4	2	140	15	9.14	0	5.682	-1.13	0.000638655	0.00589022	-0.39	0.195045	0.546382	-0.24	0.867715	1	9.86	2.63	20.63	3.91	269706	291384	192744	121499	130676	123125	212836	206194	176113	227955	235670	223780
O00154	Cytosolic acyl coenzyme A thioester hydrolase	ACOT7	27	9	15	9	380	41.8	8.54	8.2	31.838	-0.38	0.020991	0.0764775	-0.21	0.320714	0.743264	0.08	0.944861	1	13.5	6.67	4.68	1.05	872522	814546	891906	669024	678691	665032	876443	754388	670428	822773	921884	929062
Q9Y305	Acyl-coenzyme A thioesterase 9, mitochondrial	ACOT9	5	2	2	2	439	49.9	8.6	0	6.116	-0.12			-1.09			-0.21			45.66			10.31	31710.2	0	0	24412.5	29594.3	29087.3	0	10643.2	20792.2	27437.7	0	0
Q15067	Peroxisomal acyl-coenzyme A oxidase 1	ACOX1	7	3	3	3	660	74.4	8.16	0	6.517	0.17			-0.39			0.19			28.35	23.51		12.49	0	0	48766.6	55183.6	43894.7	54791.3	49854.1	37118.3	28198.5	58096.2	55682.1	36586.6
P11117	Lysosomal acid phosphatase	ACP2	3	1	1	1	423	48.3	6.74	0	2.337	0.13	0.999073	1	0.01	0.99897	1	0.21	0.963843	1	41.36	12.92	53.52	12.63	74504.1	33596	0	54781.9	57341.6	44833	35141.9	79984.8	50315.6	58008.9	65043.8	50129.4
O95573	Long-chain-fatty-acid--CoA ligase 3	ACSL3	17	8	13	7	720	80.4	8.38	5.57	22.775	0.38	0.00272906	0.0168763	0.38	0.0101169	0.0953355	0.35	0.0110255	0.100357	9.51	5.81	4.9	3.35	465752	513771	492151	677555	642397	637429	640920	663190	551977	627803	643168	575035
O60488	Long-chain-fatty-acid--CoA ligase 4	ACSL4	3	2	3	1	711	79.1	8.38	5.57	9.341	0.07			-0.06			0.25			49.46	39.82		7.91	0	0	42706.6	44875.4	41094.5	48166.2	14202	43672.6	41038.3	50707.6	26799.5	63785.7
P68133	Actin, alpha skeletal muscle	ACTA1	35	16	174	2	377	42	5.39	146.01	114.659	-0.1	0.398213	0.66055	0.16	0.654984	1	0.09	0.917149	1	10.88	8.04	8.33	3.46	1.63078e+06	1.43157e+06	1.40345e+06	1.28557e+06	1.37776e+06	1.33125e+06	1.60039e+06	1.79199e+06	1.442e+06	1.51917e+06	1.44702e+06	1.69013e+06
P60709	Actin, cytoplasmic 1	ACTB	65	25	206	11	375	41.7	5.48	226.37	200.156	-0.33	0.000244459	0.00296659	-0.07	0.545394	0.973293	-0.07	0.992851	1	2.68	2.37	4.99	0.87	2.16556e+07	2.35855e+07	2.36922e+07	1.86543e+07	1.89806e+07	1.88056e+07	2.25341e+07	2.14823e+07	2.24908e+07	2.25129e+07	2.24762e+07	2.34305e+07
O96019	Actin-like protein 6A	ACTL6A	19	7	13	7	429	47.4	5.6	6.62	21.846	0.16	0.836942	1	0.4	0.400024	0.856892	0.63	0.102806	0.384233	21.84	5.32	30.44	5	266181	190812	355497	296522	316323	286945	351173	421838	270056	418872	412351	378855
P12814	Alpha-actinin-1	ACTN1	8	7	9	2	892	103	5.41	6.75	23.21	0.27	0.55813	0.837699	0.31	0.277554	0.686649	0.46	0.365208	0.788598	28.02	17.62	35.71	1.9	85399.8	50070.4	107361	103264	99988.9	103419	156651	93772.3	106185	128238	90030.6	117700
O43707	Alpha-actinin-4	ACTN4	16	13	20	7	911	104.8	5.44	7.21	36.641	0.43	0.00153552	0.0114071	0.16	0.0794509	0.314104	0.45	0.00209065	0.036051	7.15	9.95	5.32	3.6	505861	552139	558370	734144	785559	744683	599522	618624	685905	813979	666702	755073
P61163	Alpha-centractin	ACTR1A	44	10	14	10	376	42.6	6.64	8.62	34.257	0.47	0.0218127	0.0789411	0.67	0.00139545	0.0264806	0.72	0.00108717	0.0245303	6.08	6.93	16.09	1.85	617105	456017	494765	676954	701571	683871	781771	786555	869714	812685	778353	890210
P61160	Actin-related protein 2	ACTR2	26	8	20	8	394	44.7	6.74	15.19	34.62	0.5	0.0385838	0.117277	0.49	0.0350083	0.184537	0.51	0.068363	0.299919	5.14	12.6	20.95	3.51	381273	305389	466374	522210	559944	537561	537111	520306	574907	541260	572426	446563
P61158	Actin-related protein 3	ACTR3	35	12	21	12	418	47.3	5.88	7.74	36.443	-0.16	0.465481	0.740214	0.16	0.0951225	0.354348	0.15	0.127475	0.43637	9.94	4.72	6.31	3.77	809594	915485	888347	834103	796459	774326	992921	922106	1.12056e+06	958666	985306	1.05017e+06
Q9H981	Actin-related protein 8	ACTR8	4	2	2	2	624	70.4	7.78	0	3.265	-0.17	0.899046	1	-0.48	0.528459	0.971887	-0.39	0.574096	1	39.2	39.77	4.05	6.52	93349.4	86444.8	88032.9	78155.2	70301.3	79454.7	43369.2	95687.6	63140.3	42563.5	67093	97352.5
P11766	Alcohol dehydrogenase class-3	ADH5	19	6	7	6	374	39.7	7.49	2.15	14.625	-0.17	0.00585839	0.0292816	-0.01	0.995361	1	0.05	0.534177	0.978961	3.16	4.4	1.63	3.54	823366	849933	842327	705444	747576	753083	838308	805060	857082	832704	873207	909293
P55263	Adenosine kinase	ADK	24	7	10	7	362	40.5	6.7	7.38	28.207	-0.03	0.764725	0.999406	0.22	0.92614	1	0.27	0.307739	0.716566	14.08	4.51	11.8	3.07	400818	333588	324557	325939	334978	315048	388867	312541	412635	403213	392472	428345
Q9BRR6	ADP-dependent glucokinase	ADPGK	3	1	2	1	497	54.1	6.2	0	2.289	0.42	0.310876	0.551379	0.99	0.0142425	0.110669	0.86	0.018279	0.131644	12.82	4.81	33.5	1.7	53116.5	74887.9	104924	97159.4	100002	100139	151704	119192	148544	128517	135752	141505
Q9NX46	ADP-ribose glycohydrolase ARH3	ADPRHL2	2	1	2	1	363	38.9	5.07	0	3.194	6.64			6.64			6.64			13.71	22.81		9.59	0	0	0	15010.3	16007	18087.1	20140.7	16843.9	15475.4	0	22920.6	31738
Q16186	Proteasomal ubiquitin receptor ADRM1	ADRM1	6	2	6	2	407	42.1	5.07	0	4.473	6.64			6.64									7.02	0	0	0	55415.9	63774.9	59504.8	0	0	38776.1	0	0	0
P30566	Adenylosuccinate lyase	ADSL	21	7	11	7	484	54.9	7.11	18.01	31.13	-0.55	0.00718435	0.0336103	-0.13	0.868068	1	-0.03	0.993444	1	8.7	8.07	12.81	5.81	840646	649477	765925	498590	559413	522586	772091	649427	701159	750757	710363	831534
P30520	Adenylosuccinate synthetase isozyme 2	ADSS2	13	4	11	4	456	50.1	6.55	18.78	22.107	-0.4	0.0267488	0.0903509	-0.19	0.893463	1	0	0.995607	1	14.23	6.11	7.24	1.05	799538	715037	821932	611448	603917	598836	866424	667845	702504	833101	738108	800629
Q9Y4W6	AFG3-like protein 2	AFG3L2	2	2	3	2	797	88.5	8.66	0	3.656	0.44	0.199988	0.400969	0.32	0.595529	1	0.05	0.990606	1	24.17	12.19	17.98	1.7	188445	227936	159180	260873	254781	252414	284123	172911	234618	176081	224111	195128
Q53H12	Acylglycerol kinase, mitochondrial	AGK	7	4	5	4	422	47.1	8.09	0	9.589	-0.6	0.152216	0.326263	0.06	0.485383	0.935961	0.03	0.93883	1	11.25	15.97	17.11	10.98	164650	223134	227530	172068	147580	139854	222523	232616	274108	180320	248344	228402
P35573	Glycogen debranching enzyme	AGL	6	8	11	8	1532	174.7	6.76	0	18.62	0.32	0.538915	0.818384	0.23	0.715981	1	-0.58	0.919204	1	31.43	44.59	43.46	13.04	168690	64602.2	150655	209334	160925	187618	116815	176265	225251	100999	150612	58510.3
O00116	Alkyldihydroxyacetonephosphate synthase, peroxisomal	AGPS	9	5	9	5	658	72.9	7.34	2.02	15.666	0.02	0.738301	0.991592	0.13	0.33979	0.773035	0.04	0.778688	1	3	17.6	15.83	7.4	363176	367242	273521	344001	398664	368088	414283	390908	397562	303545	433818	374216
Q6RW13	Type-1 angiotensin II receptor-associated protein	AGTRAP	14	1	1	1	159	17.4	6.14	0	4.67	6.64			6.64			6.64			10.23			43.42	0	0	0	14192.1	6892.42	7284.59	21329.3	24654.4	0	17689.2	0	0
P23526	Adenosylhomocysteinase	AHCY	48	21	48	21	432	47.7	6.34	46.02	93.655	-0.23	0.388377	0.647562	-0.11	1	1	-0.08	0.923845	1	19.66	3.3	9.21	0.76	3.64444e+06	4.3841e+06	4.0732e+06	3.44215e+06	3.49339e+06	3.47765e+06	3.46892e+06	3.77043e+06	4.982e+06	3.6716e+06	3.91356e+06	3.85333e+06
O43865	S-adenosylhomocysteine hydrolase-like protein 1	AHCYL1	2	1	1	1	530	58.9	6.89	0	2.425	6.64			6.64			6.64			24.81	0.78		22.06	0	0	0	18622.6	19992.2	12859	15234.8	0	21718.9	26412.4	0	26704.2
O95433	Activator of 90 kDa heat shock protein ATPase homolog 1	AHSA1	31	8	11	8	338	38.3	5.53	8.21	22.909	-0.13	0.998741	1	0.16	0.124269	0.421106	0.12	0.621467	1	20.52	3.9	15.03	1.87	361977	462048	485469	420982	435615	422738	515174	494800	707703	506407	470914	501426
O95831	Apoptosis-inducing factor 1, mitochondrial	AIFM1	28	12	19	12	613	66.9	8.95	26.14	52.913	0.01	0.4655	0.740214	0.1	0.186588	0.538325	0.28	0.00554761	0.0648706	1.74	6.31	10.51	3.53	1.1138e+06	1.11779e+06	924324	1.12446e+06	1.18325e+06	1.10633e+06	1.19994e+06	1.16027e+06	1.18978e+06	1.28288e+06	1.34843e+06	1.45331e+06
Q12904	Aminoacyl tRNA synthase complex-interacting multifunctional protein 1	AIMP1	10	2	2	2	312	34.3	8.43	0	6.901	6.64			6.64			6.64			30.52			15.4	0	0	0	22705.5	29364.9	30588.1	24832.3	25005.5	40910.9	0	0	50752.5
Q13155	Aminoacyl tRNA synthase complex-interacting multifunctional protein 2	AIMP2	33	7	15	7	320	35.3	8.22	4.92	25.931	0.29	0.351463	0.602189	0.48	0.206783	0.562876	0.36	0.25567	0.659556	12.99	11.21	23.46	3.59	337021	260856	419998	400258	410851	429550	469744	470590	371766	432238	473983	378232
P54819	Adenylate kinase 2, mitochondrial	AK2	36	7	15	7	239	26.5	7.81	8.15	32.848	-0.03	0.999569	1	0.12	0.542742	0.973293	0.29	0.195853	0.56705	14.08	7.65	13.22	1.79	429091	328968	377838	368359	370366	380799	375366	492178	410123	460598	418263	487366
P27144	Adenylate kinase 4, mitochondrial	AK4	15	3	4	3	223	25.3	8.4	5.05	8.493	0	0.940062	1	0.09	0.993579	1	0.19	0.987213	1	16.67	16.93	50.81	13.24	138893	265076	101679	154294	118134	139182	172555	123294	147374	160813	117146	158753
Q9Y3D8	Adenylate kinase isoenzyme 6	AK6	5	1	1	1	172	20	4.58	0	2.327	-0.07	1	1	-0.17	1	1	-0.45	0.746499	1	6.4	9.16	41.74	10.09	108787	146729	59358.7	103590	105204	87218	96442.9	93019.3	105209	73618.8	79755.7	88312.7
Q92667	A-kinase anchor protein 1, mitochondrial	AKAP1	1	1	1	1	903	97.3	4.94	0	2.605	6.64												8.8	0	0	0	0	5300.21	4679.31	0	0	0	0	0	0
Q9ULX6	A-kinase anchor protein 8-like	AKAP8L	1	1	1	1	646	71.6	5.05	0	2.723	-2.72			-0.98			-0.59			15.69			30.1	0	43607.6	0	6601.85	9509.5	5313.37	19737	24664.4	0	0	0	29000
P14550	Aldo-keto reductase family 1 member A1	AKR1A1	11	3	6	3	325	36.6	6.79	4.64	13.651	-0.41	0.789805	1	0.31	0.901876	1	-0.97	0.257071	0.659981	23.6	76.89	5.68	2.67	73232.9	68102.2	76249.7	57081.5	55004.9	54213.9	110541	68182.3	90643.7	68942.6	20379.3	0
P15121	Aldo-keto reductase family 1 member B1	AKR1B1	56	15	34	14	316	35.8	6.98	14.43	55.298	-0.28	0.00542065	0.0275123	0.28	0.0197603	0.127269	0.17	0.0325087	0.186663	7.59	4.04	1.44	2.59	2.22639e+06	2.27616e+06	2.21566e+06	1.92022e+06	1.83739e+06	1.83609e+06	2.70774e+06	2.36834e+06	2.71141e+06	2.48658e+06	2.50873e+06	2.67545e+06
O43488	Aflatoxin B1 aldehyde reductase member 2	AKR7A2	3	1	1	1	359	39.6	7.17	0	2.259	6.64			6.64			6.64						16.67	0	0	0	8505.07	6234.62	6732.73	0	0	26680.6	0	18673.5	0
P02768	Serum albumin	ALB	13	9	22	9	609	69.3	6.28	8.67	30.326	0.39	0.999953	1	-0.37	0.998275	1	1.87	0.465461	0.903495	90.17	67.05	30.6	31.74	449011	708354	415128	587523	353175	689501	346330	1.46243e+06	340622	2.35513e+06	1.63893e+06	409333
P54886	Delta-1-pyrroline-5-carboxylate synthase	ALDH18A1	26	18	42	18	795	87.2	7.12	44.42	73.649	-0.03	0.955881	1	0.16	0.319853	0.743264	0.15	0.392812	0.826918	2.71	4.37	12.34	3.27	1.58074e+06	1.76526e+06	2.02043e+06	1.67656e+06	1.78954e+06	1.72657e+06	1.92248e+06	2.02928e+06	1.97154e+06	1.87271e+06	2.04375e+06	1.95294e+06
O94788	Retinal dehydrogenase 2	ALDH1A2	3	2	3	1	518	56.7	6.05	0	3.746	-0.33	0.69851	0.959557	0.01	0.952053	1	0.12	0.885973	1	24.77	12.67	18.04	6.68	107201	74660	98662.7	74458.1	78327.2	84930.8	127776	99154.4	77655.6	113239	88262.8	107217
P30837	Aldehyde dehydrogenase X, mitochondrial	ALDH1B1	37	13	24	12	517	57.2	6.8	2.44	36.717	-0.43	0.00604106	0.0299088	-0.02	0.851828	1	0.24	0.097199	0.370115	12.21	6.75	3.48	4.65	975687	1.01291e+06	944891	724988	769620	702785	1.17612e+06	953039	963545	1.07605e+06	1.15622e+06	1.2319e+06
Q3SY69	Mitochondrial 10-formyltetrahydrofolate dehydrogenase	ALDH1L2	2	1	1	1	923	101.7	6.52	0	3.013	6.64			6.64			6.64			37.59			16.66	0	0	0	11909.5	16308.2	13009	25931.2	12937.1	15724.3	0	18558	0
P05091	Aldehyde dehydrogenase, mitochondrial	ALDH2	21	9	11	8	517	56.3	7.05	2.89	25.078	-0.71	0.00030717	0.00346694	-0.18	0.184802	0.536125	-0.17	0.292516	0.702564	5.05	9.63	10.68	0.17	445731	552563	505967	310343	311264	310307	408068	445094	446794	483130	398368	450374
P51648	Aldehyde dehydrogenase family 3 member A2	ALDH3A2	2	1	1	1	485	54.8	7.88	2.45	4.894	0.17	0.95957	1	-0.05	0.90434	1	0.18	0.695363	1	17.84	26.1	27.8	10.39	23549.8	35073.5	0	32245.9	28060.7	34541.5	28738.1	27735.9	20371.8	29157	32480.5	46923.1
P51649	Succinate-semialdehyde dehydrogenase, mitochondrial	ALDH5A1	11	5	6	5	535	57.2	8.28	0	13.434	0.89			0.89			0.06			14.77	57.76		13.23	27631	0	0	51055.1	49609.2	62751	57649.8	51166.7	42761.4	59571.9	19836.9	28823.8
Q02252	Methylmalonate-semialdehyde dehydrogenase [acylating], mitochondrial	ALDH6A1	9	4	6	4	535	57.8	8.5	2.03	8.692	-0.11	0.999632	1	0.15	0.787656	1	0.13	0.610861	1	6.96	19.44	38.67	2.82	218764	135937	306331	202343	201277	211785	235561	268429	242499	233959	326769	240125
P49419	Alpha-aminoadipic semialdehyde dehydrogenase	ALDH7A1	22	10	15	10	539	58.5	7.99	7.41	30.009	-0.25	0.0530451	0.145851	-0.14	0.362547	0.807718	0.2	0.0937309	0.364494	10.44	9.89	3.83	6.05	836500	869206	805127	633027	704878	703852	819488	664769	761751	934145	1.11929e+06	963885
P49189	4-trimethylaminobutyraldehyde dehydrogenase	ALDH9A1	32	14	33	14	494	53.8	5.87	21.41	60.907	-0.27	0.000905767	0.00772699	0.25	0.0112783	0.0998326	0.22	0.0136454	0.115169	3.1	3.8	5.83	3.45	1.69053e+06	1.63705e+06	1.83113e+06	1.40183e+06	1.41289e+06	1.32549e+06	2.00431e+06	1.92057e+06	2.04084e+06	1.91092e+06	1.96652e+06	2.05988e+06
P04075	Fructose-bisphosphate aldolase A	ALDOA	59	27	91	22	364	39.4	8.09	132.25	170.206	-0.92	3.79721e-06	0.000143108	-0.54	0.000615148	0.0168175	-0.26	0.0293461	0.175515	9.99	2.89	4.05	2.45	1.82897e+07	1.97513e+07	1.94799e+07	1.02966e+07	9.97132e+06	1.04642e+07	1.56702e+07	1.34271e+07	1.30845e+07	1.57971e+07	1.67363e+07	1.62534e+07
P09972	Fructose-bisphosphate aldolase C	ALDOC	19	6	14	1	364	39.4	6.87	31.74	42.473	-1.25	0.00260781	0.016541	-0.94	0.0208103	0.130501	-0.05	0.890276	1	22.03	10.64	10.69	29.79	34411.4	42094	36214.1	20825.1	11438.7	15267.7	16893.6	18846.4	25469.2	29420.2	35001.6	36047.8
Q9BT22	Chitobiosyldiphosphodolichol beta-mannosyltransferase	ALG1	3	1	1	1	464	52.5	7.23	2.06	5.113	6.64												40.83	0	0	0	3759.26	6811.31	0	0	0	0	0	0	0
Q9Y673	Dolichyl-phosphate beta-glucosyltransferase	ALG5	10	2	2	2	324	36.9	9.28	0	5.041	6.64			6.64			6.64			15.36	19.62		18.85	0	0	0	43442	40055.3	29774.3	22282.9	29659.7	29302.9	60546.7	40696.6	50511.7
Q8TCU4	Alstrom syndrome protein 1	ALMS1	0	1	3	1	4168	460.8	6.28	1.89	2.303	-2.85	9.15544e-07	7.03661e-05	-1.39	0.000265463	0.0104556	-0.88	0.00377128	0.0507696	27.35	6.45	4.72	7.74	4.30561e+06	4.48187e+06	4.07813e+06	598573	676264	588418	2.31097e+06	1.36651e+06	1.64549e+06	2.18167e+06	2.48274e+06	2.34066e+06
Q86V81	THO complex subunit 4	ALYREF	42	5	7	5	257	26.9	11.15	9.97	25.918	-1.52	0.000347429	0.00381479	-0.56	0.179266	0.523835	-0.22	0.759572	1	29.35	19.74	18.81	5.73	430692	582171	422247	138332	154587	150606	453037	293080	270636	503065	369692	357028
Q01433	AMP deaminase 2	AMPD2	2	2	2	2	879	100.6	6.93	0	3.778	-0.04			0.38			-6.64			18.26			5.89	26089.5	0	0	25337.4	26628.4	23665	0	29852.7	38702.6	0	0	0
Q9UJX3	Anaphase-promoting complex subunit 7	ANAPC7	7	4	7	4	599	66.8	5.64	7.97	14.221	-0.19	0.995628	1	-0.24	0.994485	1	-0.41	0.997116	1	8.26	50.84	31.81	12.61	88045.4	171505	135112	118310	106692	136855	131118	114404	113600	102011	206967	83629.2
Q8NB46	Serine/threonine-protein phosphatase 6 regulatory ankyrin repeat subunit C	ANKRD52	1	1	1	1	1076	115	6.48	0	2.311	6.64			6.64			6.64						44.84	0	0	0	11451.4	9452.24	4190.28	17410.8	0	0	0	23838.7	0
P07355	Annexin A2	ANXA2	14	3	5	3	339	38.6	7.75	0	7.13	-0.86	0.581332	0.86238	-0.8	0.626904	1	-1.25	0.202394	0.574474	16.99	5.32	53.48	3.03	433002	329171	122997	181274	173865	184497	188825	215801	152854	138149	148521	134034
P08758	Annexin A5	ANXA5	39	10	17	10	320	35.9	5.05	7.25	33.081	1.05	0.0277693	0.0924115	0.15	0.498363	0.946874	0.25	0.633278	1	45.68	13.52	13.77	10.89	273173	208305	258138	442042	538802	535953	231747	531453	285793	306076	359757	275971
P08133	Annexin A6	ANXA6	14	10	18	10	673	75.8	5.6	1.69	26.562	0.13	0.426884	0.693848	0.36	0.00419688	0.0541565	0.35	0.00148201	0.0297979	4.65	7.48	6.37	2.18	1.23373e+06	1.13326e+06	1.09073e+06	1.24049e+06	1.20855e+06	1.26206e+06	1.37382e+06	1.45707e+06	1.50694e+06	1.44416e+06	1.63739e+06	1.44009e+06
P20073	Annexin A7	ANXA7	5	2	2	2	488	52.7	5.68	2.51	7.96	-1.02	0.248641	0.475566	-0.08	0.992511	1	0.62	0.20533	0.578101	30.99	12.88	39.96	17.16	113041	90070.6	47314.5	44336.6	57811.6	42714.4	60508.4	114054	84924.8	148430	114799	138112
Q10567	AP-1 complex subunit beta-1	AP1B1	12	10	16	5	949	104.6	5.06	2.47	32.395	0.65	0.0488965	0.138942	0.31	0.282606	0.69172	0.65	0.0809902	0.330986	17.64	11.03	21.23	1.5	194412	177263	262076	308514	299533	305359	240478	318442	234969	317890	304869	256546
O43747	AP-1 complex subunit gamma-1	AP1G1	4	3	5	3	822	91.3	6.8	0	6.562	0.45	0.483293	0.760267	-0.2	0.989911	1	-0.62	0.32413	0.736098	19.35	12.86	44.72	13.38	100796	52360.3	0	86294.5	98962.6	112888	63421.2	84447.7	59602	47129	45416.2	57296.9
Q9BXS5	AP-1 complex subunit mu-1	AP1M1	9	3	4	3	423	48.6	7.3	0	10.01	-0.18	0.831579	1	-0.17	0.711093	1	-0.31	0.766096	1	20.29	19.17	12.93	1.13	162036	194638	0	155833	156781	159265	183395	121171	158229	134934	190366	143110
P61966	AP-1 complex subunit sigma-1A	AP1S1	10	1	1	1	158	18.7	5.73	2.01	5.227	6.64			6.64			6.64						27.42	0	0	0	7856.21	9732.08	5516.61	0	0	30768.9	0	0	25963.8
P56377	AP-1 complex subunit sigma-2	AP1S2	10	1	1	1	157	18.6	5.47	0	3.61	6.64			6.64			6.64						22.69	0	0	0	8948.86	5630.42	7365.45	0	14429.7	0	18987.7	0	0
O95782	AP-2 complex subunit alpha-1	AP2A1	5	4	6	2	977	107.5	7.03	5.41	14.766	-0.17	0.854084	1	0.3	0.939776	1	-0.15	0.989073	1	24.72	11.47	19.14	7	213166	170953	252132	198022	189612	172388	269623	166500	262367	227207	183635	192306
O94973	AP-2 complex subunit alpha-2	AP2A2	6	3	4	1	939	103.9	6.96	5.41	11.74	6.64			6.64			6.64						18.91	0	0	0	8527.59	5828.6	7075.97	24130.4	0	0	15867.4	0	0
P63010	AP-2 complex subunit beta	AP2B1	11	10	16	5	937	104.5	5.38	4.39	26.631	-0.02	0.989334	1	0.09	0.99753	1	-0.1	0.702042	1	16.8	9.84	17.62	7.76	421381	599358	498774	490634	444877	519503	400391	532410	554321	465148	472272	393368
Q96CW1	AP-2 complex subunit mu	AP2M1	14	5	8	5	435	49.6	9.54	0	12.281	-0.08	0.876651	1	-0.65	0.00555867	0.0645046	-0.67	0.0205649	0.140586	8.16	16.01	12.46	10.33	219439	242896	188933	218039	178098	208198	139504	141731	121733	176565	138246	132710
P53680	AP-2 complex subunit sigma	AP2S1	8	1	3	1	142	17	6.18	4.16	4.905	0.24			-1.09			-0.74			58.82	46.84		19.07	0	54372.7	0	72550.1	49221.7	64251.7	22232.9	60568.1	25542.4	19768.2	32622	52195.3
O00203	AP-3 complex subunit beta-1	AP3B1	4	4	5	4	1094	121.2	6.04	0	11.277	-0.26			-0.68			-0.5			21.68	26.16		21.08	0	0	86322.8	78629.9	51431	72160.7	37718.8	58287.6	53879.4	42721.2	73427.3	60917.3
O14617	AP-3 complex subunit delta-1	AP3D1	2	3	3	3	1153	130.1	8.48	0	6.863	-0.97			-1.65			-1.38				34.88		3.63	0	72253.4	0	36860.6	35498.8	38174	0	23021.6	0	21618.8	0	35771.8
Q9Y2T2	AP-3 complex subunit mu-1	AP3M1	7	3	4	3	418	46.9	6.93	2.16	7.794	1.26	0.382575	0.642535	0.69	0.920561	1	1.12	0.547471	0.995515	26.33	33.92	81.5	4.34	29582.6	43494.6	132523	98474.2	107252	104491	53268.8	90802.8	70153.8	94494.1	63532.4	128252
Q92572	AP-3 complex subunit sigma-1	AP3S1	14	2	3	2	193	21.7	5.39	0	4.498	0.62	0.819991	1	0.31	0.997099	1	0.13	0.998788	1	65.29	41.52	16.87	14.66	0	51696.5	40676.2	70366	80829.7	60168.5	56947.4	82143.2	15508.5	50073	74986.6	31749.3
P13798	Acylamino-acid-releasing enzyme	APEH	4	3	5	3	732	81.2	5.48	5.48	7.852	-0.67	0.00192264	0.0133756	-0.2	0.202904	0.558506	0.1	0.999626	1	7.96	15.52	16.62	4.41	527117	400811	398773	259830	251378	238009	349273	384441	328665	430402	508910	373648
P27695	DNA-(apurinic or apyrimidinic site) lyase	APEX1	45	11	16	11	318	35.5	8.12	14.02	44.468	0.29	0.113649	0.261669	0.22	0.373801	0.822566	0.32	0.0582511	0.271025	11.68	1.85	9.09	5.08	802305	899190	753051	1.00903e+06	913584	981822	1.01186e+06	937521	800728	978563	999001	1.01536e+06
Q9BZZ5	Apoptosis inhibitor 5	API5	29	12	20	12	524	59	7.34	9.94	44.148	0.91	0.00593854	0.0294917	0.55	0.0577441	0.25905	0.5	0.13096	0.443725	7.5	8.23	30.59	3.02	371234	489898	261073	721337	679240	697866	520063	601067	544078	465699	525378	547186
Q9HDC9	Adipocyte plasma membrane-associated protein	APMAP	9	3	4	3	416	46.5	6.16	4.69	8.905	0.52	0.00582619	0.0292816	0.12	0.349243	0.785674	0.3	0.0320086	0.185119	10.1	8.49	15.14	9.48	130364	135065	100948	208609	173039	186525	129785	141287	158520	184448	158735	160881
P07741	Adenine phosphoribosyltransferase	APRT	57	8	20	8	180	19.6	6.02	13.58	31.135	-0.57	0.0273728	0.0912805	-0.06	0.996459	1	-0.04	0.999998	1	11.4	6.73	7.16	14.49	1.21045e+06	1.39374e+06	1.33969e+06	1.13618e+06	882722	902153	1.44773e+06	1.28428e+06	1.15299e+06	1.30197e+06	1.23533e+06	1.4108e+06
P48444	Coatomer subunit delta	ARCN1	15	7	12	7	511	57.2	6.21	2.49	19.481	0.19	0.401944	0.66463	0.41	0.0116516	0.100066	0.55	0.00410768	0.0535001	11.04	6.2	13.24	8.9	327588	369157	282697	406666	340237	372916	433604	434932	522963	530706	475020	480488
P61204	ADP-ribosylation factor 3	ARF3	55	8	21	3	181	20.6	7.43	10.34	35.492	1.3	6.56957e-05	0.0011652	1.25	0.000102066	0.00633272	1.19	7.93819e-05	0.00563611	15.45	6.82	13.62	7.49	293739	239923	314540	723848	726376	635010	548362	744619	697739	670934	728762	637254
P18085	ADP-ribosylation factor 4	ARF4	39	6	16	1	180	20.5	7.14	9.23	26.241	0.73	0.0688277	0.179174	0.09	0.521388	0.968892	0.63	0.149773	0.48835	31.15	13.51	44.1	1.44	107694	40919.5	100153	165839	162376	166941	82408.8	152202	106625	121409	155607	154493
P84085	ADP-ribosylation factor 5	ARF5	43	6	13	1	180	20.5	6.79	4.76	24.558	-3.04			-1.54			-6.64						66.65	0	0	40241.5	13594.2	4887.71	4568.4	0	13878.3	0	0	0	0
P62330	ADP-ribosylation factor 6	ARF6	18	3	3	2	175	20.1	8.95	1.96	4.873	0.91			0.01			0.12			52.7	31.95		8.27	31881.1	0	0	67538.3	59912.9	57840.4	32039.7	56138.6	19020.1	43693.2	0	27587
P52565	Rho GDP-dissociation inhibitor 1	ARHGDIA	16	2	3	2	204	23.2	5.11	0	3.95	0.44	0.419626	0.683427	0.69	0.0533663	0.245943	0.78	0.0360468	0.199817	10.72	11.08	24.86	7.68	162800	185394	259038	220759	253740	252172	319593	258131	299723	317489	264330	326306
Q92888	Rho guanine nucleotide exchange factor 1	ARHGEF1	3	2	2	2	912	102.4	5.66	0	2.989	0.54	0.0886302	0.216741	0.71	0.0313336	0.171941	1.07	0.00607988	0.0687683	23.66	20.2	10.49	6.17	33765.6	37300.7	30214.7	47281.8	48950.5	53244.6	69977.9	43410.7	55359.4	77399	71001.1	51552.5
Q9Y4X5	E3 ubiquitin-protein ligase ARIH1	ARIH1	4	2	2	2	557	64.1	5.08	0	3.832	0.18	0.977073	1	-0.4	0.704888	1	-0.19	0.583043	1	24.25	42.71	23.63	2.49	61884.4	86717.6	0	83696.3	79933.2	83221.2	55359.7	67035.1	40723.4	70344.6	64054.6	27620.5
P40616	ADP-ribosylation factor-like protein 1	ARL1	9	1	1	1	181	20.4	5.72	0	2.09	6.64			6.64									64.02	0	0	0	17049.5	0	6423.53	0	18971.5	0	0	0	0
P36404	ADP-ribosylation factor-like protein 2	ARL2	5	1	1	1	184	20.9	6.34	0	2.822	-2.29			-0.8			-1.16			4.68	12.46		20.78	0	0	40351.2	8279.15	10297.5	6795.38	24007.9	0	22469.4	19725.1	16531.4	0
P36405	ADP-ribosylation factor-like protein 3	ARL3	6	1	1	1	182	20.4	7.24	0	2.355	6.64			6.64									33.27	0	0	0	4813.3	9732.77	8416.91	22648.5	0	0	0	0	0
Q15041	ADP-ribosylation factor-like protein 6-interacting protein 1	ARL6IP1	5	1	1	1	203	23.3	9.32	2.33	3.474	1.55	0.00980245	0.0415253	1.06	0.143878	0.459556	1.07	0.124411	0.428614	33.5	35.38	13.62	13.87	45290.7	51705.6	39326.1	132907	110090	145542	52596.5	106575	94424.5	52979.8	95318.4	112922
O75915	PRA1 family protein 3	ARL6IP5	16	2	4	2	188	21.6	9.77	0	6.773	6.64			6.64			6.64			14.73			11.05	0	0	0	11041	9830.23	12271.2	0	16578.8	20433.6	35093.7	0	0
Q6NXE6	Armadillo repeat-containing protein 6	ARMC6	7	3	4	3	501	54.1	6.24	2.14	7.877	0.03	0.689934	0.956661	-0.33	0.949299	1	0.19	0.533706	0.978961	53.99	11.06	59.9	5.36	163166	36929.3	158778	161736	163831	148247	215299	126597	68611.8	196754	157543	180860
Q8IUR7	Armadillo repeat-containing protein 8	ARMC8	1	1	1	1	673	75.5	6.73	0	3.232	6.64			6.64			6.64			42.97	35.29		2.5	0	0	0	19473.4	20447.8	20159.6	26951.6	10405.3	21587.7	18896.7	31465.4	0
Q9H993	Damage-control phosphatase ARMT1	ARMT1	7	3	4	3	441	51.1	5.76	0	7.996	1.25	0.323442	0.567429	1.18	0.761102	1	0.74	0.880946	1	50.5	51.37	29.26	9.37	58354.7	38344.4	0	118002	112779	98175.8	107593	107524	34713.2	78862.3	33347.7	108298
Q92747	Actin-related protein 2/3 complex subunit 1A	ARPC1A	10	3	3	3	370	41.5	8.18	0	7.136	0.32	0.996809	1	0.94	0.12922	0.431575	0.61	0.628447	1	15.99	11.27	36.54	11.53	108796	188642	100943	145875	135873	115860	208452	221983	161802	169195	137184	166513
O15143	Actin-related protein 2/3 complex subunit 1B	ARPC1B	16	4	7	4	372	40.9	8.35	2.42	11.346	0.74	0.336987	0.584836	0.28	0.728326	1	0.63	0.395679	0.83186	28.74	28.39	54.03	13.52	135309	60497.2	0	151338	132100	173242	165650	109803	98769.1	195696	139982	112444
O15144	Actin-related protein 2/3 complex subunit 2	ARPC2	24	5	13	5	300	34.3	7.36	7.44	16.931	0.4	0.081359	0.204709	0.47	0.0792991	0.314104	0.29	0.0743123	0.312463	14.72	14.79	27.86	2.11	343860	203707	352792	440110	454471	458155	510007	476001	380639	536769	420447	418171
O15145	Actin-related protein 2/3 complex subunit 3	ARPC3	14	3	5	3	178	20.5	8.59	2.01	8.393	0	0.958549	1	-0.18	0.893775	1	-0.16	0.902769	1	22.39	2.13	10.98	1.2	480632	468141	390164	468793	472654	461607	330376	412558	518167	404374	418123	420812
P59998	Actin-related protein 2/3 complex subunit 4	ARPC4	23	4	11	4	168	19.7	8.43	0	17.679	-0.37	0.332343	0.578019	-0.17	0.899813	1	-0.16	0.728602	1	3.46	15.39	29.53	3.74	391981	539515	715871	395651	425559	417331	469843	502564	480029	385079	481903	524344
Q9H1I8	Activating signal cointegrator 1 complex subunit 2	ASCC2	2	1	2	1	757	86.3	5.16	0	3.018	-0.19	0.790926	1	-0.57	0.634093	1	-0.26	0.785227	1	32.06	27.52	20.04	13.22	60936	91354.5	75514.4	53370.8	68812.4	66409.8	50762.5	48606.9	83481.3	81975	46787.8	63175
Q9UBL3	Set1/Ash2 histone methyltransferase complex subunit ASH2	ASH2L	3	2	3	2	628	68.7	5.69	0	4.833	-0.72	0.863657	1	-0.08	0.87994	1	-0.8	0.796468	1	54.24	23.98	87.01	16.87	22642.3	0	95053.8	36577.5	27200.2	28124.4	13629.7	49780.1	43985.4	22516.1	31711.2	0
O43681	ATPase ASNA1	ASNA1	10	3	5	3	348	38.8	4.91	0	7.754	-0.4	0.390843	0.651002	-0.3	0.417547	0.868612	0	0.849792	1	26.25	15.62	9.85	2.22	140854	146426	120927	110909	106650	106856	139527	114318	81091	136511	140804	179707
P08243	Asparagine synthetase [glutamine-hydrolyzing]	ASNS	44	20	45	20	561	64.3	6.86	21.13	70.076	-0.02	0.999702	1	0.26	0.0197417	0.127269	0.32	0.0192579	0.135312	3.8	6.66	9.39	1.86	2.40098e+06	2.68822e+06	2.89929e+06	2.72438e+06	2.63388e+06	2.64435e+06	3.21195e+06	3.12055e+06	3.36353e+06	2.99009e+06	3.37848e+06	3.34657e+06
Q12797	Aspartyl/asparaginyl beta-hydroxylase	ASPH	1	1	2	1	758	85.8	5.01	0	2.809	-0.77			-6.64			-6.64						32.36	50235.4	0	0	25648.9	46257.4	29558	0	0	0	0	0	0
Q8NBU5	ATPase family AAA domain-containing protein 1	ATAD1	6	2	2	2	361	40.7	6.9	2.19	8.51	1.01	0.0556233	0.150631	0.55	0.212596	0.570327	0.77	0.284198	0.688783	7.69	41.8	43.23	9	74217.7	78257.8	30662.7	153991	149071	129462	99194.1	115697	108931	141824	126931	56865.5
Q9NVI7	ATPase family AAA domain-containing protein 3A	ATAD3A	22	11	18	7	634	71.3	8.98	11.87	40.911	0.4	0.00303071	0.0181842	0.49	0.000829516	0.0199703	0.6	0.000577203	0.0171872	2.29	6.84	12.61	1.25	640079	526470	674345	859008	845352	838173	897163	934896	900615	858754	967610	970729
Q5T9A4	ATPase family AAA domain-containing protein 3B	ATAD3B	13	7	10	3	648	72.5	9.2	3.92	20.184	-0.87	0.000686621	0.00626105	-0.3	0.0627189	0.274906	-0.32	0.0875577	0.348297	13.63	12.5	12.33	3.33	431433	369048	339671	202151	209833	196363	299805	243002	317963	295006	255326	328468
Q676U5	Autophagy-related protein 16-1	ATG16L1	4	1	1	1	607	68.2	6.64	0	2.094	-0.59	0.666083	0.943033	0.37	0.813763	1	-0.26	0.962241	1	52.76	25.38	7.64	21.37	30306.4	0	33768	21201.1	29560.4	20412.2	0	28024.1	61373.9	22686.5	26745	36862
Q9NT62	Ubiquitin-like-conjugating enzyme ATG3	ATG3	7	2	3	2	314	35.8	4.74	4.07	6.501	-0.34			-0.26			-0.41			14.48	4.43		4.19	0	0	38126.4	30203.2	32119.5	29681.4	28801.3	0	35370.4	28781.3	30059.3	27509.1
O95352	Ubiquitin-like modifier-activating enzyme ATG7	ATG7	2	1	2	1	703	77.9	6.24	0	4.398	0.7	0.163231	0.346196	0.95	0.0710329	0.296062	0.95	0.0956712	0.369314	11.55	36.04	4.38	12.2	39010.4	0	36668.2	61379	70676.9	55546.5	72837.5	62396.1	78637.9	44482	73023.5	95562.9
P31939	Bifunctional purine biosynthesis protein PURH	ATIC	42	22	45	22	592	64.6	6.71	40.97	90.98	-0.45	0.0016047	0.0117194	-0.02	0.965942	1	0.09	0.754683	1	12.39	3.1	2.81	1.73	2.99317e+06	3.08252e+06	3.16602e+06	2.25132e+06	2.25754e+06	2.18762e+06	3.38011e+06	2.63299e+06	3.04506e+06	3.33405e+06	3.28477e+06	3.14005e+06
P05023	Sodium/potassium-transporting ATPase subunit alpha-1	ATP1A1	29	24	55	24	1023	112.8	5.49	38.6	96.854	0.64	0.000369991	0.00396753	0.49	0.00128292	0.0252359	0.58	0.000596696	0.0171872	8.78	5.01	14.13	3.23	1.38423e+06	1.37465e+06	1.06738e+06	2.26153e+06	2.14574e+06	2.13441e+06	1.85839e+06	2.19339e+06	1.93642e+06	2.03087e+06	2.05648e+06	2.22479e+06
P05026	Sodium/potassium-transporting ATPase subunit beta-1	ATP1B1	4	1	2	1	303	35	8.53	0	4.092	-0.63			-1.49			-0.01			38.37			8.08	0	69402.6	0	44988.8	43222.3	50388.9	24758.4	35850.5	16246.2	69070.9	0	0
P54709	Sodium/potassium-transporting ATPase subunit beta-3	ATP1B3	31	7	12	7	279	31.5	8.35	0	18.472	1	0.000185004	0.0025628	0.62	0.0039806	0.0522009	0.64	0.00296893	0.0435595	16.44	6.99	10.99	5.69	564899	704625	638846	1.27942e+06	1.37919e+06	1.23485e+06	851691	985165	1.18051e+06	963468	997529	1.1004e+06
P16615	Sarcoplasmic/endoplasmic reticulum calcium ATPase 2	ATP2A2	15	14	27	14	1042	114.7	5.34	13.36	39.717	0.64	0.00101869	0.00838863	0.66	0.000899117	0.0207182	0.62	0.000870325	0.0214502	3.96	12.22	10.87	3.52	597324	522248	649778	929289	881433	943068	883464	947730	946036	825430	918314	1.0519e+06
P25705	ATP synthase subunit alpha, mitochondrial	ATP5F1A	52	27	81	27	553	59.7	9.13	133.09	147.926	0.06	0.942047	1	0.15	0.224448	0.591947	0.23	0.0379064	0.204465	1.98	4.17	8.04	0.18	9.12331e+06	1.0123e+07	8.65906e+06	9.46145e+06	9.49618e+06	9.47805e+06	9.82659e+06	1.01526e+07	1.01872e+07	1.00612e+07	1.0698e+07	1.09049e+07
P06576	ATP synthase subunit beta, mitochondrial	ATP5F1B	62	21	77	21	529	56.5	5.4	116.17	193.035	-0.43	0.0245975	0.0862467	-0.15	0.877392	1	0.07	0.959388	1	15.24	3.97	11.9	1.43	3.9572e+06	4.51639e+06	5.0281e+06	3.36892e+06	3.27592e+06	3.34081e+06	4.97377e+06	4.0653e+06	3.71905e+06	4.44824e+06	4.78694e+06	4.74569e+06
P36542	ATP synthase subunit gamma, mitochondrial	ATP5F1C	23	7	15	7	298	33	9.22	15.88	32.695	-0.07	0.929777	1	0.25	0.0133641	0.108323	0.26	0.024127	0.153385	8.16	7.35	3.41	5.51	872344	820612	869538	829451	873816	782532	1.15877e+06	991790	1.03513e+06	960738	1.039e+06	1.11316e+06
Q5VTU8	ATP synthase subunit epsilon-like protein, mitochondrial	ATP5F1EP2	16	1	1	1	51	5.8	10.14	0	2.51	-1.8	3.41665e-05	0.000716165	-0.85	0.00610636	0.067928	-0.81	0.0172528	0.128113	13.88	10.76	21.67	8.27	419209	350716	269243	107472	100940	91076.4	193915	165565	219089	197857	238129	199482
P56385	ATP synthase subunit e, mitochondrial	ATP5ME	14	1	3	1	69	7.9	9.35	0	3.515	0.31	0.736346	0.991179	0.25	0.70994	1	0.37	0.673523	1	20.43	6.72	40.48	7.36	151268	228731	100067	169918	196581	187942	155116	180290	230826	197202	195100	174250
P56134	ATP synthase subunit f, mitochondrial	ATP5MF	12	1	1	1	94	10.9	9.67	2.84	4.118	-1.45			-0.47			-0.59			36.87	56.21		7.37	35707.3	0	0	12556.8	13090.3	14466.8	28281.4	12942.5	25846.8	0	15582	36139.1
O75964	ATP synthase subunit g, mitochondrial	ATP5MG	48	5	13	5	103	11.4	9.64	13.96	21.169	0.37	0.00510383	0.0264408	0.46	0.00141805	0.0265967	0.28	0.0886086	0.349819	5.43	6.76	7.59	5	512954	460368	444444	641735	585764	593334	611920	680303	634488	572887	558833	503246
P24539	ATP synthase F(0) complex subunit B1, mitochondrial	ATP5PB	29	7	16	7	256	28.9	9.36	7.94	31.224	0.66	0.000996474	0.00833321	0.31	0.0248357	0.149297	0.44	0.013891	0.115169	12.78	5.21	8.6	4.52	697892	614950	594641	973817	1.01723e+06	929218	753954	938923	761964	796420	836025	883747
P48047	ATP synthase subunit O, mitochondrial	ATP5PO	37	7	19	7	213	23.3	9.96	23.18	27.982	-0.83	6.60315e-06	0.000204952	-0.42	0.00105059	0.0222973	-0.32	0.00705161	0.0769626	7.47	2.94	6.24	3.29	1.92482e+06	2.00955e+06	1.77515e+06	1.08586e+06	1.13078e+06	1.05981e+06	1.5578e+06	1.43798e+06	1.34218e+06	1.53709e+06	1.60198e+06	1.51407e+06
Q93050	V-type proton ATPase 116 kDa subunit a isoform 1	ATP6V0A1	1	1	1	1	837	96.4	6.43	0	2.544	6.64			6.64									2.43	0	0	0	5525.17	5718.38	0	0	0	14801.7	0	0	0
P61421	V-type proton ATPase subunit d 1	ATP6V0D1	7	2	2	2	351	40.3	5	0	5.057	-0.19	1	1	-0.5	0.973245	1	-0.15	0.969178	1	21.03	42.66	43.88	12.87	47621.3	125702	96212.2	72413.6	84333.3	93881.9	68248	62483.2	91937.3	86783.2	41500.3	106721
P38606	V-type proton ATPase catalytic subunit A	ATP6V1A	27	13	20	13	617	68.3	5.52	20.96	55.305	-0.2	0.562283	0.841859	0.06	0.945143	1	0.3	0.769672	1	31.9	5.9	17.21	5.71	1.38769e+06	1.09428e+06	1.00542e+06	951153	970851	870458	1.4228e+06	1.13736e+06	727405	1.42347e+06	1.34635e+06	1.26486e+06
P21281	V-type proton ATPase subunit B, brain isoform	ATP6V1B2	11	3	4	3	511	56.5	5.81	2.11	8.989	0.5	0.955669	1	0.33	0.923571	1	0.39	0.954599	1	49.04	14.42	71.25	8.85	22237.2	89176.6	36811.5	52149.6	53044	44962.7	87070.9	34776.8	46275.2	58433.2	44432.8	48127.5
Q9UI12	V-type proton ATPase subunit H	ATP6V1H	12	4	5	4	483	55.8	6.48	0	8.425	1.02	0.296268	0.535177	0.88	0.373678	0.822566	-0.03	0.999941	1	51.09	47.22	14.17	8.92	0	35445.5	43339.6	79396.7	69284.6	82399.5	41910.6	72163.9	121343	54375.3	0	27154.2
Q9UBB4	Ataxin-10	ATXN10	15	6	11	6	475	53.5	5.25	6.3	21.058	1.24	0.00034958	0.00381479	1.07	0.00130315	0.0253252	1.19	0.000439923	0.0153208	22.01	4.89	20.26	3.47	118254	172911	171887	388670	406043	416433	263542	413737	360551	371490	409706	392697
Q9Y679	Ancient ubiquitous protein 1	AUP1	7	2	3	2	410	45.8	8.65	0	6.157	-0.12	0.995799	1	-0.25	0.965	1	-0.98	0.780769	1	30.2	76.76	45.63	6.52	79944.1	40939.8	0	55502.7	52532.2	48706.4	63684.4	34273.7	48190	87104.5	22661.2	29022.2
Q6ZMB0	Acetylgalactosaminyl-O-glycosyl-glycoprotein beta-1,3-N-acetylglucosaminyltransferase	B3GNT6	2	1	2	1	384	42.7	7.71	0	2.126	6.64			6.64									6.1	0	0	0	64310.1	59383.7	67038.9	0	0	75743.1	0	0	0
Q8NFL0	UDP-GlcNAc:betaGal beta-1,3-N-acetylglucosaminyltransferase 7	B3GNT7	3	1	3	1	401	46	9.03	0	2.024	-2.49	3.34108e-06	0.000131524	-1.22	0.00175468	0.0314478	-0.67	0.0231537	0.149565	25.38	8.61	13.02	3.16	1.18425e+06	1.46019e+06	1.52481e+06	260551	272002	255870	905711	573094	628294	936652	796841	918904
P46379	Large proline-rich protein BAG6	BAG6	2	2	2	2	1132	119.3	5.6	0	5.206	0.45	0.735889	0.991179	-0.65	0.62554	1	0.21	0.998706	1	19.66	48.17	23.22	55.86	34060.9	0	47445.1	37937.4	54968.6	110304	28888.1	25636.2	19363.9	46441.5	19719.4	59134.8
Q9UHR4	Brain-specific angiogenesis inhibitor 1-associated protein 2-like protein 1	BAIAP2L1	2	1	1	1	511	56.8	8.68	0	2.602	6.64			6.64			6.64						54.37	0	0	0	11028.1	4903.24	0	25351	0	0	35025.2	0	0
O75531	Barrier-to-autointegration factor	BANF1	13	1	1	1	89	10.1	6.09	0	3.002	-1.43	0.0755529	0.194176	-0.91	0.403872	0.859427	-0.67	0.688453	1	37.18	59.83	10.11	35.02	0	38909.3	44898.4	8129.3	15521.5	16969	14995.4	32130.2	22269.9	41155.6	16686.2	0
P51572	B-cell receptor-associated protein 31	BCAP31	30	7	11	7	246	28	8.44	4.5	22.057	0.68	0.000786734	0.00701541	0.27	0.596686	1	0	0.999178	1	15.58	3.74	2.86	1.41	583023	589286	615171	946319	929023	955264	539323	723368	709171	568838	612948	590064
P54687	Branched-chain-amino-acid aminotransferase, cytosolic	BCAT1	5	1	1	1	386	42.9	5.3	0	2.161	6.64			6.64			6.64			64.64	58.86		36.78	0	0	0	18787.3	12092.6	9206.83	39825.7	14840.1	0	12440.1	0	30178.5
O15382	Branched-chain-amino-acid aminotransferase, mitochondrial	BCAT2	14	4	5	4	392	44.3	8.65	0	7.09	-0.45			-0.65			-0.88			28.08	11.95		5.79	0	62710.8	0	48928.4	45992.9	43590.1	31503.1	54887.9	40030.8	36616	34095.4	28842.4
Q9P287	BRCA2 and CDKN1A-interacting protein	BCCIP	5	2	3	2	314	36	4.61	0	4.42	6.64			6.64			6.64			53.31			19.4	0	0	0	30495.7	23437.9	34804.8	29474.7	66085.2	27217.8	19609.6	0	0
Q13867	Bleomycin hydrolase	BLMH	11	4	6	4	455	52.5	6.27	0	12.828	-0.1	0.951984	1	0.01	0.987117	1	0.19	0.421331	0.853316	6.85	6.72	20.82	6.47	402024	328259	264121	306855	332766	293142	363421	318514	331319	373380	363699	412315
P53004	Biliverdin reductase A	BLVRA	16	4	9	4	296	33.4	6.44	0	13.861	0.01	0.931375	1	0.13	0.998264	1	0.1	0.947071	1	13.92	17.16	18.32	4.82	270345	210376	191765	195502	211991	213498	242337	230125	184515	205194	284196	226138
Q9H3K6	BolA-like protein 2	BOLA2	19	1	1	1	86	10.1	6.52	0	4.26	6.64			6.64			6.64						25.47	0	0	0	12715.8	7568.67	10036.8	18116.6	0	0	15369.2	0	0
Q86WA6	Valacyclovir hydrolase	BPHL	6	1	2	1	291	32.5	9.14	0	3.936	-0.49	0.718695	0.978056	-0.13	0.907811	1	0.2	0.999996	1	31.8	34.9	13.55	10.76	53790.6	69211.5	68239.9	55599.8	45127.3	48467.7	70796.8	62408.6	36332.8	40024.6	82314.6	78291
Q9BQP9	BPI fold-containing family A member 3	BPIFA3	3	1	1	1	254	28.4	6.65	0	2.291	6.64			6.64			6.64						28	0	0	0	11300.5	16180	20182.7	0	8253.82	0	25204.5	0	0
O95861	3'(2'),5'-bisphosphate nucleotidase 1	BPNT1	16	4	11	4	308	33.4	5.69	13.33	12.418	-0.26	0.999458	1	-0.11	0.715071	1	0.12	0.39837	0.833375	21.83	4.76	30.13	5.48	180244	319247	328992	260181	288562	266512	403221	270811	295002	348106	369416	336474
Q5VW32	BRO1 domain-containing protein BROX	BROX	2	1	2	1	411	46.4	7.65	0	2.444	0.66			0.22			0.07			41.62	31.41		9.7	0	0	36127.2	57192.5	58174.9	48544	42118.9	65855.4	28449.3	51257.5	37882	26984.9
P35613	Basigin	BSG	22	6	15	6	385	42.2	5.66	4.58	23.793	1.13	0.000930778	0.00786532	0.39	0.426974	0.879577	0.5	0.103663	0.384233	20.03	6.48	17.93	3.57	966716	693780	750067	1.59976e+06	1.71574e+06	1.6387e+06	767670	982045	1.15469e+06	1.15869e+06	1.06217e+06	1.02253e+06
O43684	Mitotic checkpoint protein BUB3	BUB3	26	8	18	8	328	37.1	6.84	10.16	28.42	-0.38	0.0333608	0.104148	-0.2	0.329796	0.757779	0.02	0.87807	1	4.93	9.36	13.15	3.99	1.03513e+06	921896	794095	686895	706834	742919	840076	761124	804168	1.06462e+06	891344	934777
Q13895	Bystin	BYSL	8	2	2	2	437	49.6	8.12	0	6.108	-0.31	0.259565	0.487705	-0.1	0.464795	0.915401	0.1	0.775656	1	20.94	12.99	3.5	8.17	121500	127865	119658	90849.9	106914	97976.1	113439	122417	80482.3	130498	124180	157784
Q7L1Q6	Basic leucine zipper and W2 domain-containing protein 1	BZW1	11	5	6	5	419	48	5.92	2.06	10.832	0.6	0.017482	0.0668624	-0.12	0.811247	1	0.29	0.167017	0.52207	21.72	1.85	24.71	4.51	270007	281316	172827	432558	408896	395848	248159	338339	227505	330172	332870	321267
Q9Y6E2	Basic leucine zipper and W2 domain-containing protein 2	BZW2	7	2	2	2	419	48.1	6.68	0	5.126	6.64			6.64						50.2			33.33	0	0	0	24072.1	13230.9	15018	0	13228.1	27786.9	0	0	0
Q9HB07	UPF0160 protein MYG1, mitochondrial	C12orf10	25	6	8	6	376	42.4	6.67	2.66	15.959	-0.09	0.138878	0.306215	0.04	0.995402	1	-0.16	0.104357	0.384323	2.37	5.66	8.11	4.12	140833	160165	138533	135902	132225	125256	144525	148290	141441	126195	138491	125349
Q5T6V5	Queuosine salvage protein	C9orf64	12	4	5	4	341	39	5.88	0	8.05	0.36	0.480063	0.757402	0.73	0.175068	0.518137	-0.22	0.680344	1	26.76	4.76	10.9	10.22	60738	52047.7	0	71942.3	78877.1	64229.9	58232.5	93414.9	99951.6	44410.1	48138.7	48411.9
P00918	Carbonic anhydrase 2	CA2	60	12	28	12	260	29.2	7.4	20.74	58.973	-0.19	0.0551272	0.150043	-0.15	0.212304	0.570327	-0.08	0.238633	0.636091	9.04	2.3	8.64	4.27	3.13863e+06	3.62874e+06	3.13151e+06	2.68233e+06	2.91464e+06	2.75373e+06	2.82402e+06	2.74827e+06	3.24171e+06	2.86778e+06	2.97052e+06	2.99566e+06
Q9Y376	Calcium-binding protein 39	CAB39	3	1	1	1	341	39.8	6.89	0	2.264	6.64			6.64			6.64			27.45			22.71	0	0	0	30045.2	19103.3	28183.6	0	22120	14929.3	0	0	26410.2
Q9HB71	Calcyclin-binding protein	CACYBP	29	5	9	5	228	26.2	8.25	0	12.484	0.67	0.00644364	0.0314623	0.95	0.000672958	0.0175078	0.71	0.00204528	0.036051	6.18	12.93	15.91	3.51	259091	330796	249287	405608	411638	433432	462727	523387	500309	424893	417451	522903
P27708	CAD protein	CAD	15	23	43	23	2225	242.8	6.46	30.4	89.544	0.21	0.107059	0.249341	0.44	0.00101119	0.0217473	0.29	0.0321586	0.185317	5.51	1.75	9.35	3.01	1.05505e+06	1.21659e+06	1.02571e+06	1.28123e+06	1.21764e+06	1.21571e+06	1.4041e+06	1.55708e+06	1.4357e+06	1.31033e+06	1.28624e+06	1.26532e+06
P27797	Calreticulin	CALR	26	9	15	9	417	48.1	4.44	7.08	35.286	-1.15	2.90853e-05	0.000648915	-0.5	0.00757672	0.0783413	-0.36	0.0971845	0.370115	14.97	4.8	8.65	1.93	1.89781e+06	1.80462e+06	1.59892e+06	817449	813035	788542	1.27977e+06	1.05888e+06	1.43341e+06	1.40536e+06	1.38945e+06	1.51614e+06
Q86VP6	Cullin-associated NEDD8-dissociated protein 1	CAND1	17	17	30	17	1230	136.3	5.78	16.93	56.301	0.36	0.198357	0.39869	0.16	0.805078	1	0.34	0.258826	0.660004	17.96	4.29	13.77	0.72	1.13309e+06	1.07229e+06	1.38296e+06	1.45508e+06	1.47147e+06	1.45168e+06	1.26542e+06	1.55798e+06	1.0943e+06	1.4944e+06	1.37142e+06	1.43434e+06
P27824	Calnexin	CANX	31	16	38	16	592	67.5	4.6	17.05	67.013	1.3	7.71095e-05	0.0012964	0.59	0.00268295	0.0412153	0.95	0.000718841	0.0190077	20.98	6.12	13.82	3.89	1.67277e+06	1.56937e+06	1.27227e+06	3.74803e+06	4.04981e+06	3.87479e+06	2.36928e+06	3.33297e+06	2.34722e+06	2.81126e+06	3.0333e+06	3.17677e+06
Q01518	Adenylyl cyclase-associated protein 1	CAP1	14	6	8	6	475	51.9	8.06	0	17.506	-0.43	0.206533	0.411029	-0.12	0.861264	1	-0.2	0.670875	1	27.91	11.44	28.11	7.96	399898	466692	677044	322203	377406	345453	430266	337662	587020	467130	373688	405311
P07384	Calpain-1 catalytic subunit	CAPN1	3	1	2	1	714	81.8	5.67	0	2.394	6.64			6.64									58.39	0	0	0	4265.52	17793	13389.1	0	13041.2	0	0	0	0
P17655	Calpain-2 catalytic subunit	CAPN2	6	3	4	3	700	79.9	4.98	0	9.112	0.06	0.928103	1	0.34	0.685512	1	0.45	0.0741612	0.312463	26.33	4.66	10.7	4.19	91887.8	95119.3	77404	98304.1	90551.8	95996.2	72809.6	123633	116157	134902	123829	125507
P52907	F-actin-capping protein subunit alpha-1	CAPZA1	19	3	6	2	286	32.9	5.69	7.96	20.79	-0.43	0.878697	1	0.64	0.044774	0.221535	0.51	0.0649543	0.292294	19.95	4.15	31.02	7.89	74705.9	132309	140810	98432.3	106564	90997.8	232612	154930	205972	188262	178173	193395
P47755	F-actin-capping protein subunit alpha-2	CAPZA2	16	3	3	2	286	32.9	5.85	2.06	8.63	-0.54	0.00379863	0.0213058	0.01	0.649231	1	-0.21	0.273791	0.678535	15.87	5.6	2.97	1.53	345676	334424	354880	237525	232010	238830	348375	260462	347897	299008	315310	281867
P47756	F-actin-capping protein subunit beta	CAPZB	13	3	8	3	277	31.3	5.59	9.04	12.972	0.16	0.124942	0.281552	0.29	0.0142331	0.110669	0.47	0.00370801	0.0503409	11.61	5.22	9.11	8.54	325337	380162	384923	406208	478457	426048	463920	451151	555514	500835	555864	526157
Q86X55	Histone-arginine methyltransferase CARM1	CARM1	7	4	7	4	608	65.8	6.73	6.64	11.134	1.22	0.042343	0.125397	1.22	0.0769002	0.3101	1.03	0.061142	0.279856	21.63	16.59	48.47	3.42	113256	85735.7	212003	257387	264426	275416	264179	287728	186071	301195	231790	225689
P49589	Cysteine--tRNA ligase, cytoplasmic	CARS	8	5	8	5	748	85.4	6.76	0	16.022	0.24	0.863984	1	0.38	0.294876	0.709902	0.12	0.686663	1	7.14	23.54	17.65	1.33	185712	194303	254206	229726	226184	232257	253232	250842	284499	309259	211388	208893
P16152	Carbonyl reductase [NADPH] 1	CBR1	55	10	27	10	277	30.4	8.32	38.17	51.559	0.4	0.0446487	0.130599	0.59	0.00352544	0.0478772	0.77	0.00035476	0.0140823	3.81	2.19	14.6	1.73	652349	839500	663885	884686	873869	854978	996657	937840	1.00718e+06	1.08938e+06	1.13432e+06	1.12854e+06
P0DN79	Cystathionine beta-synthase-like protein	CBSL	33	14	24	14	551	60.5	6.65	9.58	44.759	0.15	0.748326	0.998015	0.37	0.016674	0.116935	0.38	0.0458191	0.235263	6.64	7.22	9.74	0.96	1.33791e+06	1.58836e+06	1.35815e+06	1.51962e+06	1.50985e+06	1.49103e+06	1.91427e+06	1.68233e+06	1.75653e+06	1.5716e+06	1.76605e+06	1.80111e+06
Q8N163	Cell cycle and apoptosis regulator protein 2	CCAR2	9	6	9	6	923	102.8	5.22	2.28	20.669	-0.44	0.584842	0.865995	-0.11	0.999246	1	-0.06	0.999966	1	30.17	15.42	23.89	4.31	153787	216085	251519	169390	156146	159086	268636	145257	200598	207571	237270	173719
Q96A33	Coiled-coil domain-containing protein 47	CCDC47	13	4	8	4	483	55.8	4.87	4.2	13.327	0.04	0.970595	1	-0.03	0.992735	1	0	0.99944	1	17.97	6.24	22.1	3.51	411622	502475	320540	443306	422507	414222	506313	358547	402289	410551	417567	371283
Q96ER9	Mitochondrial potassium channel	CCDC51	7	3	4	3	411	45.8	8.19	0	11.409	0.33	0.993192	1	0.43	0.918306	1	0.72	0.992604	1	46.58	34.64	78.07	9.15	54677.2	169208	43482.8	68769.6	71122.2	59603.2	29541.9	73868.9	84631.8	90040.7	113955	54609.3
P14635	G2/mitotic-specific cyclin-B1	CCNB1	3	1	1	1	433	48.3	7.47	0	2.759	0.33	0.886347	1	0.35	0.879377	1	-0.27	0.981076	1	35.24	19	10	22.41	51190	50481.6	42534.4	42040.5	64579.1	63487.9	75853.4	64297.8	35724.6	38233.8	54452.2	41825.3
P78371	T-complex protein 1 subunit beta	CCT2	69	34	91	34	535	57.5	6.46	78.51	163.648	-0.73	2.29099e-06	0.000102723	-0.28	0.0023161	0.037736	-0.19	0.0226451	0.148071	7.8	2.17	1.18	2.11	7.70816e+06	7.61152e+06	7.79395e+06	4.76247e+06	4.64436e+06	4.56735e+06	6.8777e+06	5.88503e+06	6.34079e+06	6.62563e+06	6.91822e+06	6.75304e+06
P49368	T-complex protein 1 subunit gamma	CCT3	68	31	73	31	545	60.5	6.49	86.73	160.02	-0.23	0.00153518	0.0114071	0.14	0.0248983	0.149297	0.17	0.0114675	0.101661	4.86	3.35	3.5	1.13	7.90177e+06	8.33315e+06	7.80668e+06	6.71509e+06	6.86323e+06	6.75553e+06	9.39228e+06	8.60589e+06	8.68877e+06	8.8331e+06	8.89457e+06	9.38518e+06
P50991	T-complex protein 1 subunit delta	CCT4	66	29	78	28	539	57.9	7.83	92.37	149.233	-0.35	0.00435365	0.0231145	-0.22	0.0165957	0.116894	-0.1	0.568254	1	8.63	4.59	2.59	2.81	6.03847e+06	6.34231e+06	6.28236e+06	5.15266e+06	4.88644e+06	4.94285e+06	5.59254e+06	5.39478e+06	4.72914e+06	5.60076e+06	6.13969e+06	5.87764e+06
P48643	T-complex protein 1 subunit epsilon	CCT5	68	36	90	35	541	59.6	5.66	82.82	193.654	-0.51	3.90235e-05	0.000787299	-0.16	0.0831086	0.323802	-0.03	0.958379	1	6.9	3.59	3.41	1.43	9.20772e+06	9.8531e+06	9.61248e+06	6.81421e+06	6.73101e+06	6.62258e+06	9.29544e+06	8.10838e+06	8.57835e+06	9.04453e+06	9.42064e+06	9.71712e+06
P40227	T-complex protein 1 subunit zeta	CCT6A	53	27	55	27	531	58	6.68	59.8	114.411	-0.46	0.000424253	0.00429139	0.02	0.846426	1	-0.02	0.852482	1	9.6	1.38	5.81	2.94	4.82683e+06	5.37862e+06	4.93048e+06	3.70925e+06	3.49748e+06	3.59528e+06	5.00127e+06	4.92025e+06	5.83089e+06	4.92361e+06	4.85099e+06	4.79011e+06
Q99832	T-complex protein 1 subunit eta	CCT7	72	31	84	31	543	59.3	7.65	102.47	197.4	-0.24	0.037149	0.114207	0.14	0.669014	1	0.21	0.21651	0.599049	8.71	6.78	5.65	1.14	7.2555e+06	8.10902e+06	7.56724e+06	6.48301e+06	6.38608e+06	6.33929e+06	8.68352e+06	7.32991e+06	8.36372e+06	7.88579e+06	8.96922e+06	8.78162e+06
P50990	T-complex protein 1 subunit theta	CCT8	55	32	101	32	548	59.6	5.6	89.59	178.035	-0.14	0.114663	0.262879	-0.03	0.985146	1	-0.05	0.717836	1	8.87	3.45	8.4	3.43	6.82518e+06	7.77211e+06	6.67213e+06	5.94833e+06	6.37089e+06	6.17793e+06	6.54487e+06	6.67484e+06	7.67434e+06	6.95266e+06	6.59472e+06	6.52122e+06
Q08722	Leukocyte surface antigen CD47	CD47	6	2	2	2	323	35.2	7.21	0	5.221	6.64			6.64			6.64			10.73	24.32		20.55	0	0	0	28501.3	42971.9	39945.8	32243.8	25990.2	29171.2	0	24181.5	34225.3
P60033	CD81 antigen	CD81	8	1	1	1	236	25.8	5.29	0	4.202	-1.03	0.00414053	0.022276	-0.87	0.0176532	0.121584	-0.25	0.738311	1	5.62	19.4	21.65	5.48	140221	123722	90087.2	60770.7	63986.9	57330.4	74694.3	67825	67914.5	104381	122439	82498.6
O75794	Cell division cycle protein 123 homolog	CDC123	3	1	1	1	336	39.1	4.81	0	2.116	6.64												22.69	0	0	0	10569.6	12086.4	16253	0	0	0	0	0	0
Q13042	Cell division cycle protein 16 homolog	CDC16	3	1	1	1	620	71.6	5.85	0	2.017	-0.49			-0.52			-0.36			67.81	42.44		6.78	45776.1	0	0	32364.4	32509.3	36396.2	59353.1	31923.9	12621.5	14825.1	35696.3	36634.2
P30260	Cell division cycle protein 27 homolog	CDC27	1	1	1	1	824	91.8	7.02	0	2.208	6.64			6.64									36.82	0	0	0	4014.93	8862.82	7158.42	19727.7	0	0	0	0	0
Q16543	Hsp90 co-chaperone Cdc37	CDC37	12	3	6	3	378	44.4	5.25	0	9.094	-0.42	0.912905	1	-1.3	0.995149	1	-0.59	0.976881	1	35.19	14.46	67.41	4.26	261011	263092	41817.8	196953	195131	182006	105382	106037	186567	172850	146542	196209
P60953	Cell division control protein 42 homolog	CDC42	31	4	8	4	191	21.2	6.55	13.07	22.06	0.41	0.0518783	0.143622	0.37	0.335005	0.767561	0.2	0.696814	1	20.02	6.75	3.65	1.07	751816	808748	783930	1.04503e+06	1.04104e+06	1.06226e+06	723991	1.01443e+06	1.07546e+06	799430	900013	901479
Q5VT25	Serine/threonine-protein kinase MRCK alpha	CDC42BPA	1	1	1	1	1732	197.2	6.58	0	2.187	6.64												24.14	0	0	0	13131.1	12857.1	8231.18	0	0	0	0	0	0
Q6P1J9	Parafibromin	CDC73	5	2	3	2	531	60.5	9.61	0	4.466	-0.9	0.0865902	0.213044	-0.16	0.435386	0.894358	-0.46	0.250537	0.650194	28.13	32.27	41.64	14.38	59024.6	106189	50616.7	39145.7	31713	30061.7	52866.7	31855.2	56249.5	55425.2	42948.5	28223.7
P19022	Cadherin-2	CDH2	1	1	1	1	906	99.7	4.81	0	2.702	6.64			6.64			6.64			32.97	2.15		28.5	0	0	0	38103.8	21280.6	29216.8	17677.2	31085.8	18834.5	29629	0	28741.5
P06493	Cyclin-dependent kinase 1	CDK1	55	16	31	13	297	34.1	8.4	33.63	49.311	0.4	0.00183255	0.012804	0.23	0.0690426	0.290015	0.28	0.0185219	0.131876	6.01	5.68	7.33	1.45	2.04725e+06	1.94502e+06	2.24496e+06	2.66588e+06	2.69383e+06	2.74321e+06	2.22325e+06	2.5041e+06	2.40912e+06	2.3427e+06	2.62501e+06	2.48192e+06
Q9UQ88	Cyclin-dependent kinase 11A	CDK11A	2	2	2	2	783	91.3	5.36	0	3.417	6.64			6.64			6.64			33.4			31.15	0	0	0	9255.53	12729.2	6783.55	16924.1	0	27389	0	0	26174.8
P24941	Cyclin-dependent kinase 2	CDK2	24	7	16	4	298	33.9	8.68	19.11	26.763	0.72	0.0497848	0.140723	0.47	0.084492	0.326042	0.64	0.0662486	0.296453	24.72	8.45	22.66	7.74	110447	138432	174206	230567	227618	199784	270748	171652	192209	193875	229539	216060
P11802	Cyclin-dependent kinase 4	CDK4	31	7	18	6	303	33.7	7.01	22.27	35.698	0.48	0.017177	0.065852	0.59	0.0182883	0.123946	0.64	0.00307834	0.0439983	18	0.78	4.03	7.13	331970	342414	316014	462806	496214	430209	501109	526362	370155	523577	515956	517284
Q00535	Cyclin-dependent-like kinase 5	CDK5	21	6	10	5	292	33.3	7.66	5.02	17.18	-0.05	0.774735	1	-0.04	0.708113	1	-0.09	0.949681	1	16.87	17.29	12.42	3.1	348720	286700	279969	276708	263429	279173	223363	314517	277986	251663	345874	269808
Q96SZ6	CDK5 regulatory subunit-associated protein 1	CDK5RAP1	2	1	1	1	601	67.6	8.21	0	2.137	6.64												39.86	0	0	0	4856.78	8669.43	0	0	0	0	0	0	0
P50750	Cyclin-dependent kinase 9	CDK9	5	2	3	1	372	42.8	8.79	5.02	5.924	6.64			6.64			6.64			45	15.01		11.53	0	0	0	38989.6	31220.1	37604.5	0	33792.8	17478.8	62750.8	50706.2	0
Q96G23	Ceramide synthase 2	CERS2	2	1	1	1	380	44.8	8.98	0	2.39	0.5	0.546875	0.825684	0.23	0.999892	1	0.06	0.975236	1	35.95	15.49	31.68	5.3	36788.5	0	58030.4	67100.5	65529.2	60557.7	64246.4	54119.1	29724.2	48258.2	45406.1	60386.3
P23528	Cofilin-1	CFL1	42	5	10	5	166	18.5	8.09	4.51	17.983	-1.33	0.000374742	0.00397917	-0.51	0.0730398	0.302085	-0.18	0.644627	1	5.18	11.29	26.59	3.91	836179	1.07534e+06	625833	349409	331492	323884	586373	541987	598606	739629	625308	781315
Q86WJ1	Chromodomain-helicase-DNA-binding protein 1-like	CHD1L	1	1	1	1	897	100.9	6.9	0	2.389	6.64												19.29	0	0	0	9555.95	7119.49	10509.4	0	0	0	0	0	0
Q14839	Chromodomain-helicase-DNA-binding protein 4	CHD4	4	7	9	7	1912	217.9	5.86	1.61	13.988	1.37	0.0283467	0.0935615	0.97	0.079967	0.315197	0.98	0.112492	0.398526	26.84	14.29	59.66	4.41	143595	99750.7	34004.9	271495	257465	248841	195143	268751	159406	158591	210658	196850
Q9UHD1	Cysteine and histidine-rich domain-containing protein 1	CHORDC1	16	4	7	4	332	37.5	7.87	0	10.225	0.38	0.891257	1	0.64	0.190658	0.544333	0.5	0.302597	0.707679	10.87	17.65	28.71	9.37	192563	178474	295299	255538	251318	214580	300798	267560	332843	343713	245604	272485
O76071	Probable cytosolic iron-sulfur protein assembly protein CIAO1	CIAO1	5	1	1	1	339	37.8	4.97	0	4.314	-0.01			-0.1			0.39			22.07	30.78		22.2	29397.5	0	0	30890.1	19881.9	29133.5	38805.9	27509.5	26511	63119.4	38531	38056.2
Q8TCG1	Protein CIP2A	CIP2A	3	2	3	2	905	102.1	6.23	0	3.86	0.9	0.471652	0.747786	-0.29	0.998611	1	0.74	0.644724	1	77.1	12.56	1.45	20.27	35878.4	0	35152.1	78423.3	66070.8	51908.4	16921.7	76366.3	28978	59164.6	49179.5	63111.8
Q9NZ45	CDGSH iron-sulfur domain-containing protein 1	CISD1	31	2	3	2	108	12.2	9.09	0	4.438	-0.47	0.599376	0.881854	0.03	0.999139	1	-0.16	0.999867	1	29.12	3.74	20.76	3.2	141187	144667	97123.6	102080	99255.9	105798	144320	89374.6	163758	119019	127737	126178
Q8N5K1	CDGSH iron-sulfur domain-containing protein 2	CISD2	6	1	1	1	135	15.3	9.61	0	2.817	6.64			6.64									8.34	0	0	0	12833.7	11287.1	11026.8	0	0	16474.6	0	0	0
Q07065	Cytoskeleton-associated protein 4	CKAP4	26	11	19	11	602	66	5.92	9.33	37.613	0.4	0.14336	0.312257	0.45	0.0993617	0.365914	0.29	0.323718	0.736098	26.14	5.88	18.27	1.21	510361	459915	352635	606194	600291	614892	818806	628885	483229	562942	590360	524843
Q14008	Cytoskeleton-associated protein 5	CKAP5	6	11	14	11	2032	225.4	7.8	0	30.765	1.72	0.00479383	0.0249588	1.03	0.0457966	0.224123	0.61	0.423915	0.856383	21.21	27.62	47.92	9.12	133588	80448.1	217041	509900	440926	433570	272705	378901	262053	203633	260309	147695
P12277	Creatine kinase B-type	CKB	29	7	9	7	381	42.6	5.59	13.26	33.135	0.01	0.83325	1	0.32	0.0930336	0.349798	0.37	0.217302	0.600013	24.34	4.21	34.86	8.09	416393	200126	380089	338764	396283	383294	466131	701661	475530	455013	489857	489875
O00299	Chloride intracellular channel protein 1	CLIC1	23	6	12	5	241	26.9	5.17	5.48	17.152	0.7	0.00230819	0.0149615	0.47	0.0194176	0.126811	0.6	0.0055185	0.0648706	6.5	0.84	20.64	3.62	555435	364379	472728	736870	792178	767070	653757	698190	613095	717802	708379	719462
Q9Y696	Chloride intracellular channel protein 4	CLIC4	17	3	6	2	253	28.8	5.59	5.48	5.901	0.45	0.691706	0.957473	0.63	0.600725	1	0.45	0.429019	0.864514	39.91	24.23	18.01	7.17	38327.6	49515.2	0	61176.8	53249.1	59347.2	37093.9	67200.7	87953.3	59497	55598.3	85389.4
O75503	Ceroid-lipofuscinosis neuronal protein 5	CLN5	5	2	5	2	358	41.5	7.4	0	3.982	6.64						6.64						33.54	0	0	0	19163	18203.2	32113	0	0	0	14836	0	0
Q16740	ATP-dependent Clp protease proteolytic subunit, mitochondrial	CLPP	26	4	4	4	277	30.2	8.09	0	7.827	2.03	0.229825	0.446913	2.75	0.0432925	0.216194	2.67	0.0581512	0.271025	27.96	13.9	100.5	2.14	35369.6	36324.1	184506	148020	147948	142569	314004	243573	177075	185625	243665	231631
O76031	ATP-dependent Clp protease ATP-binding subunit clpX-like, mitochondrial	CLPX	9	5	9	5	633	69.2	7.58	0	13.82	0.44	0.218177	0.431542	0.8	0.0313395	0.171941	0.67	0.03488	0.196063	11.75	13.82	20.3	5.5	86116.4	89923.6	122908	122211	120008	132857	156673	126653	156279	166854	126919	142714
Q00610	Clathrin heavy chain 1	CLTC	33	39	71	39	1675	191.5	5.69	58.06	154.811	0.51	0.150404	0.32367	0.5	0.0678512	0.288771	0.6	0.0937401	0.364494	17.33	6.24	23.33	5.23	2.2138e+06	2.041e+06	3.10797e+06	3.4073e+06	3.0954e+06	3.14222e+06	3.13381e+06	4.16158e+06	3.10765e+06	3.36507e+06	3.13036e+06	3.54724e+06
O75153	Clustered mitochondria protein homolog	CLUH	9	9	13	9	1309	146.6	6.13	12.89	34.493	1.54	0.00128022	0.0100794	1.2	0.00808986	0.0825882	1.57	0.00148803	0.0297979	12.55	3.14	40.52	7.46	66581.4	150270	96885.9	280964	318178	279679	222032	251109	195206	287183	275739	293425
Q8N1G2	Cap-specific mRNA (nucleoside-2'-O-)-methyltransferase 1	CMTR1	8	6	7	6	835	95.3	7.05	0	15.021	1.42	0.00393419	0.0217458	1.05	0.0162645	0.116553	0.78	0.128666	0.438559	4.93	21.51	39.68	4.01	62631.4	89933	39244.5	169557	168049	157415	129998	140167	127951	76587	118367	107583
P62633	Cellular nucleic acid-binding protein	CNBP	24	3	4	3	177	19.5	7.71	2.05	11.197	-2.9	0.0208859	0.0762666	-1.79	0.642433	1	-0.93	0.908993	1	107.41	76.55	20.49	14.94	442293	672178	577497	86115.7	77534.9	63673.5	968756	161363	167178	888062	227506	302161
Q96KP4	Cytosolic non-specific dipeptidase	CNDP2	3	1	2	1	475	52.8	5.97	4.09	4.215	0.05	0.999893	1	-0.02	0.996986	1	0.47	0.979601	1	55.56	49.57	35.07	12.33	42951.9	0	71274.2	57138.9	64274.4	50170.1	54686.8	26630.8	89923.4	34392.3	105546	76608.7
A5YKK6	CCR4-NOT transcription complex subunit 1	CNOT1	2	3	5	3	2376	266.8	7.11	2.09	11.051	6.64			6.64			6.64			37.6	59.04		6.76	0	0	0	37766.2	43173.6	39892	66636.8	36913.6	35858.7	17758.2	0	43212.5
Q9H9A5	CCR4-NOT transcription complex subunit 10	CNOT10	2	1	1	1	744	82.3	7.78	2.12	4.09	6.64			6.64			6.64						27.76	0	0	0	17051.1	15434.7	9638.83	0	0	17608	0	16079.5	0
Q9UFF9	CCR4-NOT transcription complex subunit 8	CNOT8	4	1	2	1	292	33.5	4.81	0	3.233	0.82	0.000865948	0.00755481	-0.12	0.509666	0.957032	0.37	0.0307504	0.181111	9.81	16.26	10.29	6.58	82385.7	74091.8	91068.4	140421	145867	159408	75851.4	64179.2	77001.5	106207	135872	101541
P09543	2',3'-cyclic-nucleotide 3'-phosphodiesterase	CNP	11	4	10	4	421	47.5	9.07	0	14.062	0.92	0.00154074	0.0114071	0.97	0.00228533	0.0376147	0.71	0.0138871	0.115169	12.5	7.21	18.22	1.26	172427	163730	226827	320616	328653	326010	337081	270655	341000	252359	281127	290312
Q9Y2R0	Cytochrome c oxidase assembly factor 3 homolog, mitochondrial	COA3	18	2	6	2	106	11.7	9.6	4.52	5.823	0.12	0.995535	1	0.36	0.720748	1	0.41	0.581236	1	16.01	7.96	40.89	8.68	195258	130982	300098	186470	211675	221127	277453	251215	200833	230544	259977	269132
Q96BR5	Cytochrome c oxidase assembly factor 7	COA7	6	1	3	1	231	25.7	6.02	0	4	-0.5	0.948851	1	-0.19	0.999996	1	-0.16	0.994526	1	18.25	9.9	59.67	7.7	197780	49623.9	125082	99397.4	88551.4	86211.1	88958.5	109295	128736	128491	111657	106636
Q13057	Bifunctional coenzyme A synthase	COASY	5	2	3	2	564	62.3	6.99	0	5.136	0.16			-0.44			-0.57			15.88	32.15		32.87	29075.3	0	0	35663.8	32485.6	17964.1	0	23992.1	19148.3	24648	15518.2	0
Q96JB2	Conserved oligomeric Golgi complex subunit 3	COG3	1	1	1	1	828	94	5.57	0	3.254	-1.71			-1.42			-0.7						17.19	0	0	42673.1	13088	17017.2	12537.6	0	0	15972.1	0	26236.8	0
Q86Y22	Collagen alpha-1(XXIII) chain	COL23A1	2	1	3	1	540	51.9	7.25	0	2.943	-2.8	6.04128e-06	0.000198992	-1.21	0.00208453	0.0353932	-0.82	0.019678	0.136469	34.35	7.02	9.54	9.26	3.69953e+06	4.38835e+06	3.77703e+06	542321	598086	497195	2.33151e+06	1.16417e+06	1.63437e+06	2.04004e+06	2.33939e+06	2.1385e+06
Q8NBJ5	Procollagen galactosyltransferase 1	COLGALT1	8	4	4	4	622	71.6	7.31	2.58	12.831	-0.32	0.456261	0.730561	-0.76	0.121211	0.413347	-0.13	0.540526	0.987369	11.26	12.18	73.02	9.45	79615.1	104529	291377	79391.4	83592.8	95091.7	57965.5	71926.1	61903.3	97873	95436.2	77713.4
P21964	Catechol O-methyltransferase	COMT	21	3	3	3	271	30	5.47	2.95	11.565	0.46	0.894657	1	1.39	0.00510887	0.0611464	1.59	0.00477601	0.0602454	26.81	15.27	38.52	14.74	42841.1	35416.8	71901.8	58747.5	46150.6	61469.8	172843	112409	110713	113083	128588	152940
P53621	Coatomer subunit alpha	COPA	19	18	34	18	1224	138.3	7.66	20.8	63.392	0.54	0.00019442	0.00261495	0.57	7.90011e-05	0.00606804	0.61	4.52949e-05	0.00483749	7.73	6.01	3.05	3.33	1.21668e+06	1.18007e+06	1.14467e+06	1.71391e+06	1.71095e+06	1.61567e+06	1.63292e+06	1.90476e+06	1.75284e+06	1.71955e+06	1.79962e+06	1.93564e+06
P53618	Coatomer subunit beta	COPB1	15	10	14	10	953	107.1	6.05	5.56	33.574	0.55	0.00223551	0.0146078	0.57	0.00251616	0.0401838	0.73	0.000168961	0.00859236	5.89	11.08	7.87	3.32	328679	339168	380690	498244	505435	474187	457005	501818	510918	523930	564477	649689
P35606	Coatomer subunit beta'	COPB2	18	14	25	14	906	102.4	5.27	4.53	39.385	0.1	0.450833	0.723305	0.27	0.0286177	0.164272	0.14	0.0524805	0.254769	4.27	9.31	5.69	3.52	1.2727e+06	1.31854e+06	1.1783e+06	1.36621e+06	1.39828e+06	1.30436e+06	1.42726e+06	1.53376e+06	1.54206e+06	1.38325e+06	1.63023e+06	1.40347e+06
Q9Y678	Coatomer subunit gamma-1	COPG1	9	7	12	6	874	97.7	5.47	8.81	23.574	0.32	0.533343	0.812858	0.37	0.415541	0.868612	0.36	0.250824	0.650194	12.75	15.31	10.88	6.59	390247	322931	327110	366519	407008	415390	423561	348844	448542	361529	491278	420441
Q9UBF2	Coatomer subunit gamma-2	COPG2	7	4	6	3	871	97.6	5.81	4.19	12.151	-0.35			-1.37			-0.84			88.84	12.03		6.99	0	0	90994.6	69061.9	78876.2	71480.5	35251.7	104427	16586.8	54162	50971.6	42675.8
P61201	COP9 signalosome complex subunit 2	COPS2	6	2	3	2	443	51.6	5.53	0	5.435	0.99			1.26			0.22			31.01	9.95		9.87	0	41777.8	0	83183.9	76420	92955.6	55015.8	100128	101898	48530	48042.7	57104.2
Q9UNS2	COP9 signalosome complex subunit 3	COPS3	13	3	4	3	423	47.8	6.65	0	6.637	0.9	0.37007	0.625438	-0.02	0.830303	1	0.99	0.230178	0.627958	50.65	13	13.16	10.97	39537.5	32804.3	0	67961.7	55497.2	67146.3	13325.9	35590.3	43315.9	71331.1	81972	63255.6
Q7L5N1	COP9 signalosome complex subunit 6	COPS6	18	5	11	5	327	36.1	5.73	2.1	15.184	-0.07	0.734577	0.990482	0.46	0.325498	0.751056	0.48	0.232488	0.628292	11.29	8.94	22.83	8.27	334636	296363	454714	342756	318280	290350	460633	383795	476878	407726	465618	485702
Q99627	COP9 signalosome complex subunit 8	COPS8	13	2	3	2	209	23.2	5.38	0	6.785	-0.43	0.298403	0.535732	-0.25	0.493007	0.941088	-0.17	0.991339	1	29.65	7.88	17.61	19.88	112573	146012	160558	108497	113304	76879.6	133713	122590	72672.7	142648	122087	129977
P61923	Coatomer subunit zeta-1	COPZ1	25	3	5	3	177	20.2	4.81	4.64	9.154	0.08	0.775611	1	-0.31	0.982718	1	0.17	0.714287	1	38.37	1.95	32.04	5.11	204934	104201	174163	182966	200120	183826	140551	251740	131447	195516	188997	195523
Q8NI60	Atypical kinase COQ8A, mitochondrial	COQ8A	7	4	5	4	647	71.9	6.99	2.52	17.401	0.26	0.884557	1	1.05	0.162367	0.496019	0.98	0.245087	0.643401	4.67	17	70.23	5.45	90503.8	36559.5	178113	100457	111795	108422	191560	187393	174996	178204	190667	136070
Q9ULV4	Coronin-1C	CORO1C	5	2	4	2	474	53.2	7.08	2.28	6.425	0.71			0.68			0.82			27.11	15.69		20.44	35389.8	0	0	43679.7	58061.1	66302.2	82688.6	50404.6	56569	80029	60901.9	62410
P57737	Coronin-7	CORO7	1	1	1	1	925	100.5	5.8	0	2.316	-0.83	0.0547317	0.149724	-0.24	0.969078	1	0.35	0.115462	0.406933	14.28	12.45	26.07	5.12	105578	111069	66047.8	61359.2	59434.8	55457.9	89111	97904.3	73433.8	150429	117082	134272
Q7KZN9	Cytochrome c oxidase assembly protein COX15 homolog	COX15	2	1	1	1	410	46	9.82	0	2.192	-0.64			-0.85			-1.26			40.2			26.82	0	0	41625.4	20670.7	26685.8	35386.3	32243.8	23151.8	13721.6	0	17420.4	0
P13073	Cytochrome c oxidase subunit 4 isoform 1, mitochondrial	COX4I1	30	6	16	6	169	19.6	9.51	18.33	26.328	0.41	0.0271815	0.0908782	0.09	0.990313	1	0.14	0.994292	1	1.11	13.26	8.46	3.34	781671	786266	904727	1.02015e+06	1.04425e+06	1.08939e+06	848923	837321	830451	689585	884900	866882
P14854	Cytochrome c oxidase subunit 6B1	COX6B1	27	2	4	2	86	10.2	7.05	0	4.661	-0.99	0.575663	0.856333	-0.16	0.783187	1	-0.51	0.999631	1	17.42	19.08	52.63	7.01	22599.4	67701.9	78306.2	34053.4	30747.5	35267.9	79011.8	60738	57858.5	44011.4	47558.5	62469.1
P09669	Cytochrome c oxidase subunit 6C	COX6C	28	2	2	2	75	8.8	10.39	0	3.143	0.6	0.441387	0.710977	0.6	0.503476	0.953177	0.74	0.485994	0.929073	8.03	18.94	40.55	11.1	156580	285357	141927	237472	279196	227261	263254	225011	237960	194023	283828	260699
P14406	Cytochrome c oxidase subunit 7A2, mitochondrial	COX7A2	12	1	1	1	83	9.4	9.76	0	2.646	-0.83	0.147291	0.317818	-0.42	0.56247	0.98958	-0.62	0.376532	0.804273	35.1	8.6	34.75	15.76	369527	268224	180175	179128	150750	130974	132422	274558	200657	196471	174031	166947
Q99829	Copine-1	CPNE1	7	2	3	2	537	59	5.83	0	5.677	-1.51	0.00025047	0.00299451	-0.06	0.793546	1	-0.17	0.893827	1	21.95	8.3	12.05	18.06	150228	178743	190896	68897.2	62556.8	47853.7	171647	115447	176448	168825	158808	143001
O75131	Copine-3	CPNE3	31	13	18	13	537	60.1	5.85	10.47	43.195	0.34	0.663473	0.941816	0.11	0.95612	1	0.28	0.834926	1	15.42	4.13	21	0.78	765330	1.08778e+06	773545	978614	982196	967546	693720	835711	947789	985332	937736	908159
P36551	Oxygen-dependent coproporphyrinogen-III oxidase, mitochondrial	CPOX	16	5	9	5	454	50.1	8.25	4.47	20.13	-0.12	0.826935	1	0.66	0.142539	0.45618	0.53	0.162352	0.511984	10.35	6.27	29.13	9.52	181880	267063	154711	194935	167082	164948	287735	238714	286873	253421	285783	262193
Q10570	Cleavage and polyadenylation specificity factor subunit 1	CPSF1	2	3	3	3	1443	160.8	6.4	0	6.285	-0.4	0.872708	1	-1.15	0.394433	0.849426	-0.7	0.621481	1	68.81	19.41	53.88	6.21	38532.3	0	85966.7	39794.5	44896.4	43620.3	61156.2	16171	25877.8	28755.5	42582.4	35512.1
Q9UKF6	Cleavage and polyadenylation specificity factor subunit 3	CPSF3	7	4	6	4	684	77.4	5.6	1.7	10.732	-0.26	0.897843	1	-0.33	0.781611	1	-0.01	0.945722	1	10.45	17.05	44.01	13.81	101593	0	193402	142191	109825	117059	130542	111203	108029	139032	140442	102190
Q16630	Cleavage and polyadenylation specificity factor subunit 6	CPSF6	3	1	1	1	551	59.2	7.15	0	3.045	-0.48	0.54285	0.821913	-0.71	0.592054	1	-1.35	0.235584	0.63006	72.29	52.19	30.01	16.91	38414.2	66258.5	43514	31703.1	23052.9	31154.7	63410.2	26612.8	14946.8	15787.9	17073.7	37649.2
Q8N684	Cleavage and polyadenylation specificity factor subunit 7	CPSF7	9	4	5	4	471	52	8	0	10.529	0.25	0.489517	0.767069	0.3	0.28018	0.689714	0.12	0.867947	1	9.61	20.33	29.89	9.76	97969.3	52484.1	78651.1	85792.1	93779.1	104195	113515	96841.5	96197.4	102181	67608.7	85286.6
P23786	Carnitine O-palmitoyltransferase 2, mitochondrial	CPT2	15	7	11	7	658	73.7	8.18	4.26	21.927	-0.46	0.623045	0.901071	0	1	1	0.12	0.992653	1	8.55	13.59	48.49	0.96	196493	355288	552926	253817	258384	257667	355594	356719	305911	304733	393718	385052
Q9H3G5	Probable serine carboxypeptidase CPVL	CPVL	4	2	3	2	476	54.1	5.62	0	4.932	0.23	0.962633	1	-0.6	0.560262	0.987652	-0.02	0.999981	1	24.89	12.05	49.53	14.02	30235.6	0	62830.2	41265.2	51199.1	54438.7	26879.5	41728.7	28781.3	50018.9	42839.8	39624.4
Q8IUI8	Cytokine receptor-like factor 3	CRLF3	3	1	2	1	442	49.7	5.14	0	4.346	6.64			6.64			6.64			57.38			15.16	0	0	0	23620.1	30397.2	23585.8	21431.8	48799.6	18006.5	14555.1	0	0
O75718	Cartilage-associated protein	CRTAP	5	2	3	2	401	46.5	5.73	0	6.352	0.99	0.0271959	0.0908782	1.18	0.0255494	0.152071	0.49	0.272171	0.676183	28.93	3.24	21.84	5.93	40690.4	0	55556.8	97645.6	94739.3	86970.1	107954	117712	65025.8	66589.5	70347.3	66493.3
Q08257	Quinone oxidoreductase	CRYZ	17	5	7	5	329	35.2	8.44	5.97	18.055	0.3	0.656861	0.937378	0.33	0.598427	1	0.48	0.267766	0.676183	26.13	11.7	7.97	7.2	137309	0	153707	178584	183497	159781	132572	182620	226939	218583	202460	172893
O75390	Citrate synthase, mitochondrial	CS	33	14	40	14	466	51.7	8.32	42.08	59.232	0.11	0.966445	1	0.16	0.972359	1	0.25	0.775829	1	32.46	6.75	7.62	1.38	2.49268e+06	2.3075e+06	2.14032e+06	2.50597e+06	2.49184e+06	2.44094e+06	2.5696e+06	2.77153e+06	1.41621e+06	2.48406e+06	2.73671e+06	2.83523e+06
P55060	Exportin-2	CSE1L	35	29	44	29	971	110.3	5.77	23.8	97.606	0.45	0.0537435	0.14752	0.39	0.113073	0.394769	0.4	0.206366	0.579998	6.87	9.5	17.12	2.58	1.46958e+06	1.35327e+06	1.86342e+06	2.07327e+06	2.01046e+06	1.9699e+06	1.92822e+06	2.06792e+06	1.80253e+06	1.66422e+06	1.99713e+06	1.93671e+06
P41240	Tyrosine-protein kinase CSK	CSK	16	5	6	5	450	50.7	7.06	0	12.518	0.97	0.0656897	0.172116	0.88	0.141658	0.455991	0.69	0.123507	0.427339	23.94	37.91	8.38	6.91	57237	0	50835.4	114637	105711	99992.5	71144	116496	99362.4	86913.6	70853.1	143284
P48729	Casein kinase I isoform alpha	CSNK1A1	16	5	9	5	337	38.9	9.57	0	12.95	0.14	0.77228	1	-0.17	0.978759	1	-0.21	0.67979	1	15.27	14.65	19.45	2.07	195291	230677	155336	209474	215634	218082	172983	216029	163188	192813	169186	143459
P68400	Casein kinase II subunit alpha	CSNK2A1	12	3	4	3	391	45.1	7.74	0	8.316	0.23	0.976879	1	0.46	0.710586	1	0.58	0.49857	0.93816	47.04	41.66	59.71	17.28	26199.9	56965.8	98104.3	69627.8	49768.7	66683.7	129162	78462.2	49509.7	85208.1	142415	64115.3
P19784	Casein kinase II subunit alpha'	CSNK2A2	5	2	3	2	350	41.2	8.56	0	5.559	6.64			6.64			6.64			21.69	54.06		9.4	0	0	0	54325	56104.7	64590.3	49812.2	46826.2	68886.5	18275.9	62232.3	65041.6
P67870	Casein kinase II subunit beta	CSNK2B	4	1	1	1	215	24.9	5.55	0	2.699	6.64			6.64			6.64			5.59			23.46	0	0	0	18634.1	12836.8	20708.4	0	17095.1	18502.9	14692.4	0	0
Q05048	Cleavage stimulation factor subunit 1	CSTF1	11	3	5	3	431	48.3	6.58	0	10.232	-0.08	0.691512	0.957473	0.37	0.0460184	0.224123	0.42	0.0358215	0.199257	6.69	6.86	10.11	7.71	167793	172690	201611	182634	158129	163105	237430	207636	222514	231022	207608	236767
Q12996	Cleavage stimulation factor subunit 3	CSTF3	7	3	4	3	717	82.9	8.12	0	7.389	0.46	0.899438	1	-0.07	1	1	0.97	0.311948	0.723214	46.73	34.89	22.18	25.41	49493.4	36071.8	0	65482.3	38845.6	58170.9	69029.4	27489.6	40163.1	52914.7	110126	83049.1
Q13363	C-terminal-binding protein 1	CTBP1	5	2	3	2	440	47.5	6.77	0	4.92	0.44			0.61			0.79			10.14	22.07		5.78	34988.8	0	0	48442.4	47625.9	43431.1	49111.4	60007.5	53355	60946	40156.9	60558
P56545	C-terminal-binding protein 2	CTBP2	10	3	4	3	445	48.9	6.95	0	9.071	-0.01	0.970945	1	-0.21	0.388771	0.8406	-0.39	0.123908	0.427803	5.36	18.93	24.07	4.67	100105	135760	85650.9	99668.4	94974.5	104290	88446.3	86805.6	79861	76134.5	62881.3	91993
P32929	Cystathionine gamma-lyase	CTH	12	4	5	4	405	44.5	6.7	0	11.369	0.3	0.821355	1	0.41	0.52331	0.969649	-0.57	0.671592	1	21.75	24.16	53.17	11.6	26488.6	83185.1	50812.3	62463.2	67795.4	53710	59030.5	89396.4	67582.1	45297.6	34272.4	28178.2
P35222	Catenin beta-1	CTNNB1	6	4	6	4	781	85.4	5.86	7.06	19.043	0.93	0.00665971	0.0319749	0.46	0.124708	0.421706	0.6	0.0913227	0.357924	13.16	9.91	28.92	3.12	98992.8	0	65380.3	149785	153370	159318	100422	110771	129919	103711	122275	125033
O60716	Catenin delta-1	CTNND1	3	2	2	2	968	108.1	6.23	0	6.131	-0.53			-0.37			-0.07			24.62	19.81		8.22	0	52477.8	0	40210.1	36398.3	34208.8	40550	31719.5	52064.4	45686.8	50139.4	66018.9
P17812	CTP synthase 1	CTPS1	22	12	20	11	591	66.6	6.46	12.18	36.687	-0.27	0.0628686	0.165938	0.11	0.754444	1	0.13	0.951847	1	12.78	2.85	15.28	3.37	1.26752e+06	1.5963e+06	1.21236e+06	1.02393e+06	1.09422e+06	1.04892e+06	1.68624e+06	1.36908e+06	1.3532e+06	1.38441e+06	1.45307e+06	1.38304e+06
Q9NRF8	CTP synthase 2	CTPS2	4	2	2	1	586	65.6	6.9	2.69	7.179	6.64			6.64						12.3			20.75	0	0	0	12566.5	0	9350.96	0	12768.2	15201	0	0	0
P10619	Lysosomal protective protein	CTSA	2	1	2	1	480	54.4	6.61	2.1	5.168	1.11	0.275974	0.509637	0.69	0.972045	1	1.12	0.176781	0.536371	47.59	23.53	24.22	18.77	27899.9	39433.5	0	71657.6	51874.5	74726.5	54765.6	53680.1	19171.8	58934.2	71928.2	93797.3
P07858	Cathepsin B	CTSB	3	1	2	1	339	37.8	6.3	0	3.349	0.37	0.609519	0.893518	0.07	0.970392	1	0.56	0.749852	1	34.54	44.22	49.86	6.75	91783	68859.7	29356.6	96216.3	89080.9	84159.3	44364.4	72522.6	92282.8	120669	44935	101259
P53634	Dipeptidyl peptidase 1	CTSC	2	1	1	1	463	51.8	6.99	0	2.775	-1.72	0.0237022	0.0839444	-0.95	0.170179	0.507391	-0.77			43.21		8.88	13.62	38586.8	0	34028.9	10968.3	10472.3	13427.4	25803.2	0	13726.1	0	21279.6	0
P07339	Cathepsin D	CTSD	14	5	9	5	412	44.5	6.54	0	16.138	-0.2	0.726349	0.984869	0.27	0.78326	1	-0.05	0.870842	1	27.11	15.03	4.2	4.28	244173	225471	240623	194977	210939	209308	343872	195741	289836	235230	177760	232152
Q13616	Cullin-1	CUL1	19	10	17	10	776	89.6	8	6.31	37.153	0.75	0.0066728	0.0319749	0.58	0.0208737	0.130501	0.56	0.0190207	0.134234	11.81	9.44	26.46	5.09	405350	234997	360118	642671	606440	580901	483366	539801	611785	532002	507908	607244
Q13617	Cullin-2	CUL2	6	5	6	5	745	86.9	6.92	5.17	14.339	0.45	0.0503902	0.141937	0.13	0.747697	1	0.02	0.921048	1	3.63	3.05	25.39	3.8	222710	375871	308429	437912	406018	419886	337361	316860	337970	327976	310508	312048
Q13618	Cullin-3	CUL3	10	5	7	5	768	88.9	8.48	0	15.456	0.45	0.566304	0.846016	0.19	0.999352	1	-0.09	0.999981	1	40.29	11.03	18.94	5.85	167885	0	128219	216582	200315	193414	167208	204564	84742.4	135705	137732	164543
Q13620	Cullin-4B	CUL4B	9	7	9	7	913	103.9	7.37	3.28	20.524	1.13	0.0066763	0.0319749	0.57	0.0300437	0.168852	0.7	0.0408854	0.218328	28.43	8.96	39.08	3.45	63492.3	138318	144631	319436	299627	302993	203509	325201	205813	250112	209864	223972
Q69YN2	CWF19-like protein 1	CWF19L1	4	2	4	2	538	60.6	7.24	0	7.025	-0.28			-0.86			-0.85			47.66	63.48		14.37	0	88055.8	0	72415.3	56618.4	74405.1	48566.2	37633.7	90905.5	49021.6	130489	46413.5
P78310	Coxsackievirus and adenovirus receptor	CXADR	6	1	1	1	365	40	7.56	0	3.054	6.64			6.64			6.64			0.43	17.82		21.25	0	0	0	26214.7	16986.6	23156	24076.9	0	23930.1	19587.2	23171.4	27959.7
P00167	Cytochrome b5	CYB5A	16	2	3	2	134	15.3	4.96	0	5.691	-0.62	0.640289	0.922098	-1.01	0.111939	0.393371	-0.48	0.993952	1	11.87	23.32	33.3	7.47	111083	223462	200609	130442	148360	130942	96292.6	99345.7	119237	143884	210321	142912
O43169	Cytochrome b5 type B	CYB5B	6	1	3	1	150	16.7	4.97	2.44	4.016	-1.35			-1.68			-1.51			90.86	26.38		23.15	0	0	116402	40495.1	62411.2	45621.5	13028.3	36241.8	100682	40907.8	50766.4	29476.6
Q9UHQ9	NADH-cytochrome b5 reductase 1	CYB5R1	6	2	4	2	305	34.1	9.38	0	3.914	1.62	0.00263384	0.016541	1.17	0.0161505	0.116553	1.11	0.040271	0.21649	30.43	21.33	2.52	4.77	0	42860.6	44416.9	139163	126511	133862	70919.5	98042.1	131804	94024.9	64890.3	98674.3
P00387	NADH-cytochrome b5 reductase 3	CYB5R3	15	3	5	3	301	34.2	7.59	4.37	10.366	-0.06	0.908145	1	0.73	0.00599058	0.0675721	0.93	0.00643532	0.0715929	18.27	13.6	23.74	11.47	226437	246837	152693	255378	217145	205917	504294	368956	376270	348426	455523	430128
P08574	Cytochrome c1, heme protein, mitochondrial	CYC1	5	1	3	1	325	35.4	9	0	2.799	0.72	0.175106	0.364673	0.89	0.164508	0.497983	0.66	0.0639994	0.290445	16.36	45.21	7.33	4.8	46050.9	41510.6	0	77996.7	72068.7	71646.9	61236.9	83927.4	80927.5	68608.7	69175.1	141897
Q96F07	Cytoplasmic FMR1-interacting protein 2	CYFIP2	2	2	4	2	1278	148.3	7.31	0	5.11	6.64			6.64			6.64			7.59	30.03		17.56	0	0	0	17663.3	24123.7	24643.1	29817	26777.8	0	32963.7	17839.8	30703.3
P51398	28S ribosomal protein S29, mitochondrial	DAP3	14	4	6	4	398	45.5	8.88	2.5	13.55	0.56	0.338983	0.587036	0.25	0.707913	1	0.03	0.947029	1	27.43	22.59	37.9	11.24	63688.1	143002	107870	161675	158485	130947	128225	167369	95893.4	110023	141928	90832.8
P14868	Aspartate--tRNA ligase, cytoplasmic	DARS	38	19	39	19	501	57.1	6.55	24.28	64.96	-0.08	0.259073	0.487347	0.31	0.00469877	0.0587175	0.24	0.058924	0.272035	3.9	3.92	7.55	1.7	1.89707e+06	1.95646e+06	2.18476e+06	1.85665e+06	1.8291e+06	1.89221e+06	2.53483e+06	2.34576e+06	2.42538e+06	2.30497e+06	2.16158e+06	2.32407e+06
Q6PI48	Aspartate--tRNA ligase, mitochondrial	DARS2	10	5	9	5	645	73.5	8.02	6.34	21.623	0.73	0.0195801	0.0723166	0.76	0.00910067	0.0879005	0.66	0.0293621	0.175515	19.39	14.97	29.27	5.37	196013	208152	114980	334862	301433	325308	331141	304529	435529	260264	308849	352123
Q16643	Drebrin	DBN1	3	1	3	1	649	71.4	4.45	0	3.437	-2.83	2.05007e-06	0.000102723	-1.33	0.00064237	0.0171773	-1.02	0.00279003	0.0429772	32.72	0.6	5.1	1.15	5.12623e+06	5.52769e+06	5.02369e+06	720474	733829	718607	2.97307e+06	1.56573e+06	2.03305e+06	2.55068e+06	2.5277e+06	2.5218e+06
Q9Y4B6	DDB1- and CUL4-associated factor 1	DCAF1	1	1	1	1	1507	168.9	5.06	0	2.062	6.64			6.64									2.28	0	0	0	19281.6	18672.7	19519.4	0	14345	0	0	0	0
P61962	DDB1- and CUL4-associated factor 7	DCAF7	5	1	2	1	342	38.9	5.52	0	2.141	-0.79	0.189719	0.384199	-0.61	0.263312	0.665477	-0.3	0.857489	1	49.81	7.73	22.48	1.41	98348.9	77903.6	122635	57798.5	56695.7	56238.3	34156.1	100070	64486	75526.2	79923.1	87902.2
Q8WVC6	Dephospho-CoA kinase domain-containing protein	DCAKD	10	2	2	2	231	26.5	9.58	0	5.768	-1.16			-0.19			-0.4			50.49			20.68	0	33366.9	0	18988.2	12646.2	14939.9	0	20067	42349.6	25218.1	0	0
P27707	Deoxycytidine kinase	DCK	3	1	2	1	260	30.5	5.21	0	2.344	-0.04			-0.1			-0.42			38.06	75.31		12.16	0	0	37437.8	40055	36510.6	31355	26470.1	0	45965.8	50723.1	15473.9	0
Q96C86	m7GpppX diphosphatase	DCPS	4	1	2	1	337	38.6	6.38	0	3.2	-0.88	0.978302	1	-0.37	0.917745	1	-0.22	0.91916	1	22.17	20.99	61.86	5.27	130704	139742	28684.1	71151.5	65119.2	71714.8	129645	83573.7	101280	121909	112076	79924.5
Q14203	Dynactin subunit 1	DCTN1	3	3	3	3	1278	141.6	5.81	0	7.584	0.26			0.24			-0.13			18.39	36.08		13.61	27564.2	0	0	33023.5	28024.6	36883.7	40344.1	32488.7	28133.3	14668	25224.6	31739.6
Q9UJW0	Dynactin subunit 4	DCTN4	4	2	4	2	460	52.3	7.34	0	6.499	6.64						6.64				61.15		28.04	0	0	0	43482.8	25618.6	44491.4	0	0	0	62514	24772.1	0
Q9H773	dCTP pyrophosphatase 1	DCTPP1	26	3	6	3	170	18.7	5.03	0	10.664	-0.06	0.798694	1	-0.05	0.853959	1	0.5	0.387411	0.816927	46.62	17.76	56.9	5.64	168096	41759.6	147523	141146	136869	152531	220069	142698	82129.3	208084	155781	221252
Q7Z4W1	L-xylulose reductase	DCXR	15	3	8	3	244	25.9	8.1	2.49	10.036	0.61	0.174484	0.363847	0.21	0.431366	0.887492	0.57	0.153683	0.495373	35.46	27.58	6.45	11.04	106862	109745	120615	191745	167727	154429	127169	219480	120724	232472	163049	137782
Q16531	DNA damage-binding protein 1	DDB1	30	27	50	27	1140	126.9	5.26	28.64	79.793	0.18	0.125926	0.28307	0.68	1.40904e-05	0.00189262	0.58	2.38796e-05	0.00347774	0.44	8.48	3.7	3.88	1.99869e+06	2.10783e+06	1.96431e+06	2.3151e+06	2.26741e+06	2.14619e+06	3.20932e+06	3.23148e+06	3.20489e+06	2.97961e+06	2.96072e+06	3.42867e+06
P39656	Dolichyl-diphosphooligosaccharide--protein glycosyltransferase 48 kDa subunit	DDOST	19	8	11	8	456	50.8	6.55	9.41	24.004	1.26	1.78707e-08	1.06188e-05	1.01	8.54796e-08	4.59595e-05	1.09	4.33776e-08	6.94909e-05	1.83	0.45	6.05	5.26	278498	281267	251631	714635	644686	668501	565942	562670	546805	596968	591777	593458
Q92499	ATP-dependent RNA helicase DDX1	DDX1	26	12	19	12	740	82.4	7.23	3.16	42.84	-0.49	0.0170633	0.0655718	0.15	0.981099	1	0.18	0.529547	0.975097	13.41	2.78	15.99	2.8	751114	896221	652465	551745	521950	533768	834477	669516	867330	841117	852760	887191
Q92841	Probable ATP-dependent RNA helicase DDX17	DDX17	26	17	39	14	729	80.2	8.27	17.94	61.431	-0.32	0.00835347	0.0374514	-0.01	0.996778	1	0.17	0.527053	0.972741	7.72	5.98	6.8	5.24	1.66161e+06	1.46877e+06	1.49386e+06	1.16255e+06	1.28523e+06	1.19485e+06	1.65897e+06	1.48274e+06	1.43537e+06	1.55151e+06	1.74683e+06	1.68049e+06
Q9NVP1	ATP-dependent RNA helicase DDX18	DDX18	2	1	1	1	670	75.4	9.5	0	3.792	6.64			6.64									49.49	0	0	0	10903.8	5250.74	0	0	19713.4	0	0	0	0
Q9NUU7	ATP-dependent RNA helicase DDX19A	DDX19A	23	8	12	8	478	53.9	6.58	4.58	18.738	0.14	0.189111	0.38393	0.32	0.0390868	0.198886	0.16	0.332691	0.747157	15.06	9.28	19.26	9.31	226154	158279	226224	289608	245308	249946	350579	283156	264917	269488	252930	223867
Q9UHI6	Probable ATP-dependent RNA helicase DDX20	DDX20	6	3	5	3	824	92.2	6.95	0	9.543	0.35	0.31361	0.5544	0.44	0.248693	0.638761	-0.07	0.91828	1	10.9	13.7	40.05	5.63	124481	51890	102023	131975	130097	118771	142250	115614	138402	114263	96895.7	87372.3
Q9NR30	Nucleolar RNA helicase 2	DDX21	19	11	18	11	783	87.3	9.28	7.49	35.185	-0.12	0.628782	0.908554	0.06	0.623137	1	0.08	0.799616	1	15.5	4.26	8.17	0.9	859648	730642	785610	717391	730281	722564	820350	1.02337e+06	767814	816162	832034	884845
O00148	ATP-dependent RNA helicase DDX39A	DDX39A	35	12	24	7	427	49.1	5.68	11.4	40.052	0.59	0.103454	0.244653	0.87	0.00901083	0.0875571	0.6	0.052033	0.254137	12.55	16.72	25.26	4.4	275346	200100	169822	313115	286713	300834	343006	365526	434806	383577	280647	304021
Q13838	Spliceosome RNA helicase DDX39B	DDX39B	45	18	38	13	428	49	5.67	31.25	75.129	0	0.995559	1	0.05	0.982993	1	0.09	0.704675	1	4.7	5.92	4.07	2.55	2.49223e+06	2.37237e+06	2.57298e+06	2.43671e+06	2.56398e+06	2.49698e+06	2.37641e+06	2.57904e+06	2.58313e+06	2.40898e+06	2.6958e+06	2.64395e+06
O00571	ATP-dependent RNA helicase DDX3X	DDX3X	34	20	34	19	662	73.2	7.18	20.91	70.741	-0.16	0.224201	0.43854	0.22	0.119288	0.408518	0.23	0.198113	0.569796	3.95	4.05	13.44	2.7	1.44354e+06	1.28649e+06	1.67901e+06	1.29045e+06	1.31781e+06	1.24897e+06	1.65393e+06	1.7835e+06	1.68654e+06	1.59515e+06	1.72576e+06	1.69086e+06
Q7L014	Probable ATP-dependent RNA helicase DDX46	DDX46	3	3	4	3	1031	117.3	9.29	0	7.961	-0.47	0.80215	1	-0.29	0.821148	1	-1.28	0.397976	0.833375	21.33	40.98	100.62	11.25	291027	33237.4	83303.4	67283.4	60054.6	53717.9	47084.6	71763.3	67940	34247.1	64523.7	32667.5
P17844	Probable ATP-dependent RNA helicase DDX5	DDX5	33	17	31	14	614	69.1	8.92	27.7	69.299	-0.13	0.644268	0.925956	0.21	0.0745522	0.305747	0.23	0.077175	0.321128	5.45	8.97	8.23	0.69	1.38313e+06	1.17711e+06	1.32862e+06	1.21208e+06	1.21724e+06	1.20095e+06	1.53181e+06	1.59989e+06	1.4348e+06	1.37175e+06	1.55883e+06	1.63773e+06
P26196	Probable ATP-dependent RNA helicase DDX6	DDX6	51	17	26	17	483	54.4	8.66	18.58	63.215	1	9.12467e-05	0.0014876	1.03	9.8494e-05	0.00633272	0.96	0.000166427	0.00859236	6.38	4.74	18.82	5.53	335239	339620	238286	720293	647211	668660	709483	684368	625839	601190	651291	655317
Q9BUN8	Derlin-1	DERL1	3	1	1	1	251	28.8	9.51	0	2.398	6.64			6.64			6.64			27.51	52.62		24.65	0	0	0	13412.3	21313.8	15362.6	22342.1	12727.3	20426.6	15442.9	33744.6	0
Q15392	Delta(24)-sterol reductase	DHCR24	4	2	2	2	516	60.1	8.16	0	3.706	6.64												9.12	0	0	0	5205.8	6170.32	6071.49	0	0	0	0	0	0
P00374	Dihydrofolate reductase	DHFR	43	6	8	6	187	21.4	7.42	5.02	17.884	-1.26	0.00739695	0.0343066	-0.41	0.413365	0.868612	0.12	0.999401	1	16.3	18.69	34.65	3.57	1.10138e+06	536363	808544	348018	324047	337303	667494	480778	608294	635021	911589	878950
Q9Y394	Dehydrogenase/reductase SDR family member 7	DHRS7	7	2	2	2	339	38.3	8.32	0	5.297	0.58	0.0974264	0.233997	0.6	0.319415	0.743264	0.81	0.0230702	0.149565	27.3	7.44	22.33	2.16	37619.3	49151.2	59355.8	75424.9	73405.4	72278.3	45300.1	74406.8	78246.3	86393.8	93557	80649.9
O43143	Pre-mRNA-splicing factor ATP-dependent RNA helicase DHX15	DHX15	24	17	29	17	795	90.9	7.46	21.55	54.876	0.02	0.966404	1	0.15	0.0359176	0.186888	0.23	0.0178763	0.130767	9.1	4.59	2.65	0.91	1.00158e+06	950756	985103	1.00801e+06	990230	996137	1.06027e+06	1.09388e+06	1.25375e+06	1.10823e+06	1.15301e+06	1.21423e+06
O60231	Pre-mRNA-splicing factor ATP-dependent RNA helicase DHX16	DHX16	1	1	1	1	1041	119.2	6.8	0	5.14	6.64			6.64									41.36	0	0	0	5465.87	12407	7768.53	0	14845.5	0	0	0	0
Q7L2E3	ATP-dependent RNA helicase DHX30	DHX30	2	2	3	2	1194	133.9	8.78	4.05	7.426	1.11			0.94			0.87			46.11	30.86		9.68	39551.1	0	0	85560.7	72188.3	86040.5	32701.7	92660.4	76000.2	72281.3	115139	67518.2
Q9H2U1	ATP-dependent DNA/RNA helicase DHX36	DHX36	4	2	3	2	1008	114.7	7.68	2.02	6.025	0.2	0.956403	1	-0.02	0.969766	1	0.44	0.969243	1	21.39	43.98	37.72	6.76	71487	0	41383.6	62382.9	68240.5	59872.1	53643	55002.7	36442.7	93199.3	73954.8	35023.1
Q8IX18	Probable ATP-dependent RNA helicase DHX40	DHX40	2	1	2	1	779	88.5	8.65	0	2.963	0.11			-0.72			0.54			14.22			19.92	24136.5	0	0	29776.1	26025.5	19833.2	0	13204.5	16156.3	35124.5	0	0
Q08211	ATP-dependent RNA helicase A	DHX9	25	27	52	27	1270	140.9	6.84	27.04	90.826	-0.11	0.439765	0.710197	0.01	0.992118	1	0.03	0.998999	1	5.31	9.64	4.17	3.06	2.25294e+06	2.26991e+06	2.42812e+06	2.10382e+06	2.10352e+06	2.21728e+06	2.26591e+06	2.2902e+06	2.49314e+06	2.07892e+06	2.52348e+06	2.31907e+06
Q9NR28	Diablo homolog, mitochondrial	DIABLO	3	1	1	1	239	27.1	5.9	0	2.241	0.72			-0.69			-0.04			42.59	30.14		5.82	36009.8	0	0	59830.2	59413	53818.9	10912.6	22284.2	27962.6	50311.5	28027.5	35058.1
O60610	Protein diaphanous homolog 1	DIAPH1	5	6	8	6	1272	141.3	5.41	2.29	14.166	1.08	0.0219118	0.0789411	0.78	0.0411334	0.206692	0.3	0.902815	1	16.42	15.07	27.52	10.11	59618.6	60196.6	93854.2	127892	127680	106650	102600	103112	135163	74255.3	90150.9	67452
Q9Y2L1	Exosome complex exonuclease RRP44	DIS3	25	17	28	17	958	108.9	7.14	11.54	62.448	0.64	0.0473332	0.135936	0.78	0.0230852	0.139587	0.64	0.031033	0.181441	14.18	9.23	32.73	7.28	623566	311804	521849	849203	812552	735190	741639	986959	896081	779060	815466	927885
P10515	Dihydrolipoyllysine-residue acetyltransferase component of pyruvate dehydrogenase complex, mitochondrial	DLAT	3	2	2	2	647	69	7.84	0	3.493	-0.5	0.0280535	0.0929742	-0.69	0.00352679	0.0478772	-0.33	0.0373933	0.203755	7.87	15.47	7.33	10.51	106713	122747	110922	78240.5	76582	92336.7	67196.6	77688.4	68989.8	87952.5	95172.1	69853.4
P09622	Dihydrolipoyl dehydrogenase, mitochondrial	DLD	13	4	8	4	509	54.1	7.85	10.6	16.058	-0.06	0.764564	0.999406	-0.1	0.925239	1	0.16	0.999988	1	16.46	17.94	20.26	4	391774	530943	370058	375300	360577	390646	366431	352098	471702	351617	506239	437612
P36957	Dihydrolipoyllysine-residue succinyltransferase component of 2-oxoglutarate dehydrogenase complex, mitochondrial	DLST	5	2	3	2	453	48.7	8.95	0	5.773	-1.93	0.13268	0.295782	-0.32			-0.75					19.2	51.27	30782.7	40454.6	0	12271.6	9283.36	3748.35	0	0	28308.7	20959.5	0	0
Q86Y56	Dynein assembly factor 5, axonemal	DNAAF5	10	7	10	7	855	93.5	6.42	4.17	21.752	1.22	0.120822	0.273501	0.23	0.849012	1	0.56	0.774506	1	52.89	24.85	28.34	9.21	161594	116531	92609.6	309089	259612	271658	41283	136763	139876	208318	124873	171932
P31689	DnaJ homolog subfamily A member 1	DNAJA1	5	2	5	2	397	44.8	7.08	0	5.537	-0.31	0.102446	0.242801	-0.11	0.623556	1	-0.02	0.99985	1	6.92	0.9	16.59	6.97	297767	415568	352723	304508	264810	285267	326225	337934	295120	347694	353634	348895
O60884	DnaJ homolog subfamily A member 2	DNAJA2	4	2	3	2	412	45.7	6.48	0	4.528	-0.01	0.793832	1	-0.18	0.630146	1	0.41	0.899864	1	31.98	15.17	41.51	7.63	256187	124659	139578	123489	143156	138663	93014.9	175656	123452	167213	224288	185278
Q9UBS4	DnaJ homolog subfamily B member 11	DNAJB11	9	2	3	2	358	40.5	6.18	0	6.042	2.43	1.95161e-05	0.000456506	1.11	0.00941904	0.090434	1.01	0.00490321	0.0613668	31.26	7.92	10.63	5.86	45032	41656.7	36376.5	224025	226650	203324	54583.7	89793.9	105400	94877.5	84112.9	82045.7
Q8IXB1	DnaJ homolog subfamily C member 10	DNAJC10	4	3	3	3	793	91	7.18	0	6.367	-0.01			0.25			0.3			18.39	36.33		35.77	41534.5	0	0	24056.9	51670.7	41211.9	51253.1	49278.2	35883.6	25996.4	56087.1	51095.7
O00429	Dynamin-1-like protein	DNM1L	11	6	9	6	736	81.8	6.81	7.89	25.908	1.2	0.0762092	0.195241	1.08	0.0842807	0.326007	0.83	0.234139	0.628292	14.52	3.86	55.73	11.63	47325.1	71176.1	139720	134610	163616	167752	150090	176635	132488	123471	126395	133086
P50570	Dynamin-2	DNM2	17	12	21	12	870	98	7.44	11.34	37.593	0.77	0.0474409	0.136003	0.7	0.0922352	0.348791	0.57	0.0971713	0.370115	15.47	15	40.23	1.9	333973	138634	269922	460603	444994	459224	464942	439874	343117	401551	478895	356596
P26358	DNA (cytosine-5)-methyltransferase 1	DNMT1	5	8	15	8	1616	183.1	7.75	0	18.967	2.41	0.00373095	0.0212836	2.08	0.0203004	0.128518	1.37	0.115577	0.406933	35	22.63	57.32	5.06	29703.2	83926.3	38581.8	195719	216532	205301	89309.9	163551	188145	121710	76756.6	99572.3
Q9ULA0	Aspartyl aminopeptidase	DNPEP	3	1	1	1	475	52.4	7.42	0	2.921	-1.03			-0.15			-0.63			39.79	28.19		11.48	44226.2	0	0	17670.8	21733.4	21710.7	39860.7	18326.6	42955.3	34974.2	23349.6	0
Q96N67	Dedicator of cytokinesis protein 7	DOCK7	3	5	7	5	2140	242.4	6.8	0	10.001	-0.36	0.505992	0.786582	-1.26	0.100981	0.371029	-0.52	0.196096	0.56705	54.82	42.67	76.29	14.64	227198	62227.1	73253.1	57060.2	61609.6	45989.2	30545.1	56594.9	18775.8	21580.3	51006.1	54476.6
Q9H2P9	Diphthine methyl ester synthase	DPH5	18	3	3	3	285	31.6	5.31	0	7.112	-0.75			-0.38			-1			13.46	46.8		14.84	70247.2	0	0	41695.8	52933	40972.4	0	49031.2	59342.8	14096.8	40691.2	35129.9
O60762	Dolichol-phosphate mannosyltransferase subunit 1	DPM1	9	2	3	2	260	29.6	9.57	0	4.69	0.72	0.242389	0.466288	0.33	0.843108	1	0.3	0.908893	1	15.89	9.74	59.77	5.35	32901.7	0	81067.4	90446.9	84918.1	81352.9	52777.8	72817.3	64792.7	53908.9	64583	63670.3
Q9NY33	Dipeptidyl peptidase 3	DPP3	4	2	3	2	737	82.5	5.1	0	5.721	1.72			1.63			1.36			1.89	49.21		5.92	24515.5	0	0	75578.7	85086.4	80934.4	77638.6	75958.4	74772.1	127717	54353.2	62736.8
Q86TI2	Dipeptidyl peptidase 9	DPP9	3	3	3	3	863	98.2	6.46	0	5.974	0.27	0.462389	0.738177	0.19	0.508738	0.956403	0.28	0.557995	1	21.64	47.45	41.59	9.18	86704.7	88392	36712	96164.9	115442	104387	84120.9	98913.1	128247	160303	57930.9	105629
Q16555	Dihydropyrimidinase-related protein 2	DPYSL2	16	6	8	6	572	62.3	6.38	4.33	21.643	0.74	0.650011	0.930894	1.22	0.112287	0.393738	2.17	0.00277695	0.0429772	27.35	31.37	46.45	1.71	185552	87181.4	89611	149379	149548	153935	283831	208795	165252	402994	317659	584969
Q9BPU6	Dihydropyrimidinase-related protein 5	DPYSL5	5	2	4	2	564	61.4	7.2	2.05	9.351	-0.11	0.983887	1	0.49	0.544182	0.973293	0.33	0.526221	0.972326	22.08	23.84	33.42	4.9	252097	180835	127643	160404	176766	167020	254254	180780	283395	227061	192103	304484
Q9Y295	Developmentally-regulated GTP-binding protein 1	DRG1	29	10	15	10	367	40.5	8.9	3.73	29.271	0.79	0.00818731	0.0369115	0.39	0.0425026	0.212909	0.51	0.0377655	0.204465	13.63	1.91	29.32	6.33	420202	249788	455498	736638	726563	654743	549738	543012	686243	599052	584544	607092
P55039	Developmentally-regulated GTP-binding protein 2	DRG2	16	4	6	4	364	40.7	8.88	0	7.975	-0.25	0.934967	1	0.16	0.667299	1	-0.37	0.932846	1	20.54	20.82	57.43	8.98	144481	168075	40877.7	111478	133318	121085	115394	173936	161746	112168	105569	153068
P15924	Desmoplakin	DSP	0	1	2	1	2871	331.6	6.81	0	2.107	-0.84			0.01			0.15				34.74		10.4	32917.7	0	0	16264.7	18392.9	20047	0	33258.6	0	28514.2	47088	0
P60981	Destrin	DSTN	25	3	6	3	165	18.5	7.85	2.04	11.534	-0.59	0.857566	1	0.01	0.991232	1	0.7	0.144849	0.476583	24.91	24.93	38.11	15.45	62364.9	126845	141135	100235	73885.6	84016.2	127833	81306	132759	235251	206529	140811
O60941	Dystrobrevin beta	DTNB	1	1	2	1	627	71.3	7.91	0	2.17	6.64			6.64			6.64						18.35	0	0	0	22725.9	18196.7	26419.3	0	28418.2	0	14524.3	0	0
P23919	Thymidylate kinase	DTYMK	20	5	9	5	212	23.8	8.27	0	15.425	-0.24	0.874388	1	-0.12	0.972612	1	-0.1	0.999089	1	10.42	14.36	17.58	3.91	176938	234585	250748	210830	196459	197966	227050	185067	216390	257068	193578	218180
Q96G46	tRNA-dihydrouridine(47) synthase [NAD(P)(+)]-like	DUS3L	7	3	4	3	650	72.5	8.05	0	7.858	-0.12	0.900926	1	0.06	0.998479	1	0.51	0.686672	1	21.96	29.19	5.57	2.77	152019	140114	136893	131037	124070	128666	146052	117787	183026	118087	199023	214295
Q14204	Cytoplasmic dynein 1 heavy chain 1	DYNC1H1	14	47	73	47	4646	532.1	6.4	25.32	139.288	0.75	0.00169703	0.0121734	0.78	0.00113577	0.0233542	0.88	0.000349365	0.0140823	9.39	3.36	14.37	6.35	1.81913e+06	1.43963e+06	1.4226e+06	2.54519e+06	2.2416e+06	2.42098e+06	2.47988e+06	2.70221e+06	2.23799e+06	2.6586e+06	2.62314e+06	2.79428e+06
Q13409	Cytoplasmic dynein 1 intermediate chain 2	DYNC1I2	6	2	2	2	638	71.4	5.2	0	6.119	-0.83	0.0254099	0.0876315	-0.63	0.114346	0.397226	-0.39	0.472191	0.910288	21.01	24.35	15.36	8.56	115242	140606	157250	78857.1	85479.7	71988.1	90773.3	114600	75565	85958.8	107391	139661
Q9Y6G9	Cytoplasmic dynein 1 light intermediate chain 1	DYNC1LI1	6	2	2	2	523	56.5	6.42	0	3.712	6.64												53.24	0	0	0	4361.71	15422.1	13368.3	0	0	0	0	0	0
P63167	Dynein light chain 1, cytoplasmic	DYNLL1	53	5	11	5	89	10.4	7.4	9.82	20.988	0.28	0.100438	0.23945	0.2	0.197961	0.54959	0.3	0.0493408	0.245166	11.88	7.21	9.03	7.28	786323	891368	940657	1.13456e+06	1.08254e+06	981953	1.02409e+06	912366	1.15713e+06	1.03276e+06	1.19134e+06	1.09677e+06
P63172	Dynein light chain Tctex-type 1	DYNLT1	30	2	2	2	113	12.4	5.08	0	5.432	-1.13	0.0351067	0.108341	-0.2	0.905856	1	-0.66	0.23271	0.628292	24.36	34.43	15.51	4.4	38363.4	47816	0	19593.8	21002.2	19385.4	0	31383.7	44442.6	34647.7	21079.5	0
Q5JPH6	Probable glutamate--tRNA ligase, mitochondrial	EARS2	7	3	4	3	523	58.7	8.76	0	10.415	-0.98	0.0251105	0.0872839	-0.42	0.352661	0.790029	-0.31	0.842914	1	18.62	13.52	32.91	1.56	106689	162018	212158	81987.8	83061.8	80518.6	133086	121361	91458.7	154761	119084	130454
Q13011	Delta(3,5)-Delta(2,4)-dienoyl-CoA isomerase, mitochondrial	ECH1	25	6	8	6	328	35.8	8	2.23	20.608	-0.39	0.0998798	0.238824	0.77	0.00591579	0.0671984	0.93	0.000929596	0.0225638	11.11	9.79	21.02	7.78	160387	104788	131631	101899	88086.7	100180	246167	224631	196852	251514	295935	250177
Q9NTX5	Ethylmalonyl-CoA decarboxylase	ECHDC1	7	2	4	2	307	33.7	8.21	0	6.289	0.44	0.190643	0.385131	0.8	0.0193014	0.126811	1.05	0.00988039	0.0946434	9.56	9.06	36.04	14.21	93941.4	43388.8	76076.1	103371	116516	87451.1	152410	132803	127427	135029	159686	157529
P30084	Enoyl-CoA hydratase, mitochondrial	ECHS1	11	2	2	2	290	31.4	8.07	0	4.236	-0.89			-0.27			0.1						5.26	0	36066.4	0	19451.5	19435.8	21271	0	0	29923.8	0	38618.2	0
O75521	Enoyl-CoA delta isomerase 2, mitochondrial	ECI2	2	1	2	1	394	43.6	9	0	2.446	-0.6			-0.62			-1.05			23.86	28.84		19.01	0	0	53011.9	41622.3	34967.4	28326.5	34532.5	43253.5	26650.9	25620.8	16197.6	29548.6
Q5VYK3	Proteasome adapter and scaffold protein ECM29	ECPAS	3	5	7	5	1845	204.2	7.12	2.76	15.487	1.91	0.000609576	0.0057201	1.26	0.011333	0.0998326	1.45	0.0019227	0.0350019	26.01	26.66	24	5.69	56867.2	37954.7	38783.2	154354	145931	137743	92651.1	121413	72024.5	106147	102453	161129
Q6P2E9	Enhancer of mRNA-decapping protein 4	EDC4	6	5	8	5	1401	151.6	5.86	2.42	16.325	-0.17	0.687313	0.95621	-0.28	0.522228	0.969336	-0.05	0.959944	1	14.3	19.73	1.96	4.32	116243	0	119510	106895	98374.2	104976	96805.6	116234	88203.5	113569	154979	110286
P68104	Elongation factor 1-alpha 1	EEF1A1	57	22	79	12	462	50.1	9.01	106.25	143.514	-0.05	0.947196	1	0.01	0.792879	1	-0.06	0.895107	1	13.96	6.56	3.02	2.36	9.93567e+06	9.77421e+06	9.36677e+06	9.0909e+06	9.47496e+06	9.47227e+06	7.69259e+06	9.99164e+06	9.81688e+06	8.61012e+06	9.34822e+06	9.81472e+06
Q05639	Elongation factor 1-alpha 2	EEF1A2	30	11	38	1	463	50.4	9.03	58.32	60.951	6.64			6.64			6.64			34.77	20.92		26.46	0	0	0	19037.5	23592.2	32013	0	14115.3	23318.2	25067.1	0	33768.7
Q8N6R0	eEF1A lysine and N-terminal methyltransferase	EEF1AKNMT	4	2	2	2	699	78.7	6.73	0	3.119	6.64												9.85	0	0	0	6592.78	0	5734.14	0	0	0	0	0	0
P24534	Elongation factor 1-beta	EEF1B2	10	2	4	2	225	24.7	4.67	4.96	7.619	6.64			6.64			6.64			39.47	62.3		21.35	0	0	0	42471.4	33382.9	27856	16237.8	38069.8	29112	16665	42910.7	0
P29692	Elongation factor 1-delta	EEF1D	5	1	1	1	281	31.1	5.01	0	3.87	-1.6			-0.86			-0.4			55.81	6.73		35.59	0	0	34154.2	19656.3	10912.4	11229.5	28577.5	0	12405.1	23853.4	25972.3	27280.2
O43324	Eukaryotic translation elongation factor 1 epsilon-1	EEF1E1	29	4	6	4	174	19.8	8.54	0	11.449	-0.11	0.979163	1	0.14	0.443714	0.900265	0.32	0.446808	0.882598	18.8	13.12	4.65	9.97	120437	129008	131755	135809	111946	119477	128029	182799	142388	161682	161426	127432
P26641	Elongation factor 1-gamma	EEF1G	41	18	50	18	437	50.1	6.67	55.91	83.941	0.64	8.21567e-05	0.00136702	0.55	0.0003833	0.0128805	0.47	0.000713522	0.0190077	9	3.04	8.22	1.62	4.27562e+06	4.13932e+06	3.64739e+06	6.57758e+06	6.45437e+06	6.36899e+06	5.32059e+06	6.35216e+06	6.06232e+06	5.52285e+06	5.72332e+06	5.86816e+06
P13639	Elongation factor 2	EEF2	59	52	167	51	858	95.3	6.83	167.77	314.991	-0.16	0.00279183	0.0171296	0.1	0.243762	0.629101	0.15	0.00798223	0.082953	3.47	2.27	3.21	1.26	1.91935e+07	2.00151e+07	1.8797e+07	1.69156e+07	1.73404e+07	1.7194e+07	2.05868e+07	2.06931e+07	1.94282e+07	2.12302e+07	2.09845e+07	2.19215e+07
Q15029	116 kDa U5 small nuclear ribonucleoprotein component	EFTUD2	26	21	39	20	972	109.4	5	22.77	63.548	1.47	2.72694e-06	0.000115823	1.44	2.87092e-06	0.000926158	1.26	8.41084e-06	0.00168427	5.97	5.21	14.87	5.52	307110	318656	239271	850726	872160	783807	778763	832565	877659	733575	749257	677896
Q9H4M9	EH domain-containing protein 1	EHD1	24	9	13	9	534	60.6	6.83	2.5	31.187	0.73	0.00012108	0.00187907	0.59	0.00047589	0.0138926	0.83	3.84022e-05	0.00473233	4.2	10.64	10.61	4.32	255993	267792	217649	456005	422761	424252	381740	385637	412117	538219	455087	445441
Q9H223	EH domain-containing protein 4	EHD4	7	3	5	3	541	61.1	6.76	7.61	12.976	1.04	0.0764605	0.195574	0.72	0.0904652	0.344152	1.02	0.103848	0.384233	26.56	25.71	30.66	12.47	36458.2	0	56642.5	95906.1	93518	75739.1	74602.3	73296.6	114106	103430	60990.6	92256.9
Q9BY44	Eukaryotic translation initiation factor 2A	EIF2A	12	5	9	5	585	64.9	8.87	0	13.559	1.58	0.0294548	0.0960406	1	0.166053	0.499461	1.05	0.271302	0.676183	7.66	48.32	10.69	9.02	45922.3	0	53433.5	127725	151259	148453	89529.2	104280	99090.1	102496	138988	46786.1
Q14232	Translation initiation factor eIF-2B subunit alpha	EIF2B1	22	5	7	5	305	33.7	7.33	0	11.89	1.52	0.0684427	0.17846	1.19	0.169128	0.505192	1.45	0.0622737	0.284223	23.55	23.05	68.14	11.69	148237	39636.9	63434.3	158882	181468	201044	117646	187715	144772	151955	172905	234634
Q9NR50	Translation initiation factor eIF-2B subunit gamma	EIF2B3	5	2	2	2	452	50.2	6.47	0	3.072	-1.14	0.00577113	0.0291082	-0.2	0.471034	0.924305	-0.15	0.719673	1	26.43	10.26	33.32	6.28	213032	139080	113461	66551.9	58683.5	63112.9	145295	84002	120986	110797	125200	136177
P05198	Eukaryotic translation initiation factor 2 subunit 1	EIF2S1	33	8	13	8	315	36.1	5.08	6.95	24.867	0.48	0.00683334	0.032534	0.36	0.0349655	0.184537	0.47	0.00751301	0.0807775	13.48	2.38	7.59	3.13	657569	672607	755606	972449	935451	914239	760305	995365	865507	930745	916840	960463
P41091	Eukaryotic translation initiation factor 2 subunit 3	EIF2S3	28	8	17	8	472	51.1	8.4	20.15	30.314	0.12	0.75724	0.998015	0.32	0.070255	0.293579	0.28	0.130148	0.442668	9.09	7.66	18.85	7.18	458695	673337	591265	659447	644294	575098	739666	702881	836632	678127	716054	787831
Q14152	Eukaryotic translation initiation factor 3 subunit A	EIF3A	29	33	55	33	1382	166.5	6.79	22.57	110.132	0.34	0.00466139	0.0245065	0.17	0.0530245	0.245067	0.24	0.055408	0.265759	9.19	3.51	4.95	0.29	2.21385e+06	2.26152e+06	2.43055e+06	2.85902e+06	2.87041e+06	2.8755e+06	2.48813e+06	2.93238e+06	2.53636e+06	2.53737e+06	2.71291e+06	2.67724e+06
P55884	Eukaryotic translation initiation factor 3 subunit B	EIF3B	29	18	31	18	814	92.4	5	25.5	65.039	0.65	0.00173263	0.0123737	0.51	0.00645687	0.0703712	0.54	0.00283309	0.0432248	5.29	8.86	19.02	2.58	667970	634477	459895	993233	1.02658e+06	975786	851723	904637	946902	903007	922340	1.05923e+06
Q99613	Eukaryotic translation initiation factor 3 subunit C	EIF3C	25	17	29	17	913	105.3	5.68	16.06	51.483	0.04	0.831161	1	-0.16	0.999997	1	-0.04	0.997515	1	14.32	5.93	18.13	0.71	1.00155e+06	1.44508e+06	1.30532e+06	1.33933e+06	1.35513e+06	1.33813e+06	1.12033e+06	1.45112e+06	1.1692e+06	1.18346e+06	1.33285e+06	1.26571e+06
O15371	Eukaryotic translation initiation factor 3 subunit D	EIF3D	41	17	27	17	548	63.9	6.05	5.12	65.919	0.1	0.993825	1	0.27	0.162816	0.49645	0.45	0.0378954	0.204465	5.62	11.64	9.69	2.55	1.24495e+06	1.04992e+06	1.06502e+06	1.10555e+06	1.13912e+06	1.16328e+06	1.39168e+06	1.2883e+06	1.24912e+06	1.22629e+06	1.54282e+06	1.45907e+06
P60228	Eukaryotic translation initiation factor 3 subunit E	EIF3E	34	12	29	12	445	52.2	6.04	31.67	65.788	0.54	0.04226	0.125382	0.28	0.140378	0.453768	0.33	0.121167	0.421976	17.81	13.99	30.95	4.05	670398	363755	663904	996247	966668	919124	707038	1.00115e+06	808284	977670	832755	741735
Q13347	Eukaryotic translation initiation factor 3 subunit I	EIF3I	53	12	26	12	325	36.5	5.64	17.16	37.6	-0.77	0.000403709	0.00420378	-0.35	0.134707	0.443433	-0.17	0.514877	0.958192	14.17	4.68	10.98	4.64	916839	1.14285e+06	1.02691e+06	602013	603868	555817	987667	805923	759515	965040	909833	880327
Q9UBQ5	Eukaryotic translation initiation factor 3 subunit K	EIF3K	11	2	2	2	218	25	4.93	0	5.211	6.64			6.64			6.64			31.53			15.16	0	0	0	19345.1	14266.8	16658.3	15116.9	23791.1	0	16684.3	0	0
Q9Y262	Eukaryotic translation initiation factor 3 subunit L	EIF3L	36	16	27	16	564	66.7	6.34	17.62	50.959	1.09	0.00923441	0.0401734	0.92	0.0326728	0.176258	1.07	0.0112746	0.101364	7.91	4.16	36.44	3.77	548503	439077	873703	1.16664e+06	1.10565e+06	1.1899e+06	914660	1.06483e+06	1.0347e+06	1.07392e+06	1.15788e+06	1.15236e+06
Q7L2H7	Eukaryotic translation initiation factor 3 subunit M	EIF3M	16	7	11	7	374	42.5	5.63	0	21.619	1.85	0.00262364	0.016541	1.92	0.00265682	0.0412153	1.17	0.0445591	0.233454	31.39	6.54	41.61	14.44	53511.8	42373.3	92055.6	172454	229117	193549	140352	268025	201853	120049	115207	130809
P60842	Eukaryotic initiation factor 4A-I	EIF4A1	63	26	77	13	406	46.1	5.48	107.8	159.041	-0.02	0.93962	1	0.26	0.00972766	0.0922983	0.2	0.0860535	0.343785	3	5.52	6.61	1.88	7.8662e+06	8.97578e+06	8.37137e+06	8.34835e+06	8.24706e+06	8.04562e+06	1.00165e+07	9.60594e+06	1.01866e+07	8.76053e+06	9.64873e+06	9.66135e+06
Q14240	Eukaryotic initiation factor 4A-II	EIF4A2	37	15	46	2	407	46.4	5.48	65.85	86.592	-0.14	0.992033	1	0	0.972615	1	-0.11	0.969153	1	6.58	26.56	25.24	6.97	153540	218619	258696	198296	210392	182964	218537	234976	206123	203011	292850	179567
P38919	Eukaryotic initiation factor 4A-III	EIF4A3	26	9	22	7	411	46.8	6.73	19.91	38.718	-0.05	0.971939	1	0.27	0.0481929	0.229986	0.27	0.189689	0.560667	10.43	9.37	10.19	5.93	635727	725041	779811	721762	702703	643331	836993	875386	1.01724e+06	755197	905391	873775
P06730	Eukaryotic translation initiation factor 4E	EIF4E	15	3	8	3	217	25.1	6.15	8.94	11.792	0.45	0.816101	1	0.64	0.477648	0.93049	0.26	0.774704	1	17.32	39.45	31.53	5.25	135599	231778	142665	188983	195308	209279	190469	268761	222426	171200	306446	154919
O60573	Eukaryotic translation initiation factor 4E type 2	EIF4E2	4	1	1	1	245	28.3	8.88	0	2.771	6.64						6.64						31.09	0	0	0	10840.7	5757.71	7988.05	0	0	0	16624.1	0	0
Q04637	Eukaryotic translation initiation factor 4 gamma 1	EIF4G1	10	13	22	13	1599	175.4	5.33	2.05	29.63	0.89	0.0301978	0.0975523	0.44	0.476361	0.929106	0.41	0.525706	0.972326	20.08	5.43	31.81	4.14	582486	385709	320010	747451	712867	688379	427017	639775	524283	546496	511331	491038
P78344	Eukaryotic translation initiation factor 4 gamma 2	EIF4G2	10	7	10	7	907	102.3	7.14	4.69	17.808	1.02	0.0228339	0.0815353	0.7	0.0681546	0.289299	0.5	0.212429	0.589793	11.24	32.59	33.51	6.47	62314	125939	96963.9	196792	208640	183275	157130	189627	156754	104419	198555	137013
Q6IS14	Eukaryotic translation initiation factor 5A-1-like	EIF5AL1	13	3	7	3	154	16.8	5	5	12.084	-0.83	0.0308096	0.0985517	-0.24	0.758693	1	-0.21	0.920172	1	21.07	6.25	20.97	7.06	574626	626573	410720	310394	355704	323594	485615	561435	364816	452475	498382	510021
O60841	Eukaryotic translation initiation factor 5B	EIF5B	7	6	10	6	1220	138.7	5.49	4.67	19.984	0.51	0.532494	0.81233	0.17	0.965067	1	0.07	0.998384	1	25.31	12.09	38.23	6.32	303336	182801	149353	248585	281420	260192	180570	289413	205610	176716	191614	223400
P56537	Eukaryotic translation initiation factor 6	EIF6	23	3	6	3	245	26.6	4.68	14.06	16.031	-0.09			-0.52			0.38			66.15	43.36		21.76	0	62140.3	0	58234.5	58768.4	38921.2	43421.7	30403.6	103811	80620.8	46505.2	117087
Q9BQ52	Zinc phosphodiesterase ELAC protein 2	ELAC2	15	10	12	10	826	92.2	7.9	2.55	28.898	-0.2	0.971264	1	0.01	0.999965	1	0.21	0.900187	1	9.14	13.71	44.95	7.31	320884	197882	501946	279877	315328	277239	323204	290449	348957	415212	370709	314798
Q8IZ81	ELMO domain-containing protein 2	ELMOD2	3	1	1	1	293	34.9	8.05	0	2.824	0.21			-0.16			0.45			53.82	49.9		7.82	35249.8	0	0	37278.6	43613.2	40641.6	19383.2	57377.9	31457.9	17240.9	54521.4	48225.8
Q15369	Elongin-C	ELOC	54	5	9	5	112	12.5	4.78	4.11	15.234	-0.32	0.595161	0.87645	0.2	0.378774	0.827862	-0.31	0.996983	1	15.45	21.91	20.18	16.07	195200	143396	215739	172158	124544	156545	224190	210149	279692	157014	224723	156294
O95163	Elongator complex protein 1	ELP1	4	4	6	4	1332	150.2	5.94	0	11.13	-0.46			-0.08			-0.33			7.59	19.86		22.35	107074	0	0	82525.5	52933.6	77753.9	90943.5	105662	101058	85309.7	88856.1	60364.6
Q6IA86	Elongator complex protein 2	ELP2	2	2	2	2	826	92.4	5.96	0	5.032	-0.51	0.801012	1	-0.87	0.283613	0.692085	-0.37	0.953382	1	55.17	15.77	19.04	4.26	77797.7	112571	108222	75906.9	76027.1	81716.2	106065	59318.8	33833.7	101846	83519.3	75073.3
Q8N766	ER membrane protein complex subunit 1	EMC1	9	6	7	6	993	111.7	7.66	7.29	21.235	0.96	0.233802	0.453552	1.13	0.190291	0.544333	0.8	0.270871	0.676183	10.03	19.77	76.66	8.38	128258	38088.3	0	126933	135563	149729	152960	153421	128041	115327	163983	121774
Q9P0I2	ER membrane protein complex subunit 3	EMC3	9	2	3	2	261	29.9	6.81	0	5.81	6.64			6.64									53.86	0	0	0	4414.55	15291.5	10712.3	0	0	17301	0	0	0
Q5J8M3	ER membrane protein complex subunit 4	EMC4	16	2	2	2	183	20.1	8.62	0	4.917	-0.15			0.19			0.37			31.52	31.26		14.44	25196.2	0	0	27550.5	20964.5	22633.5	38498.1	28742.4	20146.7	27655.7	32502.6	49403.2
Q9NPA0	ER membrane protein complex subunit 7	EMC7	10	2	3	2	242	26.5	9.25	0	6.297	0.17	0.993363	1	0.11	0.952783	1	-0.05	0.565804	1	7.71	10.02	28.84	8.44	185044	306010	198521	222643	254624	219009	214654	223651	192190	191980	169387	207107
P50402	Emerin	EMD	10	2	3	2	254	29	5.5	0	5.959	0.28	0.986239	1	0.5	0.977282	1	0.23	0.999079	1	38.08	37.53	51.4	7.67	173234	64681.4	91822.3	111218	121695	104573	130294	162158	71199.4	137166	61205	107891
P06733	Alpha-enolase	ENO1	64	24	55	24	434	47.1	7.39	65.84	163.117	-0.98	0.00314329	0.0187899	0.03	0.780959	1	-0.14	0.744649	1	25.56	4.04	9.59	17.01	6.09145e+06	7.1098e+06	6.00598e+06	3.5718e+06	2.53004e+06	3.09145e+06	6.88319e+06	4.08198e+06	6.2209e+06	5.77566e+06	5.32973e+06	5.5164e+06
P07099	Epoxide hydrolase 1	EPHX1	9	3	4	3	455	52.9	7.25	2.61	11.739	1.08	0.00645231	0.0314623	1.15	0.00353217	0.0478772	0.89	0.0143168	0.117018	21.31	18.37	23.6	5.21	78200.3	122587	90524.3	182621	202607	191429	258166	170169	200666	213547	150714	167338
P07814	Bifunctional glutamate/proline--tRNA ligase	EPRS	44	55	112	55	1512	170.5	7.33	61.92	213.164	-0.03	0.982181	1	0.17	0.0346502	0.183851	0.21	0.013175	0.112868	3.74	1.74	6.19	3.83	6.53989e+06	7.06614e+06	6.25919e+06	6.36842e+06	6.82294e+06	6.41436e+06	7.2069e+06	7.36572e+06	7.74807e+06	7.53963e+06	7.5458e+06	7.77162e+06
Q96DZ1	Endoplasmic reticulum lectin 1	ERLEC1	3	1	1	1	483	54.8	6.28	0	2.621	-3.14			-1.06			-6.64					30.79		80890.3	51968.4	0	7359.43	0	0	0	0	31063.2	0	0	0
O94905	Erlin-2	ERLIN2	12	4	7	4	339	37.8	5.62	5.15	11.846	-0.29	0.999897	1	-0.1	0.972039	1	-0.42	1	1	37.95	36.39	43.77	6.64	88187.4	42500.1	112299	69562.1	72314.5	79068.4	125898	82265.8	59295.2	65709.5	58216.8	110864
Q96HE7	ERO1-like protein alpha	ERO1A	23	9	15	9	468	54.4	5.68	2.5	27.606	0.19	0.264585	0.495407	0.17	0.302946	0.724393	0.19	0.207951	0.581391	7.19	8.79	6.02	0.14	646203	718232	650328	743726	743390	745309	729404	799531	694994	741825	693361	824275
Q9BS26	Endoplasmic reticulum resident protein 44	ERP44	22	7	8	6	406	46.9	5.26	7.77	26.37	-0.18	0.257562	0.48507	0.53	0.010166	0.0953355	0.43	0.0137772	0.115169	8.33	14.42	3.69	0.91	363884	343954	339746	304624	304645	299882	495301	429583	500637	405651	462688	540581
P10768	S-formylglutathione hydrolase	ESD	41	9	19	9	282	31.4	7.02	16.62	34.506	-0.99	0.00019041	0.00258254	-0.37	0.0556527	0.253928	-0.29	0.157869	0.500422	14.77	7.67	11.52	1.66	1.45834e+06	1.6639e+06	1.83908e+06	836509	823854	851583	1.46e+06	1.08326e+06	1.28484e+06	1.24195e+06	1.44819e+06	1.36189e+06
Q9BSJ8	Extended synaptotagmin-1	ESYT1	7	6	8	6	1104	122.8	5.83	9.94	20.994	0.31	0.198987	0.39946	0.57	0.0103673	0.0961057	0.8	0.00107815	0.0245303	7.33	6.73	16.3	7.45	339604	295409	244154	367051	365992	321177	438949	386185	440495	513876	458145	517970
P62495	Eukaryotic peptide chain release factor subunit 1	ETF1	5	2	2	2	437	49	5.71	3.04	9.586	0.62	0.454498	0.72846	0.64	0.425742	0.878161	0.29	0.881661	1	14.32	46.55	39.39	6.19	26589	0	47116	54381.6	54481.6	48793.9	45305	60414.1	55344.6	60837.5	30705	0
P13804	Electron transfer flavoprotein subunit alpha, mitochondrial	ETFA	4	1	1	1	333	35.1	8.38	0	4.468	-1.38	0.0252112	0.0873193	-0.74	0.105698	0.378896	0.02	0.961145	1	33.13	22.64	11.72	15.08	46383.5	54768.6	0	19432.2	18827.7	24575.9	30224.3	17821.6	35977.8	34039.7	50933.2	53035.6
P38117	Electron transfer flavoprotein subunit beta	ETFB	37	8	19	8	255	27.8	8.1	4.84	28.539	0.25	0.520665	0.798814	0.41	0.262561	0.665477	0.32	0.297989	0.704267	14.55	7.44	10.41	2.99	808503	679381	677370	805838	785028	833178	711870	944244	904101	899327	775061	850991
Q16134	Electron transfer flavoprotein-ubiquinone oxidoreductase, mitochondrial	ETFDH	7	3	5	3	617	68.5	7.55	0	9.02	0.62			-0.14			0.72			29.19	44.59		12.32	0	0	47846.2	62779	80449.3	73554.2	43520.5	48559.5	26530.7	127323	78679.6	51734.1
Q01844	RNA-binding protein EWS	EWSR1	2	1	1	1	656	68.4	9.33	0	2.436	-2.4	2.30104e-06	0.000102723	-0.58	0.016349	0.116553	-0.65	0.028543	0.17255	19.49	2.42	12.19	12.1	129357	137151	107787	24494	21851.2	27820.7	92566.2	86489	62820.7	82222.3	81936.3	85553.1
Q9NV70	Exocyst complex component 1	EXOC1	2	2	2	2	894	101.9	6.61	0	4.093	-0.89	0.154809	0.330505	-1.28	0.0490298	0.231921	-0.87	0.207746	0.581391	38.68	32.8	12.72	4.06	54512	0	65288.9	33905.9	31293.5	32296.7	38459.5	24506.6	18027.1	41414.2	0	25822.1
Q96KP1	Exocyst complex component 2	EXOC2	1	1	1	1	924	104	6.9	2.17	3.401	-0.1			-0.21			0.21			10.95	20.22		7.97	0	0	45015.4	43767.5	37452	42140.6	43158.6	38784.4	34644.9	60589.6	51946.4	40095.2
O00471	Exocyst complex component 5	EXOC5	2	1	2	1	708	81.8	6.71	0	4.395	6.64												31.51	0	0	0	0	7611.51	4837.83	0	0	0	0	0	0
Q01780	Exosome component 10	EXOSC10	2	1	2	1	885	100.8	8.46	0	4.632	-0.77	0.714622	0.974979	0.01	0.798794	1	-0.41	0.897991	1	62.36	10.92	44.74	7.01	76442.3	0	39702.1	32268.6	36064.3	31796.7	64825.4	12886.2	55522.7	43553.2	41494.2	35158.4
Q13868	Exosome complex component RRP4	EXOSC2	10	2	3	2	293	32.8	7.5	0	5.416	6.64			6.64			6.64			30.41	49.58		18.48	0	0	0	52581.5	64015.4	76349.9	47154.5	89258.2	76309.9	42557.1	79821.7	31300
Q9NPD3	Exosome complex component RRP41	EXOSC4	12	2	4	2	245	26.4	6.52	7.32	10.393	0.06	0.998194	1	0.68	0.548399	0.975077	0.71	0.80835	1	13.83	50.93	42.11	6.92	131152	53967.7	90017.1	93750.8	83755.1	95383.9	146835	113306	144209	183280	55978	147397
Q5RKV6	Exosome complex component MTR3	EXOSC6	4	1	2	1	272	28.2	6.28	0	3.444	6.64						6.64							0	0	0	11725.1	0	0	0	0	0	0	0	26045.6
Q15024	Exosome complex component RRP42	EXOSC7	4	1	2	1	291	31.8	5.19	0	4.265	0.42	0.671108	0.945173	-0.59	0.74564	1	-0.69	0.82097	1	47.5	42.94	16.63	12.84	63453.5	77928.7	88896	115826	104606	89394.9	39755.9	96244.6	51850.8	95850.6	48343.5	48049.6
Q06265	Exosome complex component RRP45	EXOSC9	8	3	5	3	439	48.9	5.29	0	8.707	0.65	0.96014	1	-0.45	0.787584	1	0.37	0.996911	1	44.56	15.95	99.06	6.14	21992.2	155773	41255.1	68862.4	60908	64733.7	30145.3	54883.5	24294.9	67947.1	51052.2	53340.6
P15311	Ezrin	EZR	19	10	11	5	586	69.4	6.27	0	24.485	1.18	0.017838	0.0677426	1.33	0.0110126	0.0986853	1.14	0.0221388	0.147163	19.09	8.49	50.25	9.92	32516.4	76603.3	102721	164596	173025	198639	163438	238588	192947	158002	186850	169102
O95864	Acyl-CoA 6-desaturase	FADS2	6	2	3	2	444	52.2	8.82	0	4.96	-0.08	0.640441	0.922098	0.06	0.555184	0.98281	-0.1	0.78245	1	4.88	17.17	60.29	9.4	29399.2	122424	134747	115837	113715	134434	127292	134438	122002	90835.9	128658	114560
Q96CS3	FAS-associated factor 2	FAF2	7	2	3	2	445	52.6	5.62	0	8.078	-0.61	0.612095	0.894549	0.08	0.995982	1	-0.58	0.806798	1	12.54	37.06	71.11	8.76	0	41905.5	126668	44342.9	52743.2	47702.6	89239	69690	77112.9	48797.5	40693.4	80414.9
P16930	Fumarylacetoacetase	FAH	15	5	7	5	419	46.3	6.95	2.66	16.144	-0.34	0.988151	1	-0.41	0.981986	1	-1.09	0.910995	1	51.11	57.56	46.39	26.95	50072.9	142954	121745	103848	60114.7	96307.3	189333	91724.2	77085.3	135993	52078.8	57158.5
Q6P587	Acylpyruvase FAHD1, mitochondrial	FAHD1	14	1	1	1	224	24.8	7.39	0	2.216	6.64												40.93	0	0	0	9636.41	6443.49	14790.4	0	0	0	0	0	0
Q96GK7	Fumarylacetoacetate hydrolase domain-containing protein 2A	FAHD2A	4	2	2	2	314	34.6	8.24	0	3.064	-0.82	0.0238207	0.0839444	-0.54	0.0353578	0.18457	-0.84	0.0207105	0.140586	21.78	13.75	11.66	13.02	217003	270972	263369	174187	149460	134820	181101	120236	180589	173179	132190	147194
Q9NVQ4	Fas apoptotic inhibitory molecule 1	FAIM	7	1	2	1	179	20.2	5.83	0	3.439	6.64			6.64			6.64						19.37	0	0	0	23847.6	22293.8	31665.3	0	11651.4	0	18445.7	0	0
Q8N9E0	Protein FAM133A	FAM133A	3	1	1	1	248	28.9	10.1	0	2.034	-6.64			-2.1			-2.15					36.96		114356	0	66967.3	0	0	0	20440.8	0	0	0	19769.2	0
Q96A26	Protein FAM162A	FAM162A	13	1	1	1	154	17.3	9.77	0	5.766	6.64			6.64			6.64			62.78	17.06		17.42	0	0	0	49352.6	62902.4	45460.1	7928.57	28857.6	39070.3	40773.4	0	51956.8
Q92520	Protein FAM3C	FAM3C	4	1	2	1	227	24.7	8.29	0	2.405	-0.16	0.990119	1	-0.24	0.96681	1	-1.27	0.39703	0.833375	10.7	59.26	42.7	13.07	28261.4	0	52707.5	30767.7	39911.3	34653.6	35195.7	30243.3	0	16048	15588.7	40494.4
Q9NUQ9	Protein FAM49B	FAM49B	19	4	5	4	324	36.7	6.06	0	13.301	0.16	0.93236	1	0.01	0.969776	1	0.54	0.02305	0.149565	19.44	4.23	8.98	7.86	490429	415910	428147	428941	478177	501162	431127	571060	400561	604494	621852	656655
Q8NCA5	Protein FAM98A	FAM98A	12	4	7	2	518	55.2	8.95	2.64	19.213	-1.12	0.179941	0.370587	-0.38	0.975169	1	-0.39	0.984824	1	28.44	46.6	55.32	11.1	79956.6	131167	39087.3	36783.3	37306.1	30365.8	87441.9	61433.6	50651.8	107979	44168	60875.7
Q52LJ0	Protein FAM98B	FAM98B	52	17	32	15	433	45.5	8.69	23.77	62.364	-1.59	7.16335e-06	0.000218144	-0.66	0.0051416	0.0611464	-0.32	0.154584	0.497275	20.53	3.15	5.56	2.89	3.65852e+06	3.50269e+06	3.27392e+06	1.11619e+06	1.16584e+06	1.1797e+06	2.79226e+06	1.86256e+06	2.21053e+06	2.80435e+06	2.90928e+06	2.73302e+06
Q9NVI1	Fanconi anemia group I protein	FANCI	5	6	9	6	1328	149.2	6.74	0	17.315	2.07	0.0107703	0.0447517	1.7	0.062054	0.272733	1.61	0.0245011	0.153663	49.81	19.55	6.67	6.36	43359.4	0	47649.9	195939	173150	190229	61089.7	147835	191881	138539	131985	186528
Q8WVX9	Fatty acyl-CoA reductase 1	FAR1	6	2	4	2	515	59.3	9.17	0	6.311	6.64			6.64			6.64			50.19	41.2		18.29	0	0	0	90924.8	72621.3	63749.8	60516.3	84426.9	27120.1	101469	97255.1	42173.4
Q9Y285	Phenylalanine--tRNA ligase alpha subunit	FARSA	32	10	15	10	508	57.5	7.8	13.88	43.267	0.01	0.995986	1	0.59	0.0177891	0.121584	0.74	0.00408833	0.0535001	14.56	9.11	14.37	5.94	520670	392544	439849	489258	441295	443123	748476	557724	662049	732227	792849	660245
Q9NSD9	Phenylalanine--tRNA ligase beta subunit	FARSB	25	14	22	14	589	66.1	6.84	7.22	44.995	-0.36	0.00218896	0.014527	0.16	0.355767	0.79481	0.04	0.658133	1	8.72	3.76	4.35	2.03	1.11207e+06	1.14842e+06	1.05313e+06	869031	872110	840383	1.24597e+06	1.07658e+06	1.26671e+06	1.13943e+06	1.13648e+06	1.21371e+06
P49327	Fatty acid synthase	FASN	42	78	178	78	2511	273.3	6.44	209.26	359.632	0.35	0.00807109	0.0364895	0.55	0.000240334	0.0103533	0.55	0.000183098	0.00888855	1.99	4.8	9.37	0.46	7.36325e+06	7.43224e+06	8.6649e+06	9.45363e+06	9.45512e+06	9.53022e+06	1.07103e+07	1.11361e+07	1.08486e+07	1.06194e+07	1.08836e+07	1.16413e+07
P62861	40S ribosomal protein S30	FAU	19	2	6	2	59	6.6	12.15	0	5.813	-0.82	0.00564287	0.0285504	-0.2	0.613987	1	-0.46	0.192599	0.564551	22.22	9.94	15.4	4.94	373162	273583	322890	168727	182402	185243	341898	281567	217373	235103	227846	273266
P22087	rRNA 2'-O-methyltransferase fibrillarin	FBL	9	2	4	2	321	33.8	10.18	7.4	10.576	-0.87	0.00370821	0.0212836	-0.3	0.203806	0.560033	-0.28	0.17508	0.533229	4.21	20.05	21.17	6.94	349755	460678	307994	191706	207990	181312	266929	283693	289701	331880	220396	287678
Q8NEZ5	F-box only protein 22	FBXO22	6	2	3	2	403	44.5	7.03	0	5.622	-0.05	0.964916	1	-0.05	0.995142	1	-0.07	0.564121	1	7.92	11.29	3.85	5.87	167966	0	177377	176605	167003	157009	184847	158683	166312	169285	136380	164071
P14324	Farnesyl pyrophosphate synthase	FDPS	14	5	12	5	419	48.2	6.15	12.15	24.942	0.52	0.0528398	0.145784	0.44	0.131658	0.436582	0.42	0.0972196	0.370115	13.91	15.79	14.94	2.4	447992	333887	376174	545310	540310	520960	429437	568715	511660	503936	440873	602404
P22830	Ferrochelatase, mitochondrial	FECH	11	3	3	3	423	47.8	8.73	2.41	10.505	-0.02	0.976109	1	-0.05	0.97957	1	0.33	0.6215	1	30.46	20.15	31.78	4.7	108108	130723	196928	136759	129125	124647	179177	98376.4	126452	156112	222900	164061
P39748	Flap endonuclease 1	FEN1	29	8	9	8	380	42.6	8.62	0	25.727	0.46	0.0271885	0.0908782	0.26	0.112919	0.394769	0.33	0.118004	0.411857	20.5	8.21	6.33	4.28	371978	327658	350162	480605	514414	475910	420200	556290	379375	412052	440187	484655
Q96AC1	Fermitin family homolog 2	FERMT2	6	4	5	4	680	77.8	6.7	0	10.831	-0.36	0.96526	1	-0.29	0.867696	1	-0.04	0.997227	1	10.3	5.92	40.52	13.81	102891	182739	246247	177570	139545	142469	149972	154969	127140	161645	177310	180934
P07954	Fumarate hydratase, mitochondrial	FH	16	5	7	5	510	54.6	8.76	5.09	12.825	-1.08	0.00532227	0.0271765	-0.17	0.997674	1	-0.06	0.999673	1	21.75	5.75	26.96	7.84	479169	372929	276397	167932	175980	195355	452349	304320	331202	385087	344322	357376
Q13642	Four and a half LIM domains protein 1	FHL1	16	4	7	4	323	36.2	8.97	4.83	16.852	-1.72	0.0281888	0.0932309	-0.81	0.610748	1	-0.94	0.594116	1	71.39	55.02	16.46	5.51	601129	789424	599495	176470	196262	182095	901005	342441	244611	748958	310706	314292
Q9Y3D6	Mitochondrial fission 1 protein	FIS1	7	1	1	1	152	16.9	8.79	0	2.093				6.64			6.64							0	0	0	0	0	0	0	0	15921	0	22482.8	0
Q02790	Peptidyl-prolyl cis-trans isomerase FKBP4	FKBP4	7	3	4	3	459	51.8	5.43	0	9.334	0.07	0.999871	1	0.41	0.140232	0.453768	0.2	0.617616	1	8.4	9.62	17.17	12.45	125479	88785.3	106329	92086.3	117475	111860	145093	141431	123628	131533	108425	121993
Q13451	Peptidyl-prolyl cis-trans isomerase FKBP5	FKBP5	10	4	5	4	457	51.2	5.9	0	9.277	1.01	0.163991	0.346896	0.27	0.991844	1	0.26	0.914814	1	50.21	1.21	9.41	5.9	41979.1	0	36743.4	71504.4	79025.5	79625.5	23075.2	70061.5	47253.6	46324.4	47173.1	47406.8
Q14318	Peptidyl-prolyl cis-trans isomerase FKBP8	FKBP8	3	1	2	1	412	44.5	4.84	0	3.619	0.25	0.81938	1	-0.44	0.524004	0.969649	-0.35			36.95		16.91	3.21	31762.8	40390.7	0	43563	40868.9	42492.1	20148	34398.9	0	28117.8	0	0
Q13045	Protein flightless-1 homolog	FLII	3	3	3	3	1269	144.7	6.05	0	7.566	-0.53	0.809449	1	-0.89	0.56784	0.992639	-0.15	0.981095	1	62.3	49.38	30.82	13.58	43009.8	66977	0	37233.5	41977.8	31921	28911.3	16608.1	58697.5	75760.1	48426.9	26307
P21333	Filamin-A	FLNA	5	9	9	7	2647	280.6	6.06	2.1	21.845	1	0.110927	0.257235	0.21	0.815816	1	0.6	0.449067	0.884952	36.11	8.09	40.7	10.33	57074.5	0	103204	127679	154184	153005	137634	88826.4	68548.8	116515	116197	100782
O75369	Filamin-B	FLNB	3	6	9	4	2602	278	5.73	0	19.539	0.95	0.0328022	0.102802	0.7	0.133233	0.440379	1.04	0.0139468	0.115169	20.2	22.19	28.02	4.07	0	85570.6	127859	190348	201746	206062	132003	199315	169540	285712	187197	214568
Q9HA64	Ketosamine-3-kinase	FN3KRP	8	2	2	2	309	34.4	7.33	0	5.208	0.34	0.406088	0.66812	0.25	0.376309	0.823839	0.77	0.274463	0.678535	15.95	32.35	52.06	8.82	28506.4	96978.4	82871	112528	94274.4	104850	126205	95294.3	98430.7	142261	141718	74957
Q16658	Fascin	FSCN1	24	9	19	9	493	54.5	7.24	26.16	33.159	0.03	0.951222	1	-0.08	0.580307	1	0.19	0.793763	1	7.88	4.83	18.03	2.62	827842	883972	1.14984e+06	881415	928857	905218	838517	790405	922784	1.00977e+06	973640	1.07102e+06
Q9C0B1	Alpha-ketoglutarate-dependent dioxygenase FTO	FTO	12	4	6	4	505	58.2	5.22	2.01	14.916	0.08	0.664199	0.942019	0.39	0.0630769	0.275726	0.98	0.00454097	0.0577352	15.03	13.21	25.57	3.24	123377	73069.3	110930	114378	117010	121897	180566	136930	145170	218728	172288	218847
Q13283	Ras GTPase-activating protein-binding protein 1	G3BP1	7	3	8	3	466	52.1	5.52	6.75	11.681	0	0.835833	1	-0.18	0.968734	1	-0.52	0.994618	1	16.56	25.53	44.83	8.37	194989	234270	85748.9	195359	178533	211170	209850	172066	151787	135648	123101	195433
Q9UN86	Ras GTPase-activating protein-binding protein 2	G3BP2	4	2	2	2	482	54.1	5.55	0	4.882	-0.21	0.93403	1	0.39	0.975217	1	-0.11	0.939117	1	43.91	0.76	19.08	13.72	76931.7	83918.7	109591	72442.9	71169.7	90302.5	43376.3	110575	109985	78501.6	77389.3	77586.9
P11413	Glucose-6-phosphate 1-dehydrogenase	G6PD	15	6	13	6	515	59.2	6.84	2.1	15.805	-0.03	0.834655	1	-0.07	0.994862	1	-0.04	0.757645	1	8.79	7.49	0.74	2.79	1.14477e+06	1.1309e+06	1.12968e+06	1.10634e+06	1.1093e+06	1.05523e+06	1.06211e+06	1.23896e+06	1.07371e+06	1.10001e+06	995961	1.15607e+06
O95166	Gamma-aminobutyric acid receptor-associated protein	GABARAP	9	1	1	1	117	13.9	8.79	0	2.361	-0.34	0.68959	0.956661	-0.46	0.563719	0.990499	-0.18	0.956113	1	10.38	8.29	40.64	11.82	95969.4	226093	158332	135605	106960	125088	130307	115220	106228	139282	147789	125227
P51570	Galactokinase	GALK1	15	3	3	3	392	42.2	6.46	0	7.083	-0.97			-1.21			-0.79			12.04	25.95		16.46	53029.7	0	0	28109.6	27086.6	20461.6	22973.5	22003.6	27454.1	38043	22299.1	30734.4
Q14697	Neutral alpha-glucosidase AB	GANAB	28	22	54	22	944	106.8	6.14	46.47	78.998	0.05	0.998948	1	0.17	0.037681	0.193565	0.19	0.018964	0.134234	5.81	4.4	4.21	1.74	3.46839e+06	3.72485e+06	3.46334e+06	3.49625e+06	3.60984e+06	3.59697e+06	3.89969e+06	4.26442e+06	3.83314e+06	3.96266e+06	3.96456e+06	4.27375e+06
P04406	Glyceraldehyde-3-phosphate dehydrogenase	GAPDH	70	25	128	25	335	36	8.46	188.43	211.953	-0.86	2.93499e-05	0.000648915	-0.24	0.0164692	0.116553	-0.22	0.0826996	0.334634	11.88	3.49	6.53	3.36	3.13473e+07	3.54596e+07	3.22753e+07	1.82084e+07	1.70317e+07	1.77487e+07	2.8344e+07	2.25338e+07	2.72904e+07	2.68964e+07	2.88299e+07	2.77131e+07
Q14C86	GTPase-activating protein and VPS9 domain-containing protein 1	GAPVD1	3	3	3	3	1478	164.9	5.22	2.99	11.993	-0.96			-1.25			-0.67			9.19			14.33	0	44277.5	0	27088.3	20493.4	22701.2	0	17457	19884.7	0	27764.8	0
P41250	Glycine--tRNA ligase	GARS1	30	15	24	15	739	83.1	7.03	7.79	46.266	-0.1	0.998376	1	-0.08	0.891782	1	-0.01	0.93346	1	14.9	10.74	24.04	4.74	778946	710183	478047	664850	621468	681825	669607	628641	828646	616440	705763	764865
P22102	Trifunctional purine biosynthetic protein adenosine-3	GART	34	27	56	27	1010	107.7	6.7	48.44	117.21	0.17	0.998271	1	0.33	0.835393	1	0.39	0.613874	1	2.97	4.77	27.73	1.41	2.01871e+06	2.11237e+06	3.24359e+06	2.3788e+06	2.31944e+06	2.3748e+06	2.5471e+06	2.64677e+06	2.70126e+06	2.6162e+06	2.87726e+06	2.77272e+06
O75879	Glutamyl-tRNA(Gln) amidotransferase subunit B, mitochondrial	GATB	4	2	3	2	557	61.8	8.63	0	7.938	0.02	0.997222	1	0.1	0.954399	1	-0.24	0.846793	1	24.53	22.98	5.12	17.96	32475.2	34914.3	0	26403.1	34254	37967.5	47659.7	29366.1	36109.7	33671.6	24256.8	0
O75600	2-amino-3-ketobutyrate coenzyme A ligase, mitochondrial	GCAT	2	1	1	1	419	45.3	8.05	0	4.437	-0.54			-0.25			-0.36			15.22	64.03		18.35	36885.3	0	0	25366.9	28169.2	19430	30994.7	26458.6	35933	46886.4	17663	0
Q92947	Glutaryl-CoA dehydrogenase, mitochondrial	GCDH	11	3	4	3	438	48.1	8.06	0	8.695	-0.08	0.872378	1	0.52	0.483796	0.935961	0.57	0.242809	0.641882	11.38	18.75	28.11	10.79	111488	98380.7	164655	105151	122565	100087	133009	159341	165837	199772	165676	137037
P48507	Glutamate--cysteine ligase regulatory subunit	GCLM	15	3	4	3	274	30.7	6.02	2.29	10.653	-0.86	0.0139531	0.0553058	-0.6	0.0781044	0.311253	-0.11	0.821201	1	31.15	9.04	17.63	8.67	146840	182597	129713	80957.9	86020.4	72336.6	70472.9	132428	96666.9	119298	136456	142403
Q92616	eIF-2-alpha kinase activator GCN1	GCN1	7	17	24	17	2671	292.6	7.47	2.09	49.701	1.36	0.000717098	0.0064659	1.02	0.0047648	0.0587175	1.09	0.00526169	0.0638578	10.19	8.08	28.99	4.1	254288	241781	397112	696457	653135	646168	501968	603587	515854	542934	487684	572741
P31150	Rab GDP dissociation inhibitor alpha	GDI1	38	12	20	5	447	50.6	5.14	8.81	46.327	-0.47	0.726753	0.984869	-0.33	0.779415	1	-1.48	0.0817075	0.333067	16.1	53.64	19.6	3.14	140085	206695	193725	140192	135085	143815	117677	153998	160884	163029	69649.2	69339.6
P50395	Rab GDP dissociation inhibitor beta	GDI2	56	19	39	12	445	50.6	6.47	30.43	81.151	0.29	0.0421035	0.125147	0.19	0.134258	0.442859	0.27	0.140221	0.466047	11.38	6.79	6.53	7.6	1.92722e+06	1.69168e+06	1.79794e+06	2.12759e+06	2.45217e+06	2.19294e+06	1.95258e+06	2.41638e+06	2.05453e+06	1.97175e+06	2.16713e+06	2.25434e+06
P57678	Gem-associated protein 4	GEMIN4	2	1	1	1	1058	120	6.04	0	3.954	6.64			6.64			6.64						14.66	0	0	0	6415.31	5080.01	4969.85	0	0	17720	0	21419.1	0
Q8TEQ6	Gem-associated protein 5	GEMIN5	1	2	2	2	1508	168.5	6.62	0	5.68	6.64			6.64			6.64				27.53		15.29	0	0	0	52727.7	42408	39703.5	26891.4	0	0	18981.1	28156.4	0
Q96RP9	Elongation factor G, mitochondrial	GFM1	12	8	14	8	751	83.4	7.01	3.07	25.405	0.18	0.412075	0.673167	0.31	0.0637353	0.276823	0.32	0.131012	0.443725	2.67	7.65	15.12	1.51	410768	303538	351391	397821	389064	400506	435439	425877	449097	384929	437601	443587
Q06210	Glutamine--fructose-6-phosphate aminotransferase [isomerizing] 1	GFPT1	13	7	10	7	699	78.8	7.11	0	20.02	0.36	0.315883	0.557542	0.36	0.483524	0.935961	0.44	0.100928	0.380441	14.09	14.25	22.89	1.75	321415	203905	250411	314609	325827	320494	259405	342712	322393	415703	318316	340467
Q92820	Gamma-glutamyl hydrolase	GGH	7	2	4	2	318	35.9	7.11	5.23	9.952	-0.17	0.270644	0.504993	0.02	0.839075	1	0.27	0.885716	1	8.05	10.68	26.96	6.07	456588	304421	284951	284243	271029	251758	309039	284388	334154	366348	415986	337128
P06280	Alpha-galactosidase A	GLA	17	6	10	6	429	48.7	5.6	4.31	21.175	-0.03	0.918228	1	0.5	0.311282	0.73192	0.28	0.41958	0.850844	11.04	28.24	55.49	5.91	66329.4	168963	242091	179953	160941	165210	239593	220623	273904	184104	205183	306653
P16278	Beta-galactosidase	GLB1	2	1	1	1	677	76	6.57	0	2.638	-0.13	0.980557	1	-0.07	0.988519	1	-0.54	0.634389	1	30.87	33.15	6.41	2.68	0	42843.8	39127.9	37379.2	38846.7	36907.9	27507.7	51892.9	39130.9	24477.7	44625.6	28098.2
Q92990	Glomulin	GLMN	1	1	2	1	594	68.2	5.33	0	2.17	6.64												11.65	0	0	0	19267.8	15979.9	20012.2	0	0	0	0	0	0
Q04760	Lactoylglutathione lyase	GLO1	5	1	2	1	184	20.8	5.31	0	2.39	-1.3	0.330133	0.576038	-0.87	0.655	1	-1.41	0.587314	1	34.42	83.81	31.47	25.42	56614.2	0	36005.3	14901	24581.1	18379.3	19207.9	0	31563.4	14443.5	16981	59799.9
Q9HC38	Glyoxalase domain-containing protein 4	GLOD4	7	2	3	2	313	34.8	5.6	0	4.225	-0.44			-0.36			-1.1			53.67	6.83		19.59	0	0	38643	28429.2	31179.2	21002.6	0	20255.6	45029.5	17165.5	18907.9	0
O94925	Glutaminase kidney isoform, mitochondrial	GLS	13	6	9	6	669	73.4	7.77	0	16.404	1	0.00949065	0.0407841	1.01	0.0138108	0.109738	1.01	0.00981865	0.0946434	10.95	9.47	35	7.99	57869	80318.6	116820	154525	179850	160780	139113	161892	173083	161913	181229	150382
P00367	Glutamate dehydrogenase 1, mitochondrial	GLUD1	36	18	45	18	558	61.4	7.8	37.14	86.478	-0.1	0.614881	0.894549	0.18	0.178514	0.522581	0.28	0.00971421	0.0946434	9.92	3.86	3.15	1.16	3.05851e+06	3.10136e+06	2.91891e+06	2.85315e+06	2.88875e+06	2.82234e+06	3.66054e+06	3.00686e+06	3.46176e+06	3.7124e+06	3.57098e+06	3.85796e+06
P15104	Glutamine synthetase	GLUL	14	5	8	5	373	42	6.89	2.08	14.487	-0.58	0.00611436	0.0300871	-0.16	0.608911	1	-0.11	0.582177	1	9.26	6.44	17.43	8.34	385043	272376	317953	213342	223096	189287	315573	284770	262537	264773	298225	294883
O60547	GDP-mannose 4,6 dehydratase	GMDS	12	3	4	3	372	41.9	7.31	2.07	9.865	-0.3	0.991564	1	-0.05	0.782283	1	-0.15	0.873364	1	14.61	26.03	48.76	5.5	143802	54589.2	167209	117012	125611	112819	165922	124775	138828	129535	106748	177043
Q9Y5P6	Mannose-1-phosphate guanyltransferase beta	GMPPB	7	2	2	2	360	39.8	6.61	0	4.952	0.48	0.660516	0.939392	0.64	0.293108	0.70776	0.71	0.106199	0.387374	25	3.75	1.45	20.99	33135.3	0	32461.4	30949.7	45666.7	45936.5	33745.9	56127.6	51134.8	54045.4	50431.6	53614
Q9P2T1	GMP reductase 2	GMPR2	4	1	3	1	348	37.9	7.23	0	3.718	0.1	0.729079	0.98554	0.65	0.21518	0.575597	0.77	0.174426	0.532248	4.15	10.1	59.92	8.4	134280	90425.8	32050.9	110626	94965.4	97173.3	142211	135577	147290	160793	132087	154313
P49915	GMP synthase [glutamine-hydrolyzing]	GMPS	39	17	27	17	693	76.7	6.87	9	63.188	-0.5	0.00348072	0.0202082	-0.31	0.131814	0.436582	-0.09	0.769393	1	8.04	3.73	13.11	5.5	1.32754e+06	1.50267e+06	1.7246e+06	1.0619e+06	1.11456e+06	998332	1.21539e+06	1.2161e+06	1.39335e+06	1.46508e+06	1.35971e+06	1.41664e+06
Q14344	Guanine nucleotide-binding protein subunit alpha-13	GNA13	6	2	4	1	377	44	8	0	6.587	-0.05	0.904503	1	0.09	0.84468	1	0.01	0.914617	1	8.31	0.72	54.76	9.53	32923.1	116521	80201.3	77657.4	90066.1	75858.4	76855.2	85566	90728.7	79674.1	80742.1	80599.1
P04899	Guanine nucleotide-binding protein G(i) subunit alpha-2	GNAI2	7	2	4	1	355	40.4	5.54	5.11	8.605	-0.7			0.14			0.62			43.37	38.07		4.7	33296.7	0	0	19780	21695.5	20470.8	37821.6	36730.5	14899.3	51106	25069.6	56628.6
Q5JWF2	Guanine nucleotide-binding protein G(s) subunit alpha isoforms XLas	GNAS	4	3	5	2	1037	111	5.03	5.11	9.42	0.65	0.101913	0.242249	0.09	0.833475	1	0.05	0.915302	1	20.35	24.95	26.72	7.76	169397	199286	114456	266756	265078	231725	179913	224735	150000	174793	137503	226769
P62873	Guanine nucleotide-binding protein G(I)/G(S)/G(T) subunit beta-1	GNB1	24	7	17	2	340	37.4	6	11.51	23.578	-0.84	0.0132261	0.0531016	-0.24	0.196467	0.546382	-0.39	0.173863	0.53188	9.86	9.53	47.44	3.66	900031	974116	1.99491e+06	571262	546038	531539	854714	706573	825355	741253	736489	867793
P62879	Guanine nucleotide-binding protein G(I)/G(S)/G(T) subunit beta-2	GNB2	18	6	14	1	340	37.3	6	11.27	18.336	-0.57	0.828194	1	0.13	0.959916	1	-0.06	0.973923	1	48.35	22.71	45.47	19.83	109656	40869.7	76440.8	45147.8	66072.1	51355.1	133664	83931.2	48330.9	67879.7	73268.4	102121
P46926	Glucosamine-6-phosphate isomerase 1	GNPDA1	8	2	3	2	289	32.6	6.92	0	7.242	0.49	0.998828	1	0.59	0.949575	1	0.71	0.841869	1	2.98	4.53	68.47	12.27	151908	46169.9	56913	80191.9	66274.9	84278.8	85671.1	86708.9	81914.7	87115.1	92793.9	95203.3
Q96EK6	Glucosamine 6-phosphate N-acetyltransferase	GNPNAT1	6	1	1	1	184	20.7	7.99	0	2.575	6.64			6.64						35.08			14.44	0	0	0	13461.2	12480.4	10089.8	0	32769.1	19744	0	0	0
P17174	Aspartate aminotransferase, cytoplasmic	GOT1	34	12	20	12	413	46.2	7.01	8.76	42.024	-0.51	0.0485343	0.138645	-0.01	0.719589	1	-0.14	0.740263	1	14.81	5.89	26.5	1.13	688677	833091	1.15e+06	582999	585258	572947	837301	636370	828974	754766	815804	727732
P00505	Aspartate aminotransferase, mitochondrial	GOT2	42	19	42	19	430	47.5	9.01	40.6	85.188	0.12	0.536198	0.816438	0.27	0.0104665	0.096471	0.41	0.0050103	0.0617423	11.79	3.29	4.12	4.8	3.21405e+06	3.04622e+06	2.96559e+06	3.48694e+06	3.30749e+06	3.1689e+06	4.45575e+06	3.68427e+06	3.6276e+06	4.16517e+06	4.03611e+06	3.90014e+06
P06744	Glucose-6-phosphate isomerase	GPI	49	20	54	20	558	63.1	8.32	52.87	105.711	0.39	0.00385359	0.0213749	0.27	0.0782554	0.311253	0.37	0.00993965	0.0946434	8.95	7.17	7.07	1.4	3.00945e+06	3.0747e+06	2.68858e+06	3.94075e+06	3.93851e+06	3.84474e+06	3.0905e+06	3.62771e+06	3.62219e+06	3.44129e+06	3.93206e+06	3.87635e+06
Q13098	COP9 signalosome complex subunit 1	GPS1	7	3	6	3	491	55.5	6.74	2.18	9.697	-1.21	0.0314912	0.0994654	-0.58	0.575675	1	-0.46	0.907616	1	19	1.75	32.89	6.22	263379	512236	497244	234719	208726	214491	385021	261444	333100	360702	356084	368619
Q8TD30	Alanine aminotransferase 2	GPT2	3	1	1	1	523	57.9	7.71	0	2.491	-1.66			-1.37			-1.37			20.81	23.82		12.22	0	0	74789.2	24128.7	23698.9	19201.1	28985.2	31640.4	20802.5	21299.2	28838.7	34748.2
Q9UBQ7	Glyoxylate reductase/hydroxypyruvate reductase	GRHPR	17	3	4	3	328	35.6	7.39	0	9.712	-0.46	0.432436	0.701116	-0.34	0.388615	0.8406	-0.25	0.999907	1	21.6	9.86	19.67	5.69	272211	276531	190490	205704	183727	197895	215434	226078	147849	269113	229321	226544
Q9BQ67	Glutamate-rich WD repeat-containing protein 1	GRWD1	3	1	1	1	446	49.4	4.92	2.23	4.288	-1.14			-0.72			-0.76			54.98	19.54		6.66	0	0	60570.7	25515.9	29157.5	27486.9	56623.5	16406.3	36688	35785	45321.2	30980.2
P49840	Glycogen synthase kinase-3 alpha	GSK3A	6	2	3	2	483	50.9	8.75	2.1	5.486	0.64	0.341048	0.589269	0.69	0.396859	0.852205	0.96	0.0913801	0.357924	17.77	9.62	41.49	15.49	89497.3	44320.4	47849.4	74493	73193.1	95568.6	94559.7	76973.6	66658.8	93115.1	90149.4	107587
P15170	Eukaryotic peptide chain release factor GTP-binding subunit ERF3A	GSPT1	8	3	4	3	499	55.7	5.62	5.55	10.704	-0.14	0.985326	1	-0.18	0.926947	1	0.17	0.883244	1	37.94	15.21	20.34	11.54	215567	145520	208849	187871	228724	188916	103320	234116	184961	242662	181375	235157
P00390	Glutathione reductase, mitochondrial	GSR	8	3	4	3	522	56.2	8.5	0	6.51	-0.4	0.980305	1	0	0.438732	0.898064	0.1	0.466411	0.903495	20.59	14.35	33.48	6.49	232069	239546	121364	188180	175333	165346	221936	232177	318449	219835	247880	291906
Q9Y2Q3	Glutathione S-transferase kappa 1	GSTK1	11	2	4	2	226	25.5	8.41	0	7.064	0.44	0.854426	1	0.03	0.999931	1	-0.49	0.741292	1	52.01	38.08	25.65	13.44	35196.3	37972	55484.3	46501	60480.7	51372.8	71306.4	25670	38655.1	24579.2	47444	26972.9
P21266	Glutathione S-transferase Mu 3	GSTM3	11	2	2	2	225	26.5	5.54	0	3.902	-1.43			-6.64			-6.64						30.36	0	0	42264	24838	15670.9	14715.6	0	0	0	0	0	0
P78417	Glutathione S-transferase omega-1	GSTO1	11	3	4	3	241	27.5	6.6	2.62	9.862	-0.86	0.146507	0.316974	-0.24	0.831201	1	-0.55	0.774651	1	27.47	11.03	26.73	17.88	139654	145250	85493.8	88714.6	76942	61685.8	118291	124746	71881.9	92513.5	95129.3	112822
P09211	Glutathione S-transferase P	GSTP1	34	4	5	4	210	23.3	5.64	6.35	19.92	0.29	0.072475	0.187159	1.07	1.6427e-05	0.00189262	1.06	1.64057e-05	0.00292021	7.19	12.14	3.24	7.87	207207	218074	220188	240253	280972	266789	427215	457351	493146	519688	408391	454175
P78347	General transcription factor II-I	GTF2I	47	49	122	49	998	112.3	6.39	103.75	206.912	-2.16	1.98516e-07	2.91277e-05	-1.14	5.78401e-05	0.00513538	-0.72	0.000868577	0.0214502	18.83	3.42	4.23	3.42	2.29754e+07	2.30127e+07	2.47189e+07	5.17528e+06	5.16368e+06	4.86935e+06	1.37218e+07	1.04361e+07	9.73695e+06	1.40177e+07	1.47052e+07	1.37687e+07
Q9UKN8	General transcription factor 3C polypeptide 4	GTF3C4	1	1	2	1	822	91.9	6.65	0	2.453	0.7	0.269247	0.502968	0.8	0.49064	0.939908	0.75	0.194803	0.566377	42.12	4.9	25.98	8.52	68627	54620.5	40300.9	88939	76975.6	90123.5	42388	95380.3	106660	93821.5	91691.5	85319.3
Q9Y5Q8	General transcription factor 3C polypeptide 5	GTF3C5	11	4	5	4	519	59.5	6.9	0	9.844	0.83	0.746488	0.998015	1.19	0.303511	0.724393	1.42	0.128488	0.438559	6.45	27.31	74.2	5.85	161883	44601.9	55496.5	98447.4	95755.8	107002	140820	125917	126439	127029	148890	212619
O00178	GTP-binding protein 1	GTPBP1	2	1	2	1	669	72.4	8.34	2.15	4.666	6.64			6.64			6.64			18.49	6.89		1.53	0	0	0	35273.9	34321	34392	30100.6	20789.4	24843.9	29054.9	28450.6	25492.8
A4D1E9	GTP-binding protein 10	GTPBP10	3	1	1	1	387	42.9	9.03	0	2.315	6.64			6.64									5.74	0	0	0	7144.59	6369.14	6767.62	0	0	16486.5	0	0	0
Q9BZE4	Nucleolar GTP-binding protein 1	GTPBP4	2	1	2	1	634	73.9	9.5	0	2.343	6.64												9.95	0	0	0	18542.7	16773.3	15193.3	0	0	0	0	0	0
P46976	Glycogenin-1	GYG1	3	1	1	1	350	39.4	5.53	0	2.149	6.64			6.64			6.64			24.21			33.75	0	0	0	15273.5	9241.33	8502.95	0	32755.9	23181	16135.2	0	0
P13807	Glycogen [starch] synthase, muscle	GYS1	3	2	3	2	737	83.7	6.18	0	3.893	-0.02	0.999938	1	0.37	0.99538	1	0.15	0.955494	1	40.73	18.99	48.22	6.19	52509.1	82520.7	139344	81364.2	89166.2	79430.5	53190.3	106514	129915	84776.3	120175	91641.4
P16402	Histone H1.3	H1-3	14	3	6	3	221	22.3	11.02	2.14	11.416	1.24	0.308761	0.548832	1.28	0.463734	0.914428	0.77	0.94584	1	21.63	19.95	71.63	5.42	171438	51644.5	58567.8	138517	149466	134780	142490	148020	97085	74922.4	112411	100194
Q71UI9	Histone H2A.V	H2AFV	31	4	11	2	128	13.5	10.58	12.84	12.974	0.03	0.989013	1	-0.14	0.907826	1	-0.07	0.962197	1	4.69	17.7	40.38	5.1	179029	248223	395952	231743	254118	252806	224803	224528	243432	200641	237174	285715
P62805	Histone H4	H4C1	29	3	8	3	103	11.4	11.36	5.68	8.971	-0.95	0.00088611	0.00760735	-0.27	0.101814	0.373203	-0.38	0.104093	0.384233	15.09	3.97	19.58	4.39	1.07529e+06	1.58985e+06	1.29311e+06	669854	679609	625440	1.07073e+06	1.07605e+06	815438	995682	1.01155e+06	937479
Q9P035	Very-long-chain (3R)-3-hydroxyacyl-CoA dehydratase 3	HACD3	17	4	7	4	362	43.1	8.94	0	10.099	1.57	0.000243002	0.00296659	1.63	0.000164976	0.00831583	1.37	0.000586119	0.0171872	17.23	9.46	28.69	6.33	79343.3	75103.6	44482.6	223186	225778	200834	194095	274608	232637	201723	194145	167861
Q16836	Hydroxyacyl-coenzyme A dehydrogenase, mitochondrial	HADH	25	6	10	6	314	34.3	8.85	4.89	23.8	-0.64	0.0266431	0.0903509	-0.33	0.689617	1	-0.04	0.999999	1	15.76	12.58	13.3	3.08	1.23601e+06	1.20694e+06	961198	807730	760362	776577	1.19663e+06	891719	959647	973258	1.24785e+06	1.17597e+06
P40939	Trifunctional enzyme subunit alpha, mitochondrial	HADHA	31	18	32	18	763	82.9	9.04	29.72	82.972	-0.14	0.979701	1	-0.05	0.999668	1	0	0.745262	1	6.71	11.39	13.19	1.27	1.57655e+06	1.22285e+06	1.51966e+06	1.40873e+06	1.38361e+06	1.37482e+06	1.52746e+06	1.33763e+06	1.46601e+06	1.39586e+06	1.74585e+06	1.52405e+06
P55084	Trifunctional enzyme subunit beta, mitochondrial	HADHB	32	13	25	13	474	51.3	9.41	6.57	35.59	-0.55	0.0406728	0.121792	-0.18	0.487106	0.935961	-0.02	0.770372	1	10.87	8.96	39.85	6.01	1.03721e+06	1.13957e+06	2.05888e+06	731686	825242	777912	1.19082e+06	1.00363e+06	981282	1.06231e+06	1.26413e+06	1.12614e+06
P12081	Histidine--tRNA ligase, cytoplasmic	HARS	32	15	25	15	509	57.4	5.88	6.67	44.003	0.21	0.0825533	0.206896	0.27	0.00707294	0.075554	0.28	0.0444414	0.233454	9.02	7.04	3.54	1.2	1.2803e+06	1.34589e+06	1.25755e+06	1.4755e+06	1.47739e+06	1.50739e+06	1.54706e+06	1.53962e+06	1.79769e+06	1.40287e+06	1.54996e+06	1.61142e+06
O14929	Histone acetyltransferase type B catalytic subunit	HAT1	18	5	9	5	419	49.5	5.69	8.24	23.881	0.65	0.0307596	0.0985517	0.76	0.0338661	0.181342	0.57	0.0472269	0.24043	16.74	12.69	34.8	2.68	183660	92690	188271	292773	289151	278016	314706	311987	230552	305840	273414	236857
O00165	HCLS1-associated protein X-1	HAX1	13	3	4	3	279	31.6	4.92	2.24	13.179	0.2	0.970503	1	0.09	0.949553	1	0.65	0.411413	0.845156	28.99	5.87	56.51	8.94	39891.9	0	92995.2	70136.7	73064.2	61347.8	94735.6	54884.6	64892.6	86387.8	96037.9	95574.2
P51610	Host cell factor 1	HCFC1	5	7	8	7	2035	208.6	7.46	0	22.177	0.45	0.685631	0.95621	0.39	0.713356	1	0.57	0.488012	0.931818	26.78	2.75	35.65	2.22	188473	356037	214425	303474	290882	293897	388677	281146	231264	322443	305643	317862
Q13547	Histone deacetylase 1	HDAC1	11	6	11	3	482	55.1	5.48	13.73	24.156	0.3	0.000432112	0.00430511	0.32	0.00047093	0.0138926	0.4	7.23003e-05	0.00563611	4.57	4.19	2.99	3.06	485871	515277	495944	611585	643725	610078	648919	592229	619915	637533	656430	692154
Q92769	Histone deacetylase 2	HDAC2	16	6	12	3	488	55.3	5.91	12.92	23.826	0.39	0.289074	0.527192	0.41	0.122444	0.415794	0.41	0.481506	0.922695	20.26	16.47	14.1	6.18	132070	108127	0	147737	167123	156426	215031	149899	158641	159050	166653	120894
Q9UBN7	Histone deacetylase 6	HDAC6	1	1	1	1	1215	131.3	5.3	0	2.239	6.64						6.64						5.46	0	0	0	8952.7	8287.05	0	0	0	0	18122.7	0	0
Q9BY41	Histone deacetylase 8	HDAC8	2	1	2	1	377	41.7	5.63	0	2.591	6.64			6.64									28.77	0	0	0	0	10764.5	16262.1	0	0	15041.3	0	0	0
Q9BXW7	Haloacid dehalogenase-like hydrolase domain-containing 5	HDHD5	18	5	5	5	423	46.3	8.13	2.04	12.375	0.37	0.858571	1	0.09	0.892445	1	0.09	0.997627	1	31.24	42.5	38.48	9.03	65101.5	0	37252	63433.8	56999.8	68329.1	51001.1	85764.1	52347	69728.9	52550.8	27526.4
Q7Z4Q2	HEAT repeat-containing protein 3	HEATR3	2	1	2	1	680	74.5	5.11	0	2.614	6.64			6.64			6.64			18.8	10.55		12.61	0	0	0	24005.7	30811.1	28986.7	14798.4	19336.1	0	19211.8	16545.1	0
Q9ULT8	E3 ubiquitin-protein ligase HECTD1	HECTD1	0	1	1	1	2610	289.2	5.35	0	2.594	6.64			6.64						12.45			78.15	0	0	0	5470.72	18546.5	5230.94	0	14732.7	17576.7	0	0	0
Q9NRZ9	Lymphoid-specific helicase	HELLS	5	3	3	3	838	97	7.93	0	5.341	6.64												16.72	0	0	0	12287.3	10391.4	8784.4	0	0	0	0	0	0
P07686	Beta-hexosaminidase subunit beta	HEXB	2	1	2	1	556	63.1	6.76	0	2.457	-2.35	0.0158483	0.0614885	-1.34	0.0746163	0.305747	-1.62			25.07		30.27	41.66	0	40553.3	62641.7	8421.92	9913.09	17750.2	19888.3	23567.7	14039.9	0	16356.9	0
Q6NVY1	3-hydroxyisobutyryl-CoA hydrolase, mitochondrial	HIBCH	6	2	4	2	386	43.5	8.19	2.32	8.213	0	1	1	-0.05	0.967329	1	0.03	0.996632	1	29.28	9.32	21.39	7.71	181126	140072	119419	140445	157420	136384	135092	181153	100141	126504	142611	152444
Q16777	Histone H2A type 2-C	HIST2H2AC	58	6	10	4	129	14	10.9	9.82	16.556	-0.23	0.169062	0.355758	-0.08	0.52019	0.967782	-0.18	0.333003	0.747157	11.94	12.2	7.87	5.18	1.16495e+06	1.22576e+06	1.35741e+06	975941	1.04423e+06	1.08148e+06	966910	1.16295e+06	1.22159e+06	1.08168e+06	950725	1.21472e+06
Q16778	Histone H2B type 2-E	HIST2H2BE	41	5	12	1	126	13.9	10.32	8.53	24.613	0.23	0.616319	0.894549	-0.08	0.844718	1	0.05	0.974271	1	14.46	3.23	27.1	4.3	0	128442	87135.1	124066	128381	117819	80913.4	100426	107914	109185	109328	115492
Q5QNW6	Histone H2B type 2-F	HIST2H2BF	42	6	13	2	126	13.9	10.32	8.53	26.265	0.09	0.982941	1	0.19	0.937152	1	-0.1	0.581436	1	10.17	7.8	17.01	8.43	446015	428891	579507	422538	499130	476075	455787	559076	509497	463706	399135	417445
P19367	Hexokinase-1	HK1	12	10	14	10	917	102.4	6.8	16.35	36.021	-0.16	0.784733	1	-0.18	0.685817	1	-0.09	0.999853	1	13.7	8.89	8.58	0.18	720450	847183	829204	740709	743414	742388	637999	839667	731954	733818	872184	777918
P52789	Hexokinase-2	HK2	3	2	2	2	917	102.3	6.05	0	3.164	0.37	0.262042	0.491214	0.25	0.418467	0.868612	0.66	0.0236655	0.152258	18.27	14.26	21.15	8.11	180859	118574	144468	186257	176431	206623	219394	171456	155445	228619	211295	277047
P10321	HLA class I histocompatibility antigen, C alpha chain	HLA-C	7	2	4	2	366	40.6	6.04	2.03	7.598	-0.79	0.113585	0.261669	-1.3	0.0311104	0.171941	-0.38	0.611038	1	36.04	2.95	29.32	17.52	99458.1	128698	70350	57658.7	68272.4	47968.6	40330	38423.3	70356.5	76545.5	72663.6	76474
Q14527	Helicase-like transcription factor	HLTF	2	1	1	1	1009	113.9	8.6	0	5.138	6.64						6.64						2.64	0	0	0	0	8798.96	9133.18	0	0	0	14504	0	0
P09429	High mobility group protein B1	HMGB1	13	2	2	2	215	24.9	5.74	0	6.8	-1.79	0.000214491	0.00274753	-1.16	0.00471435	0.0587175	-1.22	0.00496834	0.0616998	16.57	10.56	23.12	18.65	340597	358942	227095	70248.9	99861.5	98397	152249	156619	114142	145856	153025	124404
Q01581	Hydroxymethylglutaryl-CoA synthase, cytoplasmic	HMGCS1	2	1	1	1	520	57.3	5.41	0	2.136	6.64			6.64			6.64			37.62	27.67		34.52	0	0	0	16064.1	31035.4	20150	14223.6	31999.3	25510.9	31958	50963	32976
P30519	Heme oxygenase 2	HMOX2	23	6	6	6	316	36	5.41	0	11.555	0.58	0.465441	0.740214	-0.49	0.956582	1	-0.3	0.988677	1	41.89	36.92	43.48	13.2	50947.7	0	96177.5	103347	129728	104688	93993.5	49736.5	46441	56769.7	48199.2	94302.2
P22626	Heterogeneous nuclear ribonucleoproteins A2/B1	HNRNPA2B1	4	1	2	1	353	37.4	8.95	0	4.219	-1.76			-1.99			-0.91			20.8	41.82		28.96	0	0	73500.5	21735	13677.2	25013.3	21486.7	14044.2	18543.3	0	53095.4	28858.7
O60812	Heterogeneous nuclear ribonucleoprotein C-like 1	HNRNPCL1	3	1	1	1	293	32.1	5.06	0	2.255	0.08	0.995752	1	-0.06	0.865789	1	-0.1	0.972794	1	43.37	17.74	8.51	13.22	0	77214.7	87100.6	75239	98168.1	86849.5	76286.8	155037	78627.2	61449.7	88115.4	76459.4
Q14103	Heterogeneous nuclear ribonucleoprotein D0	HNRNPD	2	1	1	1	355	38.4	7.81	0	2.467	6.64			6.64									1.58	0	0	0	6159.34	6023.26	0	0	21676.8	0	0	0	0
P31943	Heterogeneous nuclear ribonucleoprotein H	HNRNPH1	10	3	4	3	449	49.2	6.3	2.59	13.258	6.64			6.64			6.64			44.41			37.29	0	0	0	10744.3	11965.2	20623.2	18707.3	0	35833.7	0	20651.5	0
P61978	Heterogeneous nuclear ribonucleoprotein K	HNRNPK	8	3	3	3	463	50.9	5.54	0	6.319	0.08	0.85512	1	-0.53	0.956378	1	-0.04	0.954723	1	69.15	9.45	38.94	14.3	41511.1	86284	95953.2	78368.5	104513	91412.9	59590	171429	55017.9	90253.1	83952.9	74674.9
P52272	Heterogeneous nuclear ribonucleoprotein M	HNRNPM	12	7	8	7	730	77.5	8.7	2	15.681	-0.27	0.922975	1	0.38	0.127733	0.429237	0.22	0.355858	0.774572	5.05	14.28	25.91	9.98	281326	164896	247965	188399	229830	206291	301266	323341	332635	247827	288465	330323
Q00839	Heterogeneous nuclear ribonucleoprotein U	HNRNPU	30	19	45	19	825	90.5	6	27.91	80.255	0.09	0.937968	1	0.11	0.808877	1	0.04	0.972718	1	14.21	3.12	6.44	3.57	3.78472e+06	3.34916e+06	3.45393e+06	3.52325e+06	3.68194e+06	3.78258e+06	3.24365e+06	4.31292e+06	3.74034e+06	3.56208e+06	3.56042e+06	3.75713e+06
Q9BUJ2	Heterogeneous nuclear ribonucleoprotein U-like protein 1	HNRNPUL1	4	3	4	3	856	95.7	6.92	0	9.75	-0.24	0.951055	1	0.12	0.753374	1	0.14	0.703011	1	17.49	15.28	31.82	12.45	72806.9	111627	141855	94614.2	85134.3	108927	106891	150143	121103	110969	123209	149197
Q9NWY4	Histone PARylation factor 1	HPF1	5	1	1	1	346	39.4	6.8	0	3.493	-0.93	0.0847835	0.209649	-0.9	0.140805	0.454237	-0.23	0.534701	0.978961	44.57	34.57	32.47	2.51	44711.9	79812.3	50114.7	26157.7	26266.7	27362.3	26829.4	46751.2	19991.5	25669.3	42776.3	53546.3
P00492	Hypoxanthine-guanine phosphoribosyltransferase	HPRT1	61	12	33	12	218	24.6	6.68	13.3	48.47	0.69	1.68272e-05	0.000422193	0.32	0.00678067	0.0729148	0.42	0.000360408	0.0140823	7.19	4.27	5.22	2.84	627801	588488	652979	1.01845e+06	968052	1.016e+06	698448	801512	781843	840472	891173	820806
Q99714	3-hydroxyacyl-CoA dehydrogenase type-2	HSD17B10	77	14	20	14	261	26.9	7.78	22.65	60.837	-1.19	0.000320456	0.00359177	-0.23	0.300528	0.721357	-0.35	0.237749	0.634789	16.89	4.24	8.93	14.63	1.76479e+06	2.10264e+06	2.01267e+06	1.06865e+06	806893	883453	1.84978e+06	1.32054e+06	1.7143e+06	1.57676e+06	1.65341e+06	1.51969e+06
Q53GQ0	Very-long-chain 3-oxoacyl-CoA reductase	HSD17B12	8	2	3	2	312	34.3	9.32	0	6.454	1.19	0.017908	0.0678486	0.85	0.0686362	0.289727	1.21	0.0166994	0.128113	13.59	18.26	37.68	7.42	72515.2	42664.1	36928.7	97175.5	103891	89531.4	76905.1	94932.8	74531.8	116837	98380.6	80808.3
P51659	Peroxisomal multifunctional enzyme type 2	HSD17B4	29	15	26	15	736	79.6	8.84	21.85	50.78	-0.25	0.179162	0.370253	0.18	0.217485	0.5808	0.09	0.460917	0.898765	5.83	7.43	11.18	2.94	760189	825975	659741	669642	635210	638263	798882	858553	897430	886029	765087	811381
Q3SXM5	Inactive hydroxysteroid dehydrogenase-like protein 1	HSDL1	7	2	2	2	330	37	8.72	0	4.316	0.63	0.645714	0.926385	0.78	0.758442	1	1.1	0.449105	0.884952	41.89	35.04	50.73	12.61	27925.5	78247.3	45100.8	78245.9	69725.6	60709.6	93443.1	77637.1	37093.5	101313	96359	49098.2
Q6YN16	Hydroxysteroid dehydrogenase-like protein 2	HSDL2	23	6	6	6	418	45.4	7.99	4.59	19.34	0.52	0.986887	1	0.51	0.968122	1	0.75	0.888018	1	7.75	25.56	74.84	9.26	110439	309316	79773.2	158875	167472	139401	157023	151060	175023	130104	220774	185866
P07900	Heat shock protein HSP 90-alpha	HSP90AA1	56	52	130	32	732	84.6	5.02	169.36	288.18	0.19	0.34893	0.59912	0.45	0.0201874	0.128518	0.33	0.0448838	0.233454	13.71	1.36	4.68	5.68	4.77424e+06	4.62688e+06	5.07013e+06	5.0963e+06	5.70838e+06	5.46313e+06	5.28862e+06	6.9346e+06	6.52544e+06	6.02946e+06	5.88398e+06	6.02003e+06
P08238	Heat shock protein HSP 90-beta	HSP90AB1	63	58	180	36	724	83.2	5.03	205.8	354.091	0.11	0.357877	0.608059	0.28	0.0137075	0.109738	0.26	0.0172874	0.128113	7.72	4.07	3.12	2.89	1.88326e+07	1.95359e+07	2.00423e+07	2.02199e+07	2.13803e+07	2.10956e+07	2.10242e+07	2.37744e+07	2.43581e+07	2.17862e+07	2.332e+07	2.34655e+07
P14625	Endoplasmin	HSP90B1	30	20	35	18	803	92.4	4.84	32.15	81.123	-0.66	0.000170407	0.00240883	-0.19	0.156474	0.484047	-0.21	0.157566	0.500422	9.32	6.22	5.5	3.22	3.04197e+06	2.99954e+06	2.74433e+06	1.82748e+06	1.90053e+06	1.94848e+06	2.32495e+06	2.80116e+06	2.6243e+06	2.412e+06	2.73192e+06	2.5958e+06
P0DMV9	Heat shock 70 kDa protein 1B	HSPA1B	49	29	86	19	641	70	5.66	124.15	178.413	-0.56	0.00321274	0.0191342	-0.27	0.0781172	0.311253	-0.08	0.86601	1	15.34	3.38	5.23	2.42	1.09301e+07	1.13871e+07	1.02582e+07	7.71301e+06	7.36943e+06	7.43797e+06	1.02544e+07	9.07602e+06	7.51776e+06	1.03114e+07	9.92919e+06	1.06228e+07
P34931	Heat shock 70 kDa protein 1-like	HSPA1L	27	12	33	1	641	70.3	6.02	57.22	72.838	-0.08	0.998622	1	0.19	0.994485	1	0.66	0.0648323	0.292294	18.3	20.29	2.43	10.08	66274.2	66051.2	63428	58667.3	62633.5	71322.7	75183.8	75398.6	53712.2	111643	104403	74563.2
P34932	Heat shock 70 kDa protein 4	HSPA4	50	33	69	30	840	94.3	5.19	86.53	132.277	-0.09	0.181769	0.37325	0.21	0.00286226	0.0431479	0.26	0.00174898	0.0325799	6.45	1.74	2.39	2.18	3.79957e+06	3.9144e+06	3.73396e+06	3.47988e+06	3.63382e+06	3.57671e+06	4.26652e+06	4.81919e+06	4.39215e+06	4.55258e+06	4.46295e+06	4.62066e+06
O95757	Heat shock 70 kDa protein 4L	HSPA4L	19	13	22	9	839	94.5	5.88	21.36	49.154	0.77	0.886879	1	0.84	0.961409	1	1.17	0.476139	0.916797	23.55	29.21	61.56	4.54	372577	138225	142545	245835	243615	226077	261611	254878	165684	389598	321523	211545
P11021	Endoplasmic reticulum chaperone BiP	HSPA5	10	6	9	3	654	72.3	5.16	12.59	23.357	-0.84	0.00686436	0.0325855	-0.27	0.309143	0.731156	-0.24	0.384146	0.814958	16.36	14.81	11.43	8.97	241091	284920	302349	151656	179961	159071	184197	235573	255601	241532	190879	255370
P11142	Heat shock cognate 71 kDa protein	HSPA8	44	29	82	24	646	70.9	5.52	105.15	162.315	-0.36	0.00198961	0.0137232	-0.08	0.975135	1	0.01	0.997847	1	8.91	2.79	6	3.49	7.79409e+06	8.33837e+06	7.40157e+06	5.76197e+06	6.05923e+06	6.16568e+06	7.36682e+06	7.25491e+06	8.49563e+06	7.5249e+06	7.93077e+06	7.86175e+06
P38646	Stress-70 protein, mitochondrial	HSPA9	8	4	7	4	679	73.6	6.16	2	13.499	-0.34	0.968426	1	0.06	0.999728	1	-0.37	0.999935	1	40.35	58.23	85.9	13.53	172340	42090	0	67249	60660.9	79090.2	50782.8	88630.4	120663	161944	65840.7	62754.5
P04792	Heat shock protein beta-1	HSPB1	8	1	1	1	205	22.8	6.4	0	3.309	6.64			6.64			6.64			17.26	46.53		12.14	0	0	0	15202	12416.5	12379.6	43162.4	33774.7	0	62917.9	21941.8	53237.7
P10809	60 kDa heat shock protein, mitochondrial	HSPD1	40	16	27	16	573	61	5.87	23.49	68.466	-0.44	0.246574	0.473211	-0.1	0.970025	1	-0.05	0.760435	1	6.41	10.21	19.2	4.11	1.38774e+06	1.47093e+06	1.0069e+06	1.00882e+06	1.08963e+06	1.02473e+06	1.26248e+06	1.42486e+06	1.29923e+06	1.3373e+06	1.30776e+06	1.56959e+06
P61604	10 kDa heat shock protein, mitochondrial	HSPE1	10	1	1	1	102	10.9	8.92	0	3.131	-1.08	0.026063	0.0895016	-1.59	0.0151302	0.114042	-0.72	0.173651	0.53188	46.79	14.31	33.81	13.43	45622.8	54168.7	85254.8	25619.3	21853.1	28657.8	17774.9	37775.9	18028.1	32895.1	40533	31153.4
Q92598	Heat shock protein 105 kDa	HSPH1	36	25	44	20	858	96.8	5.39	48.17	92.215	-0.53	0.00698562	0.0328711	-0.25	0.475354	0.928265	-0.05	0.992397	1	7.97	3.28	12.89	3.94	2.18528e+06	2.25863e+06	1.76417e+06	1.44239e+06	1.55999e+06	1.5151e+06	2.02264e+06	1.83907e+06	1.72862e+06	2.10943e+06	2.02137e+06	2.1569e+06
Q7Z6Z7	E3 ubiquitin-protein ligase HUWE1	HUWE1	5	18	29	18	4374	481.6	5.22	17.34	63.854	2.64	1.67538e-05	0.000422193	1.59	0.00114382	0.0233542	1.85	0.000284174	0.012304	7.53	14.64	34.81	7.33	220146	120453	131142	902830	784068	817563	359026	396170	417101	421334	473930	562097
Q9Y4L1	Hypoxia up-regulated protein 1	HYOU1	12	8	20	8	999	111.3	5.22	10.47	30.41	-0.37	0.153423	0.328358	-0.19	0.916291	1	-0.02	0.989281	1	12.1	7.63	19.6	3.16	765540	917370	616930	614817	577514	592124	655395	671529	812214	779772	672302	753751
P41252	Isoleucine--tRNA ligase, cytoplasmic	IARS	30	32	57	32	1262	144.4	6.15	18.12	89.285	0.4	0.00432905	0.0230597	0.51	0.000873619	0.0207182	0.56	0.000303351	0.0127887	4.25	5.56	10.55	1.39	2.55359e+06	2.33148e+06	2.87406e+06	3.386e+06	3.36085e+06	3.29581e+06	3.43641e+06	3.73577e+06	3.64362e+06	3.75659e+06	3.63444e+06	4.04706e+06
Q9NSE4	Isoleucine--tRNA ligase, mitochondrial	IARS2	31	24	39	24	1012	113.7	7.2	7.42	74.477	0.65	3.48597e-05	0.000721327	0.79	8.98688e-06	0.00135669	0.85	4.89318e-06	0.00152903	5.86	6.5	3.22	4.35	865318	896032	922879	1.42414e+06	1.40741e+06	1.31275e+06	1.55976e+06	1.55429e+06	1.40425e+06	1.45632e+06	1.62049e+06	1.64422e+06
Q5T440	Putative transferase CAF17, mitochondrial	IBA57	8	2	2	2	356	38.1	9.83	2.9	10.035	0.85	0.726592	0.984869	-0.6	0.467008	0.918639	-0.08	0.999655	1	68.58	8.26	16.62	14.17	54796	43272	0	98156.3	87522.3	73718	6740.62	32174.5	43577.8	48810.8	43425	0
P14735	Insulin-degrading enzyme	IDE	14	10	12	10	1019	117.9	6.61	0	22.524	0.56	0.114219	0.262605	0.47	0.535009	0.973293	0.18	0.632473	1	23.78	18.14	10.41	5.15	214969	179688	181056	287751	266073	261549	173194	251239	281742	202607	275198	204838
O75874	Isocitrate dehydrogenase [NADP] cytoplasmic	IDH1	24	7	14	7	414	46.6	7.01	2.3	20.302	-0.74	0.0124079	0.0500659	-0.43	0.642576	1	0.15	0.75325	1	22.64	13.63	10.33	5.86	421487	361173	442432	263562	234446	251873	313581	311883	453800	393300	468085	517817
P48735	Isocitrate dehydrogenase [NADP], mitochondrial	IDH2	23	9	13	9	452	50.9	8.69	10.43	36.432	-1.17	3.06581e-05	0.000668678	-0.58	0.00167612	0.0305922	-0.37	0.0468051	0.239559	10.97	3.15	13.75	4.46	641549	754626	846805	350656	336337	320696	504615	415148	506232	595365	582524	559325
P50213	Isocitrate dehydrogenase [NAD] subunit alpha, mitochondrial	IDH3A	27	9	14	9	366	39.6	6.92	5.08	25.215	-0.42	0.919278	1	-0.03	0.621595	1	-0.2	0.999998	1	64.18	15.37	29.2	5.34	726062	489455	899568	543133	541330	493567	710002	710556	134213	630647	616714	805404
O43837	Isocitrate dehydrogenase [NAD] subunit beta, mitochondrial	IDH3B	23	8	15	8	385	42.2	8.46	6.3	24.727	0.07	0.987188	1	0.39	0.0493529	0.232191	0.28	0.0350516	0.196338	12.05	10.79	3.3	4.46	388839	395035	414092	388382	423665	413952	552923	435312	519115	477139	574020	480257
P51553	Isocitrate dehydrogenase [NAD] subunit gamma, mitochondrial	IDH3G	9	3	4	3	393	42.8	8.5	0	10.531	-0.41			-0.03			-0.32			7.52	47.87		4.24	0	0	61947.6	46670.9	50200.2	46701.9	67999.1	60818.4	59126.4	86161.1	49714.7	33404.3
Q13907	Isopentenyl-diphosphate Delta-isomerase 1	IDI1	9	2	3	2	227	26.3	6.34	0	4.604	-0.04			-0.61			0.16			51.07	4.17		25.53	26150.7	0	0	16329.1	27345.1	25381.9	24940.9	11707.5	0	0	28413.4	30141.5
Q9NZI8	Insulin-like growth factor 2 mRNA-binding protein 1	IGF2BP1	6	3	4	3	577	63.4	9.2	0	8.018	0.01	0.982274	1	0.25	0.921869	1	0.09	0.898598	1	23.03	26.71	28.68	8.56	99625.3	146315	85789.1	100396	92775.3	110030	97073	118241	153085	105054	106144	163339
P11717	Cation-independent mannose-6-phosphate receptor	IGF2R	2	3	3	3	2491	274.2	5.94	2.13	8.068	0.52	0.75432	0.998015	0.86	0.492004	0.940931	-0.68	0.975398	1	10	59.69	75.71	13.92	38587.3	0	127515	94016.9	122233	100873	141553	115957	127280	111860	43151.6	43640.6
Q70UQ0	Inhibitor of nuclear factor kappa-B kinase-interacting protein	IKBIP	3	1	1	1	350	39.3	9.17	0	2.073	6.64						6.64						25.75	0	0	0	10162.8	15603.1	17196.3	0	0	0	17510.1	0	0
Q12905	Interleukin enhancer-binding factor 2	ILF2	43	10	15	10	390	43	5.26	11.84	45.497	0.4	0.000489876	0.00479188	-0.08	0.453783	0.912545	0.14	0.223699	0.612592	2.96	0.74	8.45	2.49	816951	731836	693642	965288	999235	952445	689808	727613	693552	813076	809089	801354
Q12906	Interleukin enhancer-binding factor 3	ILF3	10	7	15	7	894	95.3	8.76	16.21	26.34	1.06	0.03119	0.098901	0.62	0.135721	0.444574	0.49	0.401863	0.836083	27.94	9.06	38.11	4.81	264286	185033	398026	508314	553948	552246	406637	590331	350352	407784	371491	340244
Q13418	Integrin-linked protein kinase	ILK	6	3	4	3	452	51.4	8.07	4.11	8.665	-0.22	0.288306	0.526843	0.07	0.999933	1	0.53	0.276517	0.680284	24.9	6.44	22.61	5.25	203219	289547	196351	175028	164124	182260	291997	213515	181151	316372	278530	293233
A1L0T0	Acetolactate synthase-like protein	ILVBL	2	1	2	1	632	67.8	8.15	4.74	4.969	-0.72			-0.78			-0.54			18.24	17.66		15.75	0	0	60211.2	31418.9	43066.6	36642	30444.8	35142	43543.6	48883.1	41337.7	34233.3
Q16891	MICOS complex subunit MIC60	IMMT	20	11	15	11	758	83.6	6.48	0	35.698	-0.16	0.665665	0.943033	0.03	0.992528	1	0.22	0.277689	0.680284	11.25	5.85	15.72	8.2	507857	695411	642511	576106	574751	497409	547787	680780	655671	765140	683318	745787
P29218	Inositol monophosphatase 1	IMPA1	26	5	7	5	277	30.2	5.26	0	16.057	-0.11	0.783477	1	-0.09	0.95622	1	0.41	0.984187	1	18	32.91	33.1	13.47	147268	120710	225416	143399	136503	110212	172070	138129	121230	227078	196106	113245
P12268	Inosine-5'-monophosphate dehydrogenase 2	IMPDH2	28	9	18	9	514	55.8	6.9	9.96	31.717	-0.23	0.661906	0.940419	0.42	0.117063	0.403541	0.51	0.0594512	0.273432	27.19	6.25	10.94	2.72	725788	684799	584433	582050	554959	581894	915701	694755	1.20335e+06	910656	974253	1.03219e+06
Q9NV88	Integrator complex subunit 9	INTS9	3	2	2	2	658	73.8	6.33	0	3.654	-1.57			-6.64			-0.55						42.34	28695.4	0	0	16914.9	9670.61	7726.95	0	0	0	0	19581.2	0
Q8TEX9	Importin-4	IPO4	15	11	16	11	1081	118.6	4.96	6.83	36.044	0.57	0.544531	0.822914	0.56	0.893731	1	0.54	0.843946	1	28.86	19.98	41.86	1.29	279976	211482	470492	420658	415723	409974	412876	443248	246249	406042	421030	285789
O00410	Importin-5	IPO5	26	18	32	18	1097	123.6	4.94	19.16	77.389	1.34	0.000107481	0.00171757	1.02	0.000335905	0.0116057	1.3	0.000127754	0.00763226	21.72	12.58	9.68	5.64	441198	400296	363469	1.10029e+06	1.01164e+06	990250	813511	1.13954e+06	781858	988348	1.15456e+06	903340
O95373	Importin-7	IPO7	9	8	12	7	1038	119.4	4.82	0	24.615	1.36	0.000254568	0.00299908	0.98	0.00193811	0.0339802	0.77	0.0166519	0.128113	25.53	14.23	6.43	5.12	94997.4	107179	105441	270294	283666	256039	163900	272786	207364	180286	187628	142520
O15397	Importin-8	IPO8	2	2	4	1	1037	119.9	5.16	0	5.342	-0.16	0.801692	1	-0.32	0.973996	1	-0.8	0.313135	0.72387	41.99	36.45	45.11	15.65	96745.7	55825.4	40585.5	38480.2	50104.6	52044.1	40799.4	44816.5	83716.1	51934.8	32088.6	26377.9
Q96P70	Importin-9	IPO9	6	5	6	5	1041	115.9	4.81	2.74	17.167	0.17	0.985916	1	0.38	0.855688	1	0.56	0.999617	1	37.39	57.42	25.25	7.87	0	115509	80507.1	121738	108654	105012	201942	99672.9	125318	149714	37067.7	142003
P46940	Ras GTPase-activating-like protein IQGAP1	IQGAP1	8	11	18	11	1657	189.1	6.48	6.84	33.2	-0.15	0.00974016	0.04137	-0.14	0.0136975	0.109738	0.14	0.0685826	0.299919	4.06	4.27	0.46	0.95	696984	702382	696639	630490	629933	619937	633332	655636	604489	715266	772073	769649
O14654	Insulin receptor substrate 4	IRS4	4	4	5	4	1257	133.7	8.44	0	9.028	0.16	0.548876	0.827157	-0.68	0.994225	1	-0.36	0.983884	1	36.9	24.16	39.09	1.45	151056	140271	65647	156077	157094	160447	84346.1	155819	87700.8	109207	158848	104773
Q96CN7	Isochorismatase domain-containing protein 1	ISOC1	5	1	1	1	298	32.2	7.39	0	3.277	-0.58	0.416465	0.679639	0.28	0.571099	0.995873	0.45	0.305335	0.713042	12.9	31.16	28.5	10.78	63916.5	51640	35336.4	34546.9	40326.9	32964	62902	71698.8	55378.8	95819	50818.2	70516.4
Q96AB3	Isochorismatase domain-containing protein 2	ISOC2	13	1	1	1	205	22.3	7.77	0	2.042	6.64			6.64									12.48	0	0	0	5088.36	6073.59	0	0	0	23520.8	0	0	0
P53990	IST1 homolog	IST1	5	2	4	2	364	39.7	5.35	0	4.696	1.02			-0.12			-0.13			44.11	53.21		10.59	0	0	40892.8	82786.5	74585.9	92186.2	15621.3	37627.4	41370.4	12250.9	43287	37366.9
Q9NPH2	Inositol-3-phosphate synthase 1	ISYNA1	2	1	2	1	558	61	5.76	0	3.299	6.64			6.64			6.64			11.74			21.03	0	0	0	32006.4	25352.6	21093	33990	26854.3	30363.7	50093.4	0	0
P05556	Integrin beta-1	ITGB1	7	4	6	4	798	88.4	5.39	0	8.745	1.58	0.0183306	0.0691251	0.62	0.621562	1	0.49	0.4025	0.836323	48.37	36.13	20.69	3.89	64181.7	52068.9	42348.8	145508	155635	155930	79933.8	118509	41218.7	73182.9	120380	62422.2
P26440	Isovaleryl-CoA dehydrogenase, mitochondrial	IVD	15	6	11	6	426	46.6	8.05	4.45	17.83	0.26	0.0181855	0.0687386	0.09	0.597033	1	0.24	0.0169001	0.128113	6.03	6.79	1.66	5.08	469966	455581	467504	558131	574538	520020	517688	459307	497212	591023	516036	550631
Q8N5M9	Protein jagunal homolog 1	JAGN1	7	1	2	1	183	21.1	9.73	0	2.993	6.64												43.51	0	0	0	15775.6	7019.34	8938.25	0	0	0	0	0	0
P14923	Junction plakoglobin	JUP	2	1	1	1	745	81.7	6.14	0	4.744	-1.78			-6.64			-0.66							24621.3	0	0	7166.44	0	0	0	0	0	15594.7	0	0
Q15046	Lysine--tRNA ligase	KARS1	34	15	24	15	597	68	6.35	14.7	49.992	-0.3	0.00148078	0.0111681	-0.05	0.74979	1	-0.03	0.992682	1	2.24	4.02	6.88	1.76	1.7367e+06	1.51307e+06	1.6407e+06	1.34098e+06	1.32982e+06	1.29635e+06	1.57958e+06	1.60257e+06	1.53346e+06	1.54906e+06	1.61207e+06	1.67884e+06
Q96CX2	BTB/POZ domain-containing protein KCTD12	KCTD12	17	5	8	5	325	35.7	5.64	8.45	17.692	0.18	0.976401	1	0.3	0.309977	0.731271	0.15	0.623835	1	21.3	20.9	24.87	8.94	280512	170307	216666	245324	244743	208951	267544	255224	370771	241075	333604	232088
O60341	Lysine-specific histone demethylase 1A	KDM1A	4	3	4	3	852	92.8	6.52	0	9.03	-0.63	0.0299124	0.0971402	-0.23	0.193645	0.546174	0.22	0.983586	1	18.9	9.01	39.27	2.44	216908	396682	205569	143730	140133	136882	184509	209788	142799	253153	220758	263116
Q07666	KH domain-containing, RNA-binding, signal transduction-associated protein 1	KHDRBS1	7	3	5	3	443	48.2	8.66	0	6.582	0.13	0.715273	0.975043	0.01	0.902472	1	-0.15	0.959378	1	31.97	7.43	35.56	7.86	275632	142144	300452	262631	301416	302496	184481	359610	278169	248541	238287	274862
P52732	Kinesin-like protein KIF11	KIF11	5	4	5	4	1056	119.1	5.64	0	11.649	0.56	0.519033	0.797069	0.63	0.544945	0.973293	0.5	0.677268	1	25.87	31.49	58.87	6.66	143293	38166.4	86653.5	130712	127703	115087	134309	152516	89462.6	151606	122425	78175.2
Q96L93	Kinesin-like protein KIF16B	KIF16B	1	1	1	1	1317	151.9	6.16	0	3.755	6.64			6.64									36.23	0	0	0	15013.5	6938.09	13340.4	0	10615.2	0	0	0	0
Q7Z4S6	Kinesin-like protein KIF21A	KIF21A	1	1	1	1	1674	187.1	6.42	0	4.093	6.64			6.64									25.96	0	0	0	10515.4	7804.83	6310.81	0	0	16981.2	0	0	0
O00139	Kinesin-like protein KIF2A	KIF2A	3	1	2	1	706	79.9	6.68	0	3.05	0.84	0.29309	0.533312	0.99	0.204479	0.560926	-0.04	0.9909	1	12.93	45.13	43.97	10.7	25881.5	49239.2	0	63803.8	53878.1	66279.7	56610.9	71060	71914.6	62203.9	26696.7	34799.7
P33176	Kinesin-1 heavy chain	KIF5B	13	8	10	8	963	109.6	6.51	0	22.793	0.05	0.97279	1	-0.3	0.910293	1	-0.33	0.984323	1	20.1	12.52	48.18	10.74	107434	219210	312397	190199	227413	233049	177843	130093	195195	160077	203971	173820
P52294	Importin subunit alpha-5	KPNA1	7	3	4	3	538	60.2	5.01	4.3	12.92	1.02	0.0509102	0.141992	1.09	0.0315449	0.17206	0.63	0.233983	0.628292	12.8	42.11	2.9	8.3	40075.2	38464.4	0	74798.9	88090.9	79821.9	83807.7	100873	79568.6	96581.1	41592.8	60704.8
P52292	Importin subunit alpha-1	KPNA2	29	9	22	9	529	57.8	5.4	13.91	36.573	0.34	0.237125	0.458896	0.05	0.527157	0.971776	0.28	0.28513	0.689997	24.9	10.4	34.97	3.64	783781	371785	670562	850331	903695	847769	696329	997165	636210	814029	779121	946057
Q14974	Importin subunit beta-1	KPNB1	25	16	30	16	876	97.1	4.78	29.02	64.716	0.58	0.0108652	0.0447517	0.19	0.181694	0.529013	0.53	0.0346546	0.195481	20.71	7.27	5.83	7.25	1.17532e+06	1.24402e+06	1.32073e+06	2.02165e+06	1.85459e+06	1.75225e+06	1.42399e+06	1.93644e+06	1.33626e+06	1.58491e+06	1.80096e+06	1.80475e+06
P01116	GTPase KRas	KRAS	6	1	1	1	189	21.6	6.77	0	3.24	6.64			6.64			6.64			56.69	21.62		10.22	0	0	0	15973.7	17830.8	19613.3	13140.5	0	30726.4	40334.3	0	29638.8
P04264	Keratin, type II cytoskeletal 1	KRT1	40	31	97	27	644	66	8.12	144.68	186.647	-1.48	0.114573	0.262879	-0.54	0.442778	0.900265	-0.52	0.897198	1	70.01	52.96	42.77	18.6	3.78635e+07	1.79403e+07	2.03948e+07	9.45703e+06	6.68412e+06	7.31085e+06	4.94925e+06	2.57763e+07	1.40217e+07	3.11738e+07	1.42536e+07	1.26692e+07
P13645	Keratin, type I cytoskeletal 10	KRT10	54	26	56	23	584	58.8	5.21	66.81	121.693	-1.72	0.0791094	0.200444	-0.94	0.425678	0.878161	0.03	0.992314	1	64.9	57.76	36.71	38.06	2.01217e+07	9.90974e+06	1.28897e+07	5.69191e+06	3.90507e+06	2.60792e+06	3.419e+06	1.34228e+07	6.72122e+06	2.20819e+07	1.31345e+07	6.18257e+06
P02533	Keratin, type I cytoskeletal 14	KRT14	24	11	18	2	472	51.5	5.16	14.4	30.618	-1.12	0.461977	0.738177	-1.18	0.529025	0.971887	-0.04	0.98348	1	74.19	81.36	49.78	8.97	1.38364e+06	482593	860605	347709	397167	414523	200713	909706	380106	2.3809e+06	493292	834781
P08779	Keratin, type I cytoskeletal 16	KRT16	20	10	18	2	473	51.2	5.05	14.4	29.999	-1.04			-1.66			1.07				91.42		26.17	80861	0	0	26706	39273.6	45925.4	0	25639.6	0	365898	0	78569.9
P35908	Keratin, type II cytoskeletal 2 epidermal	KRT2	46	26	53	17	639	65.4	8	47.59	98.712	-1.74	0.0549747	0.149916	-0.8	0.46874	0.920924	-0.68	0.90839	1	46.4	62.84	18.7	33.17	7.28707e+06	4.99565e+06	6.61436e+06	2.92298e+06	1.97757e+06	1.53027e+06	2.18738e+06	5.83361e+06	3.79416e+06	9.57755e+06	4.12167e+06	3.03598e+06
P13647	Keratin, type II cytoskeletal 5	KRT5	21	13	20	6	590	62.3	7.74	13.09	38.846	-1.52	0.249737	0.476772	-1.06	0.732231	1	-0.56	0.981131	1	57.45	73.97	45.6	9.72	1.26092e+06	452587	1.00237e+06	385270	317036	350503	323799	978830	482139	2.1264e+06	678793	635815
P04259	Keratin, type II cytoskeletal 6B	KRT6B	23	13	23	4	564	60	8	15.16	41.882	6.64			6.64			6.64				86.49		35.95	0	0	0	18931.1	37989.7	39942.2	0	61434.1	0	324193	0	78136.9
Q5XKE5	Keratin, type II cytoskeletal 79	KRT79	11	8	13	1	535	57.8	7.2	5.2	21.909	-1.22	0.0135946	0.0543098	0.23	0.994508	1	-0.22	0.876346	1	12.2	33.64	20	40.48	68561.8	65150.4	92843.5	29486.3	30606.2	12992.7	87554	0	73643.1	86266.6	58942.6	44385
P05787	Keratin, type II cytoskeletal 8	KRT8	6	3	3	1	483	53.7	5.59	2.44	5.897	-1.95	0.00220516	0.014527	-0.6	0.562582	0.98958	-0.55	0.748449	1	37.82	12.62	29.54	14.47	53038.2	57867.3	31527.5	14593.4	10962.6	13714.1	49530.6	22548.3	35039.4	36262	32443.4	41684.4
P35527	Keratin, type I cytoskeletal 9	KRT9	42	21	56	20	623	62	5.24	49.01	121.703	-1.43	0.212216	0.420783	-0.52	0.585711	1	-0.8	0.780034	1	71.73	59.69	45.35	23.18	1.57239e+07	9.37146e+06	6.40418e+06	3.47437e+06	2.65068e+06	4.2548e+06	1.8775e+06	1.13165e+07	6.54573e+06	1.15625e+07	3.74361e+06	5.40082e+06
Q86UP2	Kinectin	KTN1	4	4	5	4	1357	156.2	5.64	0	7.863	-1.68	7.18005e-05	0.00123283	-0.84	0.00870845	0.0856507	-1.17	0.00120827	0.0261573	8.84	15.78	27.33	2.3	282324	343833	479151	106945	110142	105284	187939	220433	192024	152302	190376	141979
Q6YP21	Kynurenine--oxoglutarate transaminase 3	KYAT3	11	4	7	4	454	51.4	8.19	4.29	14.648	0.08	0.996887	1	-0.16	0.407723	0.864201	0.04	0.992597	1	24.49	21.27	6.82	1.2	139566	134895	153582	147338	144533	147774	137783	125285	83716.2	143122	122320	185035
Q9H9P8	L-2-hydroxyglutarate dehydrogenase, mitochondrial	L2HGDH	9	2	2	2	463	50.3	8.15	0	4.746	-0.7	0.348205	0.598513	-0.97	0.163382	0.496767	-0.23	0.963205	1	51.15	12.09	16.84	7.62	58297.5	81202.2	76719.4	47196.4	51679.4	44472.1	26198.9	71455.9	39100.7	65532.1	71624.9	56162.9
P11279	Lysosome-associated membrane glycoprotein 1	LAMP1	8	2	4	2	417	44.9	8.75	2.18	9.232	1.34	0.0396669	0.119668	0.46	0.686306	1	0.9	0.620793	1	17.57	34.84	40.32	2.6	102066	50342.7	56983.2	144308	143890	150670	104971	78441.5	78388.2	106017	117407	56307.5
O43813	Glutathione S-transferase LANCL1	LANCL1	6	2	3	2	399	45.3	7.75	0	3.498	-0.03	0.999877	1	0.01	0.995785	1	0.2	0.720825	1	30.97	6.1	5.66	4.87	142353	137527	127316	134690	127733	140826	176886	92727.9	138498	157590	166761	147574
P28838	Cytosol aminopeptidase	LAP3	25	10	22	10	519	56.1	7.93	12.12	36.335	-0.66	0.00400727	0.0220742	-0.3	0.206167	0.562876	-0.16	0.365329	0.788598	17.61	3.69	20.09	4.65	909735	1.29949e+06	959135	626168	606752	571023	998066	777437	720709	898689	835330	860907
Q9P2J5	Leucine--tRNA ligase, cytoplasmic	LARS	27	27	44	27	1176	134.4	7.3	11.97	79.068	0.1	0.331334	0.576886	0.23	0.0648768	0.278315	0.18	0.0314292	0.18309	7.54	5.17	7.9	0.7	1.47034e+06	1.64545e+06	1.71809e+06	1.77087e+06	1.76579e+06	1.74736e+06	1.71285e+06	1.93066e+06	1.97788e+06	1.86189e+06	1.8652e+06	2.03549e+06
Q15031	Probable leucine--tRNA ligase, mitochondrial	LARS2	10	6	11	6	903	101.9	8.22	3	18.598	0.61	0.0237243	0.0839444	0.17	0.180006	0.525045	0.47	0.0497448	0.245961	24.14	5.81	22.15	0.6	187519	132029	206925	288979	285662	286437	210736	306476	202245	256105	260560	284949
Q14739	Delta(14)-sterol reductase LBR	LBR	3	2	5	2	615	70.7	9.36	3.63	6.806	0.84	0.273065	0.50542	-0.17	0.868376	1	0.12	0.92766	1	75.36	14.03	47.99	6	109505	47332.5	140922	177892	195708	199291	67033.6	268379	97027	96349	127410	118619
P00338	L-lactate dehydrogenase A chain	LDHA	67	21	57	19	332	36.7	8.27	68.85	126.869	0.04	0.277922	0.512061	0.18	0.000931913	0.0208774	0.29	5.93044e-05	0.00558857	2.24	3.42	0.88	2.17	4.39035e+06	4.43784e+06	4.46798e+06	4.71915e+06	4.53817e+06	4.55459e+06	4.89975e+06	5.12384e+06	5.03174e+06	5.11474e+06	5.43836e+06	5.42165e+06
P07195	L-lactate dehydrogenase B chain	LDHB	59	23	71	21	334	36.6	6.05	100.32	158.788	0.24	0.0232243	0.0827461	0.05	0.689193	1	0.2	0.0567031	0.26796	9.97	5.06	1.14	2.81	9.71435e+06	9.55033e+06	9.50784e+06	1.12266e+07	1.12695e+07	1.18033e+07	9.27333e+06	1.12496e+07	9.89135e+06	1.06032e+07	1.09922e+07	1.17106e+07
O95202	Mitochondrial proton/calcium exchanger protein	LETM1	10	5	6	5	739	83.3	6.7	7.39	19.413	1.39	0.00165276	0.0119087	1.29	0.00328748	0.046515	1.37	0.00230002	0.0375984	18.44	16.04	33.92	2.16	139905	117911	68002.1	303252	316559	309008	224804	288893	327094	337747	305378	244316
P18858	DNA ligase 1	LIG1	1	1	1	1	919	101.7	5.62	0	2.602	-1.44			-1.35			-0.94			17.28			14.43	0	48659.9	0	20522.7	15344	17967	16062.3	22724	19120.4	0	25314.9	0
P38571	Lysosomal acid lipase/cholesteryl ester hydrolase	LIPA	3	1	2	1	399	45.4	6.92	0	3.813	-0.14	0.999483	1	-0.25	0.998793	1	-0.64	0.670361	1	12.81	94.63	32.38	8.98	55783.7	0	88909.8	71644.2	64002	60121.8	73174.9	59154.7	58915.4	6149.94	45347.4	103084
Q15334	Lethal(2) giant larvae protein homolog 1	LLGL1	1	1	1	1	1064	115.3	6.29	0	2.194	-2.39			-6.64			-1.25						31.22	0	0	46597.6	13652.4	7706.56	8887.94	0	0	0	19560.7	0	0
P49257	Protein ERGIC-53	LMAN1	16	6	13	6	510	57.5	6.77	4.87	18.81	0.61	0.0794026	0.200712	0.28	0.556245	0.98281	0.62	0.164907	0.517214	2.93	17.42	26.69	2.95	510762	376701	301943	579894	548161	573214	455504	456304	479457	427984	577136	599284
Q12907	Vesicular integral-membrane protein VIP36	LMAN2	19	6	10	6	356	40.2	6.95	7.35	18.213	0.56	0.540012	0.818384	0.31	0.895985	1	0.33	0.97231	1	12.25	49.09	13.25	7.33	242128	291403	227171	357027	394282	342451	344153	299612	270035	340104	304030	110496
P20700	Lamin-B1	LMNB1	2	1	1	1	586	66.4	5.16	0	2.371	6.64			6.64			6.64						9.72	0	0	0	6715.25	0	5851.28	0	0	18106.7	21205.4	0	0
P36776	Lon protease homolog, mitochondrial	LONP1	5	4	5	4	959	106.4	6.39	0	9.011	0.3	0.88613	1	0.47	0.743815	1	0.19	0.984593	1	18.59	28.71	19.01	11.45	140845	107126	99460.1	132227	144598	114838	109545	147952	158552	75099.8	135776	122526
P42704	Leucine-rich PPR motif-containing protein, mitochondrial	LRPPRC	26	31	45	31	1394	157.8	6.13	24.34	114.238	0.84	0.00770188	0.0352299	0.95	0.00338122	0.0474253	0.76	0.0223001	0.147623	0.89	6.68	24.65	3.73	833017	849969	1.26017e+06	1.52518e+06	1.47143e+06	1.58542e+06	1.61681e+06	1.64491e+06	1.6372e+06	1.48942e+06	1.3059e+06	1.43477e+06
Q9H9A6	Leucine-rich repeat-containing protein 40	LRRC40	21	9	11	9	602	68.2	6.43	0	25.558	1.14	1.74885e-05	0.000424515	1.15	3.20126e-05	0.00322727	1.11	2.341e-05	0.00347774	4.64	9.64	9.87	10.81	107377	112645	129392	248676	294216	242349	253530	232143	249568	281528	235981	243314
Q8N1G4	Leucine-rich repeat-containing protein 47	LRRC47	13	8	10	8	583	63.4	8.28	4.43	23.468	-0.56	0.125076	0.281552	-0.24	0.416741	0.868612	-0.12	0.84972	1	27.16	7.75	1.18	11.19	238254	237242	232983	192869	160413	159131	201228	141100	247637	218619	226574	194805
Q96AG4	Leucine-rich repeat-containing protein 59	LRRC59	37	10	19	10	307	34.9	9.57	11.28	33.657	0.73	0.0176292	0.067266	0.28	0.27414	0.679244	0.53	0.0689162	0.30001	18.51	2.4	24.65	2.33	852541	1.08319e+06	657587	1.41117e+06	1.41877e+06	1.35902e+06	935870	1.32624e+06	1.03253e+06	1.26449e+06	1.20564e+06	1.22984e+06
Q9UFC0	Leucine-rich repeat and WD repeat-containing protein 1	LRWD1	2	1	1	1	647	70.8	7.21	0	2.543	6.64			6.64			6.64			66.57			1.65	0	0	0	20177.7	20837.7	20640.8	0	11192.1	31102	14938.1	0	0
Q8ND56	Protein LSM14 homolog A	LSM14A	6	3	7	3	463	50.5	9.52	0	5.653	-2.12	1.02894e-06	7.36275e-05	-0.97	0.000439316	0.0138926	-0.6	0.00356684	0.0492593	14.99	6.56	11.99	11.79	733209	747196	904847	171799	196315	155435	477363	364135	381077	451797	492066	514752
Q9Y4Z0	U6 snRNA-associated Sm-like protein LSm4	LSM4	20	2	4	2	139	15.3	9.99	2.28	6.952	-2.02	4.26258e-05	0.000849359	-1	0.00474024	0.0587175	-1.05	0.0140736	0.11562	9.59	26.72	15.78	7.74	359164	332669	262070	81910.8	79898.8	92120.5	145889	166746	176493	154009	243445	160980
P62312	U6 snRNA-associated Sm-like protein LSm6	LSM6	14	1	3	1	80	9.1	9.58	0	4.391	-0.79	0.337949	0.585874	-0.34	0.806503	1	-0.51	0.194387	0.566377	26.05	53.72	27.01	4.09	87482.1	72406	121912	50661.3	49495.9	53566.2	89131	68975.1	52607.5	72173.8	20058.2	61321.7
P48449	Lanosterol synthase	LSS	3	2	2	2	732	83.3	6.61	0	4.186	6.64			6.64			6.64			37.7	9.16		11.47	0	0	0	57512.7	54836.8	45953	46123.2	30511.1	21719.4	68243.9	59945.1	0
P09960	Leukotriene A-4 hydrolase	LTA4H	25	13	19	13	611	69.2	6.18	14.71	46.98	-0.07	0.326767	0.572641	-0.09	0.383408	0.835726	0.1	0.519927	0.963225	4.39	4.39	8.69	5.88	1.05471e+06	1.25155e+06	1.12775e+06	1.07262e+06	1.08497e+06	973008	1.08939e+06	999180	1.06106e+06	1.2112e+06	1.18201e+06	1.2863e+06
Q9Y383	Putative RNA-binding protein Luc7-like 2	LUC7L2	25	8	10	8	392	46.5	10.01	4.64	23.459	0.5	0.834362	1	0.06	0.999994	1	-0.62	0.689137	1	37.98	28.8	75.28	6.29	146929	44847.8	0	116387	114756	103504	54397.3	119806	84390.1	71313.1	39969.2	52821
O75608	Acyl-protein thioesterase 1	LYPLA1	15	3	4	3	230	24.7	6.77	3.2	11.66	-0.11	0.974368	1	-0.02	0.946572	1	-0.71	0.494886	0.93816	26.41	12.42	37.49	8.42	75307.8	91084.2	40541.2	78221.6	69578.3	66636.4	55618.2	74214.8	95216.5	45981.2	54603.8	43181.9
O95372	Acyl-protein thioesterase 2	LYPLA2	19	3	3	3	231	24.7	7.23	2	6.714	-1.32	0.0501694	0.141562	-0.66	0.270114	0.672366	-0.84	0.297413	0.704267	45.91	33.55	17.02	9.76	92087.2	129386	119758	52892.4	47918.9	43503.1	75701.9	103284	37356.8	66918.6	95410.8	48595.7
Q5VWZ2	Lysophospholipase-like protein 1	LYPLAL1	10	2	3	2	237	26.3	7.84	0	3.371	-0.22	0.720572	0.978959	-0.14	0.944793	1	0.01	0.994314	1	11.38	21.19	21.78	3.36	164230	206369	133476	149420	140850	141245	174232	140436	148915	165059	141488	213543
Q13257	Mitotic spindle assembly checkpoint protein MAD2A	MAD2L1	9	2	2	2	205	23.5	5.08	0	3.301	0.46	0.508263	0.786582	-0.1	0.983712	1	-0.37	0.824277	1	22.31	30.48	37.59	10.63	74309.1	55671.2	33416.2	76829.1	77012.6	63579.2	71465.5	47624	51893.1	57384.6	30718.6	43199.8
P61326	Protein mago nashi homolog	MAGOH	32	4	9	4	146	17.2	6.11	5.33	16.103	0.4	0.272678	0.505402	0.35	0.376386	0.823839	0.23	0.702157	1	11.79	4.64	16.05	5.72	216032	280607	213601	288886	285687	259884	239863	275066	304171	271656	249460	252771
Q9H0U3	Magnesium transporter protein 1	MAGT1	6	2	4	2	335	38	9.63	0	6.292	1.01	0.078904	0.200238	0.97	0.107485	0.383569	0.95	0.170957	0.528712	1.86	28.93	39.91	5.29	99547.9	49127.6	56314.9	110211	122059	113630	112385	108290	110231	74334.1	109010	135706
P55145	Mesencephalic astrocyte-derived neurotrophic factor	MANF	15	2	3	2	182	20.7	8.69	0	4.167	-1.75	0.000877059	0.00760641	-0.48	0.13588	0.444574	-0.59	0.133289	0.449254	29.97	19.13	24.27	17.36	135013	208123	145502	56905.3	43407.9	41982.3	133304	71596.7	104095	83612.4	121589	96959.8
Q02750	Dual specificity mitogen-activated protein kinase kinase 1	MAP2K1	16	6	12	1	393	43.4	6.62	3.56	22.032	0.11			0.56			0.26			36.66	28.83		16.81	37883.5	0	0	32978.9	46382.9	40939.4	63306.1	55717.4	28900.1	55881	0	36957.9
P36507	Dual specificity mitogen-activated protein kinase kinase 2	MAP2K2	24	9	15	4	400	44.4	6.55	7.73	29.687	-0.45	0.00152345	0.0114071	-0.12	0.965605	1	-0.05	1	1	6.01	4.77	8.06	1.54	1.31631e+06	1.14452e+06	1.32489e+06	962940	938133	964316	1.31745e+06	1.17575e+06	1.20858e+06	1.1945e+06	1.27452e+06	1.3121e+06
Q9Y4K4	Mitogen-activated protein kinase kinase kinase kinase 5	MAP4K5	2	1	1	1	846	95	7.83	2.12	4.458	0	0.999356	1	0.01	0.994525	1	0.15	0.982125	1	16.36	35.91	8.32	7.97	35172.5	38264	32394.1	35131.3	36972.6	31556.1	35448.7	43729.8	31930	25222.4	39149.2	53425.1
P28482	Mitogen-activated protein kinase 1	MAPK1	31	10	12	7	360	41.4	6.98	10.23	30.922	0.48	0.00675675	0.0322645	0.52	0.00949877	0.0906599	0.45	0.00779896	0.082197	9.68	12.99	7.25	3.33	608525	703694	662861	903140	923599	964005	950201	979960	813845	819937	904327	1.05751e+06
Q16539	Mitogen-activated protein kinase 14	MAPK14	4	1	3	1	360	41.3	5.78	0	2.672	6.64												5.87	0	0	0	17618.4	15738	16255	0	0	0	0	0	0
P27361	Mitogen-activated protein kinase 3	MAPK3	21	6	6	3	379	43.1	6.74	0	16.762	6.64			6.64			6.64			13.19	51.69		3.17	0	0	0	43850.2	43432.5	41312.1	34766.1	27028.4	29156	36998.1	29715	75247.1
Q15691	Microtubule-associated protein RP/EB family member 1	MAPRE1	15	2	2	2	268	30	5.14	0	4.716	-0.26	0.696803	0.959557	-0.84	0.462781	0.914428	0.1			27.53		30.65	39.29	27790.1	43166.8	0	14220.6	33366.1	28932.5	19333	27473.8	16274.4	37037.1	0	0
Q9P0L2	Serine/threonine-protein kinase MARK1	MARK1	1	1	1	1	795	88.9	9.36	0	2.419	6.64												23.51	0	0	0	6700.58	4196.94	6319.5	0	0	0	0	0	0
P56192	Methionine--tRNA ligase, cytoplasmic	MARS	17	13	27	13	900	101.1	6.16	14.85	60.043	0.69	4.78394e-05	0.000930275	0.67	7.24121e-05	0.00584004	0.66	7.36137e-05	0.00563611	9.95	6.41	2.16	3.15	679506	672050	700589	1.09942e+06	1.16022e+06	1.09873e+06	989550	1.08281e+06	1.20641e+06	1.07268e+06	1.02991e+06	1.16643e+06
P31153	S-adenosylmethionine synthase isoform type-2	MAT2A	16	6	13	6	395	43.6	6.48	10.84	22.038	-0.05	0.486312	0.764018	0.08	0.718003	1	-0.11	0.349753	0.766489	4.12	5.75	52.68	6.14	440640	449793	1.029e+06	464969	411483	434193	474580	495145	455973	433387	416646	386622
Q9NZL9	Methionine adenosyltransferase 2 subunit beta	MAT2B	11	2	4	2	334	37.5	7.36	2.21	7.658	6.64			6.64			6.64			30.12	29.15		15.13	0	0	0	31039.3	37509.3	42154.6	67337.2	42418.1	79795.8	60409.8	39764.1	0
Q8IVS2	Malonyl-CoA-acyl carrier protein transacylase, mitochondrial	MCAT	6	1	2	1	390	42.9	8.72	0	2.49	6.64			6.64			6.64			40.73	22.68		12.38	0	0	0	22337.8	26358.6	20806.2	25988.2	18741.8	41698	44309.1	33046	28780.5
Q96RQ3	Methylcrotonoyl-CoA carboxylase subunit alpha, mitochondrial	MCCC1	48	32	107	32	725	80.4	7.78	146.86	224.279	-2.09	5.37303e-07	5.10122e-05	-0.92	0.000252961	0.0104556	-0.48	0.0107436	0.0989152	17.35	4.63	8.91	3.97	1.45063e+07	1.72502e+07	1.53883e+07	3.56994e+06	3.84123e+06	3.61266e+06	9.86412e+06	6.99251e+06	8.13572e+06	1.04064e+07	1.10502e+07	1.14066e+07
Q9HCC0	Methylcrotonoyl-CoA carboxylase beta chain, mitochondrial	MCCC2	27	11	17	11	563	61.3	7.68	9.95	39.225	-0.56	0.0267669	0.0903509	-0.52	0.0495953	0.23255	-0.27	0.197689	0.569599	14.92	4.54	31.9	6.44	540372	573587	932893	426980	378508	388303	401206	378109	497878	470097	475790	510834
P49736	DNA replication licensing factor MCM2	MCM2	20	15	34	15	904	101.8	5.52	26.37	60.372	0.38	0.00345075	0.0201065	0.54	0.000464675	0.0138926	0.52	0.000481716	0.0154342	7.23	9.71	8.05	3.56	810506	940514	928567	1.20659e+06	1.27687e+06	1.19697e+06	1.48404e+06	1.28838e+06	1.35452e+06	1.327e+06	1.27118e+06	1.52503e+06
P25205	DNA replication licensing factor MCM3	MCM3	24	14	22	14	808	90.9	5.77	11.94	50.257	0.51	0.00713906	0.0334955	0.36	0.0483909	0.230249	0.38	0.0263193	0.161774	5.46	16.78	8.56	1.26	915748	867239	772372	1.21777e+06	1.23422e+06	1.24887e+06	1.03655e+06	1.11288e+06	1.15515e+06	1.35497e+06	1.1247e+06	971423
P33991	DNA replication licensing factor MCM4	MCM4	16	10	12	10	863	96.5	6.74	10.96	34.939	0.3	0.0265746	0.0903509	0.28	0.0231059	0.139587	0.45	0.00110972	0.0246914	8.59	5.95	3.44	6.76	351494	375759	369309	453454	468496	410617	408161	447881	484983	482854	503038	542465
P33992	DNA replication licensing factor MCM5	MCM5	19	13	20	13	734	82.2	8.37	30.04	49.924	0.05	0.821448	1	0.31	0.0642533	0.277701	0.41	0.0224854	0.148071	9.91	14.13	9.02	1.85	952772	977841	823508	962115	997452	987337	1.18179e+06	1.05383e+06	1.28619e+06	1.06935e+06	1.26501e+06	1.4225e+06
Q14566	DNA replication licensing factor MCM6	MCM6	11	7	13	7	821	92.8	5.41	4.42	20.945	1.09	0.0953311	0.229992	1.44	0.0194187	0.126811	1.12	0.0566343	0.26796	12.7	12.75	47.96	1.82	130668	273312	123861	279081	285869	275868	305936	395177	354633	347106	283754	277214
P33993	DNA replication licensing factor MCM7	MCM7	40	20	36	20	719	81.3	6.46	31.47	90.687	0.38	0.00915745	0.0400545	0.39	0.00515556	0.0611464	0.52	0.0031035	0.0439983	5.01	11.05	5.55	1.34	957963	986537	1.06552e+06	1.2665e+06	1.28824e+06	1.30053e+06	1.39408e+06	1.29431e+06	1.26927e+06	1.18481e+06	1.41516e+06	1.46575e+06
Q9BTE3	Mini-chromosome maintenance complex-binding protein	MCMBP	15	7	11	7	642	72.9	5.87	2.01	21.028	0.85	0.142745	0.31179	1.1	0.0568238	0.256558	1.03	0.0583668	0.271025	5.78	14.17	49.06	3.42	193448	141433	358667	348368	366880	344146	376925	419143	415279	396194	351705	465408
Q9ULC4	Malignant T-cell-amplified sequence 1	MCTS1	6	1	1	1	181	20.5	8.82	0	2.389	0.04			-0.68			0.38			48.83	20.94		27.78	0	0	34398.4	27338.7	47669.2	35481.6	21428.8	39412.6	15549.3	44680.9	44344.1	62872.3
P40925	Malate dehydrogenase, cytoplasmic	MDH1	31	8	13	8	334	36.4	7.36	4.57	30.317	0.31	0.430355	0.698785	0.38	0.440294	0.90002	0.42	0.241175	0.640732	15.15	4.22	35.16	1.99	678806	894151	426106	813721	838690	845050	692481	885148	931348	935760	906911	860369
P40926	Malate dehydrogenase, mitochondrial	MDH2	64	21	53	21	338	35.5	8.68	79.66	115.962	-0.87	0.00471059	0.0246847	-0.08	0.997379	1	-0.1	0.998883	1	23.21	2.65	12.33	3.89	5.33923e+06	5.52961e+06	4.36311e+06	2.98191e+06	2.76607e+06	2.92925e+06	5.06131e+06	3.85592e+06	6.19341e+06	4.84289e+06	5.10655e+06	4.96575e+06
Q9NU22	Midasin	MDN1	0	2	2	2	5596	632.4	5.68	0	4.956	6.64			6.64			6.64			24.25	40.46		25.71	0	0	0	20546.6	28427.3	34898	20724.8	0	14657.5	21908.8	39470.5	0
P23368	NAD-dependent malic enzyme, mitochondrial	ME2	16	7	13	7	584	65.4	7.61	8.07	25.471	0.53	0.0164647	0.0635741	0.57	0.0121934	0.101907	0.5	0.0185116	0.131876	0.42	3.34	22.68	3.83	325392	264934	205099	381986	399560	370340	390760	391990	394037	371525	395196	375367
Q9Y316	Protein MEMO1	MEMO1	9	2	2	2	297	33.7	7.14	0	3.235	-2.13			-1.58			-1.26						47.55	0	44500	0	0	14448.6	7177.84	0	0	14871.6	0	18542	0
P53582	Methionine aminopeptidase 1	METAP1	6	2	2	2	386	43.2	7.17	0	4.462	-0.81	0.0017969	0.0127033	-0.65	0.0251311	0.150135	-0.37	0.0845936	0.341358	20.4	14.3	10.43	2.28	111061	92260.4	94174.9	51555	53623.8	53674.7	83138.2	60056.1	58709	63229.8	84194.1	72812.5
O15344	E3 ubiquitin-protein ligase Midline-1	MID1	2	1	1	1	667	75.2	6.8	0	2.532	6.64			6.64			6.64						22.04	0	0	0	15693.1	10326.9	11773.2	38022.3	0	0	16739.9	0	0
P14174	Macrophage migration inhibitory factor	MIF	8	1	2	1	115	12.5	7.88	1.65	2.305	-1.3	0.000447855	0.00443459	-0.38	0.502957	0.953177	0.13	0.752389	1	19	7.62	13.63	18.84	664849	509979	635549	188212	272626	258147	603343	414045	488429	628313	731407	693733
Q99797	Mitochondrial intermediate peptidase	MIPEP	4	2	2	2	713	80.6	7.05	0	3.765	6.64						6.64				23		34.56	0	0	0	18114.6	18300.5	9123.57	0	0	0	15933	22121.8	0
Q14165	Malectin	MLEC	9	2	5	2	292	32.2	5.41	0	9.755	0.38	0.966403	1	0.68	0.543325	0.973293	0.36	0.924725	1	4.78	22.75	50.93	10	105060	255687	123377	160955	183448	151248	212533	197251	194756	143816	157851	218013
Q8N4V1	Membrane magnesium transporter 1	MMGT1	18	1	2	1	131	14.7	9.16	0	3.717	6.64			6.64			6.64			21.23	24.02		7.24	0	0	0	73016.6	63152.8	68825.7	82468.3	68695.5	53506.7	33330.6	51092.3	53605.9
Q7L9L4	MOB kinase activator 1B	MOB1B	12	3	3	3	216	25.1	6.73	0	8.549	0.39	0.980701	1	-0.02	0.830614	1	0.47	0.997388	1	20.16	17.19	75.45	11.34	262321	83521.9	74869.7	115337	92217.9	109168	82561.2	113491	80225.5	129740	91572.3	115987
Q13724	Mannosyl-oligosaccharide glucosidase	MOGS	6	4	5	4	837	91.9	8.9	2.69	14.262	-0.08			-0.15			-0.83			28.82	24.23		30	70864	0	0	77361.3	67060.5	41304.8	41878.2	76465.7	63983.6	47317.8	33477.2	0
Q14149	MORC family CW-type zinc finger protein 3	MORC3	1	1	1	1	939	107	5.6	0	2.753	6.64						6.64						10.6	0	0	0	5935.79	5026.45	6173.44	0	0	0	0	24914.3	0
P29372	DNA-3-methyladenine glycosylase	MPG	6	1	1	1	298	32.8	9.57	0	3.606	-1.46			-0.86			-1.3				39.17		24.15	0	0	45743.6	14191.1	22522.1	16578.8	0	25199.5	0	13990	24710	0
P34949	Mannose-6-phosphate isomerase	MPI	13	3	4	3	423	46.6	5.95	0	14.35	-0.33	0.57535	0.856333	0.18	0.297672	0.715566	0.7	0.0108583	0.0994003	17.87	13.62	5.19	13.6	142761	154892	157524	152878	123595	120158	226092	176029	162211	270825	252434	206490
P25325	3-mercaptopyruvate sulfurtransferase	MPST	29	7	10	7	297	33.2	6.6	9.4	21.574	-1.04	0.0146709	0.0574296	-0.89	0.0480918	0.229986	-0.42	0.846268	1	12.69	8.07	26.8	8.07	400222	661190	676497	343525	292171	320784	408550	317240	356898	468576	495237	548482
Q9BV20	Methylthioribose-1-phosphate isomerase	MRI1	18	4	7	4	369	39.1	6.3	5.32	16.859	-0.64	0.0047913	0.0249588	-0.26	0.131334	0.436582	-0.33	0.0719991	0.306762	2.66	8	24.56	5.03	311033	340893	485128	219280	234581	212826	280175	284385	294951	254533	271166	298092
Q9Y3B7	39S ribosomal protein L11, mitochondrial	MRPL11	26	3	4	3	192	20.7	9.91	0	11.815	-0.23	0.969072	1	0.49	0.360632	0.804564	0.39	0.514875	0.958192	8.33	31.48	64.81	2.97	147561	104111	28134.8	88808.9	92596.4	87471.6	161193	146552	136664	136651	92365.4	177712
Q9BYD1	39S ribosomal protein L13, mitochondrial	MRPL13	14	2	3	2	178	20.7	9.16	0	5.518	-0.78	0.311611	0.551988	-0.83	0.486786	0.935961	-0.42	0.829829	1	27.95	4.98	45.65	2.26	88791.6	240022	168370	101578	97672	97731	146580	95022.1	91001.1	131898	125751	119376
Q9NX20	39S ribosomal protein L16, mitochondrial	MRPL16	4	1	2	1	251	28.4	10.13	0	2.801	-0.16	0.39292	0.653787	-0.12	0.486402	0.935961	0.17	0.934175	1	14.22	13.59	15.52	17.93	92009.6	91744.9	119009	82074.3	67394.4	96840.3	95316	84380.6	71530.5	103512	96697.8	124913
Q9H0U6	39S ribosomal protein L18, mitochondrial	MRPL18	8	1	1	1	180	20.6	9.54	0	2.338	6.64			6.64			6.64			18.13			63.09	0	0	0	16056.2	10627.5	3431.74	27995.7	21634.7	0	0	29440.8	0
P49406	39S ribosomal protein L19, mitochondrial	MRPL19	3	1	2	1	292	33.5	9.5	0	3.537	0.03			0.34			-0.08			61.27	29.4		9.89	58978.2	0	0	58735.6	60240.5	70210.6	20942.1	74538.3	98072.6	32191.7	55784	58002.9
Q5T653	39S ribosomal protein L2, mitochondrial	MRPL2	13	2	2	2	305	33.3	11.3	2.56	10.414	-0.11	0.759778	0.998015	-0.3	0.918864	1	-0.33	0.89602	1	8.26	0.3	5.33	43.46	39718.2	0	36835.7	40941.1	35473.9	15607.2	32924.5	29290.2	0	30461.9	0	30333.1
Q9BYC9	39S ribosomal protein L20, mitochondrial	MRPL20	7	1	2	1	149	17.4	10.86	0	3.711	6.64			6.64			6.64						36.21	0	0	0	14598.7	16530.5	7634.86	0	19822.6	0	0	0	22770.8
Q7Z2W9	39S ribosomal protein L21, mitochondrial	MRPL21	9	1	1	1	205	22.8	9.89	0	3.888	6.64			6.64			6.64						14.91	0	0	0	23611.8	29874.9	23010.2	0	43375.4	0	0	21534.2	0
Q96A35	39S ribosomal protein L24, mitochondrial	MRPL24	6	1	1	1	216	24.9	9.29	0	3.456	-1.05			-1.63			-0.26						20.99	32143.5	0	0	11937.8	18332.4	15575.7	0	10403.1	0	0	0	26901.8
Q13084	39S ribosomal protein L28, mitochondrial	MRPL28	14	2	2	2	256	30.1	8.29	0	4.435	6.64						6.64						32.77	0	0	0	15236.3	10402.6	8020.4	0	0	0	0	20144.8	0
P09001	39S ribosomal protein L3, mitochondrial	MRPL3	8	2	3	2	348	38.6	9.48	0	7.818	-0.55	0.936489	1	-0.21	0.981413	1	0.26	0.301533	0.707679	6.22	14.53	38.19	17.47	190645	197287	88974.8	159236	129980	112922	169737	150457	165068	188440	252601	229080
Q9BQ48	39S ribosomal protein L34, mitochondrial	MRPL34	11	1	1	1	92	10.2	12.25	0	3.216	-1.96	0.00376793	0.0213058	-1.08	0.0373403	0.192428	-0.81	0.31446	0.725887	33.26	16.08	40.27	4.05	55431.2	98657	132042	25347	23858.6	25791.6	49295.2	24914.3	46825	66715	56131.8	48427.5
Q9BZE1	39S ribosomal protein L37, mitochondrial	MRPL37	6	2	3	2	423	48.1	8.59	0	7.75	-0.41	0.0291646	0.0956741	0.21	0.258417	0.659535	-0.15	0.843805	1	12.01	7.14	8.28	14.4	129375	147418	151653	113084	86376.2	111244	193075	151788	171090	141534	133213	122672
Q96DV4	39S ribosomal protein L38, mitochondrial	MRPL38	13	3	3	3	380	44.6	7.53	0	5.749	-0.24	0.955465	1	-0.57	0.939608	1	0.08	0.927649	1	72.28	47.29	1.76	12.09	69753.7	68036.8	0	58434.7	59271.4	47350.3	114945	46252.9	28420.5	74540.9	26315.6	72966.5
Q9NYK5	39S ribosomal protein L39, mitochondrial	MRPL39	12	3	3	3	338	38.7	7.65	0	9.321	0.07	0.949249	1	0.36	0.0340648	0.181342	0.41	0.0587745	0.272035	18.12	6.19	8.05	0.65	71304.8	0	63627.9	70337.9	70785.6	71264.8	86448.6	84750.9	115566	89457.8	97261.1	86314.3
Q9BYD3	39S ribosomal protein L4, mitochondrial	MRPL4	19	4	8	4	311	34.9	9.72	0	16.568	-0.4	0.537102	0.817044	-0.02	0.999896	1	0.62	0.108406	0.388886	11.15	15.07	31.53	7.76	273642	142255	209133	158294	175409	150988	218904	175392	205639	257538	348119	321723
Q8IXM3	39S ribosomal protein L41, mitochondrial	MRPL41	7	1	2	1	137	15.4	9.57	0	2.403	-1.75	0.0302207	0.0975523	-0.81	0.30637	0.728303	-0.54	0.663904	1	42.57	21.6	47.93	12.56	69679.7	130008	196106	38651.7	47273.3	37964.1	103794	74275.3	41501.7	89524.8	103480	66482.5
Q8N983	39S ribosomal protein L43, mitochondrial	MRPL43	5	1	2	1	215	23.4	8.65	0	2.943	-0.67	0.0450529	0.131019	-0.21	0.151532	0.475527	-0.08	0.896128	1	31.75	10.24	24.8	5.87	87794.7	129929	85363.4	55370.1	57665.4	51314.6	42369.1	81388.8	75974.8	82210	98030.7	82782
Q9BRJ2	39S ribosomal protein L45, mitochondrial	MRPL45	5	1	1	1	306	35.3	9.03	0	3.077	-0.1	0.999635	1	1.11	0.755841	1	0.74	0.398562	0.833375	52.65	30.04	45.15	8.07	23359.2	0	45266.2	30296.7	34224.9	29498	70051.2	21836.9	74472.7	54213.5	54115.6	88265.7
Q9HD33	39S ribosomal protein L47, mitochondrial	MRPL47	16	4	5	4	250	29.4	10.37	2.8	10.98	-1.59	5.29157e-06	0.000177929	-0.77	0.00124346	0.0250713	-0.22	0.268583	0.676183	12.42	9.35	9.75	5.56	451653	544027	528911	191205	172880	175105	310474	274984	352572	454386	460265	387219
Q4U2R6	39S ribosomal protein L51, mitochondrial	MRPL51	25	3	6	3	128	15.1	11.27	8.82	13.128	-2.41	1.04921e-06	7.36275e-05	-0.91	0.00181517	0.0321744	-0.51	0.0365275	0.200401	20.46	5.36	12.07	6.4	1.64938e+06	2.10154e+06	1.86951e+06	392404	352382	351427	1.2906e+06	873081	991630	1.25288e+06	1.31347e+06	1.39403e+06
Q7Z7F7	39S ribosomal protein L55, mitochondrial	MRPL55	19	2	2	2	128	15.1	11.15	0	6.02	-0.93	0.00511124	0.0264408	-0.08	0.973184	1	-0.54	0.0309671	0.181441	24.28	12.7	12.61	9.43	81971.7	96886.6	76095.5	50082.6	42471.5	42961.5	103167	77730.8	64097	59401.2	56320.7	46284.2
Q9BQC6	Ribosomal protein 63, mitochondrial	MRPL57	13	1	4	1	102	12.3	11.44	0	3.877	-1.8	1.70028e-05	0.000422193	-0.72	0.00725268	0.0755634	-0.44	0.0630537	0.286966	12.02	3.76	24.17	4.73	424560	518226	683294	160396	147144	148888	358312	313693	282199	381813	391197	363231
Q9BYD2	39S ribosomal protein L9, mitochondrial	MRPL9	14	3	5	3	267	30.2	10.08	2.33	10.411	-1.88	6.47423e-06	0.000204952	-0.89	0.000898176	0.0207182	-0.54	0.00998423	0.0946434	21.23	5.7	12.96	6.9	507641	507476	630744	128726	137535	147757	334913	274648	217839	348480	317668	353435
P82912	28S ribosomal protein S11, mitochondrial	MRPS11	6	1	1	1	194	20.6	10.81	0	2.591	-0.53	0.81106	1	-0.51	0.59561	1	-0.24	0.807121	1	23.6	28.13	42.3	6.32	39749.2	100138	75398.1	50937.4	52101.7	57285.3	58435.2	53058.8	36176.2	37081.4	63888.3	63782.1
O60783	28S ribosomal protein S14, mitochondrial	MRPS14	30	4	11	4	128	15.1	11.41	24.32	17.902	-1.85	1.37639e-05	0.000383016	-1.07	0.000718663	0.0181125	-0.77	0.00618616	0.0693022	11.61	13.79	18.08	5.69	1.71551e+06	2.13357e+06	2.47668e+06	590559	572799	638850	1.01947e+06	899666	1.13622e+06	1.08084e+06	1.42654e+06	1.25286e+06
Q9Y3D3	28S ribosomal protein S16, mitochondrial	MRPS16	28	2	4	2	137	15.3	9.5	0	6.544	-0.27			0.09			-0.45			38.13	56.49		1.91	0	44522.4	0	37021.3	36466.4	37874.1	47513.3	52767	23316.4	49901.2	21415.8	0
Q9Y2R5	28S ribosomal protein S17, mitochondrial	MRPS17	14	2	6	2	130	14.5	9.85	10.18	6.776	0.72	0.185062	0.377133	0.65	0.175471	0.51838	0.73	0.182628	0.548912	39.36	11.63	38.7	7.81	92496.4	40234.8	70800.6	116286	117571	101841	76339.6	168894	111134	122117	117690	97575.5
Q9NVS2	39S ribosomal protein S18a, mitochondrial	MRPS18A	20	4	6	4	196	22.2	10.33	2.99	7.566	-2.12	2.25336e-07	3.0003e-05	-0.97	4.43986e-05	0.00421264	-0.89	0.000171633	0.00859236	14.86	5.73	7.14	2.89	1.80413e+06	2.07423e+06	2.00254e+06	471262	444906	460476	1.02198e+06	779601	1.02165e+06	1.10494e+06	990416	1.08285e+06
P82921	28S ribosomal protein S21, mitochondrial	MRPS21	30	2	4	2	87	10.7	9.92	0	8.627	-0.65	0.68299	0.95614	-0.25	0.473941	0.927751	-0.4	0.912364	1	61.5	30.29	15.68	13.74	75397.4	83949.7	61138.3	53118.5	40269.2	48213.4	63294.1	14673.8	70982.2	76572	41300.8	57121.4
Q9BYN8	28S ribosomal protein S26, mitochondrial	MRPS26	10	2	2	2	205	24.2	10.39	0	5.62	-0.53	0.205039	0.409065	-0.08	0.815507	1	-0.1	0.986234	1	28.32	13.04	8.43	0.83	35078.9	0	39525.7	25977.8	25567.2	25872.5	41341.4	22910.1	35310.8	34702.1	40399.5	31247.8
Q92552	28S ribosomal protein S27, mitochondrial	MRPS27	9	3	5	3	414	47.6	6.18	0	10.431	0.69	0.0116866	0.0477523	0.46	0.0493748	0.232191	0.5	0.104084	0.384233	25.7	7.14	6.96	4.97	188364	204296	178015	292773	322871	303616	218210	258435	357035	235746	266284	268582
Q9NP92	39S ribosomal protein S30, mitochondrial	MRPS30	6	2	2	2	439	50.3	7.97	0	3.237	-0.63	0.683634	0.95614	0.14	0.999886	1	-0.21	0.966793	1	13.87	17.6	78.89	15.69	129510	0	36757.5	56101.6	44485.2	42170.1	59667.9	77229	76178.3	49396.8	59776.2	70479.1
P82930	28S ribosomal protein S34, mitochondrial	MRPS34	17	3	5	3	218	25.6	9.98	2.45	7.758	-1.27	0.00329921	0.0195052	-0.59	0.105034	0.378896	0.1	0.983869	1	30.4	8.63	34.9	12.63	155865	139733	258590	56548.8	72911	64810.9	145652	79955.1	103193	181123	152366	166489
P82673	28S ribosomal protein S35, mitochondrial	MRPS35	3	1	2	1	323	36.8	8.24	0	4.389	6.64			6.64			6.64			15.4	25.9		14.11	0	0	0	26929.4	24214.3	31916.1	0	12860.7	16002.8	18286.8	26487.5	0
Q9Y2R9	28S ribosomal protein S7, mitochondrial	MRPS7	25	6	11	6	242	28.1	9.99	0	18.962	-0.7	0.0104896	0.0441848	-0.27	0.871209	1	-0.04	0.91883	1	19.54	10.66	13.61	5.17	534347	597813	454201	313456	347562	329017	600556	444069	426513	519041	527465	432538
P82933	28S ribosomal protein S9, mitochondrial	MRPS9	9	3	5	3	396	45.8	9.51	2.08	9.34	-0.14	0.990781	1	-0.54	0.72131	1	-0.54	0.432439	0.865747	56.96	37.05	15.99	3.42	100529	0	126162	102197	104336	97548.2	77269.5	138394	41763.9	77249.6	83418.2	38146.2
Q9UKD2	mRNA turnover protein 4 homolog	MRTO4	4	1	1	1	239	27.5	8.29	0	2.055	1.12	0.00778537	0.0353017	0.59	0.0713647	0.296678	0.24	0.774067	1	22.02	26.52	9.2	13.67	85014.1	94377.1	78653.8	149289	195355	184722	113981	172189	127907	100236	75955.7	130000
P43246	DNA mismatch repair protein Msh2	MSH2	16	13	19	13	934	104.7	5.77	9.9	41.277	0.98	0.000171633	0.00240883	0.98	0.000240595	0.0103533	1.08	0.000131745	0.00763226	6.96	9.2	19.26	1.97	260566	181191	257089	520445	506141	501090	452318	515202	507230	471638	542282	564327
P52701	DNA mismatch repair protein Msh6	MSH6	9	11	16	11	1360	152.7	6.9	4.61	32.328	-0.38	0.211149	0.419182	-0.21	0.494926	0.943635	-0.33	0.278143	0.680284	9.67	4.46	20.72	0.77	736681	482422	642809	494290	496379	488997	564013	555442	471199	511744	521434	478576
P26038	Moesin	MSN	21	12	14	7	577	67.8	6.4	0	28.449	0.01	0.978575	1	0.29	0.538628	0.973293	0.11	0.850577	1	10.36	4.48	28.56	3.33	546301	390073	701966	550145	579952	545756	562832	666159	685958	562899	590734	615702
Q9BUK6	Protein misato homolog 1	MSTO1	2	1	1	1	570	61.8	6.11	0	2.053	6.64			6.64			6.64						9.01	0	0	0	5555.98	0	4890.14	0	17350	0	28414.6	0	0
P00403	Cytochrome c oxidase subunit 2	MT-CO2	13	2	5	2	227	25.5	4.82	8.15	11.509	0.96	0.316208	0.557542	0.75	0.627765	1	0.7	0.658694	1	20.43	9.04	86.15	7.07	75793.2	0	312043	330380	288812	299161	189654	287191	257862	249671	212314	249158
Q13330	Metastasis-associated protein MTA1	MTA1	5	3	3	1	715	80.7	9.26	2.01	8.097	0.56	0.461718	0.738177	0.6	0.554235	0.98281	0.61	0.497811	0.93816	33.24	13.75	22.93	11.6	154684	103726	108817	142453	179756	160256	165029	212957	105923	166419	176341	134491
O94776	Metastasis-associated protein MTA2	MTA2	8	4	7	3	668	75	9.66	6.72	19.486	0.06	0.588663	0.868467	0.32	0.104832	0.378896	0.17	0.337619	0.753596	12.19	14.06	16.92	3.85	277616	275988	202913	276355	298449	286981	289853	345493	369404	345612	310184	260147
Q13126	S-methyl-5'-thioadenosine phosphorylase	MTAP	20	3	6	3	283	31.2	7.18	2.6	10.623	-0.01	0.984154	1	0.73	0.337976	0.771936	0.56	0.516803	0.960462	21.04	14.68	67.04	11.28	162262	33237.7	93420.5	92836.9	79118.4	99034.7	181720	118159	155365	137945	147923	110467
Q5VT66	Mitochondrial amidoxime-reducing component 1	MTARC1	7	2	3	2	337	37.5	8.88	2.18	7.704	0.35	0.803583	1	0.41	0.880861	1	0.38	0.50825	0.948971	18.03	12.46	24.67	10.95	127889	124888	189293	163097	147461	183420	169393	129835	186838	166542	203275	163477
P11586	C-1-tetrahydrofolate synthase, cytoplasmic	MTHFD1	54	38	80	38	935	101.5	7.3	76.45	164.028	-0.83	1.65427e-05	0.000422193	-0.27	0.0218328	0.134414	-0.18	0.325317	0.736098	7.66	2.12	8.85	0.23	7.46078e+06	7.88516e+06	6.61334e+06	4.19918e+06	4.19933e+06	4.18279e+06	6.45662e+06	5.55124e+06	6.18589e+06	6.58725e+06	6.58823e+06	6.83265e+06
Q6UB35	Monofunctional C1-tetrahydrofolate synthase, mitochondrial	MTHFD1L	15	11	16	11	978	105.7	8.06	16.65	41.324	0.48	0.386799	0.64609	0.7	0.15131	0.475527	0.32	0.662447	1	4.83	10.3	43.04	2.71	475723	202410	292566	406019	426443	408168	492924	474490	447642	345176	420430	366004
Q13613	Myotubularin-related protein 1	MTMR1	4	2	3	2	665	74.6	7.14	0	6.583	0.34	0.718159	0.978056	-0.05	0.981266	1	0.02	0.999927	1	25.03	11.53	46.98	15.97	62360.2	0	124409	96878.8	111594	133037	85086.1	101980	60835.6	100069	89473.8	79406.8
P42345	Serine/threonine-protein kinase mTOR	MTOR	1	3	5	3	2549	288.7	7.17	0	8.242	0.23			0.12			0.85			75.29	35.67		21.71	28416.5	0	0	33418.1	43548.1	28582.6	17085.6	55990.8	0	51592.4	51183.3	25065.2
Q99707	Methionine synthase	MTR	3	3	3	3	1265	140.4	5.58	0	5.315	-0.17	0.744749	0.998015	0.23	0.995318	1	0.4	0.684469	1	23.68	12.58	20.27	19.08	0	60757.9	81089.9	46265.6	62503.4	67829	54533.4	87296.4	82565.3	92530.4	94184.5	74438.6
P42285	Exosome RNA helicase MTR4	MTREX	4	4	5	4	1042	117.7	6.52	0	9.504	-0.02	0.906091	1	-0.12	0.987835	1	0.06	0.837826	1	35.51	6.34	23.05	15.58	165115	159724	105366	157236	189464	139652	85458.7	182527	146860	156106	177208	166060
Q13505	Metaxin-1	MTX1	6	2	2	2	466	51.4	9.79	0	4.619	-0.99			-1			-0.98			7.5	47.01		13.12	0	50426.3	0	25473.9	20094.9	25479.4	27937.8	25250.9	24181.2	18140.4	36204	0
O75431	Metaxin-2	MTX2	16	3	3	3	263	29.7	6.29	0	6.469	-0.98	0.0468357	0.134747	-0.36	0.406448	0.862632	-0.16	0.945767	1	18	31.06	22.19	8.09	76727.4	0	105289	42799.3	50180.5	45489	74129.4	69833.2	51965.4	80540.8	110553	59004.1
Q9BQG0	Myb-binding protein 1A	MYBBP1A	1	1	1	1	1328	148.8	9.28	0	2.898	6.64			6.64									11.86	0	0	0	30313.6	25228.9	24508.3	18076.4	0	0	0	0	0
Q99417	c-Myc-binding protein	MYCBP	39	3	9	3	103	12	5.91	10.47	18.578	1.87	0.00263014	0.016541	-0.29	0.401923	0.857543	0.11	0.979225	1	43.23	19.96	18.58	9.25	220157	151640	182433	740785	667551	616563	69119	149077	180581	246153	196328	165984
Q969H8	Myeloid-derived growth factor	MYDGF	31	5	11	5	173	18.8	6.68	9.57	16.792	-0.76	0.000240981	0.00296659	-0.05	0.238412	0.621258	-0.04	0.839188	1	13.63	7.2	6.69	1.46	1.21852e+06	1.37257e+06	1.23225e+06	726232	727013	745158	1.19193e+06	931766	1.19363e+06	1.19907e+06	1.11707e+06	1.29017e+06
P35580	Myosin-10	MYH10	16	26	45	18	1976	228.9	5.54	27.1	96.473	-0.05	0.873234	1	-0.25	0.852622	1	-0.04	0.934506	1	7.59	4.17	17.72	1.17	874700	634286	883210	845802	846319	829019	735697	795256	683246	849664	847843	788968
P35579	Myosin-9	MYH9	28	46	83	37	1960	226.4	5.6	49.18	170.321	0.44	0.0193885	0.0719099	0.19	0.0919174	0.348791	0.25	0.202816	0.574474	19.06	4.49	8.49	0.29	3.07966e+06	2.60588e+06	2.94485e+06	4.00017e+06	3.97746e+06	3.9857e+06	3.35034e+06	4.47254e+06	3.18756e+06	3.50735e+06	3.28574e+06	3.58517e+06
Q9UM54	Unconventional myosin-VI	MYO6	4	5	7	5	1294	149.6	8.53	0	9.602	1	0.134832	0.299339	0.82	0.322322	0.745919	0.8	0.333825	0.747955	19.33	32.85	46.31	6.68	143621	72761.7	0	209451	184310	204566	193448	180717	131722	224606	112336	178336
P41227	N-alpha-acetyltransferase 10	NAA10	20	6	8	6	235	26.4	5.64	2.34	19.412	-0.5	0.0040696	0.0222224	-0.46	0.0129552	0.106616	-0.42	0.0477122	0.241883	1.11	7.81	13.85	5.76	579583	766676	688799	487463	488201	440733	500617	498698	509189	515240	513268	587082
Q9BXJ9	N-alpha-acetyltransferase 15, NatA auxiliary subunit	NAA15	19	18	32	18	866	101.2	7.42	8.85	47.842	0.43	0.00408821	0.0222224	0.32	0.0119533	0.100873	0.41	0.00907147	0.0919778	8.69	7.08	6.48	1.12	1.30879e+06	1.27155e+06	1.43689e+06	1.76347e+06	1.72775e+06	1.75974e+06	1.56269e+06	1.84155e+06	1.62817e+06	1.5604e+06	1.79071e+06	1.73416e+06
Q14CX7	N-alpha-acetyltransferase 25, NatB auxiliary subunit	NAA25	3	2	2	2	972	112.2	6.64	0	4.124	6.64												60.97	0	0	0	6394.76	27418.6	17998.8	0	0	0	0	0	0
Q9GZZ1	N-alpha-acetyltransferase 50	NAA50	29	3	3	3	169	19.4	8.81	0	7.167	0.38	0.933116	1	0.37	0.808511	1	0.53	0.46131	0.898765	15.5	7.19	30.01	7.31	135247	133225	218625	176180	157326	181092	155396	210303	174280	181255	209363	195682
Q13765	Nascent polypeptide-associated complex subunit alpha	NACA	7	1	1	1	215	23.4	4.56	0	2.355	-0.62			-0.88			-6.64			3.02			23.13	28319.8	0	0	22760.3	14212.3	18467.3	0	15088.2	15746.4	0	0	0
Q4G0N4	NAD kinase 2, mitochondrial	NADK2	4	1	2	1	442	49.4	8.18	0	4.912	6.64			6.64			6.64			6.09			20.45	0	0	0	18800.7	16188.1	24092.9	15597.9	0	17000.7	0	0	25684.9
Q13564	NEDD8-activating enzyme E1 regulatory subunit	NAE1	8	3	4	3	534	60.2	5.4	0	5.631	1.47	0.0463435	0.133807	1.08	0.293598	0.707882	0.18	0.849655	1	38.3	29.05	1.06	22.43	0	39771.5	40369.8	111221	125276	79223.9	41462.4	94332.4	84615.3	68716.4	40742.7	45370.7
P43490	Nicotinamide phosphoribosyltransferase	NAMPT	21	8	14	8	491	55.5	7.15	0	22.182	0.36	0.0288571	0.0950517	0.55	0.00279777	0.0425736	0.59	0.00266508	0.0422719	1.62	13.68	13.81	3	486817	503888	386560	624685	593537	626182	712505	727874	705230	618687	732477	815503
Q9NR45	Sialic acid synthase	NANS	23	5	12	5	359	40.3	6.74	3	20.336	-0.49	0.00216857	0.0145222	-0.04	0.994153	1	0.17	0.0550838	0.264998	4.86	4.41	7.36	6.54	456475	515427	523838	365920	363736	407737	480355	502617	529288	578676	605650	554574
P55209	Nucleosome assembly protein 1-like 1	NAP1L1	3	2	2	2	391	45.3	4.46	0	6.092	6.64			6.64			6.64			16.12	36.14		16.84	0	0	0	49443.8	60298.7	43334.8	32853.2	44709.2	36204.7	30811.1	56671	66894.2
O43776	Asparagine--tRNA ligase, cytoplasmic	NARS1	19	8	11	8	548	62.9	6.25	11.7	25.464	0.39	0.141153	0.310383	0.49	0.0434873	0.216457	0.48	0.0503604	0.248238	2.47	2.13	21.95	4.37	401652	349485	531774	549340	503359	525503	562474	582755	555814	573531	549578	561916
P49321	Nuclear autoantigenic sperm protein	NASP	3	2	3	2	788	85.2	4.3	0	6.455	-0.71	0.0622316	0.164929	-0.2	0.826706	1	-0.13	0.385515	0.815845	11	24.91	9.64	15.99	153792	143505	173290	94192.1	121708	92380.2	156534	133577	127509	140245	90166.4	148089
Q8NCW5	NAD(P)H-hydrate epimerase	NAXE	10	2	3	2	288	31.7	7.66	0	8.104	-0.36	0.99243	1	-0.46	0.971576	1	-0.53	0.999833	1	32.24	41.43	42.69	10.26	46284.3	114787	112646	102781	87538.4	85525.7	98454.8	81979.8	49801.9	78088.3	56366.1	126818
Q15021	Condensin complex subunit 1	NCAPD2	9	9	14	9	1401	157.1	6.61	4.51	26.333	0	0.999198	1	-0.08	0.999239	1	0.31	0.0712589	0.305232	12.51	7.8	6.45	2.06	275772	296389	313795	291905	304007	296331	341921	275017	279530	380949	327125	367129
P42695	Condensin-2 complex subunit D3	NCAPD3	1	1	1	1	1498	168.8	7.5	0	2.169	6.64												20.51	0	0	0	6995.91	4663	5556.65	0	0	0	0	0	0
Q9BPX3	Condensin complex subunit 3	NCAPG	5	4	5	4	1015	114.3	5.59	2.31	14.64	1.38	0.31812	0.559918	0.81	0.888182	1	1.55	0.352601	0.769573	20.66	47.38	62.79	7.28	117533	43662.7	43212.8	113809	120989	104564	76789.8	62683	94877.1	172772	128293	59683.6
Q09161	Nuclear cap-binding protein subunit 1	NCBP1	3	2	4	2	790	91.8	6.43	0	5.18	1.26	0.287435	0.526604	0.85	0.69429	1	0.67	0.861933	1	9.75	23.32	84.72	3.65	244076	46072.6	82810.9	202960	188775	197723	158553	149628	130639	101053	162528	131901
Q9UBB6	Neurochondrin	NCDN	3	2	2	2	729	78.8	5.48	2.42	8.024	-0.01			-0.26			0.71			18.61			7.82	31286.7	0	0	27270.8	31093	31526.6	29883.8	22932.3	0	51060.2	0	0
P19338	Nucleolin	NCL	10	5	9	5	710	76.6	4.7	0	16.666	1.34	0.00164613	0.0119087	0.79	0.0120072	0.100873	0.84	0.0201679	0.139263	34.03	2.2	13.49	9	192839	147097	168987	365345	427274	430343	241455	456247	292141	306008	301553	293004
Q969V3	Nicalin	NCLN	7	3	5	3	563	62.9	6.89	4.18	12.061	0.27	0.992644	1	-0.21	0.961471	1	0.04	0.999763	1	23.94	28.14	92.79	18.65	35692	0	171900	94605.2	70492.2	102377	48194.6	78920.1	67530.3	61530.2	80586.6	108240
Q92542	Nicastrin	NCSTN	4	2	2	2	709	78.4	5.99	0	4.094	6.64			6.64			6.64			34.86	39.93		23.26	0	0	0	29273.1	18756.9	28888.9	0	9116.2	15081.5	16067.6	0	28712.1
Q9UGV2	Protein NDRG3	NDRG3	11	3	3	3	375	41.4	5.31	0	5.643	-0.22	0.963839	1	-0.47	0.960305	1	-0.43	0.997602	1	37.17	32.17	52.78	7.41	121739	35251.5	111189	85092.9	98144.1	95392.8	80522.7	87555.9	39834.4	82515.7	48972.4	96569.6
O95299	NADH dehydrogenase [ubiquinone] 1 alpha subcomplex subunit 10, mitochondrial	NDUFA10	14	4	4	4	355	40.7	8.48	0	10.951	0.52	0.551492	0.830325	0.18	0.819453	1	-0.62	0.662687	1	21.31	40.82	19.35	19.41	60909.5	0	80223.4	78877.2	117125	100300	79311.1	108947	74478.8	39572.3	45359.5	81325.1
Q9UI09	NADH dehydrogenase [ubiquinone] 1 alpha subcomplex subunit 12	NDUFA12	24	2	4	2	145	17.1	9.63	0	6.174	-0.41	0.058487	0.156206	-0.08	0.849317	1	0.3	0.578011	1	18.96	10.61	15.52	5.02	203384	160141	154366	117900	120386	129596	151159	191973	133240	197066	177992	220037
Q9P0J0	NADH dehydrogenase [ubiquinone] 1 alpha subcomplex subunit 13	NDUFA13	25	3	5	3	144	16.7	8.43	2.45	9.871	0.69	0.0456805	0.132367	0.48	0.0976251	0.361492	0.56	0.101611	0.38122	4.14	16.23	45.63	9.82	116788	44230.9	119334	209735	188337	172528	174144	161605	162966	190508	137235	171792
O00483	Cytochrome c oxidase subunit NDUFA4	NDUFA4	27	2	3	2	81	9.4	9.38	0	6.515	-0.54	0.619908	0.898143	-0.45	0.795738	1	-0.81	0.242329	0.641882	32.66	26.1	56.12	2.12	0	44891.7	103962	48749.7	47109.6	46916.6	39036.4	73614.8	49845.2	38888.9	47622.8	27784.2
P51970	NADH dehydrogenase [ubiquinone] 1 alpha subcomplex subunit 8	NDUFA8	22	3	4	3	172	20.1	7.65	0	7.143	-1.98	0.000622114	0.005804	-0.88	0.202516	0.558506	-0.03	0.954155	1	33.18	12.81	15.97	33.96	454338	331013	380453	96626.4	61890.1	126313	345654	197689	206706	372576	296382	374466
Q16795	NADH dehydrogenase [ubiquinone] 1 alpha subcomplex subunit 9, mitochondrial	NDUFA9	20	6	8	6	377	42.5	9.8	0	16.637	2.13	0.000300138	0.00343562	1.62	0.00220218	0.0366198	1.67	0.00115157	0.0252714	30.9	18.12	29.84	5.67	45291.5	38440.7	67174.6	194281	198325	215919	139611	103774	193105	140673	144059	192170
Q9P032	NADH dehydrogenase [ubiquinone] 1 alpha subcomplex assembly factor 4	NDUFAF4	21	3	4	3	175	20.3	8.82	0	6.684	0.88	0.500531	0.779785	0.65	0.946236	1	0.55	0.736302	1	52.71	9.46	68.08	2.27	34777.3	99339	0	104638	109390	107979	92264.1	121163	35286.2	99811	84186.3	86120.5
O96000	NADH dehydrogenase [ubiquinone] 1 beta subcomplex subunit 10	NDUFB10	14	2	4	2	172	20.8	8.48	2.12	6.622	-0.4	0.772958	1	-0.39	0.996545	1	-0.32	0.978536	1	20.32	12.8	25.11	1.97	193505	122295	200236	142688	148353	146353	144056	203703	147318	154538	181877	141970
O43676	NADH dehydrogenase [ubiquinone] 1 beta subcomplex subunit 3	NDUFB3	18	2	2	2	98	11.4	9.2	0	3.601	1.39	0.14408	0.31256	1.16	0.219434	0.584071	1.45	0.217608	0.600013	17.87	24.13	71.96	6.59	34607.9	50586.2	131597	139009	121936	132986	103695	112731	144626	138622	88008.2	139389
O95168	NADH dehydrogenase [ubiquinone] 1 beta subcomplex subunit 4	NDUFB4	8	1	1	1	129	15.2	9.85	0	2.834	-0.25	0.999982	1	-0.32	0.78335	1	-0.48	0.854959	1	24.78	12.64	28.97	7.95	94208.7	53334	92855.8	72185.4	77907.6	84616.8	74466	78109.3	47793.1	59417.5	76383.5	66462.6
P28331	NADH-ubiquinone oxidoreductase 75 kDa subunit, mitochondrial	NDUFS1	12	7	10	7	727	79.4	6.23	0	16.568	-0.27	0.353448	0.604088	0.25	0.948247	1	0.14	0.998924	1	5.38	16.55	35.38	4.87	325829	518608	268063	283391	257042	271042	388301	366890	408650	311853	432563	358712
O75306	NADH dehydrogenase [ubiquinone] iron-sulfur protein 2, mitochondrial	NDUFS2	29	9	20	9	463	52.5	7.55	7.69	33.638	0.14	0.929819	1	0.29	0.142197	0.455991	0.32	0.112097	0.398179	4.22	11.13	9.11	5.63	721923	699879	827644	813151	793125	729253	915195	841081	880774	787970	985809	902516
O75489	NADH dehydrogenase [ubiquinone] iron-sulfur protein 3, mitochondrial	NDUFS3	38	8	9	8	264	30.2	7.5	2.55	25.394	-0.43	0.172404	0.36044	-0.08	0.780978	1	-0.09	0.965239	1	20.89	13.3	10.34	4.14	187681	215786	230727	168423	159673	155329	223638	146797	204809	173182	226504	202895
O43920	NADH dehydrogenase [ubiquinone] iron-sulfur protein 5	NDUFS5	11	1	1	1	106	12.5	9.14	0	2.578	-0.87	0.00533764	0.0271765	-0.11	0.907124	1	0.01	0.915899	1	12.91	16.65	12.44	11.03	0	38200.4	45572.1	22789.3	23066.6	18817.6	43440	38681.8	33490.9	43021.7	31383.8	42082.5
P49821	NADH dehydrogenase [ubiquinone] flavoprotein 1, mitochondrial	NDUFV1	17	6	11	6	464	50.8	8.21	7.26	22.305	-0.49	0.307301	0.548655	-0.13	0.996895	1	0.15	0.999332	1	21.54	20.61	30.68	3.9	323662	597952	430400	306235	327287	306070	531858	356695	394664	493095	478507	331273
Q8WX92	Negative elongation factor B	NELFB	2	1	1	1	580	65.7	6.13	0	4.632	-0.36			-0.49			-0.32			10.11			43.06	24192.2	0	0	18887.2	11397	28137.6	17312.5	14393.2	17175.8	19434.7	0	0
Q8NBF2	NHL repeat-containing protein 2	NHLRC2	4	2	3	2	726	79.4	5.55	0	4.994	6.64			6.64			6.64			3.28			15.12	0	0	0	28837	22485.6	22333.2	25216	23938.8	25456.3	0	34235.3	0
Q9BPW8	Protein NipSnap homolog 1	NIPSNAP1	9	3	3	3	284	33.3	9.31	0	9.026	-0.07	0.999998	1	0.01	0.866904	1	0.88	0.000708738	0.0190077	7.91	5.24	20.23	10.04	128097	141001	93687.5	121886	129882	106322	119490	128632	139927	229007	235316	253175
O75323	Protein NipSnap homolog 2	NIPSNAP2	13	3	4	3	286	33.7	9.36	2.53	10.132	-0.39	0.234245	0.453867	0.15	0.962398	1	0.43	0.320987	0.735167	17.69	6.62	33.63	2.27	258054	383780	199237	196659	190418	198998	349689	285374	246728	344968	348276	387860
Q86X76	Deaminated glutathione amidase	NIT1	9	3	4	3	327	35.9	7.74	0	7.351	-0.63	0.445366	0.715956	-0.21	0.998108	1	-0.08	0.978391	1	1.34	12.27	30.46	5.24	293857	306688	165942	206346	187917	189559	253322	249169	255879	225728	277640	284804
Q9NQR4	Omega-amidase NIT2	NIT2	6	1	2	1	276	30.6	7.21	0	3.135	-0.28	0.82785	1	0.09	0.683289	1	0.23	0.69397	1	21.81	4.55	31.35	10.27	69029.4	130835	96482.9	77558.4	93295.2	79532.1	145693	100843	102661	109685	119993	113535
Q9NVX2	Notchless protein homolog 1	NLE1	3	1	2	1	485	53.3	7.34	0	3.383	6.64			6.64						16.78			56.43	0	0	0	0	7412.62	17255.5	24772.4	21437.2	17636.5	0	0	0
Q9BYT8	Neurolysin, mitochondrial	NLN	5	3	5	3	704	80.6	6.64	0	9.481	-0.31	0.946406	1	-0.21	1	1	0	0.992142	1	11.78	16.29	29.65	4.57	261338	294784	159112	210213	202854	222032	207579	225614	261145	261182	270605	197782
P15531	Nucleoside diphosphate kinase A	NME1	37	5	9	1	152	17.1	6.19	1.66	14.4	-1.05	0.000426181	0.00429139	-0.48	0.163536	0.496767	-0.64	0.0318295	0.184749	11.72	12.48	11.15	12.08	514556	415189	497031	207542	264736	240665	356195	429915	350211	310085	318561	387158
P22392	Nucleoside diphosphate kinase B	NME2	43	6	9	2	152	17.3	8.41	1.66	16.58	-0.67	0.00379847	0.0213058	-0.04	0.999603	1	-0.19	0.321202	0.735167	16.45	5.8	7.45	5.76	939318	986293	850495	590903	648163	584603	915099	1.08093e+06	777272	822240	742653	822972
P30419	Glycylpeptide N-tetradecanoyltransferase 1	NMT1	11	4	13	4	496	56.8	7.8	6.84	18.634	1.06	0.0294517	0.0960406	0.74	0.0693332	0.290479	0.5	0.24266	0.641882	26.83	8.8	48.26	5.39	223720	74303.3	177622	348491	388161	370427	296679	416955	249907	250758	224733	268070
Q13423	NAD(P) transhydrogenase, mitochondrial	NNT	8	8	14	8	1086	113.8	8.09	2.31	27.337	1.14	0.0603138	0.160109	0.68	0.395873	0.851392	0.68	0.202362	0.574474	31.68	25.42	45.97	7.78	191203	97390.9	0	295642	340162	301039	289187	219250	150114	322750	208251	218075
Q9Y3T9	Nucleolar complex protein 2 homolog	NOC2L	1	1	2	1	749	84.9	5.62	0	3.814	6.64												33.38	0	0	0	14472.2	8010.64	16154.8	0	0	0	0	0	0
Q9BVI4	Nucleolar complex protein 4 homolog	NOC4L	4	2	3	2	516	58.4	7.49	0	4.89	0.02	0.999984	1	-0.55	0.401688	0.857543	0	0.988957	1	51.84	23.08	28.87	6.38	105520	69743.1	0	92387	81292.2	87035.6	24502.7	80737.3	58784.1	82324.1	85492.6	122492
Q5JPE7	Nodal modulator 2	NOMO2	3	2	4	2	1267	139.4	5.76	0	7.276	0.66	0.677709	0.951978	0.15	0.998755	1	-0.62	0.990082	1	38.93	82.33	9.57	6.7	33511.4	35908.8	40415.5	58227	51149.3	56586.3	21141.3	39774.8	49234.2	19118.7	78714.1	23344
Q15233	Non-POU domain-containing octamer-binding protein	NONO	30	13	27	13	471	54.2	8.95	16.02	50.258	-0.88	1.91309e-05	0.000454078	-0.26	0.0256458	0.152084	-0.38	0.00534049	0.0643268	9.16	1.51	10.06	2.46	2.97454e+06	3.62049e+06	3.19483e+06	1.79076e+06	1.73335e+06	1.70684e+06	2.65941e+06	2.40036e+06	2.88486e+06	2.44412e+06	2.44776e+06	2.51061e+06
Q9Y2X3	Nucleolar protein 58	NOP58	6	2	3	2	529	59.5	8.92	2.07	9.279	0.92	0.0814271	0.204709	-0.13	0.84993	1	0.37	0.630144	1	30.48	46.09	35.06	11.8	24275.3	51136.8	44975.6	78916.9	85192.2	99149.1	40616.1	67130.3	41222	32101.4	58251.1	86398
P55786	Puromycin-sensitive aminopeptidase	NPEPPS	36	26	45	26	919	103.2	5.72	15.13	86.896	0.66	0.000401979	0.00420378	0.51	0.000825656	0.0199703	0.57	0.000997811	0.0231666	13.78	2.75	4.22	4.34	1.65679e+06	1.56156e+06	1.52806e+06	2.56415e+06	2.46693e+06	2.3509e+06	2.22544e+06	2.74105e+06	2.13687e+06	2.26674e+06	2.32338e+06	2.39455e+06
P06748	Nucleophosmin	NPM1	5	2	3	2	294	32.6	4.78	0	2.974	-1.5	0.00111869	0.00907319	-1.27	0.00834923	0.0836479	-0.82	0.054755	0.264209	24.81	24.34	23.41	7	288883	179645	231777	81954.6	81931.8	72400.1	88236.4	137997	96423.8	131201	106220	172041
O43847	Nardilysin	NRDC	6	6	10	6	1151	131.6	4.98	8.44	20.573	2.67			1.71			1.69			17.55	27.19		7.81	0	0	35001.7	238569	222872	203960	114787	135151	94806.3	138133	112684	78626.4
Q15738	Sterol-4-alpha-carboxylate 3-dehydrogenase, decarboxylating	NSDHL	9	2	4	2	373	41.9	8.06	0	5.703	0.07	0.999993	1	-0.02	0.99436	1	0.39	0.995716	1	17.42	34.87	47.16	18.36	51013.6	102055	0	83824.2	57829.8	75802.6	93851.2	71239.1	69396.4	94640.2	99419.6	48390.7
P46459	Vesicle-fusing ATPase	NSF	24	12	19	12	744	82.5	6.95	2.29	34.952	0.03	0.603995	0.88784	0.02	0.758511	1	0.04	0.553679	1	5.56	8.78	26.61	4.79	539816	315775	505974	498651	547618	515006	512199	523848	470679	519114	577377	485917
Q08J23	RNA cytosine C(5)-methyltransferase NSUN2	NSUN2	23	13	25	13	767	86.4	6.77	9.56	44.887	0.02	0.783502	1	0.5	0.00798323	0.0820188	0.37	0.0102721	0.0962334	9.45	8.94	15.33	2.61	746092	553975	713978	723323	739544	701930	1.01107e+06	881285	1.06181e+06	922468	1.06778e+06	913635
Q96CB9	5-methylcytosine rRNA methyltransferase NSUN4	NSUN4	4	1	2	1	384	43.1	8.18	0	3.739	0	0.918474	1	-0.41	0.910779	1	0.72	0.230878	0.627958	14.49	41.38	40.77	15.37	27708.8	67309.7	51846.5	64508.6	48535.4	51765	39068.8	44083.5	32894.1	85149.3	51373.1	122893
Q96P11	Probable 28S rRNA (cytosine-C(5))-methyltransferase	NSUN5	2	1	2	1	429	46.7	8.62	0	2.284	6.64			6.64									52.86	0	0	0	8569.28	3905.94	0	17618.5	0	0	0	0	0
Q8TCD5	5'(3')-deoxyribonucleotidase, cytosolic type	NT5C	13	2	3	2	201	23.4	6.64	0	4.78	-1.9	0.00585995	0.0292816	-0.65	0.499027	0.946977	-0.58	0.75975	1	32.83	36.56	31.36	26.92	38210.6	58447.7	73714.3	15704.8	11436.4	19874.8	51822.2	26635.1	37154.9	61957.3	39011.7	30973
Q5TFE4	5'-nucleotidase domain-containing protein 1	NT5DC1	9	3	4	3	455	51.8	6.35	0	6.745	-0.38	0.986664	1	-1.93	0.516507	0.963151	-0.19	0.923956	1	107.03	54.69	60.12	8.64	70133.7	0	173858	85110	84579.6	98192.8	19658.9	141454	28926.3	33569.9	96995.9	123935
Q9H857	5'-nucleotidase domain-containing protein 2	NT5DC2	6	3	4	3	520	60.7	6.77	0	7.507	0.32	0.478641	0.75619	0.47	0.34332	0.779966	0.45	0.406685	0.838494	10.73	13.26	54.15	7.73	137041	38319.8	101826	127230	132514	113836	146322	140985	118909	110418	139125	141442
Q9BSD7	Cancer-related nucleoside-triphosphatase	NTPCR	23	3	4	3	190	20.7	9.54	7.42	12.695	-1.08	0.00248955	0.0158819	-0.58	0.198552	0.550283	-0.44	0.136911	0.458852	18.06	8.96	23.84	3.83	817285	662258	502332	332364	309861	312998	594671	437126	444563	423566	502731	488756
Q9Y266	Nuclear migration protein nudC	NUDC	7	2	3	2	331	38.2	5.38	0	3.601	-0.33	0.515593	0.793295	0.31	0.865934	1	0.15	0.95563	1	7.25	6.25	51.5	11.45	68936.3	121101	42632.4	44965.1	55726.1	54664.3	77604.2	85481	89623.4	76299.2	76742.1	85109.3
O43809	Cleavage and polyadenylation specificity factor subunit 5	NUDT21	27	5	6	5	227	26.2	8.82	0	9.202	-0.45	0.00969508	0.0412872	0.19	0.637459	1	0.07	0.99996	1	1.24	4.47	8.28	15.93	547859	534751	622030	480607	350908	400728	625411	611989	625180	537099	585807	573143
Q9UKK9	ADP-sugar pyrophosphatase	NUDT5	4	1	2	1	219	24.3	4.94	0	2.64	-0.59	0.658497	0.938246	-0.13	0.99319	1	-0.57	0.842657	1	40.66	31.95	2.1	59.37	30541.6	0	31462.6	34151.5	8944.44	20642.3	41674.5	17887.1	28394.4	16609.4	0	26303.6
Q9BZD4	Kinetochore protein Nuf2	NUF2	2	1	1	1	464	54.3	8.27	0	2.265	-0.46	0.558466	0.837699	-1.1	0.139609	0.453098	-0.13	0.985939	1	36.62	11.41	39.6	5.77	38142.9	0	67812.4	36893.8	39808	35591.5	23775.1	42570.4	23416.2	53158.9	42476.1	46404.5
Q14980	Nuclear mitotic apparatus protein 1	NUMA1	1	1	1	1	2115	238.1	5.78	0	4.256	6.64			6.64									25.12	0	0	0	9180.85	13216.9	8414.16	0	11398.5	0	0	0	0
P57740	Nuclear pore complex protein Nup107	NUP107	1	1	2	1	925	106.3	5.43	0	3.774	6.64			6.64			6.64			72.05	0.98		15.76	0	0	0	32619.1	41978.4	31977.2	35577.7	7486.79	16604.4	55198.1	55965.1	0
Q8WUM0	Nuclear pore complex protein Nup133	NUP133	5	3	4	3	1156	128.9	5.1	0	6.246	6.64			6.64			6.64			33.93	45.78		26.8	0	0	0	40703.7	32178.4	23488.2	45008.8	24019.8	48713.9	37102.9	0	72619
O75694	Nuclear pore complex protein Nup155	NUP155	3	3	5	3	1391	155.1	6.16	0	9.412	-0.28	0.994853	1	-0.17	0.946238	1	-0.09	0.933443	1	39	45.56	9.68	18.9	45813.9	53019.5	55362.1	58956.6	43629.4	42637.8	27983.7	47111.1	64173.4	24410.7	67052.9	49749.5
Q5SRE5	Nucleoporin NUP188 homolog	NUP188	1	2	4	2	1749	195.9	6.73	0	4.452	6.64			6.64			6.64			51.24	40.93		6.97	0	0	0	65831.5	64783.3	73465.3	48995.2	52887	16177.8	60870.5	68476.7	28067
Q92621	Nuclear pore complex protein Nup205	NUP205	1	2	3	2	2012	227.8	6.19	0	4.729	6.64			6.64			6.64			51.44	10.75		11.77	0	0	0	76242.9	63310.5	79592.4	24627	76920.3	50929.4	53085.3	49409.1	42812.5
Q8TEM1	Nuclear pore membrane glycoprotein 210	NUP210	4	5	5	5	1887	205	6.81	0	14.636	0.58	0.353146	0.604088	-0.02	0.847282	1	0.47	0.852132	1	43.93	49.29	37.77	11.25	92472.2	47758.7	107899	138538	163886	133331	91421.2	165006	73836.2	128383	163145	52582.6
Q8NFH4	Nucleoporin Nup37	NUP37	4	1	3	1	326	36.7	5.92	0	3.854	0.05	0.772013	1	0.58	0.885048	1	0.6	0.937206	1	1.4	15.71	55.33	1.33	107278	244693	96334.3	110967	111325	108621	160518	161265	157069	128590	176042	162789
Q8N1F7	Nuclear pore complex protein Nup93	NUP93	5	4	7	4	819	93.4	5.72	0	9.727	1.18	0.0199348	0.0734583	1.25	0.0202673	0.128518	1.22	0.00765382	0.0817428	13.07	18.11	34.71	7.82	61666.9	62056.6	108372	151111	129163	140847	147314	154766	119858	140566	192632	144996
P52948	Nuclear pore complex protein Nup98-Nup96	NUP98	1	1	2	1	1817	197.5	6.4	0	2.38	-0.86			-1.25			-1.44			17.99			36.86	0	44189.6	0	32592.9	14947.2	24303.4	19416.9	13689.8	18614.6	0	16330.9	0
P61970	Nuclear transport factor 2	NUTF2	17	2	5	2	127	14.5	5.38	7.62	11.722	-0.9	0.0341335	0.105945	-0.59	0.280061	0.689714	-0.4	0.543984	0.992554	30.15	2.32	28.13	8.87	287345	514031	408096	229923	219314	193026	380753	270226	210119	300866	315189	308214
P04181	Ornithine aminotransferase, mitochondrial	OAT	60	25	51	25	439	48.5	7.03	42.88	106.325	-0.51	0.000638147	0.00589022	-0.08	0.9525	1	0.06	0.755085	1	11.17	6	1.15	3.61	4.69853e+06	4.69214e+06	4.60243e+06	3.3053e+06	3.31892e+06	3.10981e+06	5.10755e+06	4.10576e+06	4.45237e+06	4.64882e+06	4.89238e+06	5.23699e+06
O60502	Protein O-GlcNAcase	OGA	5	4	5	4	916	102.8	4.91	2.54	11.221	0.91	0.0435021	0.128125	1.05	0.0219462	0.134598	0.9	0.133486	0.449254	10.96	18.29	37.88	8.15	55604.7	115062	72248.3	152623	130748	136120	149840	171160	138076	96629.9	134910	135918
Q02218	2-oxoglutarate dehydrogenase, mitochondrial	OGDH	5	4	4	4	1023	115.9	6.86	0	9.368	-0.68			0.65			0.71			30.37	41.71		34.47	39493.6	0	0	24722.7	41251.6	22673.4	61871.9	34224.1	62018.5	64586.6	65650.4	27212.7
Q8N543	Prolyl 3-hydroxylase OGFOD1	OGFOD1	3	1	1	1	542	63.2	5.11	0	2.858	-1.59	0.0827121	0.206973	-0.32	0.98896	1	0.15	0.982231	1	32.79	27.09	50.13	24.84	140205	45449.2	98576.9	45775.5	32684.8	28826.5	107959	78826.2	55168	118658	109207	68333.6
O15294	UDP-N-acetylglucosamine--peptide N-acetylglucosaminyltransferase 110 kDa subunit	OGT	7	7	9	7	1046	116.9	6.7	2.03	19.278	-0.72	0.0433407	0.127883	-0.6	0.153316	0.478335	-0.72	0.0736521	0.312144	30	16.75	51.27	5.98	305766	709263	321795	195635	195463	175967	211618	186634	321960	181696	247689	195151
Q9NTK5	Obg-like ATPase 1	OLA1	12	3	4	3	396	44.7	7.81	0	8.887	0.06			0.52			0.16			52.82	10.13		19.61	56529.5	0	0	71532.3	48168.7	59119.7	34830.4	116266	80804.6	74289.6	62014.5	63325.5
O60313	Dynamin-like 120 kDa protein, mitochondrial	OPA1	6	5	6	5	960	111.6	7.87	2.37	15.772	0.42	0.670145	0.945173	0.7	0.872952	1	0.13	0.823614	1	58.47	15.39	37.11	8.4	88391.2	40133.9	80164.5	92152.3	107012	106971	34662.5	148120	130430	107647	80295.3	87755.8
Q13416	Origin recognition complex subunit 2	ORC2	3	1	1	1	577	65.9	6.51	0	4.052	6.64			6.64			6.64			30.92				0	0	0	0	6738.2	0	41642	22953.5	28508	0	0	28978.4
P22059	Oxysterol-binding protein 1	OSBP	8	5	7	5	807	89.4	7.3	2.25	16.785	-0.62	0.408298	0.669708	-0.22	0.973013	1	0.17	0.813297	1	12.16	11.45	42.72	7.08	322473	229086	128749	163565	149361	142490	218698	196218	171221	258611	281889	223895
Q9BXB4	Oxysterol-binding protein-related protein 11	OSBPL11	3	2	2	2	747	83.6	7.06	0	5.998	-1.42	0.149051	0.321186	-1.17	0.278256	0.687331	-0.68			59.35		13.46	27.22	0	50595.7	41804.4	13536.8	17230.2	23248.1	0	13099.5	32046.6	28772.2	0	0
Q9NPF4	Probable tRNA N6-adenosine threonylcarbamoyltransferase	OSGEP	12	3	3	3	335	36.4	6.35	0	5.375	0.8	0.0939732	0.227202	1.06	0.0259307	0.152651	1.11	0.0524224	0.254769	12.88	29.45	16.35	6.69	52595.2	0	41696.9	81770	82629.8	73054.7	106801	82425.4	97774.6	106581	101000	58765.1
Q15070	Mitochondrial inner membrane protein OXA1L	OXA1L	5	2	4	2	435	48.5	9.45	0	5.292	1.41	0.0902917	0.219805	1.3	0.287582	0.696501	1.46	0.127479	0.43637	32.89	21.91	60.91	8.32	58308.9	37567.6	122670	162365	154957	137757	75570.5	146066	143792	106759	161877	160047
P55809	Succinyl-CoA:3-ketoacid coenzyme A transferase 1, mitochondrial	OXCT1	13	4	5	4	520	56.1	7.46	0	9.798	0.17	0.961122	1	0.75	0.173412	0.515127	0.92	0.10781	0.388886	30.21	18.14	39.98	5.07	26731.1	0	47804.5	41661.4	37680.9	40265.2	45148.2	60259.4	82807.2	78430	67713.9	54249.4
O95747	Serine/threonine-protein kinase OSR1	OXSR1	2	1	2	1	527	58	6.43	0	4.783	0.14	0.999933	1	0.14	0.993121	1	0.51	0.713841	1	12.17	27.46	26.64	17.85	24805.6	0	36318	34554.9	33145.5	24432.1	32974.1	35035.6	27535.1	26523.3	42793.1	46415.8
P13674	Prolyl 4-hydroxylase subunit alpha-1	P4HA1	14	6	6	6	534	61	6.01	0	13.217	-1.23	0.000485811	0.00478109	-0.66	0.0155822	0.116553	-0.62	0.0258163	0.159682	7.1	11.06	29.57	0.34	272377	331863	479879	141740	140838	141594	223225	209452	193586	196941	245209	216489
P07237	Protein disulfide-isomerase	P4HB	7	3	4	3	508	57.1	4.87	2.43	10.864	0.38	0.706432	0.967154	-0.65	0.454292	0.912545	0.42	0.748441	1	34.97	19.76	4.59	15.84	103568	99399.8	108911	103811	141571	134407	66004	115653	65493.7	138505	141262	96979.6
Q9UQ80	Proliferation-associated protein 2G4	PA2G4	44	17	32	17	394	43.8	6.55	17.94	68.235	-0.42	0.00207697	0.0142648	-0.22	0.0935845	0.351051	-0.16	0.378762	0.805978	8.12	5.33	5.66	1.38	2.11535e+06	2.07787e+06	1.90011e+06	1.55732e+06	1.53944e+06	1.58229e+06	1.64947e+06	1.77956e+06	1.93951e+06	1.78577e+06	1.8594e+06	1.9835e+06
P11940	Polyadenylate-binding protein 1	PABPC1	8	4	8	4	636	70.6	9.5	0	14.139	-0.05	0.834224	1	-0.47	0.999999	1	-0.1	0.933064	1	28.18	12.24	38.77	1.36	279480	259892	122493	246028	252647	250600	169542	281500	187996	263662	206172	242136
Q9UNF0	Protein kinase C and casein kinase substrate in neurons protein 2	PACSIN2	7	3	3	3	486	55.7	5.2	2.4	9.786	-0.57	0.567576	0.846643	-0.39	0.620396	1	-0.57	0.770187	1	10.91	45.78	30.37	9.54	152321	196991	105019	102456	102787	120563	119823	97263.6	116212	83143.6	191038	102631
P43034	Platelet-activating factor acetylhydrolase IB subunit alpha	PAFAH1B1	33	13	18	12	410	46.6	7.37	0	31.983	-0.32	0.0735633	0.189666	0.19	0.687884	1	0.11	0.85476	1	13.92	8.67	11.6	1.95	1.04248e+06	1.20844e+06	965045	837929	855020	822337	1.33626e+06	1.00892e+06	1.18987e+06	1.24866e+06	1.05251e+06	1.12615e+06
Q15102	Platelet-activating factor acetylhydrolase IB subunit gamma	PAFAH1B3	7	2	2	2	231	25.7	6.84	0	3.836	6.64			6.64			6.64			42.47	1.34		14.44	0	0	0	21744	19620	25989.4	0	26459.2	49168.4	16916	16597.4	0
P22234	Multifunctional protein ADE2	PAICS	43	21	49	21	425	47	7.23	42.87	76.565	-0.24	0.00999434	0.0422274	0.01	0.710442	1	0.1	0.916952	1	7.5	5.2	5.78	0.82	4.513e+06	4.94514e+06	4.45495e+06	3.84128e+06	3.77903e+06	3.80916e+06	4.55481e+06	4.04586e+06	4.66958e+06	4.50079e+06	4.82234e+06	4.98845e+06
O75914	Serine/threonine-protein kinase PAK 3	PAK3	2	1	1	1	559	62.3	5.45	0	1.979	-0.76	0.288556	0.526843	-0.63	0.193377	0.546174	-0.53	0.250454	0.650194	31.44	40.52	22.75	6.13	74370.2	87596.6	54899	44607.5	43849	39736.9	48030.4	26095	48749	23939	51569.4	57720
Q9Y3D7	Mitochondrial import inner membrane translocase subunit TIM16	PAM16	9	1	1	1	125	13.8	9.7	0	2.407	-0.02			0.38			0.55			16.34	22.28		5.96	0	0	51551.5	54693.6	48626.7	50922.5	69669.6	67101.4	50825.7	51696.8	75281.1	80717.7
P51003	Poly(A) polymerase alpha	PAPOLA	4	3	4	3	745	82.8	7.37	0	6.677	0.68	0.248685	0.475566	0.46	0.525664	0.970815	0.63	0.301827	0.707679	8.29	15.14	53.3	6.14	91693.8	48898.9	152534	153857	136091	146599	126037	134450	113863	162380	119648	141432
O43252	Bifunctional 3'-phosphoadenosine 5'-phosphosulfate synthase 1	PAPSS1	6	3	3	3	624	70.8	6.86	0	6.885	-0.79	0.494809	0.774609	0.05	0.999465	1	-1.21	0.247526	0.647935	12.89	59.44	51.46	11.59	49812.3	0	106807	39589.5	42283.9	49408.4	75426	66826.4	86423.8	66209.9	21238.5	31497
P09874	Poly [ADP-ribose] polymerase 1	PARP1	54	49	108	49	1014	113	8.88	113.94	228.199	0.25	0.0684031	0.17846	0.21	0.156927	0.484047	0.21	0.133435	0.449254	11.76	3.33	4.69	1.7	1.04983e+07	9.75431e+06	9.637e+06	1.15129e+07	1.19022e+07	1.16383e+07	1.00952e+07	1.27616e+07	1.12533e+07	1.10652e+07	1.13056e+07	1.18095e+07
Q86TB9	Protein PAT1 homolog 1	PATL1	3	1	1	1	770	86.8	6.67	0	2.033	6.64						6.64						5.18	0	0	0	5588.59	6013.65	0	0	0	0	16612.3	0	0
P11498	Pyruvate carboxylase, mitochondrial	PC	70	65	264	65	1178	129.6	6.84	478.29	519.435	-2.52	8.19011e-08	1.65236e-05	-1.03	0.000106003	0.00633272	-0.7	0.00163057	0.0311549	15.42	5.73	9.95	3.02	7.97577e+07	9.72522e+07	9.13005e+07	1.58991e+07	1.59998e+07	1.51339e+07	5.10053e+07	3.73406e+07	4.4757e+07	5.19135e+07	5.80628e+07	5.63616e+07
Q15365	Poly(rC)-binding protein 1	PCBP1	26	6	9	2	356	37.5	7.09	7.21	23.566	6.64						6.64				33.69		23.75	0	0	0	18586.3	17423.5	11559.5	0	0	0	15306.7	24881.3	0
Q15366	Poly(rC)-binding protein 2	PCBP2	36	8	12	4	365	38.6	6.79	7.21	26.918	0.01	0.960581	1	0.18	0.0513666	0.238773	0.12	0.312787	0.72387	2.54	4.34	10.24	4.54	490815	400213	460630	480172	462655	438509	521251	519261	543461	470527	498952	512485
P05165	Propionyl-CoA carboxylase alpha chain, mitochondrial	PCCA	63	48	149	48	728	80	7.52	220.57	333.683	-2.49	2.4166e-07	3.0003e-05	-0.99	0.000216468	0.00997606	-0.59	0.00585001	0.0674224	17.12	5.88	12.26	2.1	3.92304e+07	5.00243e+07	4.36146e+07	7.9412e+06	7.77885e+06	7.61464e+06	2.53551e+07	1.79196e+07	2.19177e+07	2.66886e+07	2.99514e+07	2.8993e+07
P22061	Protein-L-isoaspartate(D-aspartate) O-methyltransferase	PCMT1	11	2	3	2	227	24.6	7.21	0	4.499	-1.29	0.000197538	0.00263493	-0.34	0.166108	0.499461	-0.46	0.169618	0.526605	6.37	11.99	10.19	17.08	175598	150778	184181	94735.8	71010.2	71658.4	138308	142382	125816	127232	126204	154983
P12004	Proliferating cell nuclear antigen	PCNA	72	14	31	14	261	28.8	4.69	40.12	59.409	-0.24	0.0010142	0.00838863	0.01	0.987802	1	0.09	0.186874	0.555421	2.55	5.85	1.56	2.07	4.05456e+06	4.17984e+06	4.09496e+06	3.4886e+06	3.47537e+06	3.3589e+06	4.12305e+06	3.95413e+06	4.14366e+06	4.14808e+06	4.34573e+06	4.65644e+06
Q9UHG3	Prenylcysteine oxidase 1	PCYOX1	6	2	2	2	505	56.6	6.18	0	4.935	-0.67	0.0246343	0.0862467	-0.56	0.157236	0.484047	-0.39	0.366732	0.788598	12.87	29.02	21.52	24.19	32485.3	44798.9	30534.8	20376.9	20630.4	12969.3	22033.6	26232.5	20540.5	20179.5	30599.9	0
O75340	Programmed cell death protein 6	PDCD6	20	2	2	2	191	21.9	5.4	0	5.56	-0.58	0.763014	0.999406	-1.07	0.24543	0.631386	-0.99	0.23364	0.628292	44.81	27.73	30.18	15.62	24365.4	45181.7	42088.2	32923.6	24082	28058.2	14485.7	27922.7	0	21127.5	16028.3	28033.7
Q8WUM4	Programmed cell death 6-interacting protein	PDCD6IP	31	20	31	20	868	96	6.52	18.74	70.342	0.15	0.643975	0.925956	0.31	0.0783439	0.311253	0.31	0.194564	0.566377	12.04	5.04	12.66	3.4	1.09216e+06	1.00043e+06	1.27953e+06	1.21094e+06	1.18932e+06	1.26962e+06	1.24769e+06	1.35519e+06	1.57661e+06	1.36289e+06	1.24495e+06	1.35741e+06
Q6L8Q7	2',5'-phosphodiesterase 12	PDE12	9	4	7	4	609	67.3	6.57	0	10.007	0.64	0.344955	0.593557	0.37	0.988241	1	0.74	0.32632	0.737327	50.68	25.97	33.69	6.84	64891.7	75834	37098.9	101439	108391	94519.5	30134	98011.8	84074.6	76649.6	108076	131104
P08559	Pyruvate dehydrogenase E1 component subunit alpha, somatic form, mitochondrial	PDHA1	35	12	27	12	390	43.3	8.06	12.21	40.371	-0.22	0.116854	0.267143	0.28	0.462676	0.914428	0.36	0.294331	0.703307	8.18	14.64	5.91	2.54	1.3037e+06	1.30749e+06	1.44393e+06	1.12004e+06	1.1291e+06	1.07638e+06	1.60058e+06	1.3772e+06	1.58357e+06	1.30927e+06	1.67905e+06	1.73191e+06
P11177	Pyruvate dehydrogenase E1 component subunit beta, mitochondrial	PDHB	28	8	20	8	359	39.2	6.65	25.46	32.742	-0.57	0.00385384	0.0213749	-0.11	0.582564	1	0.13	0.878833	1	12.74	11.24	8.37	2.11	1.47663e+06	1.56958e+06	1.74006e+06	1.08778e+06	1.05526e+06	1.04467e+06	1.62393e+06	1.45236e+06	1.25626e+06	1.49131e+06	1.86926e+06	1.72164e+06
P13667	Protein disulfide-isomerase A4	PDIA4	18	10	16	10	645	72.9	5.07	6.59	28.929	0.37	0.0876289	0.215018	0.24	0.145077	0.461557	0.09	0.771339	1	19.4	4.71	10.02	12.74	510077	428642	515180	564910	730388	658981	526600	766190	601857	554070	544041	506305
Q15084	Protein disulfide-isomerase A6	PDIA6	14	5	7	5	440	48.1	5.08	8.04	17.084	1.31	0.0861217	0.212214	1.33	0.0619835	0.272733	1.27	0.0886758	0.349819	25.98	4.86	69.28	8.08	176490	38164.5	88506.8	219635	195843	229701	222956	304359	183632	202889	223614	213329
Q29RF7	Sister chromatid cohesion protein PDS5 homolog A	PDS5A	2	2	2	2	1337	150.7	7.91	0	4.676	-3.06	0.0772069	0.197171	-2.7	0.366398	0.815173	-2.87	0.152673	0.493109	89.37	22.06	70.48	49.5	43837.7	314997	233239	42667.9	28026.7	14547	135511	28790.3	35947.7	44134.7	29697.4	31912.5
O00764	Pyridoxal kinase	PDXK	7	2	2	2	312	35.1	6.13	0	4.024	6.64			6.64									51.87	0	0	0	4258.51	11208.7	5724.1	17243	0	0	0	0	0
P30086	Phosphatidylethanolamine-binding protein 1	PEBP1	4	1	1	1	187	21	7.53	0	2.51	-0.93	0.042899	0.126811	-1.77	0.00303267	0.0442002	-0.86	0.192772	0.564551	38.95	29.41	9.45	20.37	54572.3	49012.5	59258	20806.4	31361.4	28705.2	12171.5	16016.9	25760.1	45918.1	30014.2	27165.4
O00541	Pescadillo homolog	PES1	2	1	1	1	588	68	7.33	0	3.403	-0.14	0.996529	1	-0.26	0.965275	1	-0.22	0.855362	1	15.81	57.36	4.38	11.57	38599.9	0	36282.3	39295.5	34011.6	31364	27905.6	34929.4	0	13687.1	32164.5	50548.4
O75381	Peroxisomal membrane protein PEX14	PEX14	3	1	1	1	377	41.2	4.94	0	2.144	-0.62	0.132049	0.294781	-0.65	0.281885	0.69172	-0.84	0.144998	0.476583	33.55	11.58	10.42	20.33	49295.4	42530.3	0	29732.8	30358.3	20592.6	22969.3	37255.9	0	23599.1	0	27809.1
O15067	Phosphoribosylformylglycinamidine synthase	PFAS	21	20	36	20	1338	144.6	5.76	25.68	74.842	-0.39	0.171857	0.359764	0.17	0.829254	1	0.09	0.63057	1	10.06	15.96	52.8	4.41	861981	925154	2.06726e+06	691695	708400	752956	1.04021e+06	872826	1.04914e+06	987245	1.01404e+06	748354
P17858	ATP-dependent 6-phosphofructokinase, liver type	PFKL	12	7	12	6	780	85	7.5	5.8	21.894	0.13	0.307813	0.548832	0.49	0.00712805	0.0755634	0.46	0.00421103	0.0544038	10.93	3.04	12.49	4.35	449103	424772	351117	487763	463570	447498	621947	594918	502465	575022	609160	582753
P08237	ATP-dependent 6-phosphofructokinase, muscle type	PFKM	15	10	14	9	780	85.1	7.99	4.45	26.853	-0.08	0.999866	1	-0.19	0.996061	1	0.09	0.461725	0.898765	12.61	5.22	12.34	4.51	487232	465709	383142	441173	420884	460651	501497	403818	408135	475526	527245	495404
Q01813	ATP-dependent 6-phosphofructokinase, platelet type	PFKP	10	6	7	6	784	85.5	7.55	0	14.15	1.76			2.11			1.12			43.78	29.81		11.39	27251	0	0	92199.6	86589.2	107595	49308.8	129368	117723	61379.5	59330.1	33820.1
P07737	Profilin-1	PFN1	39	4	5	4	140	15	8.27	2.28	13.469	-0.68	0.00633373	0.0310719	0.15	0.953194	1	0.16	0.885118	1	11.47	13.96	21.88	8.45	272997	260042	381474	170641	187583	158596	303050	302490	246351	305415	299660	381929
P18669	Phosphoglycerate mutase 1	PGAM1	58	11	25	11	254	28.8	7.18	24.31	55.015	-0.35	0.133991	0.297882	0.02	0.975981	1	-0.08	0.990917	1	2.09	5.66	17.75	5.99	1.43997e+06	1.75696e+06	2.06239e+06	1.51553e+06	1.36336e+06	1.37432e+06	1.83569e+06	1.7668e+06	1.77547e+06	1.65746e+06	1.80531e+06	1.62535e+06
P52209	6-phosphogluconate dehydrogenase, decarboxylating	PGD	34	15	32	15	483	53.1	7.23	31.08	59.329	0.33	0.0188245	0.0708222	0.14	0.210534	0.567879	0.25	0.059568	0.273432	9.3	2.75	15.51	1.74	1.93052e+06	2.04584e+06	1.50742e+06	2.50243e+06	2.42928e+06	2.42786e+06	1.9592e+06	2.13418e+06	2.35807e+06	2.28797e+06	2.36949e+06	2.24467e+06
P00558	Phosphoglycerate kinase 1	PGK1	69	21	39	21	417	44.6	8.1	43.74	85.909	-0.69	0.126241	0.283383	-0.32	0.240426	0.623485	0.05	0.999997	1	43.57	4.99	9.25	2.4	6.73017e+06	7.7982e+06	6.61588e+06	4.16042e+06	4.15754e+06	3.98857e+06	6.73801e+06	5.40413e+06	2.55857e+06	6.67945e+06	7.37401e+06	6.96156e+06
P36871	Phosphoglucomutase-1	PGM1	34	15	21	15	562	61.4	6.76	6.66	45.769	0.02	0.999959	1	0.09	0.979845	1	0.51	0.0888742	0.349819	4.84	26.56	8.86	4.17	708311	802077	678087	711164	767103	718071	730525	802388	752053	1.3226e+06	1.011e+06	774014
Q96G03	Phosphoglucomutase-2	PGM2	6	2	3	2	612	68.2	6.73	0	4.249	0.28			1.13			0.22			24.68	45.93		13.08	27734.4	0	0	33688.7	31714.6	40513	41459.3	68873.4	60659.3	32192	28766.1	63296.8
O95394	Phosphoacetylglucosamine mutase	PGM3	6	3	4	3	542	59.8	6.25	0	8.949	-0.4	0.0549877	0.149916	0.07	0.934959	1	-0.03	0.988252	1	17.77	12.32	15.76	1.92	290679	282535	372353	220923	226928	218692	305024	344864	240356	280002	346703	284062
A6NDG6	Glycerol-3-phosphate phosphatase	PGP	6	2	3	2	321	34	6.14	0	5.491	-0.23	0.215982	0.427725	0.34	0.998313	1	-0.08	0.577832	1	16.1	7.21	33.64	2.86	132583	223629	127136	116044	113347	109617	182877	167532	132348	138445	125335	120628
O00264	Membrane-associated progesterone receptor component 1	PGRMC1	24	6	14	4	195	21.7	4.7	8.55	15.972	0.34	0.407886	0.669708	-0.46	0.537182	0.973293	-0.09	0.999879	1	38.62	8.59	2.6	4.01	621595	653103	646778	803727	866487	816214	375359	774474	470033	608792	697890	598705
O15173	Membrane-associated progesterone receptor component 2	PGRMC2	19	4	5	2	223	23.8	4.88	2.06	9.999	6.64						6.64						52.13	0	0	0	7111.63	7744.57	17000.3	0	0	0	19454.5	0	0
P35232	Prohibitin	PHB	71	17	39	17	272	29.8	5.76	48.13	84.678	-0.48	0.000270144	0.00315951	-0.1	0.161055	0.492946	-0.01	0.991484	1	7.79	4.14	4.13	4.02	3.75888e+06	4.01318e+06	3.72249e+06	2.88154e+06	2.68822e+06	2.6911e+06	3.7181e+06	3.18116e+06	3.49636e+06	3.7357e+06	3.65913e+06	3.96064e+06
Q99623	Prohibitin-2	PHB2	57	15	50	15	299	33.3	9.83	70.31	83.11	0.14	0.0940339	0.227202	0.12	0.146766	0.464185	0.2	0.0150018	0.120404	7.03	2.42	3.86	0.65	3.0431e+06	2.93478e+06	2.81675e+06	3.19691e+06	3.23016e+06	3.23536e+06	2.96915e+06	3.41773e+06	3.18621e+06	3.28817e+06	3.45129e+06	3.37396e+06
Q8IWS0	PHD finger protein 6	PHF6	6	2	2	2	365	41.3	8.68	0	4.273	-1.07			-1.26			-0.27			4.23	20.21		8.08	0	0	49727.3	23697.2	22611	26413.7	0	20093.4	21331.3	41099.5	33772	50632.3
O43175	D-3-phosphoglycerate dehydrogenase	PHGDH	53	27	73	27	533	56.6	6.71	61.25	120.289	-0.59	0.0350156	0.108267	-0.16	0.4728	0.926641	-0.12	0.808679	1	22.79	4.58	12.27	4.75	5.13247e+06	6.56754e+06	5.85019e+06	4.14184e+06	3.78178e+06	3.87523e+06	5.99181e+06	5.23244e+06	3.75405e+06	4.98561e+06	5.42366e+06	5.3783e+06
P48426	Phosphatidylinositol 5-phosphate 4-kinase type-2 alpha	PIP4K2A	2	1	1	1	406	46.2	6.99	0	1.997	-2.91			-6.64			-6.64							0	39899	0	5315.84	0	0	0	0	0	0	0	0
Q9UG56	Phosphatidylserine decarboxylase proenzyme, mitochondrial	PISD	3	1	2	1	409	46.6	9.42	0	2.587	6.64			6.64			6.64			16.66			13.73	0	0	0	36281	30786.6	27717.8	29284	22321	22078.1	0	22331.8	0
Q00169	Phosphatidylinositol transfer protein alpha isoform	PITPNA	12	3	4	2	270	31.8	6.55	0	11.809	0	0.999234	1	0.26	0.838564	1	-0.37	0.965041	1	0.6	60.03	9.87	2.83	98954.7	112474	120577	112164	117422	111565	135033	133862	135400	185797	87154.7	59281.6
P48739	Phosphatidylinositol transfer protein beta isoform	PITPNB	31	7	15	6	271	31.5	6.87	11.47	24.362	0.04	0.896102	1	-0.15	0.990067	1	0	0.913686	1	18.02	4.69	27.96	7.24	527303	341157	610351	488815	563812	541336	473667	608278	434657	525745	552349	502943
Q5JRX3	Presequence protease, mitochondrial	PITRM1	9	7	10	7	1037	117.3	6.92	2.09	22.505	-0.09	0.401407	0.664483	0.51	0.31306	0.735029	0.82	0.0250821	0.156348	12.12	14.33	21.63	5.87	429757	609009	423259	369600	414084	403529	522425	613795	666302	633786	758827	846645
P14618	Pyruvate kinase PKM	PKM	72	40	132	40	531	57.9	7.84	188.81	301.399	-0.5	0.000130138	0.00196301	-0.1	0.272592	0.67749	-0.07	0.758098	1	7.47	1.29	4.36	2.98	1.40461e+07	1.49923e+07	1.52773e+07	1.10152e+07	1.03902e+07	1.05997e+07	1.4545e+07	1.25691e+07	1.4029e+07	1.42363e+07	1.40198e+07	1.43848e+07
Q16513	Serine/threonine-protein kinase N2	PKN2	3	1	2	1	984	112	6.3	0	2.596	0.16			-0.42			0.55			5.97	34.87		22.76	23409.1	0	0	32037.5	20149.4	26167	16768.8	0	18245.8	26605	44017.5	0
Q9Y263	Phospholipase A-2-activating protein	PLAA	10	4	6	4	795	87.1	6.37	0	10.731	0.11	0.989395	1	0.03	0.998808	1	0	0.998279	1	8.96	10.15	37.23	1.84	97646.6	135661	204903	143871	146538	149273	138390	147880	123600	150641	123020	135235
P19174	1-phosphatidylinositol 4,5-bisphosphate phosphodiesterase gamma-1	PLCG1	3	2	3	2	1290	148.4	6.05	0	7.359	0.36			1.06			-0.79			43.37			13.32	29632.2	0	0	38143.5	32645.6	42709.2	61671.9	31866.8	82498.2	17178.5	0	0
Q02809	Procollagen-lysine,2-oxoglutarate 5-dioxygenase 1	PLOD1	3	2	2	2	727	83.5	6.95	0	5.65	0.41			0.25			0.59			77.94	19.12		5.32	37168.3	0	0	50143.4	49526.3	45407.2	21704.4	109254	44105.2	73700.3	55955.8	51954.3
O60568	Multifunctional procollagen lysine hydroxylase and glycosyltransferase LH3	PLOD3	2	1	2	1	738	84.7	6.05	0	2.905	6.64						6.64							0	0	0	0	4370.06	0	0	0	0	19564.4	0	0
P13797	Plastin-3	PLS3	37	23	42	23	630	70.8	5.6	18.4	84.077	0.25	0.0096353	0.0411412	0.08	0.19587	0.546382	0	0.53151	0.977588	7.02	4.75	7.65	2.33	1.72629e+06	1.51127e+06	1.73531e+06	2.04989e+06	2.08887e+06	1.99395e+06	1.82784e+06	1.9798e+06	1.72249e+06	1.86752e+06	1.72523e+06	1.71885e+06
Q8IYS1	Peptidase M20 domain-containing protein 2	PM20D2	6	2	3	2	436	47.7	5.85	0	8.791	-0.07	0.761187	0.998015	0.14	0.95505	1	0.65	0.975267	1	34.28	42.79	76.16	12.83	159549	49286.6	45878.8	56144	44113.5	46924.3	84199.8	54304.9	44055.3	86246	77553.2	33692.4
Q10713	Mitochondrial-processing peptidase subunit alpha	PMPCA	21	8	14	8	525	58.2	6.92	12.51	26.884	-0.15	0.901004	1	-0.02	0.975974	1	-0.01	0.849921	1	5.63	15.55	22.7	7.15	551999	648981	407208	497660	512908	446605	587512	526483	546055	688143	547952	517724
O75439	Mitochondrial-processing peptidase subunit beta	PMPCB	22	9	14	9	489	54.3	6.83	12.64	37.448	-0.01	0.98918	1	0.61	0.306597	0.728303	0.54	0.277913	0.680284	19	4.1	46.75	5.86	332059	171861	477633	301905	329852	338005	505583	367637	534374	484271	449386	481351
P00491	Purine nucleoside phosphorylase	PNP	47	11	23	11	289	32.1	6.95	15.51	47.738	-0.21	0.0200809	0.0738281	0.18	0.542915	0.973293	0.18	0.282379	0.686451	7.2	4.56	6.8	1.54	1.19777e+06	1.20498e+06	1.34856e+06	1.03811e+06	1.04252e+06	1.06813e+06	1.36088e+06	1.22379e+06	1.40818e+06	1.36467e+06	1.42558e+06	1.30122e+06
Q8TCS8	Polyribonucleotide nucleotidyltransferase 1, mitochondrial	PNPT1	12	7	9	7	783	85.9	7.77	0	20.27	-0.3	0.670747	0.945173	-0.12	0.999869	1	-0.11	0.998752	1	6.18	3.81	29.32	9.84	375883	203997	302611	246042	268008	219941	268551	302375	277768	280385	268713	289964
Q9H488	GDP-fucose protein O-fucosyltransferase 1	POFUT1	16	4	6	4	388	43.9	8.53	0	12.382	-0.3			-0.08			0.2			37.9	19.72		4.6	84414.4	0	0	70835.4	68690.2	64663.5	123754	80129.6	58655.4	77834	116105	97142.3
P09884	DNA polymerase alpha catalytic subunit	POLA1	3	3	4	3	1462	165.8	5.85	0	7.817	-0.26	0.988646	1	-0.51	0.535645	0.973293	-0.69	0.539718	0.987019	30.69	38.75	15.83	18.22	0	70416.1	88165	65892	65687.4	88988.1	40140.6	74935.4	55395.1	48910.1	41174.4	83230.3
P28340	DNA polymerase delta catalytic subunit	POLD1	7	7	12	7	1107	123.6	7.03	6.93	16.598	0.39	0.00842465	0.0376659	0.46	0.00168797	0.0305922	0.5	0.0021455	0.036051	9.77	7.52	6.15	0.99	732596	703880	793431	945684	959791	963592	951603	1.00457e+06	1.14702e+06	938305	1.03433e+06	1.09004e+06
P49005	DNA polymerase delta subunit 2	POLD2	6	2	2	2	469	51.3	5.58	0	6.853	-1.8			-0.39			-0.31			5.68			20.49	0	0	38115.3	10964.5	12582.9	8279.38	30239.1	0	27904.5	30710.6	0	0
Q9Y2S7	Polymerase delta-interacting protein 2	POLDIP2	8	2	2	2	368	42	8.63	0	6.413	-0.46			-0.27			0.16			38.04	15.74		29.84	0	45214.3	0	32979	23034.3	42666.5	37381.8	53264.9	24182.9	50363.7	59784.4	43718
O95602	DNA-directed RNA polymerase I subunit RPA1	POLR1A	2	3	3	3	1720	194.7	7.03	0	7.349	6.64			6.64			6.64			55.64	11.95		24.14	0	0	0	41909.7	34053.9	54907.6	22241.7	0	51090.5	24471	28987.6	0
O15160	DNA-directed RNA polymerases I and III subunit RPAC1	POLR1C	19	4	5	4	346	39.2	5.5	0	13.367	1.42	0.00194721	0.0134884	1.71	0.000706498	0.0180886	1.19	0.00327711	0.0456516	4.68	22.9	31.31	11.24	23307	0	36561	77968.5	90758.6	73226	101446	92508.4	95823.1	94645.4	63588.1	66492.7
P24928	DNA-directed RNA polymerase II subunit RPB1	POLR2A	1	2	2	2	1970	217	7.37	0	3.96	0.51	0.527395	0.80684	0.76	0.231174	0.60533	0.67	0.138962	0.462822	21.64	15.91	39.81	5.95	51463.1	111871	69943.8	99413.9	91040.1	102182	86813.4	118479	135172	143304	111303	108695
P30876	DNA-directed RNA polymerase II subunit RPB2	POLR2B	8	6	9	6	1174	133.8	6.87	2.44	21.887	0.95	0.0194255	0.0719099	0.73	0.0188714	0.126082	0.5	0.0707777	0.304644	23.67	31	18.27	7.9	92624.6	71566.3	103688	182973	178776	157459	154076	150535	224549	205226	131272	118082
P52434	DNA-directed RNA polymerases I, II, and III subunit RPABC3	POLR2H	11	1	2	1	150	17.1	4.68	0	3.617	0.24	0.652576	0.933739	0.09	0.806971	1	0.34	0.751433	1	3.21	25.69	40.63	9.23	132081	101850	54557.1	105682	126856	120438	107758	108392	114171	128548	81602.9	136580
P62875	DNA-directed RNA polymerases I, II, and III subunit RPABC5	POLR2L	16	1	1	1	67	7.6	7.77	0	2.894	6.64			6.64			6.64			19.89	18.52		45.68	0	0	0	18691	19191.9	7088.39	35064.9	24670.4	36226.5	28365	0	36914.9
Q9NW08	DNA-directed RNA polymerase III subunit RPC2	POLR3B	2	2	3	2	1133	127.7	8.5	0	4.21	-0.64	0.297763	0.535177	0.18	0.87404	1	-0.18	0.862702	1	24.02	28.82	90.86	4.38	152326	104816	549972	103420	94964.6	97674.6	172958	114501	185425	134660	126741	208600
Q9BUI4	DNA-directed RNA polymerase III subunit RPC3	POLR3C	3	1	1	1	534	60.6	7.31	0	4.009	6.64			6.64			6.64						18.41	0	0	0	7209.32	4957.29	6344.93	15836.9	0	0	17194.9	0	0
Q9NVU0	DNA-directed RNA polymerase III subunit RPC5	POLR3E	3	2	3	2	708	79.8	6.47	0	4.761	6.64			6.64			6.64			19.02			15.88	0	0	0	34022.7	27792.2	38335.7	30152.2	35264.4	43865.2	14956.7	0	0
P16435	NADPH--cytochrome P450 reductase	POR	13	7	9	7	677	76.6	5.58	0	20.16	1.62	0.173485	0.362231	1.26	0.515225	0.962987	1.21	0.554457	1	17.17	13.86	84.15	3.59	61372.3	50147.2	213239	194830	188533	181338	146935	162860	115104	142375	154090	116750
Q15181	Inorganic pyrophosphatase	PPA1	45	8	11	8	289	32.6	5.86	1.63	16.069	-0.13	0.712208	0.972508	0.15	0.75388	1	0.19	0.400858	0.835077	17.16	6.94	0.36	2.11	562084	558158	559182	510532	507026	527343	621722	501429	710370	593156	681702	638898
Q9H2U2	Inorganic pyrophosphatase 2, mitochondrial	PPA2	14	3	4	3	334	37.9	7.39	2.02	7.293	-0.46	0.0629205	0.165938	-0.3	0.202838	0.558506	-0.23	0.630076	1	18.76	16.48	6.3	8.6	204357	195897	221520	160236	149056	134836	132494	165765	193973	173919	157283	215582
Q06203	Amidophosphoribosyltransferase	PPAT	29	14	21	14	517	57.4	6.76	11.67	42.452	-0.07	0.539386	0.818384	0.17	0.760051	1	0.24	0.471717	0.910288	5.33	7.02	15.28	3.92	831932	884064	1.10252e+06	879202	813504	839509	994139	953572	1.05942e+06	1.04138e+06	969207	1.11551e+06
P62937	Peptidyl-prolyl cis-trans isomerase A	PPIA	47	8	15	7	165	18	7.81	8.57	31.513	-1.12	1.98908e-06	0.000102723	-0.55	0.000482323	0.0138926	-0.15	0.145176	0.476583	5.45	1.01	11.3	4.82	2.96437e+06	2.56053e+06	2.38339e+06	1.10952e+06	1.22082e+06	1.18178e+06	1.90026e+06	1.7156e+06	1.75381e+06	2.30576e+06	2.31756e+06	2.27257e+06
P23284	Peptidyl-prolyl cis-trans isomerase B	PPIB	25	5	8	4	216	23.7	9.41	2.86	18.566	0.13	0.68808	0.95621	0.15	0.397308	0.852205	0.32	0.111518	0.397551	13.22	7.5	13.62	1.94	432724	328706	386273	423258	408418	421553	387437	502460	429809	436784	481725	507131
O43447	Peptidyl-prolyl cis-trans isomerase H	PPIH	8	2	2	1	177	19.2	8.07	0	4.36	-1.15			-0.75			-1.31			10.58	37.42		35.18	0	0	55757.6	16744.8	34714	25205.5	29954.6	37017.2	33268.6	40185.5	22506.2	21520.9
Q9Y3C6	Peptidyl-prolyl cis-trans isomerase-like 1	PPIL1	7	1	2	1	166	18.2	7.99	0	3.813	0.15	0.614004	0.894549	0.01	0.890224	1	-0.06	0.8408	1	7.84	9.09	50.79	2.73	124083	38450.9	94144.4	104299	103298	108715	83832.2	97533.6	94598.4	90290.5	104732	89360.9
P49593	Protein phosphatase 1F	PPM1F	10	3	4	3	454	49.8	5.1	2.28	10.406	0.58	0.30706	0.548655	1.07	0.117335	0.403541	0.87	0.116684	0.409928	25.23	22.38	55.87	8.31	126170	35062	83541.2	124790	118663	139301	116151	175585	194547	200511	153019	129786
Q9Y570	Protein phosphatase methylesterase 1	PPME1	8	2	2	2	386	42.3	5.97	0	2.597	6.64			6.64									32.33	0	0	0	9018.03	5662.36	0	0	12816.7	0	0	0	0
P62136	Serine/threonine-protein phosphatase PP1-alpha catalytic subunit	PPP1CA	44	13	25	3	330	37.5	6.33	6.72	45.002	-0.28	0.997029	1	-0.12	0.970103	1	0.19	0.799887	1	15.84	13.01	39.57	9.13	94942.5	172833	223612	164157	139136	142565	200384	159323	149736	158629	203512	197018
P62140	Serine/threonine-protein phosphatase PP1-beta catalytic subunit	PPP1CB	41	13	26	3	327	37.2	6.19	6.72	46.119	-0.26	0.143854	0.31256	0.21	0.165129	0.498789	0.16	0.757886	1	11.26	5.97	11.7	5.93	1.27073e+06	1.08639e+06	1.0159e+06	1.00034e+06	909457	899484	1.50841e+06	1.25741e+06	1.23969e+06	1.12776e+06	1.21792e+06	1.26991e+06
P62714	Serine/threonine-protein phosphatase 2A catalytic subunit beta isoform	PPP2CB	42	9	14	8	309	35.6	5.43	11.07	33.992	-0.94	5.38274e-05	0.000998591	-0.15	0.26324	0.665477	-0.21	0.309789	0.719249	9.02	3.19	13.16	3.88	791834	691089	608602	372559	344695	359345	621034	545163	651149	632097	599162	597638
P30153	Serine/threonine-protein phosphatase 2A 65 kDa regulatory subunit A alpha isoform	PPP2R1A	24	9	12	9	589	65.3	5.11	3.1	35.024	0.54	0.727721	0.985354	0.72	0.977903	1	1	0.298061	0.704267	44.57	7.31	37.41	9.87	154901	298744	173577	252409	296375	249534	285925	322485	119564	306141	348652	348332
P63151	Serine/threonine-protein phosphatase 2A 55 kDa regulatory subunit B alpha isoform	PPP2R2A	10	4	9	4	447	51.7	6.2	2.42	15.477	0	0.728526	0.98554	0.34	0.142062	0.455991	0.15	0.480499	0.922695	7.88	7.67	28.51	4.1	280696	156404	256680	250465	255800	270928	287008	324338	334075	284014	252089	292162
Q14738	Serine/threonine-protein phosphatase 2A 56 kDa regulatory subunit delta isoform	PPP2R5D	6	3	3	1	602	69.9	8.13	0	6.004	0.23			-0.15			-0.2			30.13	50.28		6.67	0	49070.8	0	57477.6	51156.3	57643.5	35708.4	0	55042.4	83797.1	42623.1	33486.3
Q08209	Serine/threonine-protein phosphatase 2B catalytic subunit alpha isoform	PPP3CA	7	3	4	3	521	58.7	5.86	0	6.109	6.64			6.64			6.64			47.18	20.32		1.25	0	0	0	50903.9	50978.3	49848.6	69101.9	34527.1	0	45176.3	59212.8	40340.9
P60510	Serine/threonine-protein phosphatase 4 catalytic subunit	PPP4C	8	2	3	1	307	35.1	5.06	0	4.962	-1.43	0.00324972	0.0192833	-0.19	0.996506	1	0.8	0.173412	0.53188	35.43	18.61	14.7	29.38	63189.2	46979.5	55267.8	21843.2	20544	12032.9	48562.7	46133.4	83796.3	72285.4	96107.7	105120
P53041	Serine/threonine-protein phosphatase 5	PPP5C	7	3	4	3	499	56.8	6.28	0	8.134	-0.12			-1.06			-0.66				3.57		16.43	0	0	36086.2	30192	33267.2	41306.7	0	0	17332.5	22310.7	23464.9	0
O00743	Serine/threonine-protein phosphatase 6 catalytic subunit	PPP6C	19	4	6	4	305	35.1	5.69	0	9.596	0.54	0.205896	0.410267	1.01	0.0212776	0.131497	0.75	0.15059	0.48835	14.19	16.31	27.7	3.21	112983	96943.2	162944	172257	162121	164281	228062	229696	176912	189623	140735	189799
P50897	Palmitoyl-protein thioesterase 1	PPT1	11	2	3	2	306	34.2	6.52	7.04	9.31	-1.31			-1.21			-0.75			52.17	4.44		9.11	0	0	57121.6	23083.8	24410.8	20366.1	36339.4	0	16753.2	32856.6	34987.8	0
Q06830	Peroxiredoxin-1	PRDX1	60	16	44	13	199	22.1	8.13	44.03	75.323	-0.55	6.70643e-05	0.00117654	-0.34	0.00820475	0.0832344	-0.24	0.00974408	0.0946434	5.32	6	4.3	3.8	5.39993e+06	5.42908e+06	5.02141e+06	3.46339e+06	3.711e+06	3.69143e+06	4.25945e+06	4.66658e+06	4.26342e+06	4.11546e+06	4.576e+06	4.57376e+06
P32119	Peroxiredoxin-2	PRDX2	32	6	16	5	198	21.9	5.97	10.51	27.735	-0.24	0.58209	0.862712	0.03	0.942596	1	-0.14	0.816728	1	24.82	6.1	10.95	12.98	525120	651627	572999	431678	559022	485924	401653	669636	586358	520776	549162	485996
P30048	Thioredoxin-dependent peroxide reductase, mitochondrial	PRDX3	30	6	7	6	256	27.7	7.78	0	14.703	1.23	0.0669319	0.175086	1.55	0.0560395	0.253928	1.07	0.105423	0.387358	32.76	14.94	46.36	5.34	88860.8	166149	71370.9	201579	223540	208086	141652	278191	260827	229402	186481	173294
Q13162	Peroxiredoxin-4	PRDX4	8	3	8	1	271	30.5	6.29	6.29	13.943	-0.71	0.0310188	0.0985517	-0.77	0.0203175	0.128518	0.01			9.97		17.69	9.18	0	45939.2	35725.3	28893.1	24836.4	24647.1	23137.3	27715	23771.6	40682.6	0	0
P30041	Peroxiredoxin-6	PRDX6	31	7	12	7	224	25	6.38	2.32	20.896	0.49	0.0912642	0.221838	-0.09	0.986136	1	0.15	0.884386	1	15.97	16.55	11.24	9.05	769166	618596	666398	840361	1.00777e+06	934720	579627	781806	626635	741351	870508	623971
P48147	Prolyl endopeptidase	PREP	10	5	5	5	710	80.6	5.86	2.56	15.866	0.27	0.680037	0.953588	0.32	0.273313	0.678236	0.16	0.69239	1	20.63	11.24	24.26	5.41	199140	154217	122547	185903	189392	170863	254836	172941	193019	205604	168657	171899
P49642	DNA primase small subunit	PRIM1	9	4	7	4	420	49.9	8.21	0	8.535	0.9			0.41			0.51			41.86	27.19		8.65	0	0	59670.5	123781	111255	104488	38953.1	79469.7	97992.2	54373.2	95298.8	84691.2
P49643	DNA primase large subunit	PRIM2	11	5	7	5	509	58.8	7.91	0	13.267	0.21	0.416879	0.679639	0.01	0.923158	1	0.29	0.18665	0.555421	8.79	2.93	20.18	1.77	137331	206630	171109	199424	192690	197623	169171	197822	171997	214259	202084	208792
Q13131	5'-AMP-activated protein kinase catalytic subunit alpha-1	PRKAA1	6	2	2	2	559	64	8.12	0	6.379	0.66	0.238144	0.459217	0.68	0.207632	0.562876	0.54	0.366558	0.788598	8.59	11.37	52.6	15.35	60751.8	0	27812.8	64929.1	75656.6	55601.1	61263.8	72630.1	65849	53872.4	67534.7	59590.3
P17612	cAMP-dependent protein kinase catalytic subunit alpha	PRKACA	10	5	5	5	351	40.6	8.79	0	9.092	0.5	0.495654	0.775179	0.27	0.948663	1	-0.33	0.906189	1	18.8	20.61	46.66	4.53	192229	0	96855.2	193928	192421	178454	165034	177973	122258	147904	108528	102489
Q9UGJ0	5'-AMP-activated protein kinase subunit gamma-2	PRKAG2	2	1	1	1	569	63	9.35	0	3.181	-1.6			-0.03			0.53			26.21	11.23		26.97	33449.3	0	0	15961.2	9676.48	11072.3	34796	32855.7	20581.6	0	52383.6	44674.8
P13861	cAMP-dependent protein kinase type II-alpha regulatory subunit	PRKAR2A	33	11	18	11	404	45.5	5.07	8.43	39.268	-0.1	0.967927	1	-0.13	0.999638	1	0.1	0.713159	1	17.24	8.31	26.58	4.14	304459	417315	525460	392290	389635	363668	367374	497228	380312	447385	515720	448591
P41743	Protein kinase C iota type	PRKCI	5	2	3	2	596	68.2	5.85	0	3.808	0.43	0.895913	1	0.4	0.585876	1	0.77	0.280092	0.681925	28.85	3.42	38.67	7.69	72694.7	140435	78384.3	114310	98031.9	105589	99499.1	103261	162056	138441	134120	129286
P14314	Glucosidase 2 subunit beta	PRKCSH	2	1	2	1	528	59.4	4.41	4.17	4.195	-1.2	0.0105124	0.0441848	-0.29	0.4435	0.900265	-0.8	0.0682477	0.299919	15.52	26.52	13.8	17.86	0	106900	87893.7	34637.3	49710.9	42266.4	59977.7	79871	79352.1	71776.7	55758	41855.6
P78527	DNA-dependent protein kinase catalytic subunit	PRKDC	17	58	89	58	4128	468.8	7.12	24.41	172.44	0.81	0.000205615	0.00267631	0.8	0.000312071	0.0114402	0.91	0.000120866	0.00763226	14	6.1	3.22	5.39	1.74484e+06	1.77448e+06	1.85637e+06	3.26171e+06	2.92801e+06	3.11095e+06	3.07963e+06	3.41339e+06	2.57286e+06	3.00757e+06	3.32794e+06	3.36722e+06
Q99873	Protein arginine N-methyltransferase 1	PRMT1	52	15	28	15	371	42.4	5.35	13.05	59.894	0.04	0.999176	1	0.39	0.0362773	0.188152	0.28	0.0944605	0.366406	7.59	7.27	11.79	2.49	1.38823e+06	1.10569e+06	1.19125e+06	1.22885e+06	1.23181e+06	1.17811e+06	1.5663e+06	1.6253e+06	1.40102e+06	1.36804e+06	1.4467e+06	1.57869e+06
O60678	Protein arginine N-methyltransferase 3	PRMT3	8	4	6	4	531	59.9	5.35	0	9.801	0.05	0.999376	1	0.58	0.266674	0.665859	0.74	0.0853204	0.342565	22.3	9.4	42.43	1.79	112837	0	60758.6	85662.2	85469.7	82940.4	123795	152213	96804.7	138494	160898	136185
O14744	Protein arginine N-methyltransferase 5	PRMT5	10	6	13	6	637	72.6	6.29	2.27	17.796	0.15	0.179877	0.370587	0.09	0.307472	0.728303	0.05	0.337754	0.753596	10.71	7.23	13.38	0.88	973876	774863	998029	1.08407e+06	1.07746e+06	1.0962e+06	1.03735e+06	1.17743e+06	953654	1.00118e+06	1.00702e+06	1.13518e+06
Q9UMS4	Pre-mRNA-processing factor 19	PRPF19	23	7	17	7	504	55.1	6.61	28.01	38.934	-0.12	0.566632	0.846016	0.32	0.016475	0.116553	0.34	0.0104325	0.0971682	11.9	7.9	3.74	2.58	1.0994e+06	1.08276e+06	1.02332e+06	999207	999056	955195	1.54002e+06	1.21483e+06	1.3559e+06	1.37443e+06	1.2977e+06	1.51523e+06
O43395	U4/U6 small nuclear ribonucleoprotein Prp3	PRPF3	5	2	2	2	683	77.5	9.5	0	3.692	0.01	0.998472	1	-0.4	0.746061	1	-0.14	0.965562	1	39.91	42.68	29.9	13.02	28051.3	52496.1	44519.7	36252.2	46606.6	44866.2	17901.9	33787.6	42681.4	40437.6	20364.8	52135.8
O94906	Pre-mRNA-processing factor 6	PRPF6	3	3	4	3	941	106.9	8.25	0	7.172	0.81	0.224432	0.43854	0.84	0.484343	0.935961	0.12	0.946141	1	35	37.84	5.39	4.37	37991.3	0	41001.4	73810	67903.7	69366.8	37254.7	70814.3	77837.1	43009.5	67769.4	32563.9
P60891	Ribose-phosphate pyrophosphokinase 1	PRPS1	42	14	23	6	318	34.8	6.98	20.99	50.059	0.05	0.987714	1	0.19	0.0687943	0.289727	0.2	0.0193981	0.135702	3.69	2.79	6.42	4.9	1.31056e+06	1.23258e+06	1.40117e+06	1.35979e+06	1.25545e+06	1.37548e+06	1.5095e+06	1.40935e+06	1.49601e+06	1.57201e+06	1.50442e+06	1.49365e+06
P11908	Ribose-phosphate pyrophosphokinase 2	PRPS2	31	10	17	2	318	34.7	6.61	19.17	38.477	0.56	0.311904	0.551988	0.64	0.205456	0.562651	0.2	0.634029	1	14.28	8.13	62.87	1.79	98524	148506	31964.4	141247	145309	146032	143211	153732	187336	127045	108900	113329
Q14558	Phosphoribosyl pyrophosphate synthase-associated protein 1	PRPSAP1	8	2	3	1	356	39.4	7.2	0	5.791	0.04	0.995842	1	-0.07	0.985332	1	-0.38	0.372022	0.795699	21.55	42.94	16.55	8.51	80582.8	104598	78387.9	90622	76509.5	82569.6	76545.5	101950	67900.6	61967.1	37723.7	92661.1
O60256	Phosphoribosyl pyrophosphate synthase-associated protein 2	PRPSAP2	20	5	9	4	369	40.9	7.44	0	16.776	0.8	0.440704	0.710585	0.23	0.997481	1	0.03	0.970868	1	30.24	29.65	61.22	10.33	51137.3	129210	0	143116	118340	141555	112673	95095.4	59734.5	128161	75755.5	83123.2
Q96M27	Protein PRRC1	PRRC1	3	1	1	1	445	46.7	5.83	0	2.438	6.64			6.64			6.64				2.71		48.63	0	0	0	15501	6784.63	7525.29	0	16022.9	0	18740.3	18035.2	0
Q9Y617	Phosphoserine aminotransferase	PSAT1	59	19	51	19	370	40.4	7.66	51.13	97.535	-0.19	0.0555802	0.150631	0.02	0.999696	1	-0.02	0.878973	1	2.97	3.78	10.85	1.15	2.99489e+06	2.75955e+06	3.41427e+06	2.63346e+06	2.63694e+06	2.5831e+06	2.93815e+06	3.11786e+06	3.03948e+06	3.04484e+06	2.94933e+06	2.82335e+06
P25786	Proteasome subunit alpha type-1	PSMA1	44	9	16	9	263	29.5	6.61	10.18	32.132	-0.47	0.0142143	0.0560927	-0.02	0.995776	1	0.14	0.279872	0.681925	15.22	5.52	6.85	2.41	616904	562373	644115	463605	443733	446065	607117	534722	722300	672875	743613	681362
P25787	Proteasome subunit alpha type-2	PSMA2	63	11	24	11	234	25.9	7.43	25.97	54.124	-0.09	0.910014	1	0.33	0.0929078	0.349798	0.22	0.162684	0.512024	8.85	12.9	8.8	4.05	956968	1.13967e+06	1.03288e+06	1.03766e+06	968156	968126	1.30084e+06	1.15991e+06	1.38423e+06	1.19973e+06	1.11563e+06	1.42663e+06
P25788	Proteasome subunit alpha type-3	PSMA3	38	9	22	9	255	28.4	5.33	9.25	42.676	-0.39	0.176863	0.366911	-0.18	0.90179	1	-0.09	0.978517	1	4.27	0.9	16.34	1.88	2.22892e+06	2.25991e+06	1.66464e+06	1.70606e+06	1.75334e+06	1.6917e+06	1.97331e+06	1.83925e+06	1.98996e+06	2.07002e+06	2.09396e+06	2.10727e+06
P25789	Proteasome subunit alpha type-4	PSMA4	18	4	8	4	261	29.5	7.72	0	9.115	0.7	0.0190194	0.0712234	0.84	0.00655024	0.0709097	0.55	0.0752242	0.315265	19.57	5.08	29.19	6.96	175035	95060.7	148554	241000	266928	234313	239582	265505	346061	218894	199791	218004
P28066	Proteasome subunit alpha type-5	PSMA5	39	6	9	6	241	26.4	4.79	8.25	22.37	-0.3	0.445364	0.715956	0.29	0.933348	1	0.27	0.999972	1	10.43	24.24	26.76	11.22	238957	394356	276279	258437	207559	225133	338374	354718	289099	217353	333685	351714
P60900	Proteasome subunit alpha type-6	PSMA6	30	6	17	6	246	27.4	6.76	14.66	25.152	-0.75	0.00858129	0.0381548	-0.01	0.99998	1	0.19	0.854676	1	24.42	15.98	11.83	1.13	682761	708235	846748	417721	426862	419864	702171	600527	957590	707706	969441	805570
O14818	Proteasome subunit alpha type-7	PSMA7	49	9	17	9	248	27.9	8.46	19.82	33.982	-0.27	0.127897	0.286304	-0.03	0.89652	1	0.06	0.954962	1	17.84	4.42	3.55	3	1.01052e+06	1.0844e+06	1.05625e+06	889242	876986	839223	1.03309e+06	973832	1.34482e+06	1.13282e+06	1.10288e+06	1.03847e+06
P20618	Proteasome subunit beta type-1	PSMB1	20	5	11	5	241	26.5	8.13	19.92	21.438	-0.4	0.0136621	0.0543118	0.03	0.99994	1	0.01	0.990155	1	10.24	9.61	11.28	1.56	871261	818357	1.01485e+06	662143	675825	655543	1.00454e+06	886734	821857	878078	860460	1.02173e+06
P49721	Proteasome subunit beta type-2	PSMB2	32	7	12	7	201	22.8	7.02	4.04	27.445	0.32	0.141796	0.310949	0.17	0.206558	0.562876	0.28	0.264459	0.669293	22.68	1.62	14.21	4.05	482236	532569	399817	593610	639562	600659	543299	759072	505753	589087	583791	570738
P49720	Proteasome subunit beta type-3	PSMB3	40	6	9	6	205	22.9	6.55	8.37	27.047	-0.26	0.328896	0.575122	0.36	0.157744	0.484047	0.39	0.275444	0.678863	10.53	20.44	9.81	9.05	368196	302655	332683	246314	295111	277176	486736	425628	396729	498405	436888	328372
P28070	Proteasome subunit beta type-4	PSMB4	23	5	11	5	264	29.2	5.97	2.08	18.179	0.02	0.994662	1	0.32	0.532103	0.973293	0.36	0.0947958	0.366818	13.38	9.35	9.55	6.31	438570	513194	435042	484259	444192	428971	545655	573697	441552	563303	639383	534638
P28074	Proteasome subunit beta type-5	PSMB5	46	9	22	9	263	28.5	6.92	24.41	39.779	-0.18	0.141487	0.310695	0.22	0.0392967	0.199326	0.18	0.150057	0.48835	1.11	2.84	10.15	3.94	606311	742636	667985	580477	625134	589546	780016	792553	775879	754766	725859	767336
P28072	Proteasome subunit beta type-6	PSMB6	23	5	10	5	239	25.3	4.92	10.17	22.552	-0.83	0.00156961	0.0115152	0	0.986792	1	-0.22	0.605376	1	14.8	9.17	12.04	2.55	500241	539097	423736	293931	281650	281035	499906	395459	529172	396547	475959	430776
Q99436	Proteasome subunit beta type-7	PSMB7	7	2	4	2	277	29.9	7.68	0	3.672	-0.57	0.139825	0.307883	-0.49	0.319679	0.743264	-0.33	0.441766	0.875877	10.57	22.77	48.68	4.3	105975	140273	263208	94264.3	94924	87737.3	98798.6	100181	118856	141183	89493	111213
P62191	26S proteasome regulatory subunit 4	PSMC1	24	9	14	8	440	49.2	6.21	9.57	28.564	-0.05	0.77514	1	0.21	0.327096	0.752647	0.3	0.258943	0.660004	8.26	6.17	36.94	4.44	389164	347379	176869	360168	334838	332889	400750	368670	434988	385098	429869	428861
P35998	26S proteasome regulatory subunit 7	PSMC2	43	15	36	15	433	48.6	5.95	23.44	57.274	-0.12	0.402857	0.664761	0.23	0.224595	0.591947	0.19	0.233393	0.628292	10.87	4.28	5.43	1.33	1.38392e+06	1.46312e+06	1.54272e+06	1.34459e+06	1.34857e+06	1.31605e+06	1.77661e+06	1.4425e+06	1.72126e+06	1.67108e+06	1.558e+06	1.68632e+06
P17980	26S proteasome regulatory subunit 6A	PSMC3	29	10	13	10	439	49.2	5.24	2.02	33.843	-0.3	0.0459007	0.132766	0	0.811677	1	0.18	0.259552	0.660004	14.18	7.42	5.43	4.39	610329	680376	643870	529550	523130	487707	801962	622636	644648	731877	802391	693706
P43686	26S proteasome regulatory subunit 6B	PSMC4	40	12	19	12	418	47.3	5.21	14.36	41.302	-0.36	0.0298784	0.0971402	0.18	0.771248	1	0.17	0.520093	0.963225	8.63	10.68	10.71	5.22	1.02657e+06	885410	837846	743815	673228	691390	1.00241e+06	890223	1.05646e+06	992875	1.13683e+06	923852
P62195	26S proteasome regulatory subunit 8	PSMC5	60	17	27	16	406	45.6	7.55	32.07	71.471	-0.16	0.353695	0.604088	0.36	0.589441	1	0.28	0.566084	1	15.1	3.77	21.91	2.71	1.0035e+06	1.11599e+06	1.50818e+06	998684	997490	952035	1.56379e+06	1.15422e+06	1.4294e+06	1.33884e+06	1.35938e+06	1.43728e+06
P62333	26S proteasome regulatory subunit 10B	PSMC6	37	12	29	12	389	44.1	7.49	33.72	56.901	-0.28	0.309669	0.549842	0.04	0.999307	1	0.16	0.497515	0.93816	19.53	6.4	9.27	2.3	1.35664e+06	1.18699e+06	1.42523e+06	1.12142e+06	1.07443e+06	1.11431e+06	1.59531e+06	1.39042e+06	1.07118e+06	1.51591e+06	1.42338e+06	1.6178e+06
Q99460	26S proteasome non-ATPase regulatory subunit 1	PSMD1	24	17	32	17	953	105.8	5.39	14.1	71.149	1.03	6.52923e-06	0.000204952	0.42	0.00306039	0.0442002	0.36	0.00511036	0.0624946	11.24	1.44	8.72	0.96	777680	663196	771066	1.57397e+06	1.58346e+06	1.55382e+06	894755	1.12152e+06	1.032e+06	997144	970298	991667
O00231	26S proteasome non-ATPase regulatory subunit 11	PSMD11	17	5	8	5	422	47.4	6.48	8.71	19.986	0.99	0.00689712	0.032645	1.11	0.00238689	0.0385006	0.84	0.00916725	0.0923644	13.91	12.73	27.66	13.27	119534	80182.2	142597	253754	237003	194883	227261	257887	299773	196416	214156	251456
O00232	26S proteasome non-ATPase regulatory subunit 12	PSMD12	24	8	10	8	456	52.9	7.65	3.67	22.527	0.2	0.272742	0.505402	0.36	0.0809385	0.317649	0.14	0.209096	0.583575	2.97	16.83	23.79	4.58	398193	416457	260483	428402	468754	456461	487472	514142	512620	439166	405826	555516
Q9UNM6	26S proteasome non-ATPase regulatory subunit 13	PSMD13	41	14	27	14	376	42.9	5.81	16.52	46.887	-0.06	0.965813	1	0.08	0.939245	1	-0.08	0.981864	1	23.3	9.57	14.54	2.45	1.2284e+06	923854	1.03208e+06	975454	988690	1.02272e+06	1.1788e+06	1.09021e+06	737358	936947	973285	1.11955e+06
Q13200	26S proteasome non-ATPase regulatory subunit 2	PSMD2	18	12	18	12	908	100.1	5.2	16.33	49.126	1.13	0.000682955	0.00626105	0.88	0.00306908	0.0442002	0.63	0.0214391	0.144308	4.1	13.47	21.65	5.67	449441	297609	339550	756294	679721	744494	605389	656091	623086	614517	526234	471028
O43242	26S proteasome non-ATPase regulatory subunit 3	PSMD3	34	15	23	15	534	60.9	8.44	19.73	51.354	0.82	3.94235e-08	1.24445e-05	0.53	1.31616e-06	0.00053074	0.56	8.02641e-07	0.000642916	2.37	1.71	0.34	4.92	557070	554375	553464	1.00873e+06	978197	915368	784353	802555	822391	811858	838178	816458
P55036	26S proteasome non-ATPase regulatory subunit 4	PSMD4	3	1	1	1	377	40.7	4.79	0	3.042	-1.61			-0.45			-6.64						2.36	0	35604.2	0	11418.8	11630.8	11965.9	0	26037.2	0	0	0	0
Q15008	26S proteasome non-ATPase regulatory subunit 6	PSMD6	29	9	19	9	389	45.5	5.62	12.61	34.455	0.51	0.00142799	0.010947	0.2	0.0824869	0.322158	0.24	0.0508342	0.249805	9.58	5.8	10.33	4.76	910795	987490	802481	1.39866e+06	1.28254e+06	1.29767e+06	1.00087e+06	1.19895e+06	1.04691e+06	1.07838e+06	1.05766e+06	1.17749e+06
P48556	26S proteasome non-ATPase regulatory subunit 8	PSMD8	12	3	6	3	350	39.6	9.7	0	9.978	1.61	0.0361327	0.111294	0.75	0.16628	0.499461	1.5	0.0753722	0.315265	51.88	40.48	13.1	9.75	28040.7	33768.2	0	94215.6	106914	88523.1	51588.7	112516	47139.5	116541	64673.7	0
Q9UL46	Proteasome activator complex subunit 2	PSME2	15	2	2	2	239	27.4	5.73	2.76	8.651	-1.39			-0.24			-0.5			51.75			37.53	43724.9	0	0	30461.4	16629.2	16664.9	54519.6	25308.9	0	0	31008.1	0
P61289	Proteasome activator complex subunit 3	PSME3	25	5	9	5	254	29.5	5.95	9.32	23.617	-0.46	0.341367	0.589269	-0.47	0.49669	0.945881	-0.34	0.821028	1	20.52	12.62	30.64	1.72	248070	468013	360866	261601	263013	254685	340960	261436	230504	284179	347433	278451
O95456	Proteasome assembly chaperone 1	PSMG1	5	1	1	1	288	32.8	7.17	0	2.582	6.64			6.64			6.64				51.72		4.05	0	0	0	15709.7	14487.7	15136.4	17466.5	0	0	14914.4	32115.2	0
Q969U7	Proteasome assembly chaperone 2	PSMG2	3	1	2	1	264	29.4	6.98	0	2.89	0.77	0.111155	0.257394	0.97	0.0833933	0.324129	0.69	0.275309	0.678863	20.66	22.72	29.96	5.55	91608	63616.6	51360.2	108279	101637	113588	86588.6	124653	129363	72912.8	102825	116044
P78330	Phosphoserine phosphatase	PSPH	5	1	1	1	225	25	5.69	2.29	4.105	6.64			6.64			6.64			38.9			24.02	0	0	0	20002	15461	12386	25862.2	11229.2	19487.9	0	17344.2	0
P26599	Polypyrimidine tract-binding protein 1	PTBP1	18	6	9	6	531	57.2	9.17	9.54	17.382	0.49	0.548769	0.827157	0.05	0.958595	1	0.09	0.999448	1	32.98	6.56	28.34	8.45	167573	276806	182540	238663	282075	255650	182623	316692	188891	215224	194367	190976
O75127	Pentatricopeptide repeat-containing protein 1, mitochondrial	PTCD1	2	1	1	1	700	78.8	8.59	0	3.927	6.64						6.64				10.11		46.62	0	0	0	17925.5	11034.1	6896.25	0	0	0	0	21408.1	24703.3
Q96EY7	Pentatricopeptide repeat domain-containing protein 3, mitochondrial	PTCD3	17	8	10	8	689	78.5	6.42	0	21.465	0.95	0.004075	0.0222224	0.61	0.0222945	0.136216	0.74	0.0129829	0.112438	10.57	15.38	27.53	0.49	99629.1	144730	176484	278713	278727	281097	221518	216330	261362	288156	242314	212541
Q9H7Z7	Prostaglandin E synthase 2	PTGES2	2	1	1	1	377	41.9	9.16	0	2.313	6.64			6.64						37.58			40.83	0	0	0	11151.9	22930.9	12793	0	11671.8	20119.9	0	0	0
Q15185	Prostaglandin E synthase 3	PTGES3	25	3	4	3	160	18.7	4.54	0	7.379	-0.67	0.000202587	0.00267631	0.08	0.988138	1	0.07	0.998027	1	3.55	1.62	7.49	15.25	392008	346636	343924	165943	217774	220431	382948	366616	357079	364162	359292	371067
Q15257	Serine/threonine-protein phosphatase 2A activator	PTPA	10	3	5	3	358	40.6	5.94	2.04	8.806	0.22	0.992703	1	0.28	0.991537	1	0.34	0.934794	1	11.64	17.99	49.28	2.21	198440	173658	406525	222341	230876	231228	246219	241447	197949	240799	251588	331204
P18031	Tyrosine-protein phosphatase non-receptor type 1	PTPN1	13	5	9	5	435	49.9	6.27	2.85	16.728	0.82	0.133136	0.296387	1.25	0.0645453	0.277701	1.01	0.0696797	0.301694	23.1	12.07	56.75	0.49	87937.1	33903.9	128131	153859	155290	154999	208777	135191	209120	177213	157851	200892
Q06124	Tyrosine-protein phosphatase non-receptor type 11	PTPN11	10	5	7	5	593	68	7.3	0	14.846	1.14	0.0208608	0.0762666	1.18	0.0174857	0.121283	1.39	0.00963903	0.0946434	7.06	21.82	43	5.58	107455	43515.3	72410.1	146660	159851	163184	170891	163622	148599	136805	189189	213605
P10586	Receptor-type tyrosine-protein phosphatase F	PTPRF	1	2	3	2	1907	212.7	6.3	0	6.015	0.16	0.954456	1	0.46	0.702753	1	-0.16	0.985569	1	2.53	50.91	43.89	10.63	32040.3	77687	48368.2	53953.8	53370.8	64173.2	69009.2	66554.2	65747.5	27399.8	76302.9	43296.4
Q9UHX1	Poly(U)-binding-splicing factor PUF60	PUF60	3	2	3	2	559	59.8	5.29	2.08	5.666	0.8			0.78			0.99			39.49	19.22		9.51	0	36566.5	0	63649.3	65178.7	54443.1	107992	62703.4	52818.9	72438.5	91541.7	62998.8
Q8TB72	Pumilio homolog 2	PUM2	1	1	2	1	1066	114.1	7.08	2.18	4.467	0.23	0.974677	1	0.21	0.856538	1	1.29	0.0795762	0.328559	41.32	33.02	33.82	12.15	105343	57246.4	65517.1	76744.3	93342.6	75548.3	139360	68124.7	76033	104802	209210	160758
Q9Y606	tRNA pseudouridine synthase A	PUS1	2	1	2	1	427	47.4	8.41	0	3.267	6.64			6.64									28.13	0	0	0	20664.4	13149.4	23579.1	0	11860.5	0	0	0	0
Q96PZ0	Pseudouridylate synthase 7 homolog	PUS7	4	2	2	2	661	75	6.37	0	4.624	6.64			6.64			6.64			53.29			9.66	0	0	0	33247.9	31437.2	27446.7	31106.2	10375.5	17703	32426.5	0	0
P32322	Pyrroline-5-carboxylate reductase 1, mitochondrial	PYCR1	23	5	12	4	319	33.3	7.61	23.72	31.063	0.11	0.926375	1	0.39	0.208119	0.563248	0.37	0.10712	0.387374	10.55	8.98	15.95	0.96	489164	432238	590964	532401	526201	522399	639028	532412	646842	687590	631576	574254
Q96C36	Pyrroline-5-carboxylate reductase 2	PYCR2	27	5	7	4	320	33.6	7.77	8.51	20.791	-0.33	0.157269	0.335312	-0.4	0.0820506	0.321232	-0.23	0.548368	0.996016	7.26	14.12	12.07	7.18	291344	228473	263786	210111	197798	228083	191473	220113	199467	224992	204043	268382
Q53H96	Pyrroline-5-carboxylate reductase 3	PYCR3	18	4	6	4	274	28.6	7.72	7.42	13.509	-0.05	0.757588	0.998015	-0.02	0.914726	1	-0.18	0.256457	0.659981	16.67	13.71	25.64	4.67	136388	154067	219079	149626	137590	149071	151706	129282	180439	107073	136083	138328
P11216	Glycogen phosphorylase, brain form	PYGB	22	13	17	10	843	96.6	6.86	8.47	40.74	0.46	0.0854222	0.210812	0.35	0.118632	0.407136	0.82	0.0143909	0.117027	18.06	21.24	17.6	4.91	159887	205807	228233	306072	280393	282646	246384	261602	341567	362555	271872	419900
P06737	Glycogen phosphorylase, liver form	PYGL	50	33	58	30	847	97.1	7.17	35.45	103.938	0.1	0.361385	0.611921	0.38	0.0026627	0.0412153	0.33	0.00386249	0.0515642	6.05	6.67	9.38	1.21	1.89293e+06	1.66518e+06	2.00686e+06	2.00781e+06	2.057e+06	2.02893e+06	2.46676e+06	2.63863e+06	2.33944e+06	2.31203e+06	2.38619e+06	2.62372e+06
P47897	Glutamine--tRNA ligase	QARS	25	16	33	16	775	87.7	7.15	27.97	66.633	0.48	0.00121813	0.00974423	0.47	0.00111272	0.0233092	0.45	0.00215011	0.036051	4.97	2.98	11.38	2.6	929114	839916	1.05303e+06	1.29505e+06	1.33392e+06	1.2666e+06	1.24964e+06	1.37642e+06	1.28927e+06	1.27166e+06	1.22287e+06	1.29686e+06
P09417	Dihydropteridine reductase	QDPR	10	2	4	2	244	25.8	7.37	0	9.633	-0.99	0.0877924	0.215018	-0.44	0.834792	1	-0.51	0.433567	0.865747	14.65	34.38	31.5	11.11	106169	205717	164315	93971	75442	82717	150158	120958	114896	151471	73566.6	115086
Q2TAL8	Glutamine-rich protein 1	QRICH1	3	2	2	2	776	86.4	5.87	0	3.569	6.64			6.64									8.59	0	0	0	8692.07	8460.98	9903.24	0	12981.5	0	0	0	0
Q9BXR0	Queuine tRNA-ribosyltransferase catalytic subunit 1	QTRT1	3	1	1	1	403	44	7.23	0	3.61	6.64			6.64						33.77			41.75	0	0	0	10484	16701.9	7270.05	22238.2	11727.5	23521	0	0	0
Q9H974	Queuine tRNA-ribosyltransferase accessory subunit 2	QTRT2	6	2	4	2	415	46.7	6.81	0	5.974	-0.22			0.05			-0.05			27.68	37.9		22.25	0	0	48193.3	46445.5	41336.6	29490.8	54509.8	49808.4	30928.5	61345	35416.1	0
P61026	Ras-related protein Rab-10	RAB10	26	5	6	4	200	22.5	8.38	3.88	12.007	0.86	0.0581727	0.155706	0.81	0.0683957	0.28956	0.35	0.361044	0.782669	13.73	17.69	42.54	10.06	145758	101210	59001.4	202108	183564	165156	205459	177580	156224	128981	167412	121496
P62491	Ras-related protein Rab-11A	RAB11A	9	2	2	2	216	24.4	6.57	0	5.238	0.54			-0.09			0.64			16.88	49.08		4.16	0	0	49419.4	71745.2	73058.9	67428.1	46537.3	60059.8	44385.2	43747.3	76914.9	123169
P61106	Ras-related protein Rab-14	RAB14	25	4	7	3	215	23.9	6.21	2.18	13.845	0.52	0.0930442	0.225825	0.52	0.168905	0.505192	0.41	0.204446	0.576624	26.73	8.99	28.75	9.29	161170	135411	88402.6	225268	193695	191470	243950	193777	140853	169630	180257	202091
Q9NP72	Ras-related protein Rab-18	RAB18	5	1	1	1	206	23	5.24	0	2.682	6.64												12.34	0	0	0	11184.6	11877	14109.8	0	0	0	0	0	0
Q9H0U4	Ras-related protein Rab-1B	RAB1B	45	6	10	4	201	22.2	5.73	4.76	23.051	-0.02	0.591687	0.872131	-0.08	0.62903	1	-0.06	0.676275	1	6.19	0.69	35.04	5.89	444519	441755	219465	462780	436433	411343	417389	462864	415686	422801	424653	428537
Q9UL25	Ras-related protein Rab-21	RAB21	9	2	3	2	225	24.3	7.94	2.21	6.89	-0.08			-1.35			-0.28						12.36	38178	0	0	36059.6	30559.2	39161.8	0	0	14971.3	31341.7	0	0
P61019	Ras-related protein Rab-2A	RAB2A	34	6	14	6	212	23.5	6.54	9.91	27.43	0.97	0.00209965	0.0142727	0.7	0.0113225	0.0998326	0.72	0.00996417	0.0946434	4.54	5.47	29.67	2.84	415955	475113	255866	813693	818557	776859	631599	689859	674458	705343	684549	633639
Q15286	Ras-related protein Rab-35	RAB35	14	3	8	2	201	23	8.29	2.18	9.236	1.33	0.000128992	0.00196301	1.3	0.000104823	0.00633272	0.96	0.000491472	0.015438	12.49	19.05	5.61	10.02	84867	94775.7	91706.6	231667	230600	193231	225343	252198	196109	160146	178194	229661
Q14964	Ras-related protein Rab-39A	RAB39A	6	2	2	1	217	25	7.65	1.84	5.531	0.33	0.65606	0.937063	0.26	0.999994	1	0.25	0.871403	1	37.11	28.76	17	5.33	72433.1	79292.7	56324	91332.3	93961.9	84656.7	86516.9	90844.2	41857.5	58842.4	86363.9	107054
Q15042	Rab3 GTPase-activating protein catalytic subunit	RAB3GAP1	7	5	6	5	981	110.5	5.55	0	10.05	-0.54	0.658633	0.938246	-0.29	0.875687	1	0.16	0.994977	1	32.25	45.14	15.53	5.67	131040	0	105105	77276.1	80502.4	86374.8	127913	65721.1	95669.6	164759	131377	59903.9
Q9H2M9	Rab3 GTPase-activating protein non-catalytic subunit	RAB3GAP2	2	2	2	2	1393	155.9	5.62	0	4.381	-0.16	0.993409	1	-0.17	0.950814	1	0.29	0.821547	1	41.86	1.79	18.33	14.53	28428.5	0	36897.6	27660.2	36040.9	29048.5	39033	0	21204.1	38976.5	39977.1	0
P20339	Ras-related protein Rab-5A	RAB5A	12	2	2	1	215	23.6	8.15	2.22	7.923	-0.72	0.0522596	0.14443	0.35	0.0837123	0.324586	0.13	0.416816	0.847747	18.55	15.79	17.29	17.34	82349.1	86017.7	61464.3	56723	50002.5	39891.1	138862	105071	99644.4	84866.7	90281.6	113466
P51148	Ras-related protein Rab-5C	RAB5C	18	3	4	2	216	23.5	8.41	0	13.045	1.03	0.0452863	0.131461	0.82	0.0977126	0.361492	0.84	0.0670149	0.298216	17.02	15.58	46.35	5.75	57715.1	92404.5	35498.1	117545	123482	110062	101623	124072	88812.9	98717.2	130673	103313
P20340	Ras-related protein Rab-6A	RAB6A	23	4	5	3	208	23.6	5.54	4.12	16.133	-0.53			0.72			0.38			28.88	4.42		36.85	54213.9	0	0	55094.7	37587.1	26115.7	54141.6	98039.2	89445	70494.1	76040.9	70515.7
P51149	Ras-related protein Rab-7a	RAB7A	31	6	8	6	207	23.5	6.7	0	14.45	0.48	0.513661	0.791833	0.36	0.602989	1	0.63	0.235043	0.629663	24.28	6.79	26.02	3.01	273527	185009	173316	258376	244612	257156	319543	237339	199785	257126	285809	292805
P61006	Ras-related protein Rab-8A	RAB8A	9	2	3	1	207	23.7	9.07	2.18	6.086	0.34	0.998615	1	0	0.98803	1	0.45	0.964077	1	17.68	20.29	42.51	18.07	50156.6	92312.4	43740.9	45532.8	63768	63293.3	50326.4	49261.2	66748.7	77555.9	51287.7	68532
P63244	Receptor of activated protein C kinase 1	RACK1	71	18	45	18	317	35.1	7.69	84.08	103.193	-0.62	0.000590381	0.00563831	0.03	0.839741	1	0.08	0.514984	0.958192	11.72	6.02	4.42	1.85	5.00341e+06	5.40783e+06	5.40575e+06	3.62976e+06	3.50811e+06	3.52548e+06	6.21146e+06	4.91042e+06	5.53061e+06	5.39499e+06	5.70454e+06	6.08291e+06
Q92878	DNA repair protein RAD50	RAD50	4	4	5	4	1312	153.8	6.89	0	9.87	0.13	0.983488	1	-0.33	0.392803	0.847046	-0.08	0.94216	1	16.38	7.31	11.5	15.1	131340	113176	142585	111339	149036	143373	104411	92438.2	127275	124379	127954	111146
P78406	mRNA export factor	RAE1	21	5	5	5	368	40.9	7.83	2.06	12.689	-1.08	0.0320163	0.100926	-0.46	0.758591	1	-0.44	0.993988	1	19.16	22.23	26.65	2.17	197323	326421	331131	155806	154857	149628	283810	192748	236494	339099	230948	239928
P62826	GTP-binding nuclear protein Ran	RAN	57	16	55	16	216	24.4	7.49	60.71	87.587	-0.07	0.688149	0.95621	0.15	0.0645616	0.277701	0.28	0.00395512	0.0523644	6.17	4.78	6.16	2.44	5.36508e+06	6.07038e+06	5.7343e+06	5.46213e+06	5.58776e+06	5.32111e+06	6.34145e+06	6.18317e+06	6.94182e+06	6.80611e+06	6.97442e+06	7.45798e+06
P43487	Ran-specific GTPase-activating protein	RANBP1	10	2	4	2	201	23.3	5.29	0	5.901	-0.6	0.169797	0.356838	-0.32	0.639576	1	0.09	0.999497	1	6.76	23.57	25.69	7.8	185574	148754	109565	94636.8	109677	98180.7	112333	128510	119262	106358	158034	171023
P49792	E3 SUMO-protein ligase RanBP2	RANBP2	1	3	5	3	3224	358	6.2	4.28	7.719	0.37	0.698681	0.959557	0.57	0.539128	0.973293	0.05	0.938028	1	23.54	10.46	65.92	3.46	126969	52199.2	232092	171403	164158	160121	188900	226263	139488	131284	156324	130829
P46060	Ran GTPase-activating protein 1	RANGAP1	33	14	31	14	587	63.5	4.68	16.46	56.714	-0.13	0.729707	0.985562	0.05	0.858361	1	0.17	0.359509	0.780398	11.92	12.45	7.67	4.72	1.15083e+06	1.18197e+06	1.0203e+06	1.05606e+06	970783	1.05321e+06	1.33717e+06	1.19122e+06	1.05266e+06	1.12818e+06	1.29334e+06	1.44937e+06
P61224	Ras-related protein Rap-1b	RAP1B	28	4	7	4	184	20.8	5.78	2.54	15.899	0.43	0.870058	1	0.32	0.934783	1	0.1	0.996022	1	1.71	44	42.31	12.71	81003.6	58880	134049	109147	90990.9	117242	98433.8	101573	101196	49092.4	125978	87021.1
P52306	Rap1 GTPase-GDP dissociation stimulator 1	RAP1GDS1	2	1	1	1	607	66.3	5.31	0	2.31	6.64												54.25	0	0	0	4172.37	9365.81	0	0	0	0	0	0	0
P54136	Arginine--tRNA ligase, cytoplasmic	RARS	50	28	53	28	660	75.3	6.68	35.23	94.631	0.85	0.000604404	0.00570473	0.88	0.000649608	0.0171773	0.91	0.000396052	0.0144199	4.4	5.99	17.47	2.48	1.62084e+06	1.68432e+06	2.20557e+06	3.03617e+06	2.988e+06	3.13642e+06	2.88411e+06	3.12122e+06	3.10986e+06	2.96401e+06	3.16756e+06	3.3422e+06
Q09028	Histone-binding protein RBBP4	RBBP4	20	8	16	2	425	47.6	4.89	7.47	21.735	0.44	0.997023	1	1.32	0.256413	0.655458	0.82	0.417965	0.848643	20.82	38	61.06	12.08	79407.9	66587	191422	107768	93583.4	119363	213634	140805	197967	242112	140448	123590
Q16576	Histone-binding protein RBBP7	RBBP7	33	11	21	5	425	47.8	5.05	9.71	32.792	-0.68	0.00743304	0.0343752	-0.01	0.999972	1	0.04	0.966153	1	21.14	3.59	10.95	0.81	2.14668e+06	2.67578e+06	2.44126e+06	1.50867e+06	1.53113e+06	1.52853e+06	2.42512e+06	1.92941e+06	2.96005e+06	2.44858e+06	2.6251e+06	2.5013e+06
Q96PK6	RNA-binding protein 14	RBM14	2	1	1	1	669	69.4	9.67	0	3.659	-3			-2.12			-1.07			46.56	43.23		56.88	60650.4	0	0	7563.2	12216.3	3422.6	29306.6	13996.2	13876.1	21044.3	39572.2	0
Q14498	RNA-binding protein 39	RBM39	2	1	1	1	530	59.3	10.1	0	2.19	6.64			6.64			6.64			17.03			33.58	0	0	0	9913.59	17175.2	10041.3	18394.7	16479.6	22866.8	0	17308.8	0
P18754	Regulator of chromosome condensation	RCC1	29	8	18	8	421	44.9	7.52	6.32	33.662	-0.42	0.0192056	0.0714536	-0.19	0.420577	0.869731	-0.08	0.634424	1	16.85	6.72	9.36	3.74	1.25803e+06	1.26319e+06	1.47655e+06	944144	1.00522e+06	941678	1.39568e+06	1.10554e+06	1.01793e+06	1.12877e+06	1.28935e+06	1.19257e+06
Q9P258	Protein RCC2	RCC2	28	13	26	13	522	56	8.78	26.72	54.537	-0.12	0.188752	0.383684	0.22	0.0258169	0.152537	0.33	0.0113259	0.101364	3.65	9.25	2.92	2.44	1.32037e+06	1.39959e+06	1.35717e+06	1.24926e+06	1.19535e+06	1.24511e+06	1.55443e+06	1.57886e+06	1.66544e+06	1.47465e+06	1.70742e+06	1.7613e+06
Q8TC12	Retinol dehydrogenase 11	RDH11	9	2	2	2	318	35.4	8.82	0	4.108	-0.34			-0.64			-0.28			8	19.26		23.94	32452.5	0	0	25626.7	35704.7	22949.3	20758.3	21461.2	18377.9	20917.2	26813.2	30973.6
Q9HBH5	Retinol dehydrogenase 14	RDH14	10	2	2	2	336	36.8	8.79	0	4.351	6.64			6.64			6.64						38.05	0	0	0	14770.5	0	8507.57	0	0	20748.2	40520.8	0	0
P46063	ATP-dependent DNA helicase Q1	RECQL	10	5	6	5	649	73.4	7.88	0	15.196	0.98	0.17791	0.368478	1.16	0.235523	0.615718	0.72	0.577703	1	37.4	12.88	29.97	6.09	156155	95434.9	96434	196172	190391	174211	108643	215879	241794	129309	159359	165922
Q00765	Receptor expression-enhancing protein 5	REEP5	6	1	2	1	189	21.5	8.1	0	2.673	0.2	0.543381	0.821947	-0.41	0.860299	1	-0.11	0.994673	1	20.71	19.74	21.82	3.34	155441	242514	216384	253941	237832	248941	157498	225128	162656	175969	257249	200497
O15258	Protein RER1	RER1	9	2	2	2	196	22.9	9.54	0	4.011	0.58	0.190657	0.385131	0.35	0.70556	1	0.33	0.249395	0.650194	23.62	23.58	18.97	7.81	51296.1	60513.8	74709.4	80390	90576.8	93502.4	55786.2	77244.6	90723.5	76170.1	73618.5	110217
P35250	Replication factor C subunit 2	RFC2	23	6	7	6	354	39.1	6.44	2.05	15.933	-0.22	0.960124	1	0.23	0.931179	1	-0.03	0.871538	1	24.37	19.67	20.15	11.5	130851	195253	182972	171431	157160	136036	216843	213890	135701	162146	234544	179552
P40938	Replication factor C subunit 3	RFC3	16	5	5	5	356	40.5	8.34	0	11.709	1.2	0.0120359	0.0488291	1.14	0.0163117	0.116553	1.52	0.00435315	0.05579	36.3	9.16	8.36	12.71	0	41542.2	36907.3	107043	84166.4	89847.7	128973	62645.6	86233.8	121767	101318	112018
P35249	Replication factor C subunit 4	RFC4	6	2	3	2	363	39.7	8.02	0	4.916	0.54	0.118497	0.269996	-0.1	0.999536	1	-0.49	0.164979	0.517214	9.69	18.97	22.52	13.38	115341	72664.8	97626.8	150798	141822	115737	90870.6	84333.4	102042	69705.4	54032.5	79520.7
P40937	Replication factor C subunit 5	RFC5	14	3	5	3	340	38.5	7.2	0	14.291	0.09	0.608694	0.89312	-0.07	0.771082	1	0.2	0.272246	0.676183	10.55	16.55	43.57	5.77	183356	204342	78104.6	199849	178930	195492	174747	163096	200105	270367	210629	200870
Q15382	GTP-binding protein Rheb	RHEB	26	4	4	4	184	20.5	5.92	0	9.259	0.79	0.0261356	0.0895603	0.32	0.237138	0.618938	0.79	0.024128	0.153385	23.62	9.28	28.81	6.24	87650.5	60000.6	109212	140851	151166	159610	149763	109740	95877.9	138658	166841	151108
P61586	Transforming protein RhoA	RHOA	48	9	20	9	193	21.8	6.1	11.5	30.655	0.44	0.198348	0.39869	0.37	0.264425	0.665477	0.38	0.211739	0.5889	3.8	3.61	32.82	3.82	537600	724858	368230	732188	684508	731532	697099	666827	719360	692509	740395	700487
Q9NPQ8	Synembryn-A	RIC8A	6	3	3	3	531	59.7	5.33	1.71	6.304	-0.1	0.750086	0.998015	-0.18	0.568014	0.992639	-0.35	0.406345	0.838494	12.11	10.52	10.25	15.05	228052	190239	229041	161497	212253	212659	201308	201927	162085	179434	164558	202607
Q8IUF8	Ribosomal oxygenase 2	RIOX2	9	3	3	3	465	52.8	6.7	0	9.359	-0.53	0.144014	0.31256	-0.28	0.771066	1	0.03	0.876057	1	38.58	5.48	38.49	12.75	100639	104790	190675	72560.6	66948.6	85594.5	80767.3	86186.6	155055	113753	107322	101963
O75792	Ribonuclease H2 subunit A	RNASEH2A	5	1	2	1	299	33.4	5.25	0	3.553	6.64			6.64			6.64				57.14		26.35	0	0	0	27741.2	21393	16271.4	0	0	17170.5	17487.6	0	41202.7
Q5TBB1	Ribonuclease H2 subunit B	RNASEH2B	7	2	2	2	312	35.1	9.13	0	4.648	6.64			6.64			6.64			24.04	33.49		16.09	0	0	0	45921.2	58648.2	43975	34177.7	21681.7	34183.3	47849.2	29525.7	0
P13489	Ribonuclease inhibitor	RNH1	22	7	11	7	461	49.9	4.82	7.01	28.071	-0.87	0.00533679	0.0271765	0.16	0.669458	1	0.32	0.0707493	0.304644	14.68	1.1	19.22	4.49	495018	468706	339093	265598	257181	242934	523483	405620	535218	585332	593612	580929
Q9H4A4	Aminopeptidase B	RNPEP	23	11	21	11	650	72.5	5.74	7.76	37.174	0.46	0.0213408	0.0775768	0.43	0.0198045	0.127269	0.52	0.0331706	0.189783	10.15	15.71	14.37	6.68	640853	481819	599341	907761	824278	800372	809003	949742	792751	678770	928681	860780
P10155	60 kDa SS-A/Ro ribonucleoprotein	RO60	25	11	16	11	538	60.6	8.03	8.53	42.28	0.27	0.386823	0.64609	0.22	0.484335	0.935961	0.33	0.167859	0.523171	4.89	7.16	18.12	9.08	383458	316966	267003	400949	382002	335198	381200	368757	345955	364921	421152	398174
O75116	Rho-associated protein kinase 2	ROCK2	1	1	1	1	1388	160.8	6.02	0	2.272	6.64			6.64						45.46			7.67	0	0	0	25974.1	27702	23750.8	16589.4	10485.7	26594	0	0	0
P27694	Replication protein A 70 kDa DNA-binding subunit	RPA1	22	10	19	10	616	68.1	7.21	4.46	32.411	0.29	0.0026606	0.0166156	0.46	6.04911e-05	0.00513538	0.49	6.33007e-05	0.00563376	4.13	0.77	7.63	1.43	464531	432713	398622	528700	530036	516382	596609	634698	587569	606358	599417	608317
P15927	Replication protein A 32 kDa subunit	RPA2	17	3	5	3	270	29.2	6.15	2.09	5.907	-0.3	0.999988	1	-0.23	0.982377	1	-0.2	0.943235	1	13.92	4.76	36.49	3.6	402666	380968	187963	296747	310023	318841	286738	378222	324998	332138	328742	358285
P35244	Replication protein A 14 kDa subunit	RPA3	16	1	1	1	121	13.6	5.08	0	2.36	-0.56			-0.46			-0.46			7.91	10.64		13.21	32192.6	0	0	21777.6	18274.8	23838.4	25920.9	23335.2	22251.1	0	21690.5	25220.3
P27635	60S ribosomal protein L10	RPL10	40	7	21	7	214	24.6	10.08	22.89	31.316	-1.01	0.00241251	0.0155752	-0.36	0.0949831	0.354348	-0.38	0.138723	0.462822	20.77	16.15	9.35	11.37	1.76519e+06	1.72065e+06	2.03848e+06	840360	1.03727e+06	878216	1.37672e+06	1.02249e+06	1.56235e+06	1.13878e+06	1.35593e+06	1.57704e+06
P62906	60S ribosomal protein L10a	RPL10A	51	11	33	11	217	24.8	9.94	18.93	57.856	0.99	0.000223843	0.00282252	0.42	0.0505358	0.23559	0.39	0.0363673	0.200401	17.22	6.72	10.11	1.22	1.86407e+06	1.52189e+06	1.69039e+06	3.37395e+06	3.36354e+06	3.2988e+06	1.85729e+06	2.6317e+06	2.25679e+06	2.21418e+06	2.44942e+06	2.16233e+06
P62913	60S ribosomal protein L11	RPL11	27	6	11	6	178	20.2	9.6	16.92	24.513	-0.81	4.32575e-05	0.000851434	-0.39	0.0137675	0.109738	-0.16	0.317074	0.729817	4.77	2.88	12.85	2.81	1.13514e+06	1.46841e+06	1.29013e+06	736585	702156	738240	1.07034e+06	987160	985962	1.12889e+06	1.19466e+06	1.15248e+06
P30050	60S ribosomal protein L12	RPL12	55	6	21	6	165	17.8	9.42	33.09	40.944	-0.13	0.556199	0.835852	0.06	0.999517	1	0.07	0.997138	1	11.36	6.29	24.52	5.86	1.16463e+06	730785	848968	811706	777856	722254	887967	822757	1.02573e+06	928543	888942	819271
P26373	60S ribosomal protein L13	RPL13	24	5	12	5	211	24.2	11.65	14.7	14.845	-0.62	0.00384763	0.0213749	-0.69	0.00829035	0.0835771	-0.67	0.00163359	0.0311549	16.65	7.37	7.09	3.12	2.12266e+06	1.88426e+06	2.14773e+06	1.31498e+06	1.39425e+06	1.38114e+06	1.31229e+06	1.72155e+06	1.29821e+06	1.35365e+06	1.17897e+06	1.33056e+06
P40429	60S ribosomal protein L13a	RPL13A	17	4	15	4	203	23.6	10.93	17.22	15.848	0.1	0.999711	1	-0.15	0.884936	1	-0.08	0.729111	1	21.04	7.67	25.35	4.33	1.00432e+06	703767	631570	724283	752769	789603	604751	873733	632150	717151	615003	665634
P50914	60S ribosomal protein L14	RPL14	11	2	3	2	215	23.4	10.93	2.45	7.866	-0.49	0.10217	0.242504	0.45	0.5242	0.969649	-0.13	0.422621	0.854846	12.62	23.82	14.88	23.42	97725.6	76568.4	75918.4	54588	41511.8	66972	118155	91664.4	104924	77356.5	69930.7	47622
P61313	60S ribosomal protein L15	RPL15	29	6	8	6	204	24.1	11.62	8.8	16.523	0.74	0.021864	0.0789411	0.41	0.0752645	0.30657	0.39	0.188553	0.558339	26.87	7.28	26.17	6.62	438151	254740	371673	599475	680880	622248	458672	735974	493037	488239	535717	464764
P18621	60S ribosomal protein L17	RPL17	33	7	11	7	184	21.4	10.17	7.92	20.578	-0.45	0.0120409	0.0488291	-0.2	0.152066	0.476277	-0.25	0.0799515	0.328923	16.26	9.97	6.12	2.99	1.0763e+06	1.07199e+06	1.19217e+06	787707	792101	749831	939312	1.05021e+06	755661	905592	776753	943140
Q07020	60S ribosomal protein L18	RPL18	20	3	7	3	188	21.6	11.72	6.32	13.048	0.57	0.316424	0.557542	0.99	0.105941	0.378896	0.52	0.400552	0.835077	6.14	3.65	61.93	6.96	243462	145078	58865.8	210121	239129	215494	289056	262034	294250	201731	207975	216894
Q02543	60S ribosomal protein L18a	RPL18A	42	9	22	9	176	20.7	10.71	11.33	35.318	-0.37	0.0787334	0.200162	-0.04	0.794557	1	-0.23	0.211329	0.588781	14.59	4.03	24.03	3.17	1.27262e+06	813850	917243	684455	729133	710800	893644	1.02035e+06	760219	789917	781789	732638
P84098	60S ribosomal protein L19	RPL19	14	2	4	2	196	23.5	11.47	2.1	6.46	1.11	0.446282	0.716716	0.48	0.915841	1	0.42	0.99994	1	11.53	72.56	31.03	6.72	61741.4	39520.8	0	98882.5	106664	113142	59357.9	74840.7	68693.5	17527.2	66153.2	112333
P46778	60S ribosomal protein L21	RPL21	33	5	12	5	160	18.6	10.49	6.92	15.858	-0.7	0.00778649	0.0353017	-0.37	0.304038	0.724393	-0.32	0.481339	0.922695	4.48	9.7	18.11	2.9	1.13297e+06	842139	1.20459e+06	670902	710209	697968	878230	926008	847463	833237	909902	1.01076e+06
P35268	60S ribosomal protein L22	RPL22	20	1	1	1	128	14.8	9.19	0	4.045	-1.1			-0.92			-0.93			8.34			45.83	35136.3	0	0	18969.5	6758.96	16355.5	19632.8	0	17446.6	0	18501.7	0
P62829	60S ribosomal protein L23	RPL23	31	4	16	4	140	14.9	10.51	7.68	17.727	-1	9.21955e-06	0.00026572	-0.51	0.00126085	0.0251081	-0.28	0.0107047	0.0989152	7.05	8.4	9.43	4.15	2.26114e+06	1.97534e+06	1.89443e+06	920051	989921	989080	1.50379e+06	1.38901e+06	1.30726e+06	1.4133e+06	1.63231e+06	1.64878e+06
P62750	60S ribosomal protein L23a	RPL23A	43	8	14	8	156	17.7	10.45	7.23	26.503	0.22	0.120187	0.272446	0.2	0.164554	0.497983	0.14	0.17265	0.53188	5.1	8.06	11.06	3.02	710913	617460	771124	788339	826854	834184	760090	817194	839738	781633	878238	754955
P83731	60S ribosomal protein L24	RPL24	31	5	10	5	157	17.8	11.25	7.26	19.19	-0.01	1	1	0.1	0.903013	1	-0.17	0.065729	0.294952	7.6	7.29	2.41	4.22	541783	516837	524798	511446	519502	553483	498960	576839	562846	466765	420584	485318
P61254	60S ribosomal protein L26	RPL26	17	3	6	3	145	17.2	10.55	0	9.108	0.18	0.999588	1	-0.27	0.838537	1	-0.29	0.289589	0.69658	26.67	10.99	32.07	12.1	485179	267386	316303	307502	392241	359016	262746	398239	252855	258747	265690	215628
P61353	60S ribosomal protein L27	RPL27	45	6	12	6	136	15.8	10.56	15.38	23.541	-0.68	0.0625442	0.165486	-0.68	0.218977	0.583818	-0.74	0.0578702	0.271025	21.71	7.13	27.09	4.19	1.90051e+06	1.08639e+06	1.52512e+06	895607	949116	972347	953032	1.35913e+06	948104	915454	876133	1.00588e+06
P46776	60S ribosomal protein L27a	RPL27A	32	6	11	6	148	16.6	11	2.21	19.151	-0.87	1.11812e-07	1.80464e-05	-0.46	1.55692e-05	0.00189262	-0.56	6.68115e-06	0.00152903	3.25	3.56	3.82	4.3	1.53616e+06	1.54853e+06	1.64612e+06	792415	847159	859927	1.07327e+06	1.14231e+06	1.1267e+06	1.04487e+06	1.04959e+06	1.11303e+06
P46779	60S ribosomal protein L28	RPL28	39	8	15	8	137	15.7	12.02	6.01	20.917	-0.82	0.00887903	0.0390484	-0.35	0.176688	0.521021	-0.42	0.212844	0.589924	17.29	8.72	18.04	3.19	1.75293e+06	1.21966e+06	1.60514e+06	875930	933669	906306	1.31641e+06	1.26066e+06	940785	1.27177e+06	1.06935e+06	1.20346e+06
P47914	60S ribosomal protein L29	RPL29	11	2	3	2	159	17.7	11.66	0	3.525	0.57	0.670267	0.945173	0.42	0.918893	1	0.35	0.95338	1	26.42	4.39	38.96	7.26	493241	274899	253468	373552	432067	407195	279017	476761	368616	376277	347175	351315
P39023	60S ribosomal protein L3	RPL3	23	9	15	9	403	46.1	10.18	11.79	44.13	0.35	0.130606	0.291964	0.07	0.570521	0.995873	0.09	0.832453	1	13.9	10.14	24.82	5.97	380382	632869	564000	674591	760298	717577	544582	711278	593484	601285	618565	509756
P62888	60S ribosomal protein L30	RPL30	45	6	10	6	115	12.8	9.63	15.92	26.565	-0.16	0.539567	0.818384	-0.06	0.999835	1	-0.03	0.864754	1	20.72	7.7	9.88	5.78	629281	588270	713072	525237	589598	562806	536422	794738	605437	542458	616973	626000
P62899	60S ribosomal protein L31	RPL31	18	2	3	2	125	14.5	10.54	4.52	6.479	0.93	0.788115	1	1.34	0.646525	1	2.45	0.444328	0.879868	32.96	92.3	9.82	32.44	32352	0	37180.6	100464	54442.1	66219.9	88064.4	62157.6	121759	21639.6	190158	393634
P62910	60S ribosomal protein L32	RPL32	35	7	12	7	135	15.9	11.33	0	18.915	-0.47	0.294509	0.535177	-0.04	0.804626	1	0.29	0.15707	0.50027	5.37	8.71	22.51	7.07	1.22413e+06	826082	1.28875e+06	821133	882648	945932	1.18995e+06	1.15621e+06	1.28174e+06	1.5034e+06	1.28651e+06	1.50099e+06
P49207	60S ribosomal protein L34	RPL34	15	2	4	2	117	13.3	11.47	1.93	7.645	-0.97	0.0898283	0.219007	-0.27	0.831646	1	-0.63	0.378638	0.805978	27.47	13.87	29.09	12.07	424247	369150	231316	187892	175181	220694	358251	306859	202373	238447	273642	207194
P42766	60S ribosomal protein L35	RPL35	23	3	8	3	123	14.5	11.05	4.46	10.962	0.16	0.999993	1	-0.09	0.937877	1	-0.24	0.416994	0.847747	20.22	8.78	32.28	4.43	1.63438e+06	1.01622e+06	927553	1.12448e+06	1.13711e+06	1.2192e+06	954162	1.32263e+06	940386	860341	855799	995483
P18077	60S ribosomal protein L35a	RPL35A	39	7	14	7	110	12.5	11.06	9.98	19.154	-1.64	1.46579e-06	8.50339e-05	-0.79	0.000121255	0.00698516	-0.62	0.000864404	0.0214502	8.99	10.86	12.6	3.32	4.78547e+06	3.86493e+06	3.88337e+06	1.19937e+06	1.28154e+06	1.247e+06	2.24042e+06	2.24684e+06	1.91142e+06	2.53133e+06	2.77982e+06	2.23441e+06
Q9Y3U8	60S ribosomal protein L36	RPL36	30	4	7	4	105	12.2	11.59	9.36	10.349	-0.18	0.436648	0.706871	-0.32	0.507839	0.956403	-0.21	0.271862	0.676183	24.78	6.15	6.47	3.05	534286	475207	482677	407062	431670	425862	386771	559643	361029	422774	376677	416079
P83881	60S ribosomal protein L36a	RPL36A	16	2	5	2	106	12.4	10.58	0	4.386	0.59	0.386017	0.64609	0.59	0.508353	0.956403	0.18	0.999975	1	5.86	17.99	51.12	6	344897	192251	124727	283421	316645	289064	290325	261360	289266	229669	161249	217337
P61513	60S ribosomal protein L37a	RPL37A	41	3	12	3	92	10.3	10.43	2.04	9.916	-1.42	1.96139e-06	0.000102723	-0.77	0.000180362	0.00855659	-0.66	0.000587549	0.0171872	6.75	5.3	14.42	4.7	1.15457e+06	1.07703e+06	1.4116e+06	443240	404305	432193	642447	734318	678777	730553	792976	719390
P63173	60S ribosomal protein L38	RPL38	53	6	15	6	70	8.2	10.1	10.93	25.511	-1.52	1.33672e-05	0.000378504	-0.49	0.027676	0.160005	-0.25	0.173973	0.53188	4.67	8.43	20.09	3.31	6.11105e+06	4.94776e+06	4.08987e+06	1.65645e+06	1.76953e+06	1.72242e+06	3.52202e+06	3.42971e+06	3.75297e+06	3.64828e+06	4.16739e+06	4.28866e+06
P36578	60S ribosomal protein L4	RPL4	40	16	38	16	427	47.7	11.06	20.65	52.065	0.83	0.000909621	0.00772699	0.41	0.0117897	0.100088	0.23	0.218139	0.600446	18.55	7.07	7.33	4.94	1.93259e+06	1.81996e+06	2.10395e+06	3.2026e+06	3.43946e+06	3.52613e+06	2.49999e+06	3.44675e+06	2.5727e+06	2.23467e+06	2.26777e+06	2.53731e+06
P46777	60S ribosomal protein L5	RPL5	30	9	18	9	297	34.3	9.72	13.71	30.171	0.55	0.117673	0.268634	0.27	0.135208	0.444176	0.23	0.720372	1	29.21	1.88	9.83	5.38	1.12356e+06	939216	967331	1.29418e+06	1.42471e+06	1.42071e+06	1.16654e+06	1.86985e+06	1.15832e+06	1.16976e+06	1.12994e+06	1.13571e+06
Q02878	60S ribosomal protein L6	RPL6	25	7	13	7	288	32.7	10.58	10.07	30.809	0.43	0.0394804	0.119328	0.17	0.226857	0.596063	0.21	0.300007	0.706781	15.68	7.49	18.21	1.79	964336	667543	873282	1.19144e+06	1.17912e+06	1.15044e+06	910046	1.22081e+06	981865	1.00849e+06	932715	1.08384e+06
P18124	60S ribosomal protein L7	RPL7	50	13	23	13	248	29.2	10.65	10.09	38.694	0.27	0.679055	0.953039	0.11	0.633812	1	0.02	0.999989	1	22.05	9.29	10.71	4.94	1.07334e+06	883502	911985	1.01304e+06	1.10298e+06	1.10692e+06	933126	1.37733e+06	987136	882080	923348	1.05175e+06
P62424	60S ribosomal protein L7a	RPL7A	50	15	37	15	266	30	10.61	25.62	62.395	0.35	0.0415612	0.123894	0.32	0.0274064	0.159016	0.23	0.230608	0.627958	14.65	1.7	11.3	2.16	1.93898e+06	1.54526e+06	1.74243e+06	2.18639e+06	2.22048e+06	2.2814e+06	2.17342e+06	2.67589e+06	2.03762e+06	2.03937e+06	1.99463e+06	2.06283e+06
P62917	60S ribosomal protein L8	RPL8	31	8	17	8	257	28	11.03	2.57	24.842	0.07	0.667628	0.943565	-0.02	0.97974	1	-0.12	0.732488	1	4.38	9.99	5.23	3.69	1.23796e+06	1.1896e+06	1.11528e+06	1.20669e+06	1.25152e+06	1.2991e+06	1.17417e+06	1.26481e+06	1.17276e+06	1.02573e+06	1.09605e+06	1.24529e+06
P32969	60S ribosomal protein L9	RPL9	48	9	15	9	192	21.9	9.95	17.79	32.957	-0.76	5.60416e-05	0.00102785	-0.28	0.047061	0.226595	-0.05	0.669348	1	6.21	4.83	11.84	0.93	1.75971e+06	2.04967e+06	1.63045e+06	1.03782e+06	1.0554e+06	1.0395e+06	1.60751e+06	1.45367e+06	1.43958e+06	1.70132e+06	1.60429e+06	1.76646e+06
P05388	60S acidic ribosomal protein P0	RPLP0	59	16	37	16	317	34.3	5.97	31.06	73.68	-0.11	0.342362	0.590355	0.08	0.0610345	0.270463	0.19	0.00735142	0.0795741	5.81	0.63	5.38	1.39	2.60413e+06	2.82686e+06	2.8876e+06	2.57435e+06	2.64697e+06	2.61354e+06	2.9428e+06	2.98683e+06	3.27115e+06	3.24896e+06	3.21162e+06	3.21598e+06
P05386	60S acidic ribosomal protein P1	RPLP1	29	2	2	1	114	11.5	4.32	0	6.807	0.32			1.03			1.31			4.1	24.36		4.49	48982.8	0	0	61345	64729.9	59235.4	102803	100084	94804.2	121339	92920.2	152449
P05387	60S acidic ribosomal protein P2	RPLP2	31	2	2	1	115	11.7	4.54	0	4.417	-1.71			0.13			-6.64			19.99			22.02	26907.1	0	0	8231.94	11108	7363.08	33943.2	25536.3	0	0	0	0
P04843	Dolichyl-diphosphooligosaccharide--protein glycosyltransferase subunit 1	RPN1	40	19	32	19	607	68.5	6.38	21.76	65.645	1.21	7.26806e-07	6.17403e-05	0.87	5.49783e-06	0.00123949	0.89	6.48349e-06	0.00152903	6.14	2.62	8.36	4.58	632955	538686	566393	1.21411e+06	1.31073e+06	1.32036e+06	1.02386e+06	1.1432e+06	1.03633e+06	1.08021e+06	1.05277e+06	1.02509e+06
P04844	Dolichyl-diphosphooligosaccharide--protein glycosyltransferase subunit 2	RPN2	20	6	7	6	631	69.2	5.69	0	18.973	2.22	0.0201817	0.07403	1.78	0.0652489	0.279168	2.15	0.0218484	0.145838	19.59	29.34	73.67	4.87	40736.7	128443	39042.1	188465	205691	190172	185510	129796	139719	147919	181413	260211
P78346	Ribonuclease P protein subunit p30	RPP30	15	3	5	3	268	29.3	8.91	0	6.588	2.03			1.81			1.75			53.91	58.94		7.66	24043.1	0	0	110083	95401.8	98411	33648.6	84236.3	117772	125979	51860.4	0
P46783	40S ribosomal protein S10	RPS10	44	8	15	8	165	18.9	10.15	9.91	29.884	-0.21	0.055439	0.150631	-0.08	0.763199	1	-0.04	0.770382	1	9.03	9.72	10.13	4.43	1.54933e+06	1.54315e+06	1.83428e+06	1.33718e+06	1.36551e+06	1.2531e+06	1.46948e+06	1.69206e+06	1.43792e+06	1.40157e+06	1.69636e+06	1.50805e+06
P62280	40S ribosomal protein S11	RPS11	40	9	22	9	158	18.4	10.3	4.45	26.743	-0.61	0.00247875	0.0158819	-0.41	0.0596141	0.265628	-0.4	0.0296269	0.176015	11.1	3.57	11.95	1.5	2.07495e+06	1.64217e+06	1.97589e+06	1.26747e+06	1.29296e+06	1.30543e+06	1.48938e+06	1.71995e+06	1.3879e+06	1.41462e+06	1.49998e+06	1.51053e+06
P25398	40S ribosomal protein S12	RPS12	32	4	7	4	132	14.5	7.21	0	12.426	-1.96	0.000420273	0.00429139	-0.79	0.0962314	0.357653	-0.16	0.532351	0.978012	17.56	21.44	45.99	16.12	375928	862780	459517	118451	87967.7	117808	350471	258633	265418	303414	470519	410658
P62277	40S ribosomal protein S13	RPS13	47	8	14	8	151	17.2	10.54	10.19	31.089	-0.73	0.000371188	0.00396753	-0.44	0.0189054	0.126082	-0.38	0.0455586	0.235263	6.05	7.74	11.65	1.83	2.0117e+06	1.67687e+06	2.10456e+06	1.17931e+06	1.2139e+06	1.22019e+06	1.59761e+06	1.4854e+06	1.41796e+06	1.44952e+06	1.69052e+06	1.55109e+06
P62263	40S ribosomal protein S14	RPS14	43	9	21	9	151	16.3	10.05	18.36	38.229	-0.15	0.420385	0.683974	-0.2	0.155765	0.484047	-0.15	0.464324	0.902726	13.45	4.13	9.17	0.51	1.18865e+06	1.31864e+06	1.09945e+06	1.06594e+06	1.07671e+06	1.07341e+06	880455	1.03208e+06	1.1549e+06	1.12671e+06	1.07266e+06	1.03833e+06
P62841	40S ribosomal protein S15	RPS15	28	2	2	2	145	17	10.39	0	7.548	0.16	0.381516	0.641423	0.05	0.999963	1	-0.02	0.999925	1	3.72	12.76	4.82	4.88	254258	278571	259773	279572	307926	290578	253536	271644	269358	238627	256081	304247
P62244	40S ribosomal protein S15a	RPS15A	45	8	18	8	130	14.8	10.13	25.11	35.335	0.14	0.764217	0.999406	0.15	0.623744	1	0.14	0.905726	1	4.18	13.89	7.59	2.84	1.43777e+06	1.4907e+06	1.66012e+06	1.67138e+06	1.58173e+06	1.64734e+06	1.65518e+06	1.73584e+06	1.59762e+06	1.37057e+06	1.64324e+06	1.81362e+06
P62249	40S ribosomal protein S16	RPS16	55	9	30	9	146	16.4	10.21	35.97	39.2	-0.13	0.685382	0.95621	-0.25	0.534451	0.973293	-0.14	0.384587	0.814958	10.22	10.62	7.4	2.88	4.2569e+06	3.80324e+06	4.38898e+06	3.70681e+06	3.89659e+06	3.89969e+06	3.52342e+06	4.21895e+06	3.58246e+06	3.25389e+06	3.85214e+06	3.99389e+06
P08708	40S ribosomal protein S17	RPS17	59	6	12	6	135	15.5	9.85	5.29	27.956	-0.12	0.823524	1	-0.26	0.436987	0.895629	-0.37	0.283843	0.688783	12.32	9.07	19.74	5.31	839160	678017	1.01057e+06	715986	770692	794728	624758	798687	700447	650367	639298	751218
P62269	40S ribosomal protein S18	RPS18	44	9	26	9	152	17.7	10.99	35.2	40.928	-1.63	4.11087e-08	1.24445e-05	-0.85	6.36796e-06	0.00123949	-0.63	3.83211e-05	0.00473233	6.57	5.89	8.2	2.35	8.20138e+06	8.41169e+06	9.53083e+06	2.61673e+06	2.73745e+06	2.71006e+06	4.85175e+06	4.26301e+06	4.67422e+06	4.90515e+06	5.44623e+06	5.43869e+06
P39019	40S ribosomal protein S19	RPS19	30	6	14	6	145	16.1	10.32	7.07	22.638	-1.18	5.39724e-08	1.24445e-05	-0.44	0.000148135	0.00770781	-0.37	0.000419468	0.0149331	4.23	1.85	3.1	6.88	1.67997e+06	1.62338e+06	1.57946e+06	673815	772895	718330	1.15884e+06	1.1972e+06	1.25975e+06	1.27926e+06	1.25361e+06	1.23278e+06
P15880	40S ribosomal protein S2	RPS2	42	12	26	12	293	31.3	10.24	24.96	40.956	0.23	0.321496	0.564629	-0.06	0.717268	1	-0.03	0.999684	1	24.22	4.95	7.64	1.95	1.58301e+06	1.76973e+06	1.83854e+06	2.04227e+06	2.08039e+06	2.12322e+06	1.69631e+06	2.5074e+06	1.67494e+06	1.6191e+06	1.73264e+06	1.78478e+06
P60866	40S ribosomal protein S20	RPS20	24	4	9	4	119	13.4	9.94	8.28	19.367	-0.97	0.000216323	0.00274917	-0.52	0.0157169	0.116553	-0.51	0.0277997	0.168708	4.09	10.7	15.64	10.79	699851	512542	591227	256752	302161	317349	431017	412539	397233	415944	482779	394284
P62266	40S ribosomal protein S23	RPS23	45	6	9	6	143	15.8	10.49	17.21	20.75	-0.61	0.0301362	0.0975523	-0.71	0.028435	0.163806	-0.71	0.0226171	0.148071	13.5	5.4	36.29	4.54	3.91099e+06	2.00439e+06	2.40123e+06	1.45851e+06	1.56891e+06	1.58767e+06	1.36889e+06	1.76841e+06	1.47194e+06	1.42238e+06	1.57898e+06	1.46901e+06
P62847	40S ribosomal protein S24	RPS24	9	2	5	2	133	15.4	10.78	2.37	9.364	1.43	0.000148392	0.00213843	1.24	0.000982356	0.0214511	0.94	0.00161484	0.0311549	15.95	11.37	17.57	10.38	113304	80237.6	92223.6	248112	277143	225330	162941	218299	217909	176518	175484	213076
P62851	40S ribosomal protein S25	RPS25	31	6	14	6	125	13.7	10.11	10	19.67	-0.64	0.0279136	0.0927006	-0.46	0.0579772	0.25905	-0.45	0.149039	0.488264	13.82	0.55	28.46	4.29	1.75139e+06	989688	1.29794e+06	773066	833532	833404	736864	948729	944831	946094	952042	956593
P62854	40S ribosomal protein S26	RPS26	14	2	3	2	115	13	11	0	4.367	-0.64	0.91234	1	-0.32	0.999999	1	-0.15	0.99759	1	8.04	49.94	54.62	10.25	207780	84796.9	299700	127467	133496	154504	165197	166091	189834	87029.8	266572	186821
P62979	Ubiquitin-40S ribosomal protein S27a	RPS27A	72	17	216	17	156	18	9.64	265.98	110.059	5.35	1.13309e-06	7.62006e-05	-0.24	0.212856	0.570327	0	0.982912	1	42.92	3.68	20.68	3.97	5.90119e+06	4.09421e+06	4.31218e+06	1.69121e+08	1.75784e+08	1.83085e+08	1.59571e+06	4.10745e+06	3.65433e+06	4.51019e+06	4.31337e+06	4.19386e+06
Q71UM5	40S ribosomal protein S27-like	RPS27L	26	3	7	3	84	9.5	9.45	7.13	7.754	0.19	0.0839719	0.208188	0.1	0.930505	1	0.18	0.0977817	0.370322	5.36	7.25	4.22	3.48	875085	867568	936322	979537	998607	1.04764e+06	860278	950970	938344	938290	994651	1.08286e+06
P62273	40S ribosomal protein S29	RPS29	14	2	2	2	56	6.7	10.13	1.6	3.054	-2.41	6.73236e-07	6.03668e-05	-1.07	0.000329575	0.0116057	-1.09	0.000480716	0.0154342	14.11	10.07	14	7.01	935181	708578	876319	145474	164399	164970	456133	343442	417051	465873	411258	382607
P23396	40S ribosomal protein S3	RPS3	66	18	49	18	243	26.7	9.66	55.53	85.193	-0.56	4.07533e-06	0.000149031	-0.29	0.000474271	0.0138926	-0.28	0.00127796	0.0269381	2.2	5.11	4.62	1.44	6.57418e+06	6.46887e+06	7.04986e+06	4.54496e+06	4.41735e+06	4.46378e+06	5.3699e+06	5.3383e+06	5.55864e+06	5.42292e+06	5.91305e+06	5.41541e+06
P61247	40S ribosomal protein S3a	RPS3A	43	11	27	11	264	29.9	9.73	26.19	47.033	0.52	0.0377502	0.115614	0.19	0.62169	1	0.19	0.557355	1	22.31	5.14	11.17	3.26	1.4343e+06	1.14616e+06	1.32376e+06	1.79624e+06	1.89476e+06	1.90709e+06	1.16583e+06	1.83739e+06	1.51246e+06	1.50762e+06	1.41871e+06	1.57216e+06
P62701	40S ribosomal protein S4, X isoform	RPS4X	53	15	37	15	263	29.6	10.15	21.7	58.261	-0.64	1.76224e-05	0.000424515	-0.48	0.000268714	0.0104556	-0.38	0.000377177	0.0142867	7.7	3.76	4.52	3.37	4.84673e+06	4.82629e+06	5.22504e+06	3.03945e+06	3.10996e+06	3.24688e+06	3.44463e+06	3.94119e+06	3.47291e+06	3.7121e+06	3.51449e+06	3.77976e+06
P46782	40S ribosomal protein S5	RPS5	55	9	22	9	204	22.9	9.72	31.32	42.807	-1.57	2.24117e-06	0.000102723	-0.84	0.000426944	0.0138866	-0.66	0.00270335	0.0424585	11.9	10	8.24	1.45	4.24975e+06	4.96954e+06	4.85374e+06	1.67444e+06	1.63182e+06	1.63472e+06	3.18826e+06	2.71742e+06	2.54006e+06	2.94221e+06	3.54353e+06	3.06242e+06
P62753	40S ribosomal protein S6	RPS6	38	11	21	11	249	28.7	10.84	16.29	38.173	0.27	0.863793	1	-0.01	0.993696	1	-0.13	0.496183	0.93816	14.15	6.84	20.41	5.69	1.20721e+06	1.15418e+06	1.65126e+06	1.34051e+06	1.49624e+06	1.45996e+06	1.17589e+06	1.50477e+06	1.20092e+06	1.07702e+06	1.10518e+06	1.22343e+06
Q15418	Ribosomal protein S6 kinase alpha-1	RPS6KA1	7	4	5	4	735	82.7	7.83	0	7.94	-0.31	0.974688	1	-0.45	0.984289	1	-0.2	0.863015	1	13.28	16.16	47.81	3.48	239394	82708.7	231117	190605	177962	186364	169267	210927	168474	174078	239985	201078
P23443	Ribosomal protein S6 kinase beta-1	RPS6KB1	5	2	4	2	525	59.1	6.65	0	5.784	-0.05	0.999932	1	0.29	0.956883	1	-0.83	0.560539	1	54.17	50.83	40.1	17.16	33775.9	60510	0	40595	55754.7	43681.1	97253.3	55084.9	31682.6	44164.1	15709.5	25466.6
P62081	40S ribosomal protein S7	RPS7	52	7	10	7	194	22.1	10.1	4.82	27.23	0.47	0.281827	0.518074	0.44	0.186028	0.537748	0.24	0.94056	1	18.07	10.86	18.06	6.2	419653	427414	571307	592121	616101	544844	579608	733987	519922	444304	505096	552748
P62241	40S ribosomal protein S8	RPS8	46	8	20	8	208	24.2	10.32	39.43	39.299	-0.1	0.999988	1	0.14	0.44972	0.909021	0.11	0.626885	1	14.31	13.89	18.01	3.38	1.06568e+06	808860	1.1613e+06	994614	976252	1.04204e+06	1.04338e+06	1.38428e+06	1.17534e+06	998391	1.15224e+06	1.31967e+06
P46781	40S ribosomal protein S9	RPS9	46	15	44	15	194	22.6	10.65	27.21	48.493	-0.65	0.000507625	0.00493558	-0.46	0.0163571	0.116553	-0.47	0.00549693	0.0648706	13.23	0.66	7.53	4.35	7.97284e+06	7.18845e+06	8.3446e+06	4.75546e+06	5.16647e+06	5.08474e+06	5.47146e+06	6.9989e+06	5.7925e+06	5.69204e+06	5.76018e+06	5.75405e+06
P08865	40S ribosomal protein SA	RPSA	58	12	31	12	295	32.8	4.87	53.02	65.419	-0.21	0.00357527	0.0206828	0.11	0.33835	0.771936	0.22	0.00981825	0.0946434	1.81	3.22	5.72	3.13	2.70997e+06	2.98337e+06	2.7023e+06	2.47508e+06	2.34303e+06	2.34803e+06	2.91422e+06	3.01356e+06	2.92969e+06	3.11761e+06	3.31126e+06	3.15443e+06
P23921	Ribonucleoside-diphosphate reductase large subunit	RRM1	35	18	27	18	792	90	7.15	9.8	58.42	-0.2	0.335714	0.583253	0.24	0.85894	1	0.23	0.927786	1	4.48	5.77	70.62	3.53	1.06064e+06	3.33423e+06	1.11546e+06	945717	969479	1.01371e+06	1.21634e+06	1.31321e+06	1.31833e+06	1.3055e+06	1.43618e+06	1.29805e+06
P31350	Ribonucleoside-diphosphate reductase subunit M2	RRM2	6	2	3	2	389	44.8	5.38	2.08	9.568	-0.02	0.999787	1	-0.69	0.843086	1	-0.5	0.629065	1	22.69	65.72	61.27	10.38	0	48078.3	121583	75200.5	65501.7	80608.8	47345.2	43569.1	65715.4	84022.7	16444	54104.2
Q15404	Ras suppressor protein 1	RSU1	6	3	3	3	277	31.5	8.65	0	5.863	-1.96	0.0756755	0.194182	-2.06	0.0801184	0.315197	-1.63	0.103642	0.384233	51.1	29.65	77.73	16.6	59333.6	0	204144	25385.5	28331.6	34965.4	18086.2	38552	0	35588	42896.8	23053.1
Q9Y3I0	RNA-splicing ligase RtcB homolog	RTCB	30	11	29	11	505	55.2	7.23	40.82	57.012	-0.62	0.000302801	0.0034417	-0.13	0.284447	0.69307	0.05	0.981599	1	12.2	0.38	10.44	0.95	2.19065e+06	2.18634e+06	2.60964e+06	1.4425e+06	1.41659e+06	1.42229e+06	2.33323e+06	1.84144e+06	1.9991e+06	2.27573e+06	2.25899e+06	2.26391e+06
O95197	Reticulon-3	RTN3	1	1	2	1	1032	112.5	4.96	2.6	5.583	6.64			6.64			6.64			36.38	10.98		6.13	0	0	0	58196.7	55644.6	51498.3	28992.2	61132.5	59766.5	0	44527.5	38111.9
Q9NQC3	Reticulon-4	RTN4	2	2	3	2	1192	129.9	4.5	3.26	11.331	-0.61	0.150773	0.324031	-0.43	0.480212	0.934357	-0.9	0.192077	0.564551	1.8	42.59	18.97	7.17	136247	200195	169186	110508	113136	98680.2	125310	125554	129381	174494	85859.8	90698.7
Q9Y265	RuvB-like 1	RUVBL1	39	14	21	14	456	50.2	6.42	21.67	59.097	-0.39	0.987037	1	-0.07	0.992192	1	-0.14	0.999964	1	9.97	4.32	19.97	27.12	1.1469e+06	1.18352e+06	805129	820225	877607	1.31867e+06	1.17441e+06	961555	1.08939e+06	1.05501e+06	973397	1.0437e+06
Q9Y230	RuvB-like 2	RUVBL2	31	14	25	14	463	51.1	5.64	13.54	39.542	-0.3	0.00280186	0.0171296	0.03	0.996226	1	-0.02	0.921037	1	7.88	3.92	3.09	1.27	1.73531e+06	1.70583e+06	1.81082e+06	1.41077e+06	1.43834e+06	1.4045e+06	1.77349e+06	1.5883e+06	1.85598e+06	1.64273e+06	1.70755e+06	1.77662e+06
Q96ER3	Protein SAAL1	SAAL1	2	1	3	1	474	53.5	4.5	0	3.228	6.64			6.64			6.64			36.05	24.1		29.85	0	0	0	42353.1	25115.1	27166.7	28871.3	19287.5	14120.7	13524.3	19080.4	0
Q9NTJ5	Phosphatidylinositide phosphatase SAC1	SACM1L	14	8	12	8	587	66.9	7.12	4.13	21.826	0.65	0.0794641	0.200712	0.27	0.489783	0.939381	0.4	0.438648	0.871853	7.02	10.52	32.84	8.13	239240	165384	324960	376528	383501	329237	289375	316227	275667	262643	317751	316474
Q9UBE0	SUMO-activating enzyme subunit 1	SAE1	24	8	11	8	346	38.4	5.3	6.5	20.798	-0.48	0.000940245	0.00790394	-0.36	0.0086166	0.0855758	-0.08	0.405413	0.838028	4.4	7.03	9.04	2.9	785741	720809	655429	518380	499662	529251	559896	597901	550609	607518	692226	682810
Q9Y3Z3	Deoxynucleoside triphosphate triphosphohydrolase SAMHD1	SAMHD1	16	7	11	7	626	72.2	7.14	4.61	21.915	-0.22	0.697724	0.959557	0	0.736712	1	0.15	0.178656	0.538997	13.18	10.56	8.16	8.27	445968	392657	459388	432141	382967	370318	543623	427466	446488	586659	496344	486355
Q9Y512	Sorting and assembly machinery component 50 homolog	SAMM50	6	2	3	2	469	51.9	6.9	0	4.712	0.76			0.52			0.13			46.23	63.8		21.39	0	0	36022.8	84832.7	58456.4	60944.8	20072.5	56420.5	51582.9	39325.7	99959.8	33610.1
Q9NR31	GTP-binding protein SAR1a	SAR1A	17	3	4	3	198	22.4	6.68	0	7.132	0.72	0.699751	0.959557	0.98	0.634679	1	0.82	0.560392	1	28.32	25.58	70.7	12.46	131870	34603.8	52877.9	101797	79796	87381.4	65231.5	104032	117266	126425	76656.2	93610.9
P49591	Serine--tRNA ligase, cytoplasmic	SARS	24	10	18	10	514	58.7	6.43	6.71	34.929	-0.1	0.999996	1	0.23	0.0185143	0.124952	0.22	0.027802	0.168708	1.29	5.09	12.4	4.35	648043	806169	814567	750967	784687	719302	941055	946130	964367	883905	978327	941354
Q9NP81	Serine--tRNA ligase, mitochondrial	SARS2	6	2	2	2	518	58.2	8.13	0	3.696	-0.12	0.699184	0.959557	-0.14	0.642562	1	0.28	0.998547	1	17.54	18.4	52.91	2.47	42526.7	53695.3	110526	47759.7	50149.4	49284.8	56734.4	48797.6	39753.4	49027.6	70914.4	65204
O15126	Secretory carrier-associated membrane protein 1	SCAMP1	7	2	4	2	338	37.9	7.42	6.2	12.569	-0.04	0.962907	1	-0.6	0.0990866	0.365736	-0.44	0.185098	0.554256	12.49	33.17	10.49	2.91	196750	167969	162391	167564	163118	158091	105400	110530	132714	124242	88275.8	173239
O15127	Secretory carrier-associated membrane protein 2	SCAMP2	4	1	4	1	329	36.6	6.1	2.57	4.789	0.75	0.000244327	0.00296659	1.04	3.06987e-05	0.00322727	0.9	5.64391e-05	0.00558857	13.83	4.49	9.28	2.43	88777.4	105541	103807	169718	178155	174520	238697	213648	180519	207880	191588	193621
O14828	Secretory carrier-associated membrane protein 3	SCAMP3	22	5	9	5	347	38.3	7.64	12.38	24.062	0.25	0.647088	0.927531	0.11	0.65651	1	0.6	0.354284	0.772194	14.15	11.73	70.54	5.86	231701	152606	35497.1	180995	164277	183095	204298	158231	164964	231153	244831	194187
Q8NBX0	Saccharopine dehydrogenase-like oxidoreductase	SCCPDH	9	3	5	3	429	47.1	9.14	0	10.925	0.32	0.396681	0.659364	0.2	0.516388	0.963151	0.47	0.294581	0.703307	4.43	11.05	54.35	5.66	59104	164263	214594	193538	216765	205229	185328	188326	201289	240501	227824	193389
Q8WVM8	Sec1 family domain-containing protein 1	SCFD1	14	6	9	6	642	72.3	6.27	2.5	15.603	0.38	0.240821	0.463825	0.15	0.526034	0.970815	0.23	0.779366	1	14.19	12.33	16.02	6.64	173365	238478	200561	260178	232365	262311	274249	211551	222445	235948	245060	193173
O75880	Protein SCO1 homolog, mitochondrial	SCO1	3	1	2	1	301	33.8	8.88	0	2.459	0.43	0.968178	1	-0.57	0.620342	1	0.03	0.994297	1	62.88	40.01	36.59	18.41	74845.1	44075.1	0	77411.1	80447.2	56317.2	14114	62371.9	38630	74235.8	58546.9	31062.2
Q9HB40	Retinoid-inducible serine carboxypeptidase	SCPEP1	4	2	2	2	452	50.8	5.81	0	4.961	-0.7			-1.5			-0.4				47.72		38.74	31100.8	0	0	19092.9	33310.8	16818.7	0	11015.4	0	16570.3	0	33445.7
Q0VDG4	Secernin-3	SCRN3	3	1	2	1	424	48.5	5.55	0	3.191	6.64			6.64			6.64			41.66			30.59	0	0	0	12579.1	22338.9	23321.8	51018.5	41662.9	20381.3	0	63010.6	0
Q96KG9	N-terminal kinase-like protein	SCYL1	3	2	3	2	808	89.6	6.3	0	4.998	0.69	0.160892	0.341684	0.66	0.194727	0.546382	0.53	0.299093	0.705665	4.2	41.73	5.85	3.07	0	35840.6	38933	60305.3	63647.7	60448.5	59088.5	57458.1	62378.2	85569.8	53768.6	37243.3
P31040	Succinate dehydrogenase [ubiquinone] flavoprotein subunit, mitochondrial	SDHA	16	10	17	10	664	72.6	7.39	21.68	32.913	-0.32	0.00155589	0.0114667	-0.04	0.96234	1	0.13	0.295049	0.703376	4.48	5.71	4.9	5.67	1.27216e+06	1.3292e+06	1.40258e+06	967988	1.07171e+06	1.06737e+06	1.37257e+06	1.25889e+06	1.29131e+06	1.52989e+06	1.36447e+06	1.45213e+06
P21912	Succinate dehydrogenase [ubiquinone] iron-sulfur subunit, mitochondrial	SDHB	19	5	10	5	280	31.6	8.76	4.3	13.726	-0.89	0.175908	0.365871	-0.57	0.932543	1	-0.42	0.984624	1	28.76	21.81	29.45	4.41	416810	426547	237983	230170	224165	211047	423001	252107	280430	410209	269777	311699
Q99643	Succinate dehydrogenase cytochrome b560 subunit, mitochondrial	SDHC	5	1	2	1	169	18.6	9.69	0	2.792	6.64			6.64			6.64			63.93			4.7	0	0	0	55017.9	50523.2	54714.8	29404.8	70315	22147.9	34341.3	0	0
Q9NRG7	Epimerase family protein SDR39U1	SDR39U1	9	3	3	3	293	31.1	9.04	0	5.747	-5.4			-4.19			-6.64			81.69			22.04	0	0	1.2179e+06	32897.9	20946	28744.7	0	34483.4	128801	0	0	0
P67812	Signal peptidase complex catalytic subunit SEC11A	SEC11A	12	3	4	3	179	20.6	9.48	0	7.826	1.13	0.00883655	0.0389677	1.14	0.0315746	0.17206	0.82	0.0695936	0.301694	23.76	22.29	23.6	2.85	126283	94741	79926.1	218181	207667	207845	133135	208984	208298	128587	166898	202592
P55735	Protein SEC13 homolog	SEC13	3	1	1	1	322	35.5	5.48	0	2.058	6.64			6.64			6.64			15.85	17.31		21.84	0	0	0	24171.4	36476.9	27268.4	34195.9	44725.4	34497.2	32792.6	43511	32490.1
O75396	Vesicle-trafficking protein SEC22b	SEC22B	21	4	6	4	215	24.6	6.92	2.83	13.677	0.5	0.339451	0.587218	0.17	0.655702	1	-0.38	0.924136	1	31.84	31.77	60.16	10.43	154411	43872.2	198087	241807	218158	196213	123711	237065	174240	118447	196266	116109
Q15436	Protein transport protein Sec23A	SEC23A	14	9	16	8	765	86.1	7.08	4.18	31.441	0.48	0.361693	0.611921	0.58	0.184395	0.535908	0.66	0.431074	0.865747	11.2	25.92	26.88	5.46	385979	228420	280948	410881	368372	392250	418891	384288	478845	273651	442994	454233
Q9Y6Y8	SEC23-interacting protein	SEC23IP	1	2	2	2	1000	111	5.54	0	4.543	0.88	0.181628	0.37325	1.1	0.209356	0.565646	0.89	0.156814	0.50027	25.72	12.38	47.37	4.28	107806	57639.1	44979.1	106290	114284	106127	127179	123127	76720.7	127757	106761	101561
O94979	Protein transport protein Sec31A	SEC31A	7	6	9	6	1220	132.9	6.89	2.15	23.131	-0.38	0.105163	0.248147	-0.17	0.846188	1	-0.21	0.289391	0.69658	5.13	20.96	8.49	10.41	242665	287737	267994	176044	206302	215787	233926	238418	257432	256790	231808	167866
P61619	Protein transport protein Sec61 subunit alpha isoform 1	SEC61A1	4	1	2	1	476	52.2	8.06	0	2.872	1.17	0.00294606	0.0178757	1.05	0.00864777	0.0855758	1.28	0.00207409	0.036051	24.97	4.86	29.05	4.35	28671.4	43394.5	52610.3	104252	96239.6	97447.9	64633.8	108182	89933.2	99096.4	105321	109174
Q99442	Translocation protein SEC62	SEC62	2	1	1	1	399	45.8	7.12	0	2.412	6.64			6.64									13.56	0	0	0	15236	13418.5	11596.2	0	24721.5	0	0	0	0
Q9UGP8	Translocation protein SEC63 homolog	SEC63	4	3	6	3	760	87.9	5.31	4.38	9.597	6.64			6.64			6.64			52.65	49.35		6.09	0	0	0	132833	149909	139868	28924.9	74805.5	36461.8	22585.5	46798.2	0
P49903	Selenide, water dikinase 1	SEPHS1	8	2	2	2	392	42.9	5.97	0	4.264	-0.29	0.358592	0.608588	-0.01	0.991458	1	-0.21	0.974237	1	22.88	29.63	22.46	10.71	43432.2	39382	59533.3	37451.9	35412.4	30300.9	36034.4	43126.5	56396.9	59817	36372.2	37555.6
Q15019	Septin-2	SEPTIN2	40	9	14	9	361	41.5	6.6	13	37.257	-0.12	0.692652	0.957961	0.08	0.540416	0.973293	0.07	0.652689	1	7.51	6.72	15.93	4.71	656929	574869	475807	528903	532472	488633	608563	600034	686158	591620	603098	668971
Q14141	Septin-6	SEPTIN6	5	2	3	2	434	49.7	6.67	0	4.597	-0.23			-0.01			0.65			36.92			11.84	0	0	34451.3	34946.7	29296.8	28129.6	34273.4	43724.7	19823	0	53968.2	0
Q16181	Septin-7	SEPTIN7	32	11	15	11	437	50.6	8.63	7.23	30.552	-0.37	0.0167069	0.0643553	0.06	0.998593	1	0.1	0.365255	0.788598	8.46	5.52	11.18	2.96	953890	1.04327e+06	833080	744435	704337	738103	991155	858370	1.00344e+06	1.02182e+06	1.01204e+06	1.11692e+06
Q9UHD8	Septin-9	SEPTIN9	3	2	3	2	586	65.4	8.97	0	3.6	-0.25	0.688423	0.95621	0.04	0.999564	1	0	0.946002	1	21.02	4.73	14.48	8.25	180409	136535	173948	129491	146396	152125	123740	186613	178865	164680	174144	180999
P35237	Serpin B6	SERPINB6	5	1	2	1	376	42.6	5.27	2.29	7.727	6.64			6.64										0	0	0	5933.58	0	0	16584.7	0	0	0	0	0
P50454	Serpin H1	SERPINH1	13	4	8	4	418	46.4	8.69	6.99	15.215	-0.3	0.0637136	0.167755	0.09	0.601813	1	0.09	0.170585	0.528581	8.83	7.28	7.51	1.47	410877	415743	361968	333572	327698	337419	438697	383983	456151	489883	429565	436925
O75830	Serpin I2	SERPINI2	2	1	1	1	405	46.1	5.16	0	2.827	6.64			6.64						7.82			67.91	0	0	0	3408.99	4518	11533.3	18697.3	20885.1	0	0	0	0
Q86TU7	Actin-histidine N-methyltransferase	SETD3	2	1	2	1	594	67.2	5.96	0	4.154	-0.51	0.653867	0.934757	-0.06	0.901271	1	-0.74	0.330227	0.745103	39.5	18.5	55.28	14.97	58479.5	0	133538	61936.8	68972.7	50967.2	99471.2	42106.7	84962.8	52991.3	38816.2	55790.6
Q15459	Splicing factor 3A subunit 1	SF3A1	5	3	4	3	793	88.8	5.22	0	7.055	-0.57	0.0164196	0.0635521	-0.3	0.558445	0.985527	0.09	0.999519	1	13.18	17.41	5.15	14.74	123913	134984	136239	91739.8	90638.5	69758.5	109641	100796	129959	143426	105041	145820
Q15428	Splicing factor 3A subunit 2	SF3A2	8	2	2	2	464	49.2	9.64	0	5.802	0.06	0.824759	1	0.5	0.315856	0.740517	0.26	0.321234	0.735167	28.58	5.09	35.29	13.7	103322	108220	52200.8	85757.8	107564	111659	146554	87309.3	155643	132645	120271	123720
Q12874	Splicing factor 3A subunit 3	SF3A3	8	3	4	3	501	58.8	5.38	0	6.538	-0.32	0.573587	0.854819	-0.44	0.240013	0.623415	-0.34	0.691307	1	18.19	21.14	23.31	15.4	57040.5	0	79553	53875.2	45276	61800.4	37398.3	49712.4	53811.3	45905.5	69107.4	53246.9
O75533	Splicing factor 3B subunit 1	SF3B1	22	19	28	19	1304	145.7	7.09	6.97	60.655	1.07	0.000287777	0.00331766	0.8	0.00376947	0.0498374	0.92	0.00122828	0.0262361	18.87	8.63	11.31	1.6	423629	396525	338147	833680	812446	836789	692413	756654	517642	645381	752981	752000
Q15393	Splicing factor 3B subunit 3	SF3B3	27	26	43	26	1217	135.5	5.26	38.19	103.943	0.73	0.00365419	0.0210638	0.74	0.00357536	0.0480587	0.6	0.0183249	0.131644	11.82	11.04	18.4	1.55	919348	1.16632e+06	1.33698e+06	1.88917e+06	1.94184e+06	1.94002e+06	1.70114e+06	1.94925e+06	2.15839e+06	1.48278e+06	1.77124e+06	1.83368e+06
P31947	14-3-3 protein sigma	SFN	10	3	8	1	248	27.8	4.74	9	11.351	0.27	0.95862	1	0.49	0.996589	1	-0.13	0.991084	1	57.61	30.06	17.16	17.19	39803.1	0	31189.9	37120.8	52045.7	42594.9	12883.1	49602.1	52475.2	32160.9	22492.7	41824
P23246	Splicing factor, proline- and glutamine-rich	SFPQ	3	2	4	2	707	76.1	9.44	0	4.943	-0.94	0.0033387	0.0196667	-0.73	0.016311	0.116553	-0.81	0.00802604	0.082953	21.05	14.01	9.94	12.12	308085	254563	269705	137130	170067	140627	162052	216162	145953	154128	145307	188445
Q9H9B4	Sideroflexin-1	SFXN1	28	7	23	7	322	35.6	9.07	26.91	31.859	0.24	0.330598	0.576226	0.34	0.0774887	0.311253	0.31	0.0355125	0.198226	7.3	10.29	9.22	3.69	777130	785705	913015	957191	889517	931029	919599	995687	1.06453e+06	1.1535e+06	966191	973518
P34896	Serine hydroxymethyltransferase, cytosolic	SHMT1	11	4	7	3	483	53	7.71	7.79	10.843	-0.28	0.189493	0.384199	-0.08	0.81671	1	0.05	0.976276	1	13.06	15.34	5.67	5.91	142215	142404	156759	117295	129055	116173	134571	155799	120283	133569	179429	147273
P34897	Serine hydroxymethyltransferase, mitochondrial	SHMT2	59	24	62	23	504	56	8.53	54.23	94.592	-0.21	0.137708	0.304467	0.14	0.711215	1	0.2	0.117557	0.411857	9.81	7.68	3.31	0.67	4.38761e+06	4.66966e+06	4.62256e+06	4.01156e+06	3.99177e+06	3.95879e+06	5.08343e+06	4.29996e+06	5.15857e+06	4.81921e+06	5.32401e+06	5.6169e+06
Q9UHJ6	Sedoheptulokinase	SHPK	8	3	3	3	478	51.5	6.83	0	11.451	-0.06	0.962394	1	-0.14	0.934959	1	0.08	0.994764	1	50.77	24.55	15.42	29.15	31119.8	37516.7	42518.5	36034.6	57915.4	36044.8	51722	34045.9	16956.7	47350.2	33341.3	0
Q99720	Sigma non-opioid intracellular receptor 1	SIGMAR1	6	1	2	1	223	25.1	5.96	4.55	5.771	0.73	0.171351	0.35917	0.24	0.953294	1	0.41	0.551247	1	7.58	13.52	33.47	8.96	69439.8	76459.5	124939	110846	126662	132085	90262.4	102509	90011.1	96381.8	101760	123771
P53985	Monocarboxylate transporter 1	SLC16A1	3	4	10	4	500	53.9	8.66	11.68	22.316	0.73	0.00909071	0.0398706	0.57	0.0211968	0.131497	0.82	0.00930413	0.0931576	7.82	13.33	17.77	6.88	769803	606828	549955	1.05526e+06	1.00866e+06	920409	881832	1.01708e+06	901652	1.06905e+06	844234	1.07963e+06
Q15758	Neutral amino acid transporter B(0)	SLC1A5	5	2	3	2	541	56.6	5.48	0	5.929	0.72	0.0484515	0.138645	0.42	0.401645	0.857543	0.16	0.883667	1	17.11	11.7	25.3	7.2	44301.7	39247	62683.9	72947.2	79030.4	68490.8	70941.9	50444.7	59068.2	59987.2	49064.3	49498.5
P53007	Tricarboxylate transport protein, mitochondrial	SLC25A1	12	3	5	3	311	34	9.89	0	8.782	0.74	0.113263	0.261525	0.75	0.346807	0.784875	0.72	0.150314	0.48835	33.24	17.97	30.93	4.99	72218.3	107630	137601	190891	172900	180109	194446	180793	97648.1	177188	142812	205692
Q9UBX3	Mitochondrial dicarboxylate carrier	SLC25A10	16	3	5	3	287	31.3	9.54	2.55	11.728	0.36	0.585517	0.866176	0.65	0.76305	1	0.23	0.871921	1	40.46	37.24	17.56	5.54	112756	79876.7	106829	133704	137033	148474	73289.9	171946	167087	174745	125051	80405.3
Q02978	Mitochondrial 2-oxoglutarate/malate carrier protein	SLC25A11	20	5	10	5	314	34	9.91	0	17.944	1.57	0.0142517	0.056103	1.64	0.0105282	0.0964882	1.72	0.0129845	0.112438	14.14	16.36	52.96	1.29	80940	102023	210352	303608	296616	303079	317693	364881	274699	250520	335493	340393
Q9UJS0	Calcium-binding mitochondrial carrier protein Aralar2	SLC25A13	25	13	18	13	675	74.1	8.62	4.32	42.175	0.49	0.0128834	0.051855	0.59	0.00435976	0.0558119	0.75	0.00318818	0.0448024	9.48	13.71	12.57	4.71	535581	505100	417797	671984	707034	738393	693646	760150	838332	660819	848005	846566
Q6NUK1	Calcium-binding mitochondrial carrier protein SCaMC-1	SLC25A24	7	3	3	3	477	53.3	6.33	0	9.438	0.24	0.998354	1	0	0.995773	1	0.88	0.70588	1	33.43	41.02	29.48	22.56	58720.7	37279	35508.6	31170	49399.3	44098.8	30369.5	37209.4	57119.3	83139.2	33773.4	68610.8
Q00325	Phosphate carrier protein, mitochondrial	SLC25A3	16	7	19	7	362	40.1	9.38	11.44	26.567	0.68	0.00222121	0.0145733	0.59	0.00512243	0.0611464	0.89	0.000673586	0.0189313	10.4	11.34	15.38	5.18	1.52582e+06	1.22889e+06	1.67492e+06	2.6136e+06	2.36011e+06	2.45242e+06	2.0938e+06	2.5758e+06	2.30302e+06	2.41086e+06	2.83172e+06	3.02101e+06
P12235	ADP/ATP translocase 1	SLC25A4	44	14	31	1	298	33	9.76	34.95	49.842	0.03	0.999927	1	-0.01	0.865693	1	-0.03	0.989031	1	37.4	18.95	24.61	5.89	44301.7	58870.4	73249.5	60719.5	60000.8	54438	66432.2	58326.1	29763.8	75732.8	53479.9	57740.9
P05141	ADP/ATP translocase 2	SLC25A5	46	19	47	7	298	32.8	9.69	71.19	80.348	0.82	0.0060958	0.0300871	0.57	0.0332998	0.179042	0.83	0.0130794	0.112652	19.51	10.5	14.9	1.87	4.95146e+06	4.76897e+06	6.22242e+06	8.99445e+06	8.68187e+06	8.74703e+06	6.51635e+06	9.45378e+06	7.33765e+06	7.28879e+06	8.78287e+06	8.81242e+06
P12236	ADP/ATP translocase 3	SLC25A6	52	18	45	2	298	32.8	9.74	49.41	68.465	0.95	0.00143443	0.010947	0.6	0.0113994	0.0998326	0.85	0.00228662	0.0375984	10.48	3.13	26.8	5.53	251338	238362	146990	426178	475380	459166	325674	401705	361362	431034	441672	415016
Q6P1M0	Long-chain fatty acid transport protein 4	SLC27A4	3	1	2	1	643	72	8.47	0	2.87	-0.33			-1.62			-0.33			47.3	49.12		10.7	0	45336	0	34338.9	36019.7	41965.6	14727.1	11417.7	27413.9	0	51686.7	25038.6
L0R6Q1	SLC35A4 upstream open reading frame protein	SLC35A4	10	1	1	1	103	11.1	8.1	0	3.201	6.64			6.64						68.56			14.23	0	0	0	10270.9	7993.91	8212.25	41363.2	0	14352.4	0	0	0
Q15043	Zinc transporter ZIP14	SLC39A14	3	1	2	1	492	54.2	5.33	0	2.075	-0.8			-0.95			-0.35			23.44	31.91		6.3	40009.3	0	0	22900.9	21090.7	23903.3	28572.1	18525.1	20654.4	31367.7	16827.3	31725.8
P08195	4F2 cell-surface antigen heavy chain	SLC3A2	31	15	28	15	630	68	5.01	11.97	58.329	1.35	0.000140722	0.00208621	0.84	0.00375775	0.0498374	0.79	0.00548579	0.0648706	8.71	9.43	23.63	2.76	442980	574056	358959	1.10878e+06	1.16967e+06	1.12653e+06	730331	868919	791693	765883	700322	845420
Q9GZT3	SRA stem-loop-interacting RNA-binding protein, mitochondrial	SLIRP	13	1	1	1	109	12.3	10.24	0	3.208	-2.11	0.00453957	0.023944	-1.36	0.0403788	0.203534	-1.2	0.109918	0.393053	27.25	8.36	64.84	11.2	161007	84226.6	325747	30997.6	37342.1	38343.4	75623.6	62705	42932.9	80335.1	70090.9	69395.9
Q9H2G2	STE20-like serine/threonine-protein kinase	SLK	1	1	2	1	1235	142.6	5.15	0	2.502	6.64			6.64			6.64						10.89	0	0	0	65907.4	58527.9	53070.3	0	11749.1	0	0	24008.6	0
Q13485	Mothers against decapentaplegic homolog 4	SMAD4	2	1	1	1	552	60.4	6.99	0	2.187	-0.3	0.440023	0.710197	0.31	0.548896	0.975077	0.37	0.70677	1	15.23	21.78	14.28	19.31	52853.7	63726.9	48466.7	35805.3	52641.2	42892.8	78646.6	58420.9	65376.1	68487.1	49764.2	77679.9
P51532	Transcription activator BRG1	SMARCA4	3	4	6	4	1647	184.5	7.88	2.1	10.696	1.15	0.385306	0.645778	1.07	0.539085	0.973293	1.14	0.483715	0.92582	22.41	9.9	87.01	11.68	248590	48889.6	75993.6	204579	167759	168454	128615	201611	160034	183738	167886	150608
O60264	SWI/SNF-related matrix-associated actin-dependent regulator of chromatin subfamily A member 5	SMARCA5	1	1	1	1	1052	121.8	8.09	0	2.621	0.02	0.999313	1	-0.54	0.187294	0.538325	-0.12	0.957999	1	28.47	14.36	14.6	3.69	37388.8	44600.6	50224.9	42658.4	45261.7	45698.9	30758.3	42463.7	24210.4	41127.2	46876.6	35093.1
Q14683	Structural maintenance of chromosomes protein 1A	SMC1A	16	19	27	19	1233	143.1	7.64	4.46	51.378	-0.08	0.926812	1	0.06	0.584317	1	-0.03	0.779151	1	8.15	1.87	23.8	1.44	989903	614764	926462	877207	898509	875691	876314	963014	1.03197e+06	938013	909547	907178
O95347	Structural maintenance of chromosomes protein 2	SMC2	24	26	39	26	1197	135.6	8.43	10.88	80.217	0.37	0.000247396	0.00297983	0.39	0.000243909	0.0103533	0.31	0.000469939	0.0154342	2.75	5.39	5.31	2.33	1.07729e+06	968889	1.03336e+06	1.33218e+06	1.30891e+06	1.37067e+06	1.36758e+06	1.34969e+06	1.29692e+06	1.38815e+06	1.25722e+06	1.27743e+06
Q9UQE7	Structural maintenance of chromosomes protein 3	SMC3	12	11	16	11	1217	141.5	7.18	2.07	27.582	0.87	0.00426589	0.0227985	0.79	0.011512	0.0998326	0.88	0.00296326	0.0435595	4.91	10.52	22.45	0.8	449545	303024	319654	585618	583300	576621	554567	552965	507955	589837	545594	670442
Q9NTJ3	Structural maintenance of chromosomes protein 4	SMC4	17	18	26	18	1288	147.1	6.79	9.18	55.15	0.71	0.00408926	0.0222224	0.5	0.0189162	0.126082	0.7	0.00706211	0.0769626	14.23	8.53	16.94	3.04	431516	502687	604331	816018	861619	819678	710341	865519	662424	723345	855384	819114
Q8IY18	Structural maintenance of chromosomes protein 5	SMC5	1	1	1	1	1101	128.7	8.38	0	2.149	6.64			6.64			6.64			7.85	0.4		28.37	0	0	0	12997.9	13155.3	20759.8	0	19614.9	21919	18817.8	18925.1	0
A6NHR9	Structural maintenance of chromosomes flexible hinge domain-containing protein 1	SMCHD1	1	2	3	2	2005	226.2	7.3	0	5.481	6.64			6.64			6.64			16.89	31.48		7.78	0	0	0	40884.9	47147	46703	43691	60026.9	47652.2	52548.9	33993.6	29589.5
Q2TAY7	WD40 repeat-containing protein SMU1	SMU1	24	10	17	10	513	57.5	7.18	6.42	30.647	0.72	0.056519	0.151783	0.95	0.0302549	0.168862	0.42	0.769109	1	15.65	27.85	21.83	4.83	158742	126342	196343	262303	282608	258582	239775	307052	326684	231108	213092	130953
Q7KZF4	Staphylococcal nuclease domain-containing protein 1	SND1	30	20	32	20	910	101.9	7.17	18.43	71.473	0.04	0.9997	1	0.17	0.762491	1	0.16	0.253778	0.656788	9.09	6.02	7.34	4.59	1.57183e+06	1.54076e+06	1.76096e+06	1.542e+06	1.69017e+06	1.61095e+06	1.54481e+06	1.7697e+06	1.84538e+06	1.76063e+06	1.94936e+06	1.75776e+06
O75643	U5 small nuclear ribonucleoprotein 200 kDa helicase	SNRNP200	14	21	33	21	2136	244.4	6.06	12.05	74.348	0.39	0.10353	0.244653	0.59	0.0569421	0.256558	0.56	0.0450492	0.233556	15.84	8.32	25.01	2.38	815598	709562	486936	963558	921650	929367	1.06635e+06	1.11726e+06	820645	921171	1.081e+06	1.04946e+06
Q96DI7	U5 small nuclear ribonucleoprotein 40 kDa protein	SNRNP40	17	6	11	6	357	39.3	8.1	2.58	15.611	-0.65	0.000587093	0.00563831	-0.14	0.799779	1	0.02	0.999933	1	13.07	6.55	2.6	5.43	693332	665206	698167	465594	442694	417632	743700	577690	629107	632592	714714	704640
P08621	U1 small nuclear ribonucleoprotein 70 kDa	SNRNP70	3	1	2	1	437	51.5	9.94	0	4.486	-2.51			-1.78			-0.64				11.25		33.39	0	57387.4	0	16563.7	10070.4	9279.82	0	16683.7	0	34086.6	39980.5	0
P09661	U2 small nuclear ribonucleoprotein A'	SNRPA1	11	2	3	2	255	28.4	8.62	2.22	6.25	0.23	0.903819	1	-0.12	0.997033	1	0.4	0.450989	0.886483	18.77	15.06	41.52	9.74	81832.9	44684.4	0	71123.8	61590.3	74590.6	71222.2	55474.3	49925.8	71575.6	79892.3	96018.2
P14678	Small nuclear ribonucleoprotein-associated proteins B and B'	SNRPB	18	3	8	3	240	24.6	11.19	9.38	14.936	-0.42	0.00772701	0.0352299	-0.26	0.1562	0.484047	-0.27	0.203325	0.574474	6.88	12.15	5.57	4.4	1.16073e+06	1.17993e+06	1.06222e+06	804025	866954	870161	910018	970468	1.04402e+06	886000	1.1218e+06	962548
P62314	Small nuclear ribonucleoprotein Sm D1	SNRPD1	37	3	5	3	119	13.3	11.56	6.1	12.177	0.24	0.901964	1	0.18	0.999566	1	0.19	0.997711	1	10	7.74	21.23	3.17	301270	435332	312956	369060	380654	357272	312440	381792	354808	322505	376244	356896
P62316	Small nuclear ribonucleoprotein Sm D2	SNRPD2	34	4	6	4	118	13.5	9.91	0	12.494	-0.62	0.249906	0.476772	-0.28	0.617163	1	-0.42	0.503606	0.944112	17.8	7.85	32.3	7.25	456824	231370	364546	236761	259613	225381	311660	299764	220826	272635	242001	281807
P62318	Small nuclear ribonucleoprotein Sm D3	SNRPD3	49	5	12	5	126	13.9	10.32	12.42	26.773	0.12	0.908916	1	0.05	0.964805	1	0.06	0.911362	1	31.93	15.74	35.62	1.6	359076	169722	269015	299779	291091	292229	150717	278173	286640	280596	259441	348682
P62304	Small nuclear ribonucleoprotein E	SNRPE	29	2	6	2	92	10.8	9.44	5.01	14.092	0.2	0.356417	0.606811	0.77	0.00407982	0.0530705	0.68	0.00839469	0.086207	9.97	16.56	8.73	10.08	252304	268931	225823	290679	328370	269418	430726	363966	438489	320596	403349	448136
P62306	Small nuclear ribonucleoprotein F	SNRPF	15	1	1	1	86	9.7	4.67	2.41	3.671	-0.81			-0.45			-0.38			31.05	39.12		17.82	35275.6	0	0	25947.2	20132.3	18678.4	21143.3	25893	38241	20362.4	35936.3	0
Q13596	Sorting nexin-1	SNX1	12	5	8	3	522	59	5.15	2.24	16.092	0.52			0.35			0.19			44.8	14.91		4.97	42165.4	0	0	62875.5	60521.6	56938	62353.1	53599.5	22875.7	54942.9	48004.7	40665.8
O60749	Sorting nexin-2	SNX2	20	9	17	7	519	58.4	5.12	21.56	33.626	0.26	0.281339	0.517766	0.31	0.145513	0.461776	0.23	0.102975	0.384233	11.35	19.96	10.19	1.76	459688	374565	422634	505358	517089	499534	523057	600915	481284	680286	495816	482998
Q96L92	Sorting nexin-27	SNX27	3	1	2	1	541	61.2	6.49	2.46	5.5	0.42	0.78956	1	0.6	0.585196	1	0.49	0.768625	1	12.59	15.31	69.71	4.58	110641	0	37576.1	79558.2	86155.3	86272.9	97467.2	103598	80745.6	70750.4	95502.3	90611
Q9Y5X3	Sorting nexin-5	SNX5	5	2	3	2	404	46.8	6.76	0	5.809	-0.21	0.998841	1	-0.09	0.543302	0.973293	-0.02	0.995833	1	75.61	28.51	16.43	12.66	151451	168934	121134	131046	153111	119578	146333	142508	12786.2	148936	88803	158015
Q9UNH7	Sorting nexin-6	SNX6	22	7	10	7	406	46.6	6.16	4.61	20.248	0.01	0.992897	1	0.49	0.640539	1	0.49	0.257695	0.660004	18.27	5.81	32.27	3.67	421512	625357	335831	445527	415166	423440	590523	428779	609035	648489	593593	582566
Q9Y5X1	Sorting nexin-9	SNX9	2	1	1	1	595	66.6	5.58	0	3.169	-1.45			-0.83			-0.52			14.93			54.69	0	0	36748	5203.8	18706.7	13413.9	18647.7	23049.9	0	25678.1	0	0
Q00796	Sorbitol dehydrogenase	SORD	25	8	12	8	357	38.3	7.97	8.57	26.805	-0.28	0.478827	0.75619	-0.17	0.88805	1	-0.13	0.7943	1	12.15	13.03	25.44	3.49	289850	229157	380778	252209	238678	236634	258224	243440	306033	295349	265103	227088
O60271	C-Jun-amino-terminal kinase-interacting protein 4	SPAG9	3	3	4	3	1321	146.1	5.15	3.05	12.456	1.31	0.0935565	0.226727	0.38	0.998384	1	0.53	0.723813	1	44.93	27.01	10.43	11.93	33007.6	0	38263.3	81631.5	87932.7	102718	46894.9	46191.5	17787.8	62412.4	42397.1	0
Q9HBM1	Kinetochore protein Spc25	SPC25	5	1	2	1	224	26.1	8	0	3.246	-0.16			-0.26			-0.77			9.2			18.36	23414.7	0	0	24796.5	20920.5	17106.1	20871.3	18321.9	0	13763.8	0	0
Q9Y6A9	Signal peptidase complex subunit 1	SPCS1	10	1	2	1	169	18.3	8.72	0	2.445	1.46	0.00272231	0.0168763	0.93	0.028875	0.164577	1.11	0.024356	0.153663	10.03	14.89	40.1	3.15	113209	51068.3	72159.4	205450	192894	198867	137075	159549	132838	122138	155756	163262
Q15005	Signal peptidase complex subunit 2	SPCS2	8	1	2	1	226	25	8.47	2.28	6.08	-0.52	0.0877293	0.215018	0.36	0.412618	0.868612	0.89	0.0196344	0.136469	30.06	20.65	13.48	18.29	93770.5	120646	99725.1	51557.6	69478.1	74069	189788	107711	128420	184969	254460	177414
P35270	Sepiapterin reductase	SPR	11	2	2	2	261	28	8.05	0	4.41	-1.67			-1.33			-6.64			35.1			42.24	0	0	51479.3	16220.2	11343.6	26190.8	0	15839	26297.7	0	0	0
Q01082	Spectrin beta chain, non-erythrocytic 1	SPTBN1	4	8	10	8	2364	274.4	5.57	0	21.567	0.72	0.120998	0.273517	0.54	0.389784	0.841662	0.75	0.295858	0.704197	14.61	28.54	35.99	7.85	85722.6	179427	126522	233762	201579	208930	150672	202184	184530	212374	234333	130219
Q9H254	Spectrin beta chain, non-erythrocytic 4	SPTBN4	1	2	4	1	2564	288.8	6.01	5.13	5.904	-2.59	0.000422736	0.00429139	-0.49	0.319814	0.743264	-0.75	0.0709314	0.304644	30.31	35.95	7.75	22.67	151305	157330	135158	33975.8	25102	22183.5	107618	65148.3	122723	96250	45302.7	89679.4
O15269	Serine palmitoyltransferase 1	SPTLC1	19	7	8	7	473	52.7	6.01	2.7	21.218	0.23	0.979343	1	0.4	0.895578	1	-0.51	0.704456	1	5.52	40.79	46.42	11.02	125426	230260	97250.3	175157	143755	147583	177340	159251	165154	87913.6	167479	86199.7
O15270	Serine palmitoyltransferase 2	SPTLC2	6	2	3	2	562	62.9	7.78	0	7.053	0.93	0.0720357	0.186622	0.98	0.0556277	0.253928	1.16	0.0371468	0.203103	9.26	6.61	52.82	6.06	137474	81961	44982.4	156618	150847	169661	153621	183407	161789	164182	182908	185802
P19623	Spermidine synthase	SRM	30	8	18	8	302	33.8	5.49	12.25	31.831	-0.23	0.0397531	0.119704	0.19	0.775706	1	0.22	0.902813	1	7.1	6.15	17.46	8.46	821523	842042	1.11081e+06	719551	722775	620413	959296	1.07769e+06	951601	980833	908357	1.02702e+06
P37108	Signal recognition particle 14 kDa protein	SRP14	7	1	2	1	136	14.6	10.04	0	2.611	-0.48			-0.52			-1.18			34.2	47.8		11.68	56362.3	0	0	40427.2	40744.4	32896.2	43227.1	21075.9	39214.1	24859.2	18101.8	45053.2
P61011	Signal recognition particle 54 kDa protein	SRP54	5	2	3	2	504	55.7	8.75	0	7.382	-0.82	0.949087	1	-0.86	0.994541	1	-0.52	0.98832	1	20.43	30	60.21	10.64	173748	37940.2	154836	87737	72569.6	87891.6	114790	85057.5	79390.6	86977.5	155357	107945
Q9UHB9	Signal recognition particle subunit SRP68	SRP68	12	5	7	5	627	70.7	8.56	3.4	18.03	0.49	0.023605	0.0839172	0.58	0.0197717	0.127269	0.33	0.152216	0.492627	14.5	6.76	2.62	5.72	171337	0	165113	221476	248345	236762	267876	251066	200994	211247	220351	192735
O76094	Signal recognition particle subunit SRP72	SRP72	7	4	7	4	671	74.6	9.26	0	10.923	1.1	0.200321	0.401138	1	0.226896	0.596063	1	0.296273	0.704197	10.1	19.75	77.29	7.1	94727.8	38864.9	214307	203216	192603	221478	190049	222339	185409	222641	188970	148941
Q9UPE1	SRSF protein kinase 3	SRPK3	2	1	2	1	567	62	7.25	0	3.665	0.13	0.862532	1	0.32	0.803444	1	0.48	0.434874	0.865747	27.86	10.42	44.56	8.84	138859	100429	52384.3	109847	118498	99229.2	79715.6	141983	125195	142099	140553	117298
P08240	Signal recognition particle receptor subunit alpha	SRPRA	3	1	1	1	638	69.8	8.95	0	5.417	6.64			6.64			6.64			33.67	41.87		16.23	0	0	0	43853.4	34099.4	32924.9	32601.5	28411.5	15986.9	43681.8	20700.5	24252.9
Q9Y5M8	Signal recognition particle receptor subunit beta	SRPRB	17	5	7	5	271	29.7	9.04	0	10.884	0.46	0.126693	0.284004	0.07	0.902273	1	0.17	0.625837	1	21.83	10.44	17.53	6.84	182272	0	142058	246557	221305	217971	169248	222058	145740	181167	177331	213579
Q9BXP5	Serrate RNA effector molecule homolog	SRRT	12	8	10	8	876	100.6	5.96	4.69	19.579	-1.32	0.000881288	0.00760641	-0.44	0.331553	0.760733	-0.41	0.4721	0.910288	8.37	4.66	26.57	3.58	735424	645513	424665	272863	258893	254984	503846	426365	475685	509382	484188	464177
P84103	Serine/arginine-rich splicing factor 3	SRSF3	10	1	1	1	164	19.3	11.65	0	3.14	-0.27	0.60829	0.89312	-0.27	0.250213	0.641644	-0.15	0.520048	0.963225	4.82	16.95	15.27	11.94	85707.5	97622.3	115942	80739.6	80941.7	98792.1	82526	75230.5	80915.9	70251.1	99066.2	88082.9
Q13243	Serine/arginine-rich splicing factor 5	SRSF5	8	2	2	1	272	31.2	11.59	0	4.213	-1.06	0.194751	0.392419	-0.57	0.574694	0.99998	0.39	0.974464	1	47.08	36.11	21.69	3.7	47787.9	35077.9	0	19084.2	19596.1	20526	27516.6	43112.6	16021.4	29646.5	53607.5	64352.1
Q13247	Serine/arginine-rich splicing factor 6	SRSF6	7	2	2	1	344	39.6	11.43	0	3.317	0.19	0.99956	1	0.1	0.999823	1	0.14	0.799765	1	26.22	29.03	26.15	7.95	63979.4	62683.7	97093	65472.6	72918.3	76671.9	68461.6	98249.8	60590.7	42116.8	70657.9	76190.3
P05455	Lupus La protein	SSB	3	1	2	1	408	46.8	7.12	0	3.754	0.07			-0.38			0.47			52.79	22.4		4.41	24122.6	0	0	25279.1	24873.4	27009.4	15405.2	39070.8	18557.1	33444.7	29855.6	45355.5
Q04837	Single-stranded DNA-binding protein, mitochondrial	SSBP1	47	6	8	6	148	17.2	9.6	4.24	14.726	-0.72	0.00219915	0.014527	0.11	0.992059	1	0.03	0.999935	1	15.56	10.98	10.86	6.81	404520	488367	409162	274491	241550	248486	480833	351941	441801	417809	490693	400429
P43307	Translocon-associated protein subunit alpha	SSR1	4	1	2	1	286	32.2	4.49	0	2.345	-0.06	0.527987	0.80698	0.01	0.592987	1	0.25	0.901961	1	8.93	12.08	60.25	15.37	56747.4	62185.5	154450	59447.6	66883.7	49000.6	62550.9	63271.6	53678.7	74736.5	59885.3	74144.7
Q9UNL2	Translocon-associated protein subunit gamma	SSR3	8	1	4	1	185	21.1	9.61	10.72	6.247	1.09	0.251455	0.47916	1.67	0.0497422	0.232563	1.53	0.0884444	0.349819	12.45	26.26	57.87	10.77	145010	59752.1	56083	121422	148629	127555	189675	193382	153114	202444	117466	172999
P51571	Translocon-associated protein subunit delta	SSR4	14	3	3	3	173	19	6.15	2.56	9.005	0.33	0.00766755	0.0352299	0.04	0.779417	1	0.09	0.580173	1	3.51	3.3	11.09	4.44	203683	225740	180658	247996	255972	270584	221660	208436	208976	224426	216820	210124
Q08945	FACT complex subunit SSRP1	SSRP1	3	2	2	2	709	81	6.87	0	5.167	-0.44	0.917041	1	-0.86	0.56702	0.992639	-0.94	0.497333	0.93816	51.06	16.24	70.94	10.91	28732.9	0	86577.6	36231.5	36777.8	43847.8	18885.7	40230.6	0	23092.8	0	29084.5
P42224	Signal transducer and activator of transcription 1-alpha/beta	STAT1	4	2	2	2	750	87.3	6.05	0	3.777	-0.8	0.116738	0.267143	0.06	0.999988	1	0.29	0.405314	0.838028	35.36	25.89	16.32	13.06	74226.8	53801.7	69951.7	40114	32523.6	41922.1	89586.4	72675.5	42068.7	121823	85820.2	75257.3
P40763	Signal transducer and activator of transcription 3	STAT3	8	4	4	4	770	88	6.3	0	9.022	-0.36	0.923946	1	-0.25	0.938985	1	-0.08	0.964334	1	21.13	36.95	92.94	10.85	24986.2	0	120777	42842.3	36777.2	45643.3	46181.4	32964	50488.9	61364.5	51869.9	27695.2
Q658P3	Metalloreductase STEAP3	STEAP3	2	1	2	1	488	54.6	8.6	0	2.51	-0.86	0.00294591	0.0178757	-0.45	0.192107	0.546174	-0.48	0.0269498	0.164784	7.56	16.06	15.99	3.26	71797.4	78157	56712.3	39680.1	40478.5	37968.2	51402.5	59066.8	52663.6	38650.1	51459	52196.3
Q9UJZ1	Stomatin-like protein 2, mitochondrial	STOML2	4	1	2	1	356	38.5	7.39	0	3.809	6.64			6.64									10.84	0	0	0	6477.65	5535.02	5294.92	0	0	14870.6	0	0	0
Q9Y3F4	Serine-threonine kinase receptor-associated protein	STRAP	56	17	35	17	350	38.4	5.12	31.18	78.622	-0.84	0.000146475	0.00212982	-0.1	0.474713	0.928136	-0.17	0.556627	1	10.67	3.31	10.46	2.6	3.82652e+06	4.07183e+06	3.30675e+06	2.13656e+06	2.12152e+06	2.22546e+06	3.56042e+06	2.97099e+06	3.62808e+06	3.29388e+06	3.41141e+06	3.51949e+06
Q13033	Striatin-3	STRN3	2	1	1	1	797	87.2	5.36	0	2.749	6.64			6.64			6.64			32.7	32.56		5.82	0	0	0	18557.1	18036.8	16569.3	27107.9	17462.9	14807.7	23327.6	24826.7	40738.5
P46977	Dolichyl-diphosphooligosaccharide--protein glycosyltransferase subunit STT3A	STT3A	10	7	9	7	705	80.5	8.07	0	14.174	0.98	0.054038	0.148077	0.73	0.111034	0.391898	1.1	0.072239	0.306968	7.95	23.82	60.17	5.5	225897	54167.7	246561	485138	437899	446851	375119	351546	411430	313644	498316	484836
Q86Y82	Syntaxin-12	STX12	20	3	4	3	276	31.6	5.59	0	6.978	0.94			0.88			0.06			24.28	53		3.74	28038	0	0	51045.8	53773.4	54919.3	51682.9	34999.9	57462	47746.8	15252	29257.9
Q12846	Syntaxin-4	STX4	7	2	4	2	297	34.2	6.28	0	5.379	1.19			0.37			0.53			1.67	10.75		6.69	0	42376.2	0	94662.7	96713.4	107070	56131.3	54354.8	54825	51672.1	61348.3	63568.8
O00186	Syntaxin-binding protein 3	STXBP3	3	2	2	2	592	67.7	7.8	0	4.642	6.64			6.64						12.44			22.2	0	0	0	12256	12735.3	17988.9	18560.9	0	15558.7	0	0	0
Q9P2R7	Succinate--CoA ligase [ADP-forming] subunit beta, mitochondrial	SUCLA2	13	6	10	6	463	50.3	7.42	0	14.893	0.84	0.0146954	0.0574296	0.77	0.0211686	0.131497	0.47	0.112692	0.398526	19.29	22.73	16.35	12.08	145467	136339	105235	206119	244336	262334	232187	184416	273029	188460	238847	151469
Q96I99	Succinate--CoA ligase [GDP-forming] subunit beta, mitochondrial	SUCLG2	10	4	5	4	432	46.5	6.39	0	9.288	-0.19			-0.25			-0.76			38.26	86.92		7.9	0	0	91142.4	80122.3	70302.4	81511.5	36855.6	83204.3	76671.2	110440	26360.7	0
Q8NBJ7	Inactive C-alpha-formylglycine-generating enzyme 2	SUMF2	8	2	3	2	301	33.8	8	2.32	7.693	-0.93	0.0961971	0.231389	-0.24	0.721133	1	-0.21	0.779612	1	26.8	33.64	20.27	10.55	115725	174871	147361	90791.1	74774.6	77581.3	145748	83588.7	125078	79340.1	161536	127448
Q9Y5B9	FACT complex subunit SPT16	SUPT16H	3	3	5	3	1047	119.8	5.66	2.09	9.749	0.78	0.1636	0.346524	0.83	0.196241	0.546382	0.51	0.345187	0.765915	14.55	28.14	50.52	4.33	56029.9	103125	164822	174151	188743	176713	146394	195177	183496	209187	146499	122321
O60506	Heterogeneous nuclear ribonucleoprotein Q	SYNCRIP	5	2	2	2	623	69.6	8.59	0	3.751	6.64			6.64			6.64			8.96	52.53		16.52	0	0	0	17577.7	18338.3	13309.1	16334.2	18544.9	0	15766.8	34400	0
P57105	Synaptojanin-2-binding protein	SYNJ2BP	35	4	6	4	145	15.9	6.3	2.07	9.787	0.39	0.14299	0.311873	0.35	0.310552	0.731271	0.29	0.439192	0.871853	9.49	15.17	19.08	6.02	166242	244416	204150	250294	267002	282393	266907	223059	260786	250004	276613	203643
P37837	Transaldolase	TALDO1	45	19	45	19	337	37.5	6.81	33.62	68.44	-0.2	0.20434	0.408174	-0.11	0.717829	1	-0.03	0.999382	1	3.62	4.17	8.55	2.99	3.16159e+06	3.72887e+06	3.61107e+06	3.08641e+06	3.27347e+06	3.15375e+06	3.34929e+06	3.44484e+06	3.20503e+06	3.35561e+06	3.53347e+06	3.64617e+06
Q96BW9	Phosphatidate cytidylyltransferase, mitochondrial	TAMM41	11	3	4	3	452	51	7.94	0	5.914	1.64	0.0014379	0.010947	1.33	0.0056966	0.065633	1.79	0.00140842	0.0293025	6.55	33.22	16.96	5.48	34282.2	34168.6	45371	106901	106948	97088.8	86087.8	89931	78953.8	118272	138394	68467.1
Q13148	TAR DNA-binding protein 43	TARDBP	5	2	3	2	414	44.7	6.19	0	4.497	-0.37	0.978518	1	0.5	0.592053	1	0.11	0.999153	1	35.98	38.04	46.54	30.39	32080.6	0	63551.1	55001.1	34917.6	32386.8	52361.3	63647.1	102283	68970.9	31257.6	48645
P26639	Threonine--tRNA ligase 1, cytoplasmic	TARS1	41	22	44	22	723	83.4	6.67	34.95	87.666	0.43	0.000144625	0.00212204	0.48	8.98463e-05	0.00633272	0.5	4.35937e-05	0.00483749	5.91	2.82	3.23	2.68	1.64045e+06	1.55493e+06	1.54937e+06	2.10788e+06	2.09283e+06	2.00535e+06	1.96619e+06	2.19704e+06	2.16298e+06	2.10075e+06	2.19352e+06	2.21623e+06
Q9BW92	Threonine--tRNA ligase, mitochondrial	TARS2	8	6	12	6	718	81	7.3	4.56	19.789	0.78	0.17669	0.366911	0.74	0.187563	0.538325	0.83	0.150431	0.48835	4.1	1.87	62.65	1.98	410222	250348	94745.6	439507	430729	422419	413387	417288	445319	438385	446242	455043
Q6P1N9	Putative deoxyribonuclease TATDN1	TATDN1	8	2	6	2	297	33.6	6.96	2.54	7.818	0.11	0.994501	1	-0.29	0.904429	1	-0.88	0.886019	1	83.41	47.17	21.22	11.63	0	68161.5	50377.6	63208.5	76497.1	62627.9	47804.2	13078.5	103853	64576.9	31892.4	29063.8
Q9NVG8	TBC1 domain family member 13	TBC1D13	2	1	1	1	400	46.5	5.24	0	2.541	6.64			6.64									25.89	0	0	0	11223.6	10039.9	6595.61	0	0	18339.7	0	0	0
Q96DN5	TBC1 domain family member 31	TBC1D31	1	1	2	1	1066	124.1	8.62	4	2.972	4.72			-6.64			-6.64						10.52	0	0	35832.9	789506	946234	959413	0	0	0	0	0	0
O60343	TBC1 domain family member 4	TBC1D4	6	6	7	6	1298	146.5	7.01	6.82	22.711	0.49	0.100099	0.238995	0.64	0.0516084	0.239208	0.65	0.0687079	0.299919	4.24	22.73	30.01	1.97	163087	137959	86931.3	200582	194399	193456	214435	202215	219777	251615	157752	217026
Q9BTW9	Tubulin-specific chaperone D	TBCD	2	3	4	3	1192	132.5	6.19	0	7.989	6.64			6.64			6.64			8.6	35.84		0.16	0	0	0	46850.6	46715.3	46840	33132.4	29973.8	27953.2	32794.2	46354.8	67568.4
Q15813	Tubulin-specific chaperone E	TBCE	3	2	3	2	527	59.3	6.76	2.33	5.388	-1.76	0.0018024	0.0127033	-1.03	0.0193053	0.126811	-1.85	0.00147493	0.0297979	10.12	10.08	48.07	8.11	252719	0	124506	58864.1	50547	52363.8	86721.8	86955.8	72464.3	49363.3	57843.4	48307.6
O60907	F-box-like/WD repeat-containing protein TBL1X	TBL1X	2	1	1	1	577	62.5	6.55	0	2.366	-0.61	0.253095	0.480583	-0.01	0.836004	1	-0.07	0.856606	1	1.42	22.71	27.4	17.52	57088	58816.2	34249	37519.9	38770.7	27681.6	56589.7	55243.9	56650.3	70495.1	54493	45035.2
Q9Y4P3	Transducin beta-like protein 2	TBL2	11	4	5	4	447	49.8	9.44	0	8.756	1.17	0.040473	0.121645	0.78	0.111548	0.392855	0.91	0.0443265	0.233454	28.83	41.87	4.24	5.28	47667.2	0	44889.8	104293	99491.2	110517	70069	118750	79616.9	77779.2	87203.3	160815
Q9Y4C2	TRPM8 channel-associated factor 1	TCAF1	1	1	2	1	921	102.1	6.54	0	4.341	6.64			6.64			6.64			41.69	58.25		7.5	0	0	0	38803.6	39205.8	34162	38696.2	23087.4	55736.6	20747.7	49813.4	0
P17987	T-complex protein 1 subunit alpha	TCP1	61	29	77	29	556	60.3	6.11	103.44	142.267	-0.24	0.0724093	0.187159	0.08	0.369115	0.818958	0.17	0.196685	0.567729	13.37	2.43	0.14	1.38	5.01461e+06	5.02778e+06	5.02618e+06	4.23569e+06	4.25356e+06	4.34583e+06	5.32763e+06	4.94923e+06	6.38137e+06	5.65926e+06	5.81592e+06	5.54067e+06
Q9NZ01	Very-long-chain enoyl-CoA reductase	TECR	7	3	7	3	308	36	9.45	15.4	17.936	1.49	0.00107578	0.00876928	1.35	0.00207476	0.0353932	1.28	0.0017271	0.0325508	5.75	13.74	33.75	3.7	295244	186248	159096	523265	521784	489736	474863	440200	493422	436624	453545	559075
Q92734	Protein TFG	TFG	3	1	1	1	400	43.4	5.1	0	2.411	6.64			6.64			6.64						19.69	0	0	0	22487.4	15049.8	19509.2	0	14483.4	0	0	0	29485.2
P02786	Transferrin receptor protein 1	TFRC	22	14	25	14	760	84.8	6.61	15.15	50.81	0.35	0.378615	0.637875	0.4	0.513116	0.960914	0.33	0.274046	0.678535	19.37	17.92	12.29	5.22	511391	461224	588138	666303	650751	602310	674243	488542	716686	796652	643588	561080
Q8WUY1	Protein THEM6	THEM6	8	2	3	2	208	23.9	9.55	0	2.871	1.13	0.0594258	0.158012	1.3	0.0436135	0.216457	0.96	0.16819	0.523186	39.1	20.85	18.84	12.97	28449.3	0	37193.3	62879	81467.9	71088.3	48646.7	80356.5	111281	63253.8	69764.4	45745.2
Q8NI27	THO complex subunit 2	THOC2	2	2	2	2	1593	182.7	8.44	0	3.854	6.64			6.64										0	0	0	0	4916.2	0	0	12023.9	0	0	0	0
Q96J01	THO complex subunit 3	THOC3	3	2	2	2	351	38.7	6.09	0	4.025	-0.85	0.00376975	0.0213058	-0.32	0.222906	0.589423	0.04	0.997369	1	8.64	4.25	22.11	6.98	153047	185989	118555	94618.6	84963.2	83296.9	129500	109074	122721	156840	145577	156848
Q13769	THO complex subunit 5 homolog	THOC5	1	1	2	1	683	78.5	6.87	0	1.977	6.64			6.64			6.64			30.39			5.65	0	0	0	12146.4	12706.5	13581.8	18189.4	26588.1	14865.1	16142	0	0
P52888	Thimet oligopeptidase	THOP1	18	11	14	11	689	78.8	6.05	0	27.375	0.92	0.0491436	0.139154	1.4	0.0140092	0.110228	0.87	0.0557826	0.266105	7.89	6.62	59.78	4.86	147204	34069.2	148656	278665	292512	265414	389192	411970	351934	288986	268986	253280
Q9NXG2	THUMP domain-containing protein 1	THUMPD1	3	1	1	1	353	39.3	7.88	0	2.727	6.64			6.64			6.64				30.37		29.33	0	0	0	10253.3	10497.9	16717.6	0	15629.1	0	35186	22744.4	0
Q9BV44	THUMP domain-containing protein 3	THUMPD3	2	1	1	1	507	57	6.37	0	2.491	6.64												33.55	0	0	0	4554.99	7875.78	9285.18	0	0	0	0	0	0
Q9Y5J6	Mitochondrial import inner membrane translocase subunit Tim10 B	TIMM10B	15	1	1	1	103	11.6	7.43	0	2.363	0.01			-0.53			-0.05			14.39	35.58		32.94	0	35202.9	0	39134.3	19653.7	35441.8	30891.1	24391.3	24192.4	36065.7	17208.7	34063.2
O43615	Mitochondrial import inner membrane translocase subunit TIM44	TIMM44	16	6	8	6	452	51.3	8.32	0	14.261	0.65	0.290856	0.529843	0.28	0.818794	1	-0.67	0.82152	1	29.56	34.08	55.33	11.83	31448.1	80444.3	114521	113193	143223	125923	62232.5	97630.4	115577	50455.9	34357.3	69348.1
Q3ZCQ8	Mitochondrial import inner membrane translocase subunit TIM50	TIMM50	6	2	3	2	353	39.6	8.37	0	4.582	-0.13	0.99996	1	-0.18	0.685101	1	0.03	0.864115	1	11.72	17.13	10.51	11.78	100557	104979	85520.4	110811	91600.2	90279.2	88640	75042.4	94773.6	125518	89681.1	102655
O75663	TIP41-like protein	TIPRL	18	4	5	4	272	31.4	5.91	0	13.648	0.6	0.119651	0.271613	0.46	0.229454	0.601804	0.42	0.195742	0.56705	9.15	7.49	52.9	1.8	211717	68833.3	240167	319921	310679	321107	294021	248458	290731	283597	267440	310004
P04183	Thymidine kinase, cytosolic	TK1	8	1	1	1	234	25.5	8.51	0	2.651	6.64												2.67	0	0	0	4530.06	0	4704.7	0	0	0	0	0	0
P29401	Transketolase	TKT	43	23	59	23	623	67.8	7.66	24.98	99.276	-0.23	0.287446	0.526604	0.14	0.774807	1	0.2	0.654024	1	18.99	5.79	9.95	0.92	5.72267e+06	6.4527e+06	5.30705e+06	4.90426e+06	4.89192e+06	4.82142e+06	6.32757e+06	5.24279e+06	7.67494e+06	6.58475e+06	6.05671e+06	6.78114e+06
Q04726	Transducin-like enhancer protein 3	TLE3	5	4	7	4	772	83.4	7.2	0	9.476	-0.82	0.0133321	0.0533945	-0.57	0.0598667	0.266019	-0.46	0.271117	0.676183	18.54	7.96	17.5	0.27	300157	407351	419706	231575	231419	230441	274365	308709	211816	273842	296637	321122
Q99805	Transmembrane 9 superfamily member 2	TM9SF2	2	1	2	1	663	75.7	7.44	0	2.599	1.12	0.687808	0.95621	1.36	0.981713	1	0.88	0.935167	1	66.92	19.33	68.39	2.86	41934.9	143863	56258.5	122202	119519	126476	25549	144387	160572	73716.5	103243	107248
Q9HD45	Transmembrane 9 superfamily member 3	TM9SF3	5	3	3	3	589	67.8	7.21	0	5.518	6.64			6.64			6.64			51.37	13.46		8.8	0	0	0	43145.1	38360.5	45713.3	29367.2	10890	15710.2	42404.7	51323.7	0
P49755	Transmembrane emp24 domain-containing protein 10	TMED10	22	5	10	5	219	25	7.44	5.28	23.425	0.84	0.000414821	0.00429139	0.4	0.0175195	0.121283	0.33	0.0244077	0.153663	16.61	9.67	6.55	3.29	522812	532392	470489	890828	938465	947397	605522	839454	691760	652121	657957	771112
Q15363	Transmembrane emp24 domain-containing protein 2	TMED2	17	3	4	3	201	22.7	5.17	0	6.533	0.63	0.685146	0.95621	-0.45	0.994624	1	0.09	0.999618	1	47.4	25.63	82.51	12.42	28663.4	0	108953	86624.9	101999	80349.3	40830.6	83696.2	37847.6	59430.3	44353.9	74879.7
Q7Z7H5	Transmembrane emp24 domain-containing protein 4	TMED4	7	1	1	1	227	25.9	8.28	0	2.644	-0.2	0.750376	0.998015	-0.69	0.0923335	0.348791	0.3	0.427057	0.861644	19.57	8.98	26.9	0.86	71331.7	0	48531.4	51665.3	50794.2	51120.3	35044.5	49287.6	36351.4	72479.6	67899.6	80953.6
Q9Y3A6	Transmembrane emp24 domain-containing protein 5	TMED5	13	3	4	3	229	26	4.84	4.13	7.942	1.42			1.16			0.99			12.46	25.2		18.9	0	0	43182.9	115463	133122	90597.8	84707.7	96727.5	108819	70899.3	115907	85945.2
Q9Y3B3	Transmembrane emp24 domain-containing protein 7	TMED7	5	1	2	1	224	25.2	6.89	0	3.409	-0.16			0.24			-0.25			14.48	20.38		15.66	43740.9	0	0	48523.5	39168	36120.6	42443.5	56826.3	51691.4	36769.3	33111.4	48508
Q9BVK6	Transmembrane emp24 domain-containing protein 9	TMED9	9	2	5	2	235	27.3	8.02	6.6	6.409	0.67	0.000253351	0.00299908	0.42	0.00645108	0.0703712	0.5	0.00212967	0.036051	3.96	6.82	6.21	7.89	298541	272848	265555	382275	434225	443895	364525	341532	367328	347028	395524	385864
Q9BVC6	Transmembrane protein 109	TMEM109	5	2	4	2	243	26.2	10.48	0	4.748	0.77	0.000337165	0.00375299	0.78	0.000430458	0.0138866	0.84	0.000147225	0.00813291	6.71	6.95	12.73	2.97	86123.2	80406.4	102404	146362	149301	140789	132186	147843	149681	154687	144031	165547
Q6UW68	Transmembrane protein 205	TMEM205	9	1	3	1	189	21.2	8.62	0	3.761	6.64			6.64			6.64			27.7			23.68	0	0	0	40842.5	35037.1	25086.7	0	13737.1	20428	0	41311.6	0
P57088	Transmembrane protein 33	TMEM33	11	2	2	2	247	28	9.7	0	4.69	-0.05	0.995399	1	1.12	0.0123588	0.102756	0.61	0.11783	0.411857	17.23	23.63	13.48	10.04	0	55541.5	45876.4	44034.4	48605.6	53828.5	83994.5	118421	109930	77093.9	61050.8	98168.4
Q9BTV4	Transmembrane protein 43	TMEM43	3	1	1	1	400	44.8	8.13	0	2.841	6.64			6.64			6.64			30.04	3.52		33.15	0	0	0	35016.6	33378.8	17765.9	26583.5	32273.5	17194.3	32410.2	30494.5	32456.4
Q9BUB7	Transmembrane protein 70, mitochondrial	TMEM70	3	1	1	1	260	29	8.91	0	3.084	-0.82			-1.24			-0.47			10.99	42.56		20.28	35275.3	0	0	19928.4	14901.2	22527.8	14914.3	14475.5	17654.9	18714.1	34827.1	0
P42167	Lamina-associated polypeptide 2, isoforms beta/gamma	TMPO	24	7	11	7	454	50.6	9.38	2.56	31.292	-0.24	0.580943	0.86238	-0.68	0.0892425	0.340303	-0.35	0.302412	0.707679	20.92	8.15	27.87	2.76	729025	917444	1.26183e+06	776550	807492	765940	572351	797275	557410	783228	717376	665866
Q9H3N1	Thioredoxin-related transmembrane protein 1	TMX1	12	4	7	4	280	31.8	4.98	0	13.482	0.82	0.0335762	0.104618	0.59	0.416513	0.868612	0.36	0.461004	0.898765	30.55	17.68	7.03	1.29	215240	196182	187825	343169	351848	345725	175509	331499	295988	304793	252647	214190
Q9Y320	Thioredoxin-related transmembrane protein 2	TMX2	3	1	2	1	296	34	8.69	0	3.974	-0.32			-0.5			0.11			25.98	11.9		6.06	0	0	41230.9	32926.9	32361.4	36160	29137.2	19988.7	34236.9	40899	48417.1	0
Q92973	Transportin-1	TNPO1	20	11	21	11	898	102.3	4.98	13.41	42.785	1.48	0.0337607	0.10499	1.25	0.0560437	0.253928	1.62	0.0238948	0.153118	14.1	13.44	66.45	2.97	176154	83245.1	348664	492661	482137	511197	418299	518770	402716	606914	542988	462741
Q9NS69	Mitochondrial import receptor subunit TOM22 homolog	TOMM22	8	1	1	1	142	15.5	4.34	0	2.02	-0.13			-0.05			-0.18			13.85	24.5		11.87	0	0	40060.6	44276.6	35950.4	36630.4	38606.3	42314.4	32018.8	35464.7	30527	48635.4
O96008	Mitochondrial import receptor subunit TOM40 homolog	TOMM40	23	6	7	6	361	37.9	7.25	1.69	15.945	-0.25	0.142313	0.311659	0.16	0.57828	1	0.32	0.122636	0.425243	8.18	5.56	12	11.99	173744	218912	187135	178808	157482	140759	233626	208497	199936	224471	250295	233352
O94826	Mitochondrial import receptor subunit TOM70	TOMM70	8	4	5	4	608	67.4	7.12	2.15	11.049	0.38	0.409702	0.670648	0.46	0.185583	0.537423	-0.13	0.99047	1	28.36	14.32	18.27	7.8	97947.3	123361	142045	140792	160302	162851	127944	169294	226555	132848	100189	112514
P11387	DNA topoisomerase 1	TOP1	2	2	3	2	765	90.7	9.31	0	4.309	6.64			6.64			6.64			12.23	6.64		4.32	0	0	0	28525.8	26896.2	29284.1	43650.3	36703.1	0	17573	19305.5	0
Q5JTV8	Torsin-1A-interacting protein 1	TOR1AIP1	3	1	1	1	583	66.2	8.18	0	2.225	-0.19	0.967918	1	-0.46	0.579897	1	-0.85	0.201933	0.574474	39.05	50.74	42.6	28.92	34323.7	63933.6	30529.2	29992.9	48005.2	29965.2	24951.2	18635.8	39773.4	12085.2	19092.9	33554.1
P04637	Cellular tumor antigen p53	TP53	3	1	2	1	393	43.6	6.79	0	2.325	-0.77	0.05928	0.157884	-0.58	0.0672374	0.286915	-0.41	0.411499	0.845156	29.15	11.42	17.95	1.4	60276.5	77039.1	86790.1	46108	44926	45121	58948.1	32112.4	51508.8	63326	58129.5	50337.8
P60174	Triosephosphate isomerase	TPI1	24	5	8	5	286	30.8	5.92	4.58	16.682	-1.36	0.000185779	0.0025628	-0.49	0.0638427	0.276823	0.08	0.764409	1	21	14.67	19.36	1.75	390118	286649	279988	111801	112011	108561	266459	178272	203654	301945	232442	305077
O14773	Tripeptidyl-peptidase 1	TPP1	5	2	4	2	563	61.2	6.48	5.36	11.523	-0.66	0.2673	0.49991	-0.41	0.765261	1	-0.1	0.997542	1	23.69	12.56	33.31	7.69	121287	194431	245147	123409	115462	134529	191352	146583	119797	212205	181839	166055
P29144	Tripeptidyl-peptidase 2	TPP2	5	5	7	5	1249	138.3	6.32	0	12.364	1.18	0.0486687	0.138783	1.31	0.0370094	0.191334	0.76	0.259316	0.660004	29.98	7.8	39.82	6.57	68986.3	39020.1	34141.6	92504.5	81173.5	88438.6	120235	64243.6	96935	64354.8	74341.8	66139.6
P13693	Translationally-controlled tumor protein	TPT1	8	1	1	1	172	19.6	4.93	0	2.811	-0.99	0.0830984	0.207617	-0.94	0.103225	0.375849	-0.13	0.999968	1	33.44	31.51	23.3	7.66	50347.4	0	70214.6	29968.9	31704.8	27205.3	21742.8	31079.6	43062.2	47444.2	54293.3	84165.9
Q12931	Heat shock protein 75 kDa, mitochondrial	TRAP1	47	24	45	23	704	80.1	8.21	47.3	99.211	0.41	0.000140891	0.00208621	0.58	6.2906e-06	0.00123949	0.64	3.44059e-06	0.00137795	3.06	4.72	4.3	2.52	1.65866e+06	1.54851e+06	1.53452e+06	1.98577e+06	2.05499e+06	2.08642e+06	2.31068e+06	2.41402e+06	2.27697e+06	2.30154e+06	2.40556e+06	2.5288e+06
Q8IUR0	Trafficking protein particle complex subunit 5	TRAPPC5	5	1	1	1	188	20.8	9.66	0	2.753	6.64												33.77	0	0	0	4459.57	6355.73	8878.66	0	0	0	0	0	0
Q14258	E3 ubiquitin/ISG15 ligase TRIM25	TRIM25	10	6	7	6	630	70.9	8.09	0	13.353	1.65			0.65			1.31			34.58	15.73		11.27	24784.1	0	0	77572.4	89070.5	71456.2	27076.8	54777.9	38793.8	68896.8	55101.3	0
Q13263	Transcription intermediary factor 1-beta	TRIM28	30	18	42	18	835	88.5	5.77	36.55	77.681	-0.28	0.0487873	0.138876	-0.01	0.871326	1	0.31	0.0446461	0.233454	9.8	4.12	8.97	2.87	2.10857e+06	2.52281e+06	2.29955e+06	1.86145e+06	1.96806e+06	1.89279e+06	2.3769e+06	2.29065e+06	1.96604e+06	2.66397e+06	2.87523e+06	2.84887e+06
Q9UPN9	E3 ubiquitin-protein ligase TRIM33	TRIM33	2	2	3	2	1127	122.5	6.67	0	5.091	6.64			6.64			6.64			72.98	54.63		13.72	0	0	0	35020.5	29955.7	39507.6	18224.9	56780.6	17439.7	42278.7	18717.1	0
Q15645	Pachytene checkpoint protein 2 homolog	TRIP13	8	3	3	3	432	48.5	6.09	0	9.724	0.16	0.473431	0.749193	0.14	0.51352	0.960914	0.4	0.219883	0.604207	29.75	22.51	41.19	5.73	42593.3	103443	96378	107880	105684	117578	106247	146760	81101.4	103961	162754	127541
Q7L0Y3	tRNA methyltransferase 10 homolog C	TRMT10C	17	5	6	5	403	47.3	9.36	0	16.416	1.03	0.0740811	0.190697	1.37	0.0159328	0.116553	0.97	0.0306057	0.180924	8.29	33.65	34.11	3.13	137247	80525.1	77703.7	168633	164994	158491	183313	207762	215400	157394	265014	150405
Q7Z4G4	tRNA (guanine(10)-N2)-methyltransferase homolog	TRMT11	3	1	2	1	463	53.4	7.78	2.34	6.477	0.59	0.683552	0.95614	0.68	0.929544	1	-0.28	0.998651	1	45.97	34.81	23.63	7.51	32811.9	45978.8	0	58439.9	59688.1	51777.8	24693.5	69139.6	62211.7	32037.7	53678.9	29319.2
Q9UI30	Multifunctional methyltransferase subunit TRM112-like protein	TRMT112	22	2	2	2	125	14.2	5.26	0	5.926	-0.03	0.998997	1	0.05	0.997475	1	-0.3	0.994839	1	5.29	53.29	19.54	13.08	39339.5	0	51952.4	42716.3	54127.9	44406.1	45393.1	50262.9	46764	35819.7	84540.9	36650.7
Q7Z2T5	TRMT1-like protein	TRMT1L	2	1	1	1	733	81.7	7.88	0	2.923	6.64												13.26	0	0	0	4493.47	5423.66	0	0	0	0	0	0	0
Q96FX7	tRNA (adenine(58)-N(1))-methyltransferase catalytic subunit TRMT61A	TRMT61A	4	1	1	1	289	31.4	7.36	0	2.467	-0.05	0.984858	1	0.36	0.78125	1	0.41	0.992062	1	27.73	39.17	68.03	19.57	25686.3	73312.5	0	42043.2	43962.2	30003.6	51104	83621.1	55695.7	28752.9	67345	57556
Q96Q11	CCA tRNA nucleotidyltransferase 1, mitochondrial	TRNT1	3	1	2	1	434	50.1	8.1	4.62	6.301	-0.77			-0.37			-1.02			41.4	63.07		14.44	63903.2	0	0	37461.9	41757.9	31189.8	66770.6	36528	0	31469.9	20725.8	69373.6
P43897	Elongation factor Ts, mitochondrial	TSFM	29	6	11	6	325	35.4	8.38	2.57	19.122	0.23	0.438685	0.709456	0.6	0.137585	0.448226	0.43	0.199891	0.572854	16.74	16.74	32.38	5.96	249425	145535	288120	307224	272751	293161	278595	377388	380017	270271	336203	379550
Q15631	Translin	TSN	18	3	5	3	228	26.2	6.44	0	6.569	0.08	0.531222	0.811156	0.14	0.265666	0.665859	0.33	0.0740789	0.312463	2.33	8.56	20.2	2.62	558245	594477	398191	565389	591565	592029	604743	632876	613670	609957	716638	702188
Q99598	Translin-associated protein X	TSNAX	32	7	11	7	290	33.1	6.55	8.83	26.688	-0.44	0.514674	0.792637	0.21	0.750455	1	0.2	0.387556	0.816927	15.93	5.35	29.5	3.46	595167	320907	497877	366331	357395	382566	590848	577553	436976	566984	623865	572273
Q2NL82	Pre-rRNA-processing protein TSR1 homolog	TSR1	5	3	3	3	804	91.8	7.42	0	6.22	0.43	0.738812	0.991592	-0.41	0.190669	0.544333	-0.39	0.277808	0.680284	17.78	23.19	31.12	11.46	32052.6	53997.7	33156.2	44696.7	41839.4	52104.1	22756	24954.6	31790.7	25286	23334.2	35435.7
Q16762	Thiosulfate sulfurtransferase	TST	8	1	2	1	297	33.4	7.25	0	2.504	-0.05	0.999383	1	0.17	0.999244	1	0.3	0.902332	1	51.89	44.05	12.23	12.96	0	53143.3	44685.5	40939.7	46954.8	53123.3	27932.3	54832.6	86380.5	40834.1	59870.8	98165.2
Q13630	GDP-L-fucose synthase	TSTA3	6	1	2	1	321	35.9	6.6	0	3.049	-1.26	0.739087	0.991592	-1.38	0.753462	1	-1.28	0.812487	1	79.63	66.48	49.85	12.53	113281	36886.7	110390	40477.6	52042.7	46013.6	109996	42413	21640.5	99830.5	45307.1	26583.4
Q8N0Z6	Tetratricopeptide repeat protein 5	TTC5	3	1	2	1	440	48.9	6.48	4.36	4.638	6.64			6.64						24.8			12.05	0	0	0	4761.89	4057.02	5167.05	24487.5	0	17181.4	0	0	0
Q14166	Tubulin--tyrosine ligase-like protein 12	TTLL12	27	11	23	11	644	74.4	5.53	8.19	36.057	0.35	0.25341	0.480615	0.54	0.11732	0.403541	0.63	0.0782273	0.324663	9.22	7.99	37.22	1.82	458164	260832	580299	598637	577833	584082	698681	667995	583043	719029	709870	620308
Q71U36	Tubulin alpha-1A chain	TUBA1A	74	27	102	1	451	50.1	5.06	185.3	206.911	-0.4	0.0560489	0.151023	0.29	0.194022	0.546174	0.53	0.0168298	0.128113	6.63	12.35	14.59	2.94	169156	227167	201183	152052	155761	146902	251681	221588	245395	240765	290201	307201
P68363	Tubulin alpha-1B chain	TUBA1B	74	27	107	2	451	50.1	5.06	195.47	213.176	-0.47	0.000204472	0.00267631	0.07	0.293004	0.70776	0.25	0.0472755	0.24043	5.82	6.31	5.31	2.11	1.66671e+07	1.85364e+07	1.76276e+07	1.22578e+07	1.27101e+07	1.27216e+07	2.03801e+07	1.84058e+07	1.85115e+07	1.87302e+07	2.09329e+07	2.0942e+07
Q9BQE3	Tubulin alpha-1C chain	TUBA1C	68	26	91	2	449	49.9	5.1	151.53	175.602	-0.66	0.521712	0.79949	0.25	0.88001	1	0.73	0.403586	0.837494	31.1	37.64	31.92	5.59	100685	51322.6	84354.9	54074.3	53261	48680.8	122599	63742.2	100384	161833	71949.3	140351
P07437	Tubulin beta chain	TUBB	74	27	161	5	444	49.6	4.89	184.67	219.415	-0.29	0.00125278	0.00991174	0.07	0.933952	1	0.21	0.0407247	0.218197	4.95	2.62	7.36	0.77	1.38926e+07	1.58868e+07	1.41757e+07	1.15522e+07	1.17235e+07	1.15921e+07	1.57173e+07	1.42376e+07	1.49307e+07	1.62329e+07	1.64482e+07	1.7071e+07
Q13885	Tubulin beta-2A chain	TUBB2A	56	22	136	1	445	49.9	4.89	154.68	186.274	-0.61	0.166901	0.352128	-0.39	0.674821	1	-0.2	0.995106	1	11.13	6	23.95	5.68	240729	374943	382204	231212	246101	259079	315630	286032	252287	320657	358221	326967
Q9BVA1	Tubulin beta-2B chain	TUBB2B	56	22	137	1	445	49.9	4.89	156.85	188.159	0.72	0.635246	0.916252	1.24	0.109726	0.388985	0.95	0.158061	0.500422	21.68	36.19	44.17	6.08	132185	68704.6	62056.7	112895	102985	115794	190157	121976	161775	214209	132732	109366
P04350	Tubulin beta-4A chain	TUBB4A	64	22	125	2	444	49.6	4.88	118.57	167.331	-0.44	0.720554	0.978959	0.01	0.935317	1	-1.08	0.689473	1	35.18	86.13	17.25	10.96	78614.4	62628.4	56599.4	46037.7	47486.4	38505.6	63230.1	33057	69315.3	107686	24690	29712.5
P68371	Tubulin beta-4B chain	TUBB4B	74	26	153	1	445	49.8	4.89	149.74	215.241	-0.06	0.699471	0.959557	0.42	0.0020609	0.0353932	0.6	0.000209636	0.00987757	1.24	10.43	4.36	2.76	1.26042e+06	1.34172e+06	1.23484e+06	1.18122e+06	1.24767e+06	1.20805e+06	1.69872e+06	1.65916e+06	1.6902e+06	1.67407e+06	1.91577e+06	2.06341e+06
Q9BUF5	Tubulin beta-6 chain	TUBB6	28	12	75	4	446	49.8	4.88	68.26	83.994	-0.21	0.286467	0.526004	0.21	0.137293	0.448226	0.09	0.54634	0.994588	9.59	1.86	10.9	0.73	367236	340829	295183	294642	294953	298556	422095	348494	395300	363970	354726	367809
P23258	Tubulin gamma-1 chain	TUBG1	11	4	8	4	451	51.1	6.14	2.12	10.692	-0.05	0.936823	1	0.36	0.303866	0.724393	0.44	0.245392	0.643401	1.36	6.84	24.93	9.74	182748	219768	296645	195444	212258	237052	277676	285211	282625	298961	298843	264837
P49411	Elongation factor Tu, mitochondrial	TUFM	46	15	32	15	452	49.5	7.61	32.06	66.433	-0.09	0.373214	0.629433	0.18	0.0478091	0.229512	0.23	0.0802838	0.328938	7.72	5.04	4.89	2.31	1.36438e+06	1.34059e+06	1.46839e+06	1.26878e+06	1.32447e+06	1.27846e+06	1.51196e+06	1.55038e+06	1.7426e+06	1.48479e+06	1.63485e+06	1.60453e+06
P10599	Thioredoxin	TXN	20	2	5	2	105	11.7	4.92	0	5.014	-0.82	0.0441078	0.129672	-0.47	0.113316	0.394769	-0.1	0.924784	1	32.98	11.72	18.98	15.31	249012	197291	172291	94329.7	111568	128460	82773.6	166358	142570	183523	160853	203648
Q16881	Thioredoxin reductase 1, cytoplasmic	TXNRD1	18	10	16	10	649	70.9	7.39	7.32	31.657	-1.22	0.000428075	0.00429139	-0.74	0.0124271	0.102794	-0.7	0.0170671	0.128113	3.59	0.3	24.48	4.04	1.11628e+06	944650	673645	431917	401266	405246	547871	566151	588530	580376	583853	581747
P04818	Thymidylate synthase	TYMS	21	4	5	4	313	35.7	7.01	5.48	20.589	0.07	0.884419	1	0.5	0.592297	1	0.37	0.670862	1	12.22	7.03	73.03	11.59	128549	242084	41855.8	134966	162642	132823	196172	181656	153578	156653	180065	165991
Q01081	Splicing factor U2AF 35 kDa subunit	U2AF1	13	2	7	2	240	27.9	8.81	2.72	10.694	-0.2	0.997376	1	0.23	0.310257	0.731271	-0.03	0.822392	1	7.71	4.28	32.01	6.72	198142	101396	176847	153650	169241	149082	207311	217341	186548	167432	173302	182252
O15042	U2 snRNP-associated SURP motif-containing protein	U2SURP	5	4	5	4	1029	118.2	8.47	0	8.138	-1.67			-2.78			-2.73			41.91			29.79	151449	0	0	47709.7	26781.4	47979.6	0	29896.8	16227.5	0	22905.3	0
Q16222	UDP-N-acetylhexosamine pyrophosphorylase	UAP1	19	7	8	7	522	58.7	6.33	2.27	21.944	-0.07	0.98814	1	0.03	0.820121	1	0.25	0.545536	0.994253	17.25	12.87	22.04	4.25	228488	208154	146280	207937	198603	191029	181221	212119	255504	247230	196089	247668
P22314	Ubiquitin-like modifier-activating enzyme 1	UBA1	42	33	75	33	1058	117.8	5.76	62.49	159.695	0.18	0.0349475	0.108264	0.08	0.169039	0.505192	0.2	0.0157278	0.123497	7.02	2.15	4.9	2.73	3.71166e+06	4.09439e+06	3.91493e+06	4.32291e+06	4.56547e+06	4.44342e+06	4.04671e+06	4.60814e+06	4.14553e+06	4.50972e+06	4.4642e+06	4.65123e+06
Q9UBT2	SUMO-activating enzyme subunit 2	UBA2	11	7	8	7	640	71.2	5.29	1.67	18.725	-0.23	0.999999	1	-0.36	0.982807	1	-0.09	0.998827	1	11.04	18.09	26.93	5.91	184763	315498	302763	278091	257671	247812	227366	236183	278464	203884	283792	285407
Q8TBC4	NEDD8-activating enzyme E1 catalytic subunit	UBA3	13	4	5	4	463	51.8	5.45	0	10.05	1	0.00593698	0.0294917	0.58	0.105742	0.378896	0.84	0.0245554	0.153663	15.02	17.14	24.39	9.59	84658.4	51207.2	70918.6	123291	149064	141367	84035.1	106148	113125	127342	95083.5	132500
Q9GZZ9	Ubiquitin-like modifier-activating enzyme 5	UBA5	2	1	2	1	404	44.8	4.84	0	3.111	0.03			0.02			-0.77			31.75			15.27	0	44217.2	0	35438.2	47874.2	45156.2	65499.3	44836.4	35344.8	25957.9	0	0
A0AVT1	Ubiquitin-like modifier-activating enzyme 6	UBA6	1	1	1	1	1052	117.9	6.14	0	3.047	-0.66	0.0985618	0.236373	0.46	0.602497	1	-0.04	0.964191	1	31.47	25.63	19.01	10.32	77269	62175.5	53116.7	33591.2	41099.3	39309.3	109099	56527.9	85382.7	91661	59989.2	60539.8
P61077	Ubiquitin-conjugating enzyme E2 D3	UBE2D3	7	1	3	1	147	16.7	7.8	0	3.163	0.36	0.256071	0.48339	0.11	0.991051	1	-0.08	0.973688	1	24.83	23	17.72	13.11	98816.7	141356	119900	191743	153998	153852	129234	157758	94673.7	110881	163639	113472
P63279	SUMO-conjugating enzyme UBC9	UBE2I	8	1	1	1	158	18	8.66	0	3.654	-0.35	0.752761	0.998015	-0.46	0.610453	1	-0.49	0.405284	0.838028	11.93	12.66	27.91	7.76	36267.4	56715.1	64720.4	47066.2	40296.2	44362.2	37825.8	44794.9	0	40401.4	44553.1	34517
P61086	Ubiquitin-conjugating enzyme E2 K	UBE2K	19	2	3	2	200	22.4	5.44	0	5.337	6.64			6.64			6.64			60.12	31.51		9.44	0	0	0	31993.1	28040	26750.8	105814	71932.7	24932.5	73554.5	83669.2	130159
P61088	Ubiquitin-conjugating enzyme E2 N	UBE2N	22	2	3	2	152	17.1	6.57	0	3.874	-0.09	0.922147	1	-0.36	0.287529	0.696501	0.4	0.270646	0.676183	14.09	10.4	15.68	21.38	53356.1	65083.4	48076.5	63384.4	49971.2	41498.5	41480.5	50040.3	38246.6	78933.5	70608.4	64150
Q9C0C9	(E3-independent) E2 ubiquitin-conjugating enzyme	UBE2O	6	6	7	6	1292	141.2	5.12	2.17	14.338	0.59	0.203954	0.407909	0.76	0.0779448	0.311253	0.69	0.143482	0.475897	13.05	7.07	47.38	5.7	111769	0	224404	227772	238614	254979	246715	317123	267492	234271	255203	269862
Q13404	Ubiquitin-conjugating enzyme E2 variant 1	UBE2V1	11	1	1	1	147	16.5	7.93	0	2.865	6.64			6.64			6.64				33.1		15.92	0	0	0	7025.41	0	8807.16	25314.4	0	0	33496.6	20791.3	0
Q15819	Ubiquitin-conjugating enzyme E2 variant 2	UBE2V2	11	1	1	1	145	16.4	8.09	0	2.398	0.41	0.815596	1	0.67	0.64379	1	0.55	0.759917	1	38.55	20.36	27.72	23.92	50670.3	40986.6	70361.3	50577.2	67324.8	82522.3	80722.7	100895	43787	52478.3	78529.7	73958.9
Q15386	Ubiquitin-protein ligase E3C	UBE3C	6	4	6	4	1083	123.8	6.71	2.7	15.487	0.64	0.384089	0.644407	-0.42	0.910529	1	-0.28	0.979689	1	44.87	28.74	23.87	1.64	94856.6	133375	0	174007	179318	174713	84052.9	152278	66541.4	92788	138614	82074.5
P11441	Ubiquitin-like protein 4A	UBL4A	7	1	1	1	157	17.8	8.66	0	3.331	-0.38	0.820713	1	-0.29	0.979247	1	-0.22	0.999319	1	26.3	51.67	17.05	6.67	91158	64655.2	83031.6	68592.1	63648.2	60073.7	57395.6	68127.4	94915.8	53674.7	139862	71083.7
Q9BZX2	Uridine-cytidine kinase 2	UCK2	17	4	5	4	261	29.3	6.7	2.03	13.399	0.22	0.959864	1	-0.1	0.995799	1	-0.15	0.999555	1	44.39	32.81	47.43	14.28	93393.2	66114.7	165577	105300	135775	108899	82235.9	87412.6	172350	139217	79481.7	84416.7
Q9Y3C8	Ubiquitin-fold modifier-conjugating enzyme 1	UFC1	14	2	2	2	167	19.4	7.4	0	4.274	0	0.940188	1	0.05	0.739395	1	0.41	0.359391	0.780398	15.07	3.62	51.36	11.97	153802	65051.5	211193	153862	164618	129709	159182	197939	149915	195127	203935	209717
O94874	E3 UFM1-protein ligase 1	UFL1	5	3	3	3	794	89.5	6.79	2.45	8.755	-0.69	0.248483	0.475566	-0.17	0.875663	1	-0.55	0.199015	0.571366	24.98	21.6	17	13.21	147396	142178	106214	83456.2	88000.1	106563	141651	84878.8	126443	96941.9	107189	69152.8
O60701	UDP-glucose 6-dehydrogenase	UGDH	2	1	1	1	494	55	7.12	0	2.254	-0.93	0.245993	0.472658	-0.81	0.587383	1	-0.27	0.685071	1	37.67	31.4	20.17	16.08	55985.5	53355.4	37703.1	26978.5	35894.8	28029.4	53537.2	30474	28043	44155.6	24782	47189.5
Q9NYU2	UDP-glucose:glycoprotein glucosyltransferase 1	UGGT1	5	7	8	7	1555	177.1	5.63	0	14.537	0.43			-0.24			-0.34			70.58	28.29		21.28	0	37493.5	0	71224.8	49748.1	50576.3	31652.8	12403	61816	29687.1	22606.9	39901.1
Q16851	UTP--glucose-1-phosphate uridylyltransferase	UGP2	8	3	5	3	508	56.9	8.15	0	8.997	0.07	0.844432	1	0.18	0.320467	0.743264	0.46	0.0154478	0.122056	9.44	11.5	13.22	5.66	162286	172078	132559	155515	173264	169827	198064	184040	163899	223395	193936	244419
P11172	Uridine 5'-monophosphate synthase	UMPS	19	7	11	7	480	52.2	7.24	8.14	33.1	-0.18	0.770491	1	0.23	0.712597	1	0.24	0.666005	1	4.86	4.39	28.48	6.75	423058	324531	573615	373359	410018	360398	509039	462998	496257	471013	498312	513918
Q9H3U1	Protein unc-45 homolog A	UNC45A	8	7	7	7	944	103	6.07	0	18.634	1.05	0.00416095	0.0223115	1.09	0.0114524	0.0998326	0.84	0.0180531	0.131459	28.22	14.16	5.8	5.75	93559.8	88624.3	99496.8	184622	206962	193889	121622	216815	198556	189716	166935	142601
P13051	Uracil-DNA glycosylase	UNG	8	2	2	2	313	34.6	9.32	0	3.072	6.64			6.64			6.64			19.72			17.15	0	0	0	10434.5	14774.4	13148.1	19713.3	14888.2	0	0	25628.5	0
Q92900	Regulator of nonsense transcripts 1	UPF1	10	8	12	8	1129	124.3	6.61	2.39	21.079	0.1	0.356011	0.606761	0.26	0.104919	0.378896	0.26	0.0648981	0.292294	6.56	7.61	17.62	4.16	320230	434290	449677	482621	444075	465655	465651	520468	525048	558286	479254	520543
Q9HAU5	Regulator of nonsense transcripts 2	UPF2	1	1	1	1	1272	147.7	5.69	0	2.786	-1.39			-1.31			-0.97			41.73	18.95		21.25	0	53327.6	0	15169	23430.1	20351.6	21469.4	9016.68	21718.2	23768.9	0	31126.6
Q9NVA1	Ubiquinol-cytochrome-c reductase complex assembly factor 1	UQCC1	3	1	1	1	299	34.6	8.91	0	4.003	6.64						6.64						10.11	0	0	0	10132.6	0	8780.32	0	0	0	14559.7	0	0
O14957	Cytochrome b-c1 complex subunit 10	UQCR11	21	1	2	1	56	6.6	9.88	0	2.504	-0.62			-0.86			-0.39			54.94	11.58		23.47	39249.2	0	0	25544.9	30684.7	18949.9	36434.9	11213.3	21580.7	27297.2	29972.7	34299.5
P31930	Cytochrome b-c1 complex subunit 1, mitochondrial	UQCRC1	26	8	14	8	480	52.6	6.37	10.16	33.358	-0.68	0.0108237	0.0447517	-0.29	0.121968	0.415051	-0.16	0.497934	0.93816	15.07	12.08	10.18	8.92	743500	912130	829903	595632	519363	506472	721745	680367	536217	622102	790706	741870
P22695	Cytochrome b-c1 complex subunit 2, mitochondrial	UQCRC2	35	13	33	13	453	48.4	8.63	42.21	52.319	-0.27	0.0242772	0.085367	0.21	0.0879722	0.337053	0.21	0.0571568	0.269309	4.22	0.34	10.97	1.63	1.38837e+06	1.23229e+06	1.53625e+06	1.15278e+06	1.1688e+06	1.13145e+06	1.50718e+06	1.63301e+06	1.60924e+06	1.60998e+06	1.59981e+06	1.60802e+06
P47985	Cytochrome b-c1 complex subunit Rieske, mitochondrial	UQCRFS1	19	4	5	4	274	29.6	8.32	3.74	15.794	-0.22	0.91665	1	0.24	0.856762	1	0.17	0.888139	1	24.92	18.07	26.03	16.44	190589	124765	212953	124703	171910	163716	241724	146410	225308	213976	158236	225581
O14949	Cytochrome b-c1 complex subunit 8	UQCRQ	26	2	4	2	82	9.9	10.08	2.93	9.387	0.15	0.403436	0.664761	0.11	0.196088	0.546382	0.49	0.00779193	0.082197	17.31	10.05	2.9	3.12	137242	130548	137430	151160	159962	152195	195822	146149	147640	192238	178862	217703
P06132	Uroporphyrinogen decarboxylase	UROD	21	6	7	6	367	40.8	6.14	0	13.951	-0.52	0.319863	0.562374	-0.39	0.32304	0.74651	-0.37	0.4461	0.882287	26.13	20.02	22.83	3	174257	237700	278513	167570	165401	158191	181542	203756	119026	203228	135582	184398
O60763	General vesicular transport factor p115	USO1	10	8	14	8	962	107.8	4.91	0	22.095	0.69	0.224318	0.43854	0.44	0.307485	0.728303	0.47	0.371582	0.795699	17.08	9.29	68.34	3.27	252057	52618.7	337946	406905	383913	406150	341815	433880	315549	303683	348765	364255
Q15836	Vesicle-associated membrane protein 3	VAMP3	24	1	1	1	100	11.3	8.79	2.48	4.025	-0.71			-0.77			-0.17			45.16	22.73		23.54	60780.5	0	0	24214.7	38342.3	37084.7	65530.9	35728.6	28684.8	54069.2	43390.9	68437
P51809	Vesicle-associated membrane protein 7	VAMP7	14	2	2	2	220	24.9	8.6	0	4.366	6.64			6.64						23.3			14.41	0	0	0	43646.3	42357.7	33153.9	0	33188.6	46285	0	0	0
P26640	Valine--tRNA ligase	VARS	16	16	28	16	1264	140.4	7.59	14.49	62.297	0.97	0.000188015	0.00257167	0.84	0.000500589	0.0141658	0.78	0.0017985	0.0331172	7.15	12.99	13.49	3.94	314572	362001	412513	710379	746198	690556	648911	612408	705423	653944	506798	620519
Q99536	Synaptic vesicle membrane protein VAT-1 homolog	VAT1	17	5	7	5	393	41.9	6.29	0	13.134	0.98	0.00105802	0.00866827	0.4	0.0725761	0.300939	0.85	0.00575981	0.0668639	18	10.31	14.6	4.43	283979	231083	216268	454954	447055	485806	304779	398949	288748	352044	415268	429173
P55072	Transitional endoplasmic reticulum ATPase	VCP	16	9	16	9	806	89.3	5.26	6.76	30.802	-0.48	0.000813447	0.00721376	-0.18	0.0559467	0.253928	0.08	0.889067	1	2.97	11.53	5.5	2.53	553743	555678	609278	393632	413237	398874	467122	493213	490508	671124	534730	586456
P21796	Voltage-dependent anion-selective channel protein 1	VDAC1	71	19	45	17	283	30.8	8.54	42.54	81.49	-0.99	4.94346e-05	0.000949851	-0.51	0.0204241	0.128688	-0.21	0.343865	0.764038	14.89	3	6.72	2.57	4.86571e+06	5.41117e+06	5.52923e+06	2.82706e+06	2.69186e+06	2.72421e+06	4.79647e+06	3.69631e+06	3.79033e+06	4.52144e+06	4.68165e+06	4.80043e+06
P45880	Voltage-dependent anion-selective channel protein 2	VDAC2	54	12	32	11	294	31.5	7.56	36.96	47.195	-1.01	1.52008e-05	0.000415832	-0.59	0.00293939	0.0437765	-0.23	0.122562	0.425243	14.85	2.78	1.41	2.15	4.73406e+06	4.68938e+06	4.60467e+06	2.41215e+06	2.32413e+06	2.32484e+06	3.98528e+06	3.10306e+06	3.11794e+06	3.90205e+06	3.99051e+06	4.12311e+06
Q9Y277	Voltage-dependent anion-selective channel protein 3	VDAC3	42	10	20	8	283	30.6	8.66	16.69	36.587	-0.01	0.736936	0.991179	0.35	0.102035	0.373203	0.22	0.342291	0.761597	5.45	4.05	13.81	3.5	823261	790700	1.01473e+06	816122	845214	788025	1.08217e+06	1.04568e+06	971604	961475	1.02016e+06	945101
P08670	Vimentin	VIM	12	5	7	5	466	53.6	5.12	0	11.942	-0.97	0.1513	0.324731	-1.09	0.212459	0.570327	-0.58	0.300972	0.707679	30.36	47.57	14.94	15.8	255585	191499	245757	133509	97761.3	125722	174757	115331	100019	164447	211996	72115.6
Q9BQB6	Vitamin K epoxide reductase complex subunit 1	VKORC1	8	1	2	1	163	18.2	9.36	2.12	4.08	6.64			6.64			6.64			36.07	22.12		4.63	0	0	0	11272	11529	12312.8	0	25959.4	15408.9	0	19618.7	26893.6
Q8N0U8	Vitamin K epoxide reductase complex subunit 1-like protein 1	VKORC1L1	6	1	1	1	176	19.8	9.13	0	2.23	6.64			6.64									22.81	0	0	0	11127.5	0	15407.7	39832.5	0	0	0	0	0
O75436	Vacuolar protein sorting-associated protein 26A	VPS26A	8	2	2	2	327	38.1	6.57	0	4.959	0.72	0.553009	0.831832	0.78	0.810202	1	0.27	0.813557	1	54.75	40.24	37.27	7.08	29331.6	50321.4	0	71406.9	63451.8	63169	26242.2	65989.2	93784.5	46318.8	83600.6	41600.6
Q9UBQ0	Vacuolar protein sorting-associated protein 29	VPS29	20	3	6	3	182	20.5	6.79	2.75	11.968	0.07	0.693773	0.958689	0.13	0.546812	0.974594	0.14	0.293741	0.703307	14.96	4.02	19.22	8.04	261960	186074	268801	284173	243149	274724	285951	231646	312992	304713	289541	281648
Q96QK1	Vacuolar protein sorting-associated protein 35	VPS35	10	5	8	5	796	91.6	5.49	4.31	15.481	1.22	0.0176891	0.0673353	0.99	0.0386398	0.197234	0.55	0.244507	0.643401	19.65	25.44	36.69	10.99	80393.3	0	47272.3	131520	143302	163278	107704	157255	122816	124468	76522.7	90210.3
Q9UN37	Vacuolar protein sorting-associated protein 4A	VPS4A	5	2	2	2	437	48.9	7.8	0	6.167	0.78	0.165217	0.349031	1.22	0.0106897	0.0968681	1.01	0.0526587	0.254862	15.6	29.05	31.97	7.57	26100.7	47916	31944.7	48878	56507.4	55033.6	92056	68597.8	74374.5	64376.8	45391.8	82657.4
Q5VIR6	Vacuolar protein sorting-associated protein 53 homolog	VPS53	3	2	2	2	699	79.6	6.02	0	5.309	0.05	1	1	-0.13	0.442037	0.90026	-0.46	0.256774	0.659981	27.78	4.32	11.72	8.36	46544.9	54957.5	0	53928.4	52311.8	45912.1	27339.3	46074.1	47260.2	34495.6	36671.9	37534
Q99986	Serine/threonine-protein kinase VRK1	VRK1	6	2	3	2	396	45.4	8.91	0	3.752	-0.9			-0.3			-0.88			13.48	55.19		10.77	0	69529.8	0	37282.8	36903.1	44464.9	56315.9	44660.2	57588.4	57066.2	25029.5	0
Q9NP79	Vacuolar protein sorting-associated protein VTA1 homolog	VTA1	6	2	2	2	307	33.9	6.29	0	4.642	6.64			6.64			6.64						55.15	0	0	0	14522.1	23729.4	7090.96	0	22909.3	0	0	20326	0
P23381	Tryptophan--tRNA ligase, cytoplasmic	WARS	10	3	6	3	471	53.1	6.23	2.43	10.983	-0.25	0.118604	0.269996	-0.05	0.992786	1	0.14	0.829883	1	11.29	5.04	18.38	2.28	816542	1.03907e+06	732164	688897	685539	660634	791137	773628	945309	890297	974138	897811
O75083	WD repeat-containing protein 1	WDR1	13	6	8	6	606	66.2	6.65	0	12.219	-0.38	0.667018	0.943529	-0.04	0.9876	1	-0.12	0.757435	1	12.11	13.54	21.82	3.02	569206	562420	376001	432877	439047	414217	556463	444176	548014	648392	516791	517022
Q9GZL7	Ribosome biogenesis protein WDR12	WDR12	4	2	3	2	423	47.7	5.9	2.09	6.528	-0.43	0.939527	1	-0.29	0.905453	1	0.54	0.865876	1	69.31	9.41	41.04	12.1	57685.8	104849	0	57584.8	57337.5	70410	123600	63693	25914.6	113447	95766	113104
Q9BV38	WD repeat-containing protein 18	WDR18	7	2	3	2	432	47.4	6.7	0	5.152	-3.46			-3.32			-4.18			48.18			12.9	0	0	283228	25671.5	20729.8	26549.5	35625	11854.9	28393.5	0	15609.4	0
P57081	tRNA (guanine-N(7)-)-methyltransferase non-catalytic subunit WDR4	WDR4	3	1	2	1	412	45.5	7.11	0	3.203	0.27			0.51			0.86			30.49	21.95		4.67	38810.6	0	0	49111.4	44737.4	46797.7	87474.7	51455.4	55406.4	60333	0	82506.6
Q5MNZ6	WD repeat domain phosphoinositide-interacting protein 3	WDR45B	9	2	2	2	344	38.1	7.59	0	3.418	-1.21			0.07			-0.44			27.97			14.51	0	40052.2	0	22013.3	17206	17346.4	41918.2	26639	47570.3	29459.8	0	0
Q8TAF3	WD repeat-containing protein 48	WDR48	6	3	4	3	677	76.2	7.03	0	5.634	-0.44	0.712058	0.972508	-0.44	0.934283	1	0.09	0.982797	1	37.49	11.27	44.57	7.32	108776	66823.5	168558	77862.7	80247	89304.6	138619	80219.4	71954.3	131311	105024	115611
P61964	WD repeat-containing protein 5	WDR5	17	4	4	4	334	36.6	8.27	0	8.894	0.14	0.84492	1	0.64	0.0768631	0.3101	0.71	0.201469	0.574474	20.61	22.33	14.29	6.86	101851	0	83161.1	100780	113759	101735	187142	126220	143540	155606	150324	100734
Q9NNW5	WD repeat-containing protein 6	WDR6	1	1	1	1	1121	121.6	6.87	0	2.123	6.64			6.64										0	0	0	0	6562.76	0	18423.4	0	0	0	0	0
Q9GZS3	WD repeat-containing protein 61	WDR61	27	6	8	6	305	33.6	5.47	0	13.148	0.06	0.978845	1	0.16	0.769546	1	0.32	0.561882	1	27.9	12.08	13.75	3.22	222286	196344	258135	245207	232006	232015	197275	248400	341696	234987	277726	299220
Q9BQA1	Methylosome protein 50	WDR77	19	6	8	6	342	36.7	5.17	4.21	18.809	-0.56	0.0648565	0.170209	0	0.884716	1	0.15	0.594086	1	20.2	7.21	12	5.82	325313	260971	322419	208803	218121	234147	322112	266826	399341	316546	358305	360934
Q6UXN9	WD repeat-containing protein 82	WDR82	6	1	1	1	313	35.1	7.69	0	2.315	-0.6			-0.1			-0.2			26.93	45.71		31.58	25273.6	0	0	18089	9427.22	16719.9	28611.3	19458.1	0	15673.2	21961.7	38026.6
Q9Y4P8	WD repeat domain phosphoinositide-interacting protein 2	WIPI2	2	1	2	1	454	49.4	6.46	0	2.316	0.14	0.837445	1	-0.46	0.998918	1	-0.05	0.843362	1	58.72	35.05	34.5	2.54	91572.4	44041.8	80130.5	88083.8	87388.1	91601.9	58218.2	121953	39896.4	77517.8	69636.8	129062
Q96S55	ATPase WRNIP1	WRNIP1	5	3	4	3	665	72.1	6.1	0	8.801	-0.42	0.734184	0.990482	-0.26	0.597539	1	-0.14	0.938509	1	38.11	9.63	28.19	17.9	61047.4	0	91447.7	69438.1	55851.8	49006.4	75873.1	33248.6	62371.5	69170.6	67907.5	57762.3
Q9NQW7	Xaa-Pro aminopeptidase 1	XPNPEP1	4	2	2	2	623	69.9	5.67	0	3.075	0.38	0.891719	1	0.41	0.97834	1	0.78	0.690667	1	26.86	50.91	36.18	7.77	40511.2	68366.8	0	68356.3	72191.6	61822.9	69753.8	73303.7	42865.1	40538.3	90403.9	128220
Q9NQH7	Xaa-Pro aminopeptidase 3	XPNPEP3	5	2	3	2	507	57	6.83	3.96	4.68	0.37	0.76098	0.998015	0.32	0.962989	1	0.34	0.959936	1	27.9	15.35	17.44	4.39	521833	395501	386172	476369	516978	511328	335424	493592	599405	385455	516960	501201
O14980	Exportin-1	XPO1	26	23	36	23	1071	123.3	6.06	16.89	72.252	1.26	3.81266e-06	0.000143108	1.09	9.25208e-06	0.00135669	1.33	3.10095e-06	0.00137795	5.02	6.15	13.58	2.14	605003	507982	668023	1.4795e+06	1.45312e+06	1.41776e+06	1.28441e+06	1.38894e+06	1.26695e+06	1.38557e+06	1.51897e+06	1.56075e+06
Q9HAV4	Exportin-5	XPO5	8	8	9	8	1204	136.2	5.8	0	18.28	0.92	0.0327404	0.102802	0.34	0.28316	0.692027	0.63	0.0827186	0.334634	18.03	22.67	22.77	7.34	78481.8	108603	0	174722	174115	153161	116700	155273	113709	188615	143224	121478
Q9UIA9	Exportin-7	XPO7	1	1	1	1	1087	123.8	6.32	0	2.51	6.64			6.64			6.64			34.93	20.86		26.23	0	0	0	36922.3	23376.3	24807.7	30667.9	18518.6	0	24462.8	18174.4	0
O43592	Exportin-T	XPOT	2	2	3	2	962	109.9	5.39	0	4.293	6.64			6.64			6.64			34.74	29.45		13.66	0	0	0	118538	130507	99098.9	190341	115004	240628	112965	73159.3	135528
P13010	X-ray repair cross-complementing protein 5	XRCC5	54	35	79	35	732	82.7	5.81	58.85	148.467	0.35	0.00212877	0.0143759	0.28	0.0177887	0.121584	0.16	0.0489812	0.245166	8.13	4.06	6.24	0.59	3.44914e+06	3.14992e+06	3.5576e+06	4.35184e+06	4.40346e+06	4.38342e+06	3.68759e+06	4.17508e+06	4.3165e+06	3.858e+06	3.79923e+06	4.09975e+06
P12956	X-ray repair cross-complementing protein 6	XRCC6	37	27	61	27	609	69.8	6.64	35.77	92.863	0.16	0.0490657	0.139154	0.2	0.0162297	0.116553	0.17	0.0457657	0.235263	6.95	2.5	5.79	2.04	4.55742e+06	4.68691e+06	4.18734e+06	5.08357e+06	5.17769e+06	4.97123e+06	4.88535e+06	5.61491e+06	5.24581e+06	4.94993e+06	5.11335e+06	5.20007e+06
Q9H0D6	5'-3' exoribonuclease 2	XRN2	9	5	8	5	950	108.5	7.47	2.69	19.061	0.12	0.619682	0.898143	0.06	0.689381	1	-0.23	0.839275	1	20.07	50.39	47.95	2.39	116617	125239	42554.8	126318	131530	126142	150868	101136	121597	190169	74101.3	99266.6
P54577	Tyrosine--tRNA ligase, cytoplasmic	YARS	52	25	43	25	528	59.1	7.05	18.4	84.384	0.38	0.0994355	0.238114	0.11	0.856916	1	0.21	0.180593	0.543815	11.14	15.36	12.55	1.84	2.48657e+06	1.94855e+06	2.12339e+06	2.74197e+06	2.84133e+06	2.76958e+06	2.11727e+06	2.6313e+06	2.29101e+06	2.45808e+06	3.17587e+06	2.45841e+06
Q9Y2Z4	Tyrosine--tRNA ligase, mitochondrial	YARS2	8	2	3	2	477	53.2	8.98	2.17	7.948	0.34	0.645173	0.926385	0.18	0.794213	1	0.4	0.458973	0.897771	23.26	9.91	39.86	10.19	133510	77752.1	182225	140684	168863	168813	189112	151105	118097	152314	176610	185019
P67809	Y-box-binding protein 1	YBX1	14	2	2	2	324	35.9	9.88	0	4.179	0.08	0.773678	1	0.26	0.609836	1	0.07	0.893504	1	19.06	7.26	21.2	14.33	127144	148663	96335.7	123750	134356	162624	116627	171843	152487	145030	125617	133363
[truncated: 13 more rows]
