# Supplementary material for: Chemical tools to define and manipulate interferon-inducible Ubl protease USP18
Source: Nat Commun. 2025 Jan 22;16:957. doi: 10.1038/s41467-025-56336-5 (PMC11754618; doi:10.1038/s41467-025-56336-5)
Supplement: Supplementary file 4 — Supplementary Data 2 [file 41467_2025_56336_MOESM4_ESM.xlsx]

## Sheet: Data S2
Supplementary Data 2. ABPP in USP18-overexpressing HEK293T cell lysates
DUB ABPP - Proteins w/Quan in Any 2+ Samples -- -1 > Log2FC > 1, pvalue < 0.05 - (TMT)												(Ub) / (DMSO)			(ct-mISG15[R153Agb]) / (DMSO)			(cocktail) / (DMSO)			(WP1130 50 uM) / (cocktail )			(WP1130 100 uM) / (cocktail )			% CV						Total Peptide Normalized Intensities
Accession	Description	Gene	Coverage [%]	# Peptides	# PSMs	# Unique Peptides	# AAs	MW [kDa]	calc. pI	Score Sequest HT	Sum PEP Score	Log2FC	p-value	Adj. p-value	Log2FC	p-value	Adj. p-value	Log2FC	p-value	Adj. p-value	Log2FC	p-value	Adj. p-value	Log2FC	p-value	Adj. p-value	DMSO	Ub	ct-mISG15[R153Agb]	cocktail	cocktail + WP1130 50 uM	cicktail + WP1130 100 uM	TMT126	TMT127N	TMT127C	TMT128N	TMT128C	TMT129N	TMT129C	TMT130N	TMT130C	TMT131N	TMT131C	TMT132N	TMT132C	TMT133N	TMT133C	TMT134N	TMT134C
																																	DMSO_1	DMSO_2	DMSO_3	Ub_1	Ub_2	Ub_3	ct-mISG15[R153Agb]_1	ct-mISG15[R153Agb]_2	ct-mISG15[R153Agb]_3	cocktail_1	cocktail_2	cocktail_3	WP1130 50 uM_1	WP1130 50 uM_2	WP1130 50 uM_3	WP1130 100 uM_1	WP1130 100 uM_2
Q9UMW8	Ubl carboxyl-terminal hydrolase 18	USP18	51	12	61	12	372	43	7.8	195.99	135.258	0.47	0.244427	0.36584	4.18	2.37563e-10	1.72773e-08	3.32	3.60998e-09	9.63866e-08	-2.17	5.0013e-07	0.000111807	-2.15	2.39095e-07	4.28415e-05	18.62	6.9	22.83	5.82	11.88	13.24	2.64138e+06	2.05383e+06	1.85997e+06	2.85265e+06	2.68177e+06	3.07655e+06	4.41759e+07	2.7644e+07	3.73085e+07	2.22673e+07	2.04737e+07	1.99453e+07	4.54947e+06	4.56491e+06	5.56387e+06	4.93154e+06	3.78894e+06
O94782	Ubiquitin carboxyl-terminal hydrolase 1	USP1	26	16	41	16	785	88.2	5.45	97.01	91.252	2.67	8.9211e-09	1.87813e-07	0.94	0.00370704	0.0110246	2.54	1.60909e-08	3.14362e-07	0.12	0.969091	1	-0.18	0.914276	1	24.44	2.01	17.88	1.2	1.97	3.73	304411	282716	436812	1.98287e+06	1.93134e+06	1.90629e+06	445616	585513	638057	1.74252e+06	1.78412e+06	1.77057e+06	1.86357e+06	1.92585e+06	1.93139e+06	1.56604e+06	1.66827e+06
Q14694	Ubiquitin carboxyl-terminal hydrolase 10	USP10	8	5	12	5	798	87.1	5.31	22.8	26.684	1.17	2.97262e-06	1.87252e-05	1.08	6.17471e-06	6.09848e-05	1.15	2.99234e-06	1.94867e-05	0.1	0.915322	1	-0.02	1	1	14.07	1.36	16.27	2.99	2.66	4.81	675094	520806	550360	1.23691e+06	1.2212e+06	1.25479e+06	1.00925e+06	1.39276e+06	1.15998e+06	1.22416e+06	1.2088e+06	1.27908e+06	1.3153e+06	1.37031e+06	1.30441e+06	1.20991e+06	1.18632e+06
P51784	Ubiquitin carboxyl-terminal hydrolase 11	USP11	47	33	80	31	963	109.7	5.45	196.65	224.49	2.39	6.40538e-09	1.50576e-07	-0.2	0.94041	1	2.25	1.24299e-08	2.5932e-07	0.12	0.961805	1	0.08	0.993101	1	24.57	1.55	12.22	0.21	3.36	1.73	728153	969395	1.20321e+06	5.21279e+06	5.08464e+06	5.06718e+06	787050	843539	993812	4.61822e+06	4.63597e+06	4.61936e+06	5.0152e+06	5.14093e+06	4.80858e+06	4.94008e+06	4.77479e+06
P54578	Ubiquitin carboxyl-terminal hydrolase 14	USP14	62	27	202	27	494	56	5.3	486.47	269.375	2.93	1.85096e-12	1.82923e-10	-0.17	0.038046	0.0802023	2.83	2.58793e-12	2.59116e-10	0.33	0.00626707	0.159612	0.21	0.0546685	0.504176	13.72	1.41	5.62	5.66	3.83	2.48	3.5259e+06	3.70616e+06	4.53519e+06	2.87014e+07	2.82915e+07	2.79062e+07	3.30189e+06	3.01504e+06	3.35041e+06	2.39569e+07	2.65907e+07	2.63308e+07	3.31914e+07	3.39622e+07	3.15028e+07	3.14948e+07	3.04286e+07
Q9Y4E8	Ubiquitin carboxyl-terminal hydrolase 15	USP15	54	44	153	43	981	112.3	5.22	424.6	330.229	2.58	3.11307e-13	7.11558e-11	0.16	0.0291225	0.064359	2.46	4.79283e-13	9.59765e-11	0.04	0.9714	1	0.08	0.699545	1	7.39	2.22	8.98	1.49	0.84	0.43	2.81224e+06	3.08237e+06	3.2604e+06	1.84068e+07	1.85116e+07	1.77648e+07	3.43297e+06	3.28027e+06	3.89056e+06	1.69784e+07	1.70316e+07	1.65715e+07	1.74524e+07	1.74525e+07	1.71982e+07	1.78931e+07	1.79103e+07
Q9Y5T5	Ubiquitin carboxyl-terminal hydrolase 16	USP16	30	16	28	16	823	93.5	6.93	87.19	104.918	1.76	4.69547e-12	3.0051e-10	3.05	4.13003e-14	6.60805e-11	1.69	6.19649e-12	3.81799e-10	0.42	5.48952e-05	0.00525948	0.46	1.15829e-05	0.00103772	4.16	5.32	7.01	3.82	2.53	3.45	570667	526989	538269	1.825e+06	1.85074e+06	1.67506e+06	4.83006e+06	4.20479e+06	4.44834e+06	1.63346e+06	1.73564e+06	1.75466e+06	2.31632e+06	2.33401e+06	2.22605e+06	2.33905e+06	2.37922e+06
O94966	Ubiquitin carboxyl-terminal hydrolase 19	USP19	39	33	75	33	1318	145.6	6.28	213.6	249.944	3.66	2.21478e-12	1.87387e-10	0.75	0.000194346	0.00101619	3.48	3.23164e-12	2.68352e-10	0.1	0.910492	1	0.02	0.998494	1	17.35	2.94	12	2.25	2.61	1.26	707294	890968	640912	9.40131e+06	8.95905e+06	8.91907e+06	1.19359e+06	1.07036e+06	1.35915e+06	7.63956e+06	7.98258e+06	7.88268e+06	8.17e+06	8.60143e+06	8.45237e+06	8.17074e+06	7.9929e+06
O75604	Ubiquitin carboxyl-terminal hydrolase 2	USP2	2	1	1	1	605	68	8.97	0	1.773	6.64						6.64			0.89	0.340669	1	0.46	0.843772	1		42.7		25.01	35.06	16.9	0	0	0	9712.06	0	5207.19	0	0	0	5161.32	5636.82	8095.96	8096.39	13434	0	0	8746.94
Q9Y2K6	Ubiquitin carboxyl-terminal hydrolase 20	USP20	5	4	5	4	914	101.9	6.11	10.77	16.273	2.66	1.09832e-06	8.13571e-06	1.29	0.0015013	0.00519932	2.52	2.18225e-06	1.48764e-05	0	0.999997	1	-0.23	0.781726	1	50.75	4.37	8.49	1.81	4.16	3.23	41874	88755.6	0	383246	413745	384653	149272	131367	154987	349884	354620	342122	327826	348874	355150	297375	298341
Q9UK80	Ubiquitin carboxyl-terminal hydrolase 21	USP21	7	2	6	2	565	62.6	9.86	0	5.81	6.64			6.64			6.64			-0.48	0.910472	1	-0.84	0.183237	1		43.95	23.37	6.43	21.89	48.63	0	0	0	66247.7	30666.5	35231.9	18395.8	29608.9	26709.9	49952.2	43942.2	47708.2	47365.6	34287.9	31990.3	26700.7	38956.7
Q9UPT9	Ubiquitin carboxyl-terminal hydrolase 22	USP22	16	6	18	5	525	59.9	8.05	45.32	31.734	1.36	1.21018e-05	6.22598e-05	-0.45	0.0407737	0.0845051	1.15	6.06943e-05	0.00026639	-1.09	9.76592e-05	0.00801993	-1.22	3.77101e-05	0.00275284	8.08	5.67	27	4.03	6.33	5.32	1.45585e+06	1.23794e+06	1.35291e+06	3.46661e+06	3.68364e+06	3.28994e+06	987205	687260	1.20295e+06	3.00657e+06	3.16125e+06	2.92058e+06	1.30652e+06	1.41023e+06	1.48297e+06	1.28713e+06	1.36816e+06
Q9UPU5	Ubiquitin carboxyl-terminal hydrolase 24	USP24	39	77	204	77	2620	294.2	6.14	559.39	586.998	2.73	3.73925e-11	1.76795e-09	-0.1	0.999991	1	2.04	2.18966e-09	6.49598e-08	0.04	0.973001	1	0.07	0.994088	1	9.32	1.79	18.58	2.45	4.09	5.68	2.73765e+06	3.17876e+06	3.27228e+06	2.10923e+07	2.1048e+07	2.04259e+07	2.6335e+06	2.96308e+06	3.76088e+06	1.26102e+07	1.32061e+07	1.31007e+07	1.3299e+07	1.34506e+07	1.43351e+07	1.40922e+07	1.37494e+07
Q9UHP3	Ubiquitin carboxyl-terminal hydrolase 25	USP25	14	13	16	13	1055	122.1	5.34	20.41	45.62	1.84	8.7139e-07	6.74149e-06	0.59	0.0222577	0.0513146	1.69	2.23558e-06	1.51157e-05	0.02	0.999992	1	-0.14	0.995293	1	27.15	5.03	16.77	2.5	6.33	5.13	341637	194315	287499	1.08594e+06	1.03078e+06	982135	347859	431320	488798	897556	942048	930384	996970	878151	941589	923309	844996
A6NNY8	Ubiquitin carboxyl-terminal hydrolase 27	USP27X	8	2	3	1	438	49.6	7.18	10.06	19.179	6.64			6.64			6.64			-0.41	0.874354	1	-0.62	0.333089	1		6.24	75.03	10.96	13.92	19.72	0	0	0	41128	38726.2	43872.4	7491.66	5080.88	20430.2	29535.3	30038.3	35804.3	22664.4	28384.7	22324.2	14274.7	21218.5
Q96RU2	Ubiquitin carboxyl-terminal hydrolase 28	USP28	40	33	60	33	1077	122.4	5.2	145.11	179.036	1.89	7.67053e-12	4.5455e-10	-0.4	0.0029623	0.00923238	1.64	4.36753e-11	2.25703e-09	-0.2	0.0305383	0.445239	-0.24	0.018249	0.248199	3.69	4.09	10.98	2.96	2.28	4.42	1.24098e+06	1.31001e+06	1.33281e+06	4.8719e+06	5.02961e+06	4.63559e+06	953874	989910	1.16666e+06	4.05532e+06	4.27925e+06	4.08044e+06	3.42374e+06	3.55456e+06	3.56919e+06	3.625e+06	3.46694e+06
Q9Y6I4	Ubiquitin carboxyl-terminal hydrolase 3	USP3	21	8	12	8	520	58.9	8.18	39.24	54.475	2.62	4.58344e-09	1.2048e-07	0.55	0.113857	0.206543	2.53	7.32534e-09	1.67646e-07	0.03	0.998816	1	-0.66	0.00763865	0.134667	23.2	1.33	16.22	3.01	3.02	3.44	188629	118679	147357	905144	927474	908025	216438	161583	218397	817418	867316	850857	906688	857053	865840	566622	531336
Q70CQ3	Ubiquitin carboxyl-terminal hydrolase 30	USP30	13	4	8	4	517	58.5	8.27	27.12	44.43	2.16	2.4805e-06	1.61992e-05	2.06	1.4441e-05	0.000122902	2.49	1.09688e-06	8.21123e-06	-0.03	0.999926	1	-0.33	0.757579	1	28.78	17.78	13.43	17.83	7.05	12.2	29872.7	32123.6	49409.4	141399	143269	191144	137816	134298	106842	208265	180584	144973	157375	179621	176581	165923	143320
Q8NFA0	Ubiquitin carboxyl-terminal hydrolase 32	USP32	7	7	12	7	1604	181.5	6.44	37.25	47.056	1.97	4.57806e-08	6.15537e-07	0.52	0.00557775	0.0155733	1.92	5.74681e-08	8.21999e-07	-0.08	0.99944	1	-0.41	0.124537	0.84935	24.26	2.55	10.09	2.06	4.74	3.72	202470	172599	122779	647973	679946	674076	247220	230891	280943	633622	658332	654850	607193	663910	619351	519486	484223
Q8TEY7	Ubiquitin carboxyl-terminal hydrolase 33	USP33	15	9	9	9	942	106.7	6.02	10.61	30.98	2.28	0.000123014	0.000460941	0.03	0.996805	1	2.1	0.000271285	0.000967925	-1.05	0.108195	0.902414	-1.36	0.00431755	0.0877308	41.1	7.13	36.55	7.92	14.56	28.31	30043	72074.7	51273.7	226103	248597	260516	52173.4	37387	77661.3	230563	219070	196991	105838	100825	131426	88094.7	85458.8
Q70CQ2	Ubiquitin carboxyl-terminal hydrolase 34	USP34	9	20	27	20	3546	404	5.82	47.8	93.194	3.14	1.58789e-06	1.08574e-05	0.92	0.0942275	0.177045	2.23	6.32435e-05	0.000273827	0.12	0.999381	1	-0.01	0.999993	1	56.44	4.76	5.31	4.03	5.53	6.43	108006	157732	318218	1.39983e+06	1.28512e+06	1.39447e+06	295181	299482	325299	712682	772436	740082	738811	806733	820141	816937	735730
Q9P2H5	Ubiquitin carboxyl-terminal hydrolase 35	USP35	4	3	4	3	1018	113.3	5.57	9.8	11.04	2.26	7.43817e-09	1.63028e-07	1.2	8.20409e-06	7.61236e-05	1.98	3.13875e-08	5.07908e-07	0.11	0.967963	1	0.03	0.998903	1	13.08	6.95	5.09	9.7	10.53	8.42	29041.8	24122.8	0	125364	126900	141881	55928.1	60994.1	61313	104063	98548.6	118649	125674	112133	101897	120418	103204
Q9P275	Ubiquitin carboxyl-terminal hydrolase 36	USP36	4	5	17	5	1123	122.8	9.7	34.74	23.118	3.2	1.30161e-10	4.9585e-09	0.32	0.00886634	0.0229549	2.84	6.35934e-10	2.12243e-08	-0.03	0.999465	1	-0.2	0.899214	1	10.95	3.85	25.18	2.39	2.64	6.48	206650	255133	246495	2.26126e+06	2.26699e+06	2.11664e+06	307416	306354	463490	1.77089e+06	1.79809e+06	1.71552e+06	1.65915e+06	1.73346e+06	1.74096e+06	1.5449e+06	1.72408e+06
Q86T82	Ubiquitin carboxyl-terminal hydrolase 37	USP37	6	5	6	5	979	110.1	6.2	13.82	21.185	2.24	5.67252e-05	0.000236355	0.7	0.53256	0.740309	1.98	0.000210282	0.000776201	0.04	0.999793	1	-0.2	0.949285	1	54.62	0.77	10.84	2.04	5.58	3.5	73426.7	92278	195622	434697	435635	429415	133628	166129	149933	372400	364664	357510	364992	375676	406095	322598	316958
Q8NB14	Ubiquitin carboxyl-terminal hydrolase 38	USP38	17	15	32	15	1042	116.5	6.21	56.39	69.199	2.47	7.07578e-09	1.5724e-07	0.02	1	1	2.15	3.22636e-08	5.14901e-07	0.09	0.989736	1	0.08	0.993481	1	21.82	2.62	17.46	1.53	1.73	4.77	334757	366158	499163	2.06692e+06	1.96161e+06	2.02325e+06	349739	371465	480210	1.65445e+06	1.62961e+06	1.60474e+06	1.68706e+06	1.7302e+06	1.74414e+06	1.79132e+06	1.71874e+06
Q53GS9	U4/U6.U5 tri-snRNP-associated protein 2	USP39	19	7	13	7	565	65.3	8.91	30.06	50.228	-0.18	0.966865	1	0.85	0.000142652	0.000773707	0.17	0.459737	0.644385	-0.18	0.608097	1	-0.24	0.477993	1	23.34	4.56	6.63	8.27	2.95	7.39	441136	324264	523860	376430	389194	411762	793341	880828	781486	547610	464922	497542	438933	417608	440334	456649	420163
Q13107	Ubiquitin carboxyl-terminal hydrolase 4	USP4	45	33	87	31	963	108.5	5.71	249.59	243.63	1.5	1.41353e-10	5.25964e-09	-0.63	7.57152e-06	7.25415e-05	1.38	5.97098e-10	2.03521e-08	0.02	0.981514	1	-0.12	0.649996	1	2.44	1.36	11.43	2.82	0.07	4.97	4.54729e+06	4.45696e+06	4.67821e+06	1.28837e+07	1.30789e+07	1.27291e+07	2.93523e+06	2.77439e+06	3.44275e+06	1.18517e+07	1.19456e+07	1.13316e+07	1.20452e+07	1.20608e+07	1.20458e+07	1.09042e+07	1.15429e+07
Q9NVE5	Ubiquitin carboxyl-terminal hydrolase 40	USP40	16	13	19	13	1235	140	5.67	53.96	64.751	2.83	9.78418e-09	1.95684e-07	1.19	0.000513864	0.00215231	2.81	1.17845e-08	2.51717e-07	0.01	0.999816	1	-0.08	0.999997	1	31.46	2.77	7.42	3.11	2.3	7.06	162136	155156	264083	1.1933e+06	1.13014e+06	1.15139e+06	383158	370032	331507	1.14902e+06	1.13555e+06	1.08293e+06	1.14017e+06	1.18315e+06	1.13467e+06	1.20141e+06	1.06046e+06
Q9H9J4	Ubiquitin carboxyl-terminal hydrolase 42	USP42	4	3	5	3	1324	145.3	8.63	8.84	16.514	1.86			-1.07			1.7			-0.43	0.137577	1	-1.25	0.00132244	0.0334171		6.78	32.69	10.9	14.47	8.28	0	0	51282.6	206220	185976	182027	14851.6	29665.3	24426	161549	166568	196807	95615.5	123700	125040	75991.7	64369.5
Q70EL2	Ubiquitin carboxyl-terminal hydrolase 45	USP45	5	3	4	3	814	91.7	8.02	4.41	8.695	-2.1	0.0204163	0.0410378	-0.95	0.160798	0.272829	-0.4	0.934036	1	-0.24	0.998942	1	-0.47	0.919558	1	14.88	64.95	30.5	19.18	14.95	27.28	0	28633.6	35368.2	6012.01	7434.84	18723.7	9507.32	16433	17801.3	24112.6	19764.5	29089.1	25670.1	19680.4	20379.3	17396.8	14626.4
P62068	Ubiquitin carboxyl-terminal hydrolase 46	USP46	7	2	2	2	366	42.4	6.83	1.89	7.43	6.64			6.64			6.64			0.09	0.779551	1	0.63	0.132767	0.875197		20.4		27.14	13.66	12.61	0	0	0	18471.8	17355.9	12326	0	6837.73	0	13892.1	16898.6	9623.82	14586.6	18460.6	14798.5	21440.3	22924.6
Q96K76	Ubiquitin carboxyl-terminal hydrolase 47	USP47	37	41	105	41	1375	157.2	5.08	251.04	260.005	3	1.3618e-12	1.55634e-10	0.71	4.1429e-05	0.000288201	2.82	2.18725e-12	2.33598e-10	-0.14	0.367022	1	-0.13	0.37861	1	14.69	2.1	4.99	1.19	2.68	3.4	1.32302e+06	1.3273e+06	1.69353e+06	1.09166e+07	1.06532e+07	1.04694e+07	2.17193e+06	2.10357e+06	2.31808e+06	9.46094e+06	9.34663e+06	9.23805e+06	8.13319e+06	8.47667e+06	8.55648e+06	8.55869e+06	8.57223e+06
Q86UV5	Ubiquitin carboxyl-terminal hydrolase 48	USP48	28	20	45	20	1035	119	6.05	96.16	110.801	2.1	1.94356e-12	1.82923e-10	0.84	3.17291e-08	9.40122e-07	1.98	2.89146e-12	2.59139e-10	0.2	0.0170984	0.318537	0.21	0.0300008	0.339837	6.64	0.97	9.26	1.46	3.81	0.54	1.01952e+06	932295	897009	4.00387e+06	4.03125e+06	3.95467e+06	1.66006e+06	1.6734e+06	1.94882e+06	3.67378e+06	3.70868e+06	3.6038e+06	4.17538e+06	4.48102e+06	4.22726e+06	4.25116e+06	4.24721e+06
P45974	Ubiquitin carboxyl-terminal hydrolase 5	USP5	52	34	193	34	858	95.7	5.03	454.74	318.394	3.36	2.11053e-13	6.75371e-11	1.27	5.2534e-09	2.19803e-07	3.13	3.9857e-13	9.12156e-11	0.19	0.0889075	0.820086	0.24	0.0683771	0.571064	10.54	4.21	7.87	1.39	1.97	4.78	2.5343e+06	3.09676e+06	2.67887e+06	2.74353e+07	2.78833e+07	2.57258e+07	6.4711e+06	6.40541e+06	7.35607e+06	2.3483e+07	2.37971e+07	2.31447e+07	2.68813e+07	2.68733e+07	2.78052e+07	2.77018e+07	2.85597e+07
Q93009	Ubiquitin carboxyl-terminal hydrolase 7	USP7	71	66	307	66	1102	128.2	5.55	887.6	593.713	2.83	3.07865e-12	2.23902e-10	-0.3	0.548153	0.758034	2.66	4.37994e-12	3.18939e-10	-0.33	0.0288111	0.432596	-0.37	0.0135254	0.204119	10.3	2.88	13.87	1.15	1.67	2.88	7.32222e+06	8.49065e+06	8.97946e+06	6.07213e+07	6.02086e+07	5.75279e+07	6.89175e+06	6.88906e+06	8.68958e+06	5.34841e+07	5.38132e+07	5.26244e+07	4.23598e+07	4.26681e+07	4.37298e+07	4.14759e+07	4.31478e+07
P40818	Ubiquitin carboxyl-terminal hydrolase 8	USP8	33	27	53	27	1118	127.4	8.51	146.73	176.467	3.28	2.54974e-12	2.03979e-10	0.59	0.000826506	0.00318186	3.03	4.08051e-12	3.11285e-10	0.07	0.979894	1	0.07	0.9918	1	9.4	2.4	16.02	0.94	2.59	3.61	942193	864711	1.04285e+06	9.17997e+06	9.12454e+06	8.7799e+06	1.16843e+06	1.41455e+06	1.61618e+06	7.67516e+06	7.68949e+06	7.55908e+06	7.76806e+06	8.17478e+06	8.03499e+06	8.1325e+06	8.05271e+06
Q93008	Probable ubiquitin carboxyl-terminal hydrolase FAF-X	USP9X	45	89	265	53	2554	290.3	5.8	706.53	654.118	3.68	3.70948e-12	2.47298e-10	0.31	0.0203425	0.0472394	2.73	1.13613e-10	4.91912e-09	-0.02	0.999931	1	0.03	0.999908	1	9.53	2.55	20.72	3.74	2.58	6.14	2.21598e+06	2.59322e+06	2.65297e+06	3.38848e+07	3.32113e+07	3.22047e+07	2.83919e+06	3.22291e+06	4.21447e+06	1.70223e+07	1.82247e+07	1.71822e+07	1.6876e+07	1.69887e+07	1.76944e+07	1.75939e+07	1.79789e+07
O00507	Probable ubiquitin carboxyl-terminal hydrolase FAF-Y	USP9Y	16	37	104	1	2555	290.9	5.86	251.58	232.872	-1.51			-6.64			-1.71			0.44	0.827501	1	0.5				72.52		20.51	52.07		0	0	25046.5	8803.48	8520.68	27378	0	0	0	6610.2	8852.63	0	21942.2	8875.09	10376.4	10798.6	0
Q9NQC7	Ubiquitin carboxyl-terminal hydrolase CYLD	CYLD	3	2	2	2	956	107.2	5.59	5.59	11.82	6.64			6.64			6.64			0.25			0.11	0.992605	1		67.4		14.44		23.61	0	0	0	6046.27	0	17055.6	0	10065.1	0	10471.9	8756.55	11723.1	0	0	12461	14785.5	9278.64
P09936	Ubiquitin carboxyl-terminal hydrolase isozyme L1	UCHL1	80	13	134	13	223	24.8	5.48	440.91	171.833	3.33	2.22522e-12	1.87387e-10	-0.23	0.60121	0.817278	3.17	2.91167e-12	2.59139e-10	0.09	0.932117	1	0.14	0.867696	1	9.37	0.4	16.03	2.61	6.03	1.82	2.03205e+06	2.41045e+06	2.39255e+06	2.39538e+07	2.41369e+07	2.39912e+07	1.73284e+06	2.04524e+06	2.39191e+06	2.15e+07	2.24024e+07	2.13538e+07	2.28813e+07	2.46716e+07	2.19211e+07	2.29315e+07	2.37183e+07
P15374	Ubiquitin carboxyl-terminal hydrolase isozyme L3	UCHL3	65	14	231	14	230	26.2	4.92	486.34	174.919	3.46	3.10594e-11	1.60306e-09	0.1	0.897814	1	3.28	7.04086e-11	3.31749e-09	0.1	0.984696	1	0.13	0.920337	1	22.17	3.35	13.52	2.07	2.96	1.44	2.71066e+06	2.87033e+06	4.01019e+06	3.15867e+07	3.03337e+07	3.24282e+07	2.44854e+06	3.07702e+06	3.16782e+06	2.87305e+07	2.76504e+07	2.78221e+07	2.87934e+07	3.05483e+07	2.97163e+07	3.09544e+07	3.00738e+07
Q9Y5K5	Ubiquitin carboxyl-terminal hydrolase isozyme L5	UCHL5	66	21	140	21	329	37.6	5.33	373.57	193.712	4.13	2.72005e-14	4.35207e-11	1.16	4.76157e-09	2.17672e-07	4	2.73115e-14	2.60028e-11	-0.08	0.959611	1	-0.09	0.904153	1	7.41	2	7.8	3.35	2.98	1.91	2.20204e+06	2.18002e+06	2.48435e+06	3.8662e+07	3.72847e+07	3.85488e+07	5.07401e+06	4.36882e+06	4.93536e+06	3.55019e+07	3.51333e+07	3.33326e+07	3.2795e+07	3.46776e+07	3.31608e+07	3.30495e+07	3.39844e+07
Q92560	Ubiquitin carboxyl-terminal hydrolase BAP1	BAP1	28	14	29	14	729	80.3	6.84	70.81	84.539	1.23	6.19534e-07	5.42846e-06	-0.52	0.000138406	0.00075839	1.02	7.53056e-06	4.17859e-05	-0.04	0.99559	1	-0.15	0.846265	1	16.59	2.71	1.18	2.56	3.55	9.79	1.01385e+06	1.33656e+06	1.01481e+06	2.47573e+06	2.3774e+06	2.35253e+06	692883	707441	707081	2.0649e+06	2.0935e+06	1.99187e+06	1.90635e+06	2.01375e+06	2.0394e+06	2.11171e+06	1.86532e+06
Q96FW1	Ubiquitin thioesterase OTUB1	OTUB1	72	14	98	14	271	31.3	4.94	295.44	193.16	4.6	3.07394e-11	1.60306e-09	0.41	0.910421	1	4.43	6.42815e-11	3.12057e-09	-0.1	0.999644	1	0.07	0.992093	1	27.06	1.88	20.89	6.64	3.73	1.35	650447	970322	601259	1.55324e+07	1.57476e+07	1.61194e+07	636272	865516	974025	1.45959e+07	1.39738e+07	1.27931e+07	1.30625e+07	1.3891e+07	1.30026e+07	1.48897e+07	1.4675e+07
Q96DC9	Ubiquitin thioesterase OTUB2	OTUB2	24	4	5	4	234	27.2	6.23	11.58	21.848	1.89	4.89959e-05	0.000208493	0.78	0.0664486	0.130132	1.96	3.10891e-05	0.000145628	-0.3	0.810658	1	-0.3	0.630801	1	37.69	8.38	20.43	7.59	4.77	21.45	26289	49753.3	59353.4	193788	164131	184345	59272.6	87898.2	85315	207179	193943	177931	157943	158140	145339	171817	111557
Q5T2D3	OTU domain-containing protein 3	OTUD3	28	7	10	7	398	45.1	8.29	27.27	45.488	3.11			0.68			2.87			0.07	0.978397	1	0.13	0.999487	1		1.43	24.84	10.83	13.11	14.99	0	0	48255.8	418391	407208	416253	77209.1	48119.6	77088.5	399697	352029	322844	451633	369212	356967	423814	313343
Q01804	OTU domain-containing protein 4	OTUD4	26	21	48	21	1114	124	6.71	127.35	156.21	2.04	2.55462e-11	1.40945e-09	0.28	0.00897551	0.0231626	1.82	1.35542e-10	5.71419e-09	-0.06	0.931528	1	-0.04	0.915909	1	6.3	1.99	12.59	3.33	0.96	6.27	883841	976307	996226	4.03926e+06	4.01158e+06	3.89042e+06	1.06563e+06	1.18557e+06	1.36731e+06	3.58062e+06	3.43847e+06	3.35277e+06	3.25833e+06	3.32177e+06	3.28946e+06	3.44767e+06	3.3544e+06
Q96G74	OTU domain-containing protein 5	OTUD5	8	4	7	4	571	60.6	6.54	18.28	21.148	2.14	4.05551e-05	0.000178264	0.97	0.0671444	0.131334	2.12	4.60492e-05	0.000206064	-0.36	0.781926	1	-0.37	0.717175	1	49.79	2.18	15.25	3.53	1.89	8.21	47542.5	127966	72499.5	319156	320527	307979	150832	111559	141658	318140	315228	297855	246206	251702	242446	243314	261289
Q8N6M0	Deubiquitinase	OTUD6B	52	10	34	10	293	33.8	6.05	100.46	93.757	4.38	1.69664e-12	1.80975e-10	1.71	4.7963e-08	1.25805e-06	4.24	2.0085e-12	2.2983e-10	0.01	1	1	0.07	0.999576	1	21.26	5.97	7.31	3.93	1.81	4.29	141046	205954	213107	4.29619e+06	4.50187e+06	3.99541e+06	692811	675107	602266	3.89202e+06	4.11876e+06	3.82185e+06	3.91885e+06	4.03327e+06	3.90129e+06	3.8599e+06	4.20333e+06
Q6GQQ9	OTU domain-containing protein 7B	OTUD7B	36	19	40	19	843	92.5	6.71	110.27	111.703	1.43	4.59188e-13	8.67545e-11	-0.32	2.91676e-06	3.3098e-05	1.34	8.06244e-13	1.43511e-10	-0.09	0.06922	0.676071	-0.15	0.00659506	0.121571	3.06	1.91	3.87	1.49	1.53	3.7	1.04622e+06	1.09764e+06	1.03778e+06	2.76392e+06	2.87135e+06	2.82056e+06	837068	873413	808553	2.64657e+06	2.69888e+06	2.6211e+06	2.43016e+06	2.48441e+06	2.50265e+06	2.49215e+06	2.37974e+06
Q5VVQ6	Ubiquitin thioesterase OTU1	YOD1	45	10	25	10	348	38.3	6.11	69.44	63.03	3.93	8.04095e-08	9.45994e-07	1.19	0.00527525	0.0147818	3.89	8.18259e-08	1.05714e-06	0.1	0.999052	1	0.12	0.997493	1	37.13	6.5	39.24	2.14	3.52	1.4	93374.9	183020	206776	2.79927e+06	2.81082e+06	2.50079e+06	577034	251320	416890	2.62198e+06	2.72101e+06	2.72209e+06	2.77751e+06	2.97726e+06	2.91013e+06	2.95166e+06	2.88768e+06
Q96JH7	Deubiquitinating protein VCPIP1	VCPIP1	31	27	54	27	1222	134.2	7.2	125.04	150.249	1.67	1.94752e-08	3.17963e-07	-0.83	0.000196531	0.00102427	1.4	1.28974e-07	1.41518e-06	0.02	0.999811	1	-0.21	0.294434	1	8.62	2.69	19.69	1.9	1.39	5.12	1.29522e+06	1.49375e+06	1.52272e+06	4.76352e+06	4.90223e+06	4.64542e+06	841247	718259	1.05762e+06	3.94925e+06	4.04735e+06	3.89898e+06	4.00308e+06	4.10527e+06	4.01371e+06	3.50245e+06	3.41812e+06
Q92905	COP9 signalosome complex subunit 5	COPS5	2	1	1	1	334	37.6	6.54	0	1.979										6.64			6.64									0	0	0	0	0	0	0	0	0	0	0	0	6105.43	0	0	10353.3	0
O00303	Eukaryotic translation initiation factor 3 subunit F	EIF3F	15	4	5	4	357	37.5	5.45	6.03	19.613	-1.07	0.000451642	0.00147776	-0.41	0.311373	0.477658	-1.16	0.000192521	0.000717254	0.13	0.999325	1	-0.19	0.772368	1	16.67	3.86	19.55	2.54	10.01	9.97	260624	259872	191714	127970	123632	118452	150707	224532	195669	112841	118684	116409	127644	106466	127034	111546	91286
O00487	26S proteasome non-ATPase regulatory subunit 14	PSMD14	18	2	3	2	310	34.6	6.52	3.83	10.191	-0.47			-1.54			0.12			-0.2	0.999696	1	-0.37	0.872591	1		22.23	103.92	12.83	19.48	59.83	24812.3	0	0	23085.9	17971	14877.5	8521.54	46188.2	8275.67	27245.2	27038.6	21530.7	17446.3	23579.3	25836.8	5912.43	26451.8
Q6P2Q9	Pre-mRNA-processing-splicing factor 8	PRPF8	28	47	100	47	2335	273.4	8.84	201.13	232.982	0.02	0.999532	1	0.44	2.24347e-07	4.12592e-06	0.12	0.165335	0.266734	0.03	0.503814	1	0.05	0.785686	1	3.27	1.18	2.46	2.33	2.57	3.87	5.53605e+06	5.23345e+06	5.23485e+06	5.22518e+06	5.3393e+06	5.32567e+06	6.99181e+06	7.33413e+06	7.09642e+06	5.7753e+06	5.67689e+06	5.51479e+06	6.06149e+06	5.79381e+06	5.80628e+06	6.01254e+06	5.8819e+06
P49588	Alanine--tRNA ligase, cytoplasmic	AARS1	5	3	7	3	968	106.7	5.53	7	11.658	0.06	0.899954	1	0.87	0.00714947	0.0190971	0.54	0.244784	0.379984	0.26	0.510462	1	0.35	0.456419	1	33.51	8.78	13.89	20.02	4.25	9.44	54814.2	111591	90536.4	105920	94470.5	89350.2	165107	144486	190711	92577.4	136532	131518	162213	157717	149125	167360	141837
Q9NRN7	L-aminoadipate-semialdehyde dehydrogenase-phosphopantetheinyl transferase	AASDHPPT	13	3	4	3	309	35.8	6.8	6.95	8.797	-0.95	0.0881256	0.148735	-0.15	0.976416	1	-0.52	0.927721	1	0.13	1	1	-0.13	0.807983	1	32.95	8.52	17.14	12.57	8.23	10.4	180403	161021	90317.3	83510.7	83167.8	96276.8	185282	135247	144722	137683	110756	112307	127207	123188	108501	107884	87949.3
Q9UDR5	Alpha-aminoadipic semialdehyde synthase, mitochondrial	AASS	2	1	2	1	926	102.1	6.64	2.59	6.542	6.64			6.64			6.64			-1.16	0.680396	1	0.23	0.993683	1		44.29	51.47	18.66	63.93	50.83	0	0	0	9625.19	12085.4	21766.7	30367.9	22275.5	9300.46	22617.4	19932.7	15472.6	8921.77	6622.85	21180.2	23740.8	7514.7
O75027	Iron-sulfur clusters transporter ABCB7, mitochondrial	ABCB7	2	1	1	1	752	82.6	9.33	2.24	5.67	-0.49			-0.31			-0.29			-0.19	1	1	0	0.999999	1		17.61	30.88	32.19	30.43	5.65	22536.1	0	0	16042.5	18134.1	12683	18204.6	21161.9	11065.5	24060.4	12306.4	18416.5	13462.9	23945.1	16193.5	18404.8	18646.2
P33527	Multidrug resistance-associated protein 1	ABCC1	1	1	1	1	1531	171.5	7.11	0	1.89	6.64			6.64			6.64			0.8			1.02				5.66		46.65			0	0	0	7857.14	8512.12	0	0	0	11811	3656.53	7977.09	3928.54	0	0	6827.29	7973.67	0
P28288	ATP-binding cassette sub-family D member 3	ABCD3	15	8	18	8	659	75.4	9.36	28.62	35.107	-0.09	0.354651	0.503944	0.44	0.0187304	0.0438779	0.15	0.986725	1	-0.06	0.888551	1	-0.14	0.602967	1	15.88	6.27	4.25	1.62	4.39	6.91	771525	984963	742868	723063	680655	771541	1.0254e+06	1.04719e+06	1.1121e+06	875687	849178	855114	831754	817582	764666	832543	774214
P61221	ATP-binding cassette sub-family E member 1	ABCE1	32	17	34	17	599	67.3	8.34	83.7	96.515	-0.48	1.0013e-06	7.55695e-06	0.09	0.218753	0.354974	-0.24	0.00104525	0.00312406	0.07	0.387284	1	0.03	0.866769	1	4.87	1.49	4	1.65	1.89	4.78	3.47314e+06	3.58467e+06	3.25566e+06	2.52469e+06	2.49459e+06	2.45074e+06	3.82239e+06	3.52881e+06	3.69204e+06	2.86835e+06	2.95496e+06	2.94846e+06	3.03408e+06	3.10066e+06	3.1505e+06	3.01697e+06	3.16455e+06
Q8NE71	ATP-binding cassette sub-family F member 1	ABCF1	23	14	29	14	845	95.9	6.8	67.32	78.076	0.1	1	1	0.58	9.61074e-05	0.000580271	0.34	0.0185329	0.0389629	-0.04	0.930858	1	-0.19	0.117603	0.821972	12.64	3.31	3.94	1.67	3.39	0.72	1.11747e+06	1.40258e+06	1.15534e+06	1.17419e+06	1.24188e+06	1.24613e+06	1.73214e+06	1.77384e+06	1.6417e+06	1.48809e+06	1.46178e+06	1.43941e+06	1.34745e+06	1.42332e+06	1.43489e+06	1.29364e+06	1.27673e+06
Q9UG63	ATP-binding cassette sub-family F member 2	ABCF2	23	14	27	14	623	71.2	7.37	48.41	71.525	-0.24	0.00833946	0.0187404	0.66	1.26922e-06	1.6446e-05	0.12	0.295771	0.446237	0.05	0.905863	1	-0.12	0.593647	1	2.32	0.99	7.4	1.2	4.95	6.69	1.35982e+06	1.42413e+06	1.39696e+06	1.1625e+06	1.17994e+06	1.18445e+06	2.20141e+06	1.96511e+06	2.26687e+06	1.51969e+06	1.53476e+06	1.49854e+06	1.65934e+06	1.50331e+06	1.57417e+06	1.53336e+06	1.40042e+06
Q9NUQ8	ATP-binding cassette sub-family F member 3	ABCF3	8	4	9	4	709	79.7	6.34	6.17	14.693	-0.1	0.988936	1	1.08	0.00124232	0.00449707	0.56	0.0355545	0.0695461	-0.21	0.910527	1	-0.34	0.723245	1	35.31	14.01	13.1	5.56	12.35	8.59	87725.4	166146	185275	132294	175498	154874	350571	380530	292599	244252	259629	232431	211403	183914	235831	192435	182157
Q96IU4	Putative protein-lysine deacylase ABHD14B	ABHD14B	6	1	2	1	210	22.3	6.4	6.38	7.999	-0.7	0.000110921	0.000422556	-0.03	0.640193	0.858599	-0.49	0.00156467	0.00438985	0.01	0.978891	1	-0.01	0.999691	1	17.65	0.83	11.08	3.06	7.29	5.26	218448	302859	235899	145073	142966	145034	195490	231194	242988	167958	169143	159843	189333	169675	165464	167350	152415
Q13085	Acetyl-CoA carboxylase 1	ACACA	36	57	115	49	2346	265.4	6.37	253.97	312.927	-2.18	5.24247e-13	8.67545e-11	-1.65	4.25848e-12	6.81357e-10	-2.44	1.62537e-13	4.33973e-11	0.11	0.362525	1	0.09	0.901771	1	5.03	2.81	2.69	0.37	5.19	6.29	2.87253e+07	2.92297e+07	2.65601e+07	6.19876e+06	6.35984e+06	6.55673e+06	9.56222e+06	9.1175e+06	9.14283e+06	5.29755e+06	5.31154e+06	5.27291e+06	5.69787e+06	5.39732e+06	5.9883e+06	5.62778e+06	5.75082e+06
O00763	Acetyl-CoA carboxylase 2	ACACB	6	11	15	3	2458	276.4	6.49	19.48	41.15	-1.75	7.33077e-05	0.000293966	-1.3	0.000487688	0.00206429	-2.03	1.38971e-05	7.05933e-05	-0.15	1	1	-0.08	1	1	12.09	5.34	29.58	16.79	10.94	31.18	224422	228800	277488	62859.4	67855.9	69772.1	109288	92769.3	58839	43658	61135.5	56203.7	49121.5	50538.2	59824.4	73699.1	39397.7
Q709F0	Acyl-CoA dehydrogenase family member 11	ACAD11	2	1	2	1	780	87.2	8.02	5.03	6.062	0.04	0.997656	1	0.92	0.0176041	0.0414215	0.36	0.539276	0.736505	0.09	0.99997	1	-0.19	0.866136	1	14.06	16.16	17.05	6.51	21.26	5.69	67160.3	52263.7	54070.6	55544.5	45869	63622.3	75990.3	105070	102575	76420.6	69187.8	67791.7	83948	54355.3	73649.5	59265.1	60815.4
P24752	Acetyl-CoA acetyltransferase, mitochondrial	ACAT1	11	2	3	2	427	45.2	8.85	12.85	23.684	-0.8	0.0139439	0.0293171	-0.17	0.402436	0.585894	-0.63	0.0287698	0.0575396	0.08	0.995557	1	0.08	0.896455	1	20.95	8.73	27.58	5.64	11.46	20.05	88982.1	130069	95923.7	53406.6	54966.5	62705.6	55487.2	98373.9	85466.6	62069.2	56707.1	63068	57812.3	65394.9	72783.2	65680.9	60688.2
Q9UKV3	Apoptotic chromatin condensation inducer in the nucleus	ACIN1	2	2	3	2	1341	151.8	6.43	9	13.043	-0.42	0.0437177	0.0798498	-0.75	0.00139653	0.00496424	-0.42	0.1325	0.221571	0.28	0.227429	1	0.27	0.199015	1	18.6	8.73	4.1	3.34	5.05	3.94	986422	1.06039e+06	731963	738137	739921	632646	579924	625486	587195	737036	765410	716211	896050	933062	843532	866054	935398
P53396	ATP-citrate synthase	ACLY	32	27	82	27	1101	120.8	7.33	216.88	185.541	0.21	0.0030402	0.00784568	0.6	1.12836e-07	2.50746e-06	0.44	1.00489e-05	5.34831e-05	-0.11	0.341414	1	-0.11	0.242399	1	3.04	2.6	4.25	3.75	4.64	3.27	4.41383e+06	4.60242e+06	4.34036e+06	5.09951e+06	5.33169e+06	5.09799e+06	6.69402e+06	6.48411e+06	7.05034e+06	6.0063e+06	5.98144e+06	5.61307e+06	5.75349e+06	5.52849e+06	5.24328e+06	5.53083e+06	5.60271e+06
Q9NPJ3	Acyl-coenzyme A thioesterase 13	ACOT13	9	1	1	1	140	15	9.14	2.37	6.243	-1.03	0.000255754	0.000880014	0.26	0.999501	1	-0.32	0.303097	0.454274	0.12	0.978236	1	0.16	0.946844	1	20.21	3.85	22.55	12.24	2.73	1.68	61786.4	69918	90843.2	35909.5	34236.4	33285.3	90354.3	83947.9	57482.6	64923.8	51045.4	56115.9	60630.2	61031.9	63734	62543.7	62204.8
O00154	Cytosolic acyl coenzyme A thioester hydrolase	ACOT7	17	5	12	5	380	41.8	8.54	30.32	34.618	0.14	0.154488	0.243049	0.48	0.00328397	0.0100274	0.32	0.0287189	0.0575096	0.16	0.803631	1	0.14	0.787357	1	23.68	2.48	4.44	3.88	7.9	2.15	662303	649426	419462	710545	716711	744310	932709	854897	908848	760937	809589	818333	901776	963691	822414	882376	889663
O14734	Acyl-coenzyme A thioesterase 8	ACOT8	6	1	1	1	319	35.9	7.56	3.18	6.652	-1.47			-0.91			-2.43			0.14	0.995182	1	1.01	0.702124	1			48.33	37.87	25.32	35.12	32581.9	0	0	0	0	11768.8	20923.4	17371.4	6914.62	8557.56	3896.78	6027.54	5580.31	6631.25	9083.08	6076.17	12158.1
Q9Y305	Acyl-coenzyme A thioesterase 9, mitochondrial	ACOT9	4	1	1	1	439	49.9	8.6	3.47	7.537	-0.24	0.976161	1	0.49	0.22903	0.367551	0.16	0.999987	1	0.12	0.719706	1	0.1	0.911558	1	9.93	29.99	5.01	25.36	24.89	11.64	28464.8	28096.8	23688.9	17308.9	23840.1	31885.9	38417.2	42334.4	39581.5	19847.4	31383.6	32796.8	34020.9	44915.4	27441.7	33707.3	28269.3
O95573	Fatty acid CoA ligase Acsl3	ACSL3	4	2	2	2	720	80.4	8.38	5.96	10.838	0.18	0.496467	0.666959	0.67	0.00352607	0.0106447	0.53	0.0362253	0.0705996	-0.6	0.0563346	0.606124	-0.55	0.182177	1	29.71	8.22	12.49	4.59	2.59	11.43	65139.7	41827.9	77947.3	69385.6	81522.4	73659.4	102274	126889	103577	94016.4	88116.8	96389.9	61833.2	59981.9	63166.5	76677.5	64267.7
P60709	Actin, cytoplasmic 1	ACTB	63	15	61	8	375	41.7	5.48	153.67	149.155	-1.14	1.1959e-10	4.66692e-09	-0.62	2.14447e-07	4.00948e-06	-1.12	1.89373e-10	7.22321e-09	0.19	0.0195489	0.336174	-0.07	0.679382	1	5.28	2.18	6.97	0.82	0.56	4.63	8.95839e+06	9.0049e+06	9.82766e+06	3.96303e+06	4.13497e+06	4.08609e+06	5.6034e+06	6.41906e+06	5.87294e+06	4.1428e+06	4.19749e+06	4.13525e+06	4.73423e+06	4.72386e+06	4.77415e+06	3.95252e+06	4.14474e+06
P68032	Actin, alpha cardiac muscle 1	ACTC1	33	9	39	2	377	42	5.39	73.77	67.863	-1.41	1.21868e-08	2.24125e-07	-0.68	7.15977e-05	0.000445744	-1.27	2.71039e-08	4.47634e-07	0.24	0.0553863	0.59959	0.02	1	1	10.02	4.78	6.27	3.52	7.03	6.29	1.37545e+06	1.67696e+06	1.58866e+06	597987	594351	646861	970538	994957	1.09145e+06	659901	628794	673744	841607	779263	731602	671250	683300
P42025	Beta-centractin	ACTR1B	7	1	1	1	376	42.3	6.4	0	2.186	-1.33			-1.61			-2.21			0.02	0.993855	1	-6.64						6.02	2.06		0	27788.9	0	0	0	11084	9132.24	0	0	6270.3	5758.15	0	6017.75	6195.23	0	0	0
P61160	Actin-related protein 2	ACTR2	4	1	2	1	394	44.7	6.74	8.26	8.702	-1.12	2.25599e-05	0.000109382	-0.57	0.0106665	0.0269185	-1.14	9.03903e-06	4.95909e-05	0.13	0.717893	1	-0.14	0.999978	1	4.93	10.72	6.77	11.77	8.36	17.74	324192	303416	334444	170120	149266	137906	236627	206984	218424	156520	147058	123907	174440	147528	160772	174857	133747
P61158	Actin-related protein 3	ACTR3	11	2	3	2	418	47.3	5.88	3.21	12.016	-1.92			-0.97			-1.16			-0.49	0.999271	1	0.08	1	1		61.29	42.6	28.49	71.29	43.51	43887	0	0	11628.8	7983.33	25426.2	16455.1	30644.2	0	11335.9	19728	19614.8	24303.4	0	8012.86	22733.9	20745.5
Q9GZN1	Actin-related protein 6	ACTR6	5	2	3	2	396	45.8	5.03	0	2.793	-0.56	0.790242	0.968138	-0.05	0.900466	1	-0.85	0.283542	0.429739	-0.58	0.87109	1	-0.5	0.743391	1	25.56	15.68	41.15	15.38	28.65	2.15	35448.1	24703	41916.8	24099.9	29221.9	21536	35556.4	14836.5	34297.9	16955.3	19612	23051.1	13078.3	13112.7	20880.8	13648.2	14070
P07311	Acylphosphatase-1	ACYP1	10	1	1	1	99	11.3	9.31	2.27	2.63	-1.02	0.705473	0.893004	0.02	0.769649	0.984506	-0.25	0.999839	1	-0.18	0.999925	1	-0.39	0.943583	1	51.96	17.69	5.69	17.99	10.47	15.81	48447	56803.8	16749.2	30460.1	23958.3	21829.8	52709.1	47123.8	49189.6	44186.4	40627	30799.2	40303.9	35854.9	32744.6	26028.4	30905.9
P55265	Double-stranded RNA-specific adenosine deaminase	ADAR	7	5	10	5	1226	136	8.65	9.08	17.653	-0.62	0.000866366	0.00262535	0.37	0.538511	0.746636	-0.25	0.0925475	0.164006	0.35	0.0786994	0.746902	0.42	0.0345157	0.367732	19.76	9.05	9.82	4.03	7.18	4.01	210269	282111	197904	129834	136423	154352	283710	234253	272058	176419	184968	170768	247999	216309	224319	249603	235901
P35611	Alpha-adducin	ADD1	10	4	7	4	737	80.9	5.83	11.29	15.752	-0.69	1.19342e-05	6.17377e-05	-0.06	0.998713	1	-0.49	0.000289608	0.00102192	-0.16	0.573819	1	-0.13	0.863044	1	7.46	7.15	12.47	1.87	1.19	5.84	596679	685737	614170	349328	379849	403119	588547	709007	564571	438811	424533	438414	390723	393231	399800	433530	386898
Q9UEY8	Gamma-adducin	ADD3	5	2	2	2	706	79.1	6.32	2.54	6.931	-0.71	0.153063	0.241281	0.7	0.279835	0.435964	0.5	0.708084	0.916659	-0.14	0.983787	1	-0.21	0.977836	1	42.67	41.07	6.46	4.81	5.3	6.09	24559.6	56257.5	33794.8	14147.9	20671.3	32286	55004.3	60814.7	54059.5	45757.6	47796.8	50358.5	43268.3	39527	43508.4	44380.4	41395.5
O95490	Adhesion G protein-coupled receptor L2	ADGRL2	1	1	1	1	1459	163.2	6.43	3.05	5.566	6.64			6.64			6.64			0.28	0.997824	1	-0.38	0.94298	1		26.25	12.43	11.86	38.86	20.95	0	0	0	18901.3	17350.7	27730.9	21773.5	27030.1	27438.1	22867.7	20200	25631	27748.1	27974.5	12544.5	24496.5	17095.2
Q9GZN8	Adipose-secreted signaling protein	ADISSP	9	1	1	1	174	19.3	6.84	3.24	7.781	-1.03			-1.06			-0.78			-0.14	0.994739	1	-0.9	0.675478	1		39.64	7.46	27.89	25.14	35.65	0	32121.8	0	15710.4	19582.4	8259.26	16766.7	15367.6	14467.4	21221.7	18757	11910.7	17023.2	10745	17601.4	16808.8	10044.2
Q16186	Proteasomal ubiquitin receptor ADRM1	ADRM1	2	1	1	1	407	42.1	5.07	2.25	2.431	0	0.996408	1	0.12	0.964659	1	-0.09	0.999489	1	-0.42	0.00656918	0.161513	-0.24	0.0911774	0.704747	5.82	9.99	2.84	13.02	10.53	12.62	127326	124129	138528	127675	111971	136732	134299	138652	142151	119692	146329	115934	96477.7	78119.3	89515.7	101239	112056
P30520	Adenylosuccinate synthetase isozyme 2	ADSS2	15	5	6	5	456	50.1	6.55	15.67	28.846	-1	0.000234043	0.000815836	-0.57	0.0300978	0.0660931	-0.83	0.000615506	0.00196815	0.11	0.859378	1	0.16	0.749263	1	18.67	15.72	19.4	9.99	7.27	3.9	386061	350170	497418	192364	164426	225384	260341	332846	229186	216995	184223	222720	253396	219329	233536	249935	231215
P55196	Afadin	AFDN	1	1	2	1	1824	206.7	6.47	0	4.098	6.64			6.64			6.64			-0.56			-0.53				2.13	12.03		13.05	9.15	0	0	0	5115.09	0	4963.29	0	9224.33	7777.77	8416.75	0	0	5704.33	5541.96	6990.1	6221.57	5465.07
Q8NB90	ATPase family gene 2 protein homolog A	AFG2A	2	1	2	1	893	97.8	5.66	0	2.927	6.64			6.64			6.64			-0.03	0.942405	1	-0.17	0.986953	1			20.33	48.5	10.09	52.12	0	0	0	0	5963.11	0	17442.8	23409.5	16169.8	11223.9	10257.2	3731.1	9373.21	0	10813.6	6190.12	13415.1
Q96P47	Arf-GAP with GTPase, ANK repeat and PH domain-containing protein 3	AGAP3	2	1	1	1	875	95	7.97	3.8	6.112	6.64			6.64			6.64			-0.05	0.999998	1	-0.05	0.998482	1		33.38	60.86	3.06	58.04	11.25	0	0	0	12678.5	22504.6	13594.5	10680.4	39741	21841.2	12360.8	12575.9	13114.2	22870.8	6949.51	12146.3	10077.6	12462.9
Q53H12	Acylglycerol kinase, mitochondrial	AGK	5	1	2	1	422	47.1	8.09	0	3.489	6.64			6.64			6.64			0.15			0.89						66.79			0	0	0	0	0	12653.3	0	0	8498.95	11754.7	4218.08	3941.56	4695.39	0	0	7842.13	0
Q9UPW5	Cytosolic carboxypeptidase 1	AGTPBP1	2	2	3	2	1226	138.4	6.15	4.92	10.261	-0.67			-0.8			-0.22			-0.17	0.991596	1	-0.53	0.533424	1		21.46	32.11	13.55	23.34	30.68	0	0	35870.9	22577.5	19281.8	29267.6	18433.1	32701.4	20634.2	30733	25161.4	32953.4	27230.5	20257.7	32705.6	27750.4	14716.3
Q6RW13	Type-1 angiotensin II receptor-associated protein	AGTRAP	25	2	4	2	159	17.4	6.14	9.59	11.657	-0.22	0.374761	0.528297	0.6	0.362311	0.540259	-0.05	0.901959	1	-0.07	1	1	-0.44	0.375943	1	22.86	23.6	18.18	8.78	10.29	3.83	37865.2	34171.4	52085.9	32580	23534.3	38252.4	43511.9	57358.8	62720.2	37936.3	32001.3	36624	32192.8	34878.5	39420.3	27817.8	27013.8
O43865	S-adenosylhomocysteine hydrolase-like protein 1	AHCYL1	15	5	7	5	530	58.9	6.89	20.9	32.027	-0.6	0.000374036	0.00125463	-0.12	0.910919	1	-0.49	0.00268119	0.00706459	-0.12	0.859598	1	-0.2	0.24673	1	17.64	2.7	5.51	1.43	6.25	5.28	368829	524158	433717	288930	274545	286248	398266	394725	435428	304750	309096	313596	284195	270071	305626	269722	273650
O95433	Activator of 90 kDa heat shock protein ATPase homolog 1	AHSA1	59	14	49	14	338	38.3	5.53	120.47	107.487	-0.63	1.8303e-06	1.2253e-05	-0.03	0.99421	1	-0.48	7.17374e-05	0.000308105	-0.15	0.20725	1	-0.18	0.164878	0.981796	4.34	4.96	9.9	1.22	2.11	3.09	4.09858e+06	4.19341e+06	3.8531e+06	2.65599e+06	2.44011e+06	2.66829e+06	4.02524e+06	4.6049e+06	3.81174e+06	2.99224e+06	2.94278e+06	2.92186e+06	2.72875e+06	2.64581e+06	2.62124e+06	2.74351e+06	2.5974e+06
Q96BJ3	Axin interactor, dorsalization-associated protein	AIDA	7	1	1	1	306	35	6.55	2.14	4.503	6.64			6.64			6.64			0.38			-0.04					25.03	23.91			0	0	0	6419.04	0	0	8050.14	11928.3	13463	5259.48	4301.1	6894.43	0	0	6855.64	0	5131.19
O95831	Apoptosis-inducing factor 1, mitochondrial	AIFM1	4	2	3	2	613	66.9	8.95	5.8	7.157	0.54	0.0570462	0.100411	1.53	2.10957e-05	0.000161498	1.17	0.000184932	0.000690585	-0.01	0.999644	1	-0.11	0.963819	1	33.55	13.58	2.74	6.83	9.07	3.42	28951.2	59018.2	50018.8	72931.6	77536.7	59283.1	141398	149305	144628	112527	123903	108832	111975	100059	120021	105564	98984.3
Q9NVV5	Androgen-induced gene 1 protein	AIG1	11	1	1	1	238	27.4	7.17	0	4.633							6.64			-6.64			0.06									0	0	0	0	0	0	0	0	0	0	0	8895.46	0	0	0	9282.62	0
Q13155	Aminoacyl tRNA synthase complex-interacting multifunctional protein 2	AIMP2	3	1	3	1	320	35.3	8.22	0	1.969	6.64			6.64			6.64			-0.86	0.808564	1	-1.12	0.602055	1				36.04	65.62	16.66	0	0	0	0	0	6436.09	0	0	21018.7	18881.4	15723.2	8714.22	0	5252.91	14348.1	6415.5	8129.25
Q12802	A-kinase anchor protein 13	AKAP13	0	1	1	1	2813	307.4	5.24	0	2.281							6.64			-6.64			0.55						26.84			0	0	0	0	0	0	0	0	0	7568.01	0	5153.92	0	0	0	0	0
P14550	Aldo-keto reductase family 1 member A1	AKR1A1	3	1	1	1	325	36.6	6.79	0	1.678				6.64			6.64			0.35			0.94					12.45		32.4	39.41	0	0	0	0	0	0	8301.27	9904.52	0	0	0	5582.6	4142.2	7097.73	8204.64	13150.5	5575.4
P15121	Aldo-keto reductase family 1 member B1	AKR1B1	7	1	2	1	316	35.8	6.98	8.35	9.187	-1.13	0.769535	0.94858	-1	0.914242	1	-1.52	0.270827	0.415182	1.09	0.14304	1	0.98	0.169985	0.99733	57.28	3.77	5.78	6.35	2.22	16.38	27818.4	112473	104334	46887.5	47628.1	50343.3	50162.2	56184.8	52287.8	36458.3	35409.8	39932	77419.9	75502.7	78929.9	89462.3	65537.9
Q9H8T0	AKT-interacting protein	AKTIP	8	1	2	1	292	33.1	9.31	0	2.813	-0.33	0.937186	1	0.18	0.963508	1	-0.12	0.999934	1	-0.33	0.970199	1	-0.1	0.999988	1	41.41	58.16	65.59	11.16	35.24	10.98	35006.6	0	19149.7	7068.73	20646.6	28719.8	5414.61	29375.6	31566.7	25709	20555.1	23817.9	18891.9	10445.1	22175.1	19249.3	23991.2
P02768	Albumin	ALB	7	5	13	5	609	69.3	6.28	37.88	20.068	-1.39	0.0255832	0.0502149	-1.76	0.00378063	0.0111812	-2.43	0.000250176	0.000896604	0.64	0.762092	1	0.25	0.997786	1	30.08	58.65	1.11	12.02	29.01	9.6	1.34478e+07	1.77536e+07	2.45328e+07	3.8662e+06	6.79221e+06	1.28893e+07	5.24518e+06	5.24932e+06	5.14701e+06	2.96315e+06	3.28351e+06	3.76013e+06	3.2811e+06	5.10179e+06	6.01622e+06	3.90352e+06	3.92229e+06
P54886	Delta-1-pyrroline-5-carboxylate synthase	ALDH18A1	26	16	32	16	795	87.2	7.12	79.91	89.542	0.07	0.447249	0.614248	0.33	0.000874921	0.00334898	0.11	0.191218	0.302102	-0.05	0.988882	1	-0.05	0.994376	1	12.95	1.12	1.96	2.89	2.48	3.96	1.83788e+06	1.74605e+06	1.426e+06	1.79829e+06	1.83592e+06	1.83109e+06	2.18984e+06	2.17783e+06	2.25815e+06	1.92973e+06	1.82155e+06	1.88542e+06	1.78209e+06	1.81859e+06	1.87221e+06	1.9114e+06	1.76873e+06
P30837	Aldehyde dehydrogenase X, mitochondrial	ALDH1B1	4	2	2	2	517	57.2	6.99	2.1	5.225	-1.85	0.0244122	0.0482215	-0.64	0.91959	1	-1.37	0.0367047	0.0713604	-0.18	0.99998	1	0.06	0.997552	1	39.6	29.23	11.41	31.07	23.91	20.09	37366.2	86934.8	81307.4	22524.6	21130.8	35053.5	52093.8	44617.8	56058.9	18221.7	31434.3	34741	36043.9	22433.9	27672.4	23599.5	32849.6
Q3SY69	Mitochondrial 10-formyltetrahydrofolate dehydrogenase	ALDH1L2	8	3	5	3	923	101.7	6.52	0	9.015	-0.61			0.26			0.11			0.09	0.986805	1	0.4	0.999799	1		33.69	38.18	5.12	20.59	34.08	0	32003.4	0	11958.2	20990.7	24437.4	29298.2	61024.5	38235.8	35577.9	34554.5	32176.6	49889.4	34551.7	36660.6	45469.7	23097.7
P05091	Aldehyde dehydrogenase, mitochondrial	ALDH2	7	3	4	3	517	56.3	7.05	6.61	10.534	-1.24	3.81835e-06	2.30542e-05	-0.17	0.997144	1	-0.74	0.00110576	0.00328651	-0.01	1	1	0.04	0.99999	1	15.39	7.44	5.39	1.55	8.64	9.04	225858	300051	298040	137826	126360	118965	265436	276770	248526	174729	178045	180181	195312	164638	176722	187659	183097
P49189	4-trimethylaminobutyraldehyde dehydrogenase	ALDH9A1	17	7	8	7	494	53.8	5.87	13.94	26.294	-0.03	0.998473	1	-0.28	0.00319574	0.00980847	-0.34	0.00182598	0.00499183	0.36	0.00095835	0.0448419	0.45	7.96997e-05	0.00454472	4.09	6.18	5.54	6.36	3.01	1.42	482585	458729	497622	473393	501544	443163	371124	398644	414317	417108	369392	381811	490050	500521	471528	515282	529782
Q5BKT4	Dol-P-Glc:Glc(2)Man(9)GlcNAc(2)-PP-Dol alpha-1,2-glucosyltransferase	ALG10	4	1	1	1	473	55.6	9.29	0	2.71	6.64			6.64			6.64			-0.72	0.561072	1	-0.66	0.782857	1		24.93	7.78	33.03	31.13	11.47	0	0	0	5293.05	0	7558.68	14295.1	12803.5	0	13280.5	12014.7	6653.78	7299.32	9643.61	5074.56	0	6991.61
Q9Y673	Dolichyl-phosphate beta-glucosyltransferase	ALG5	10	2	3	2	324	36.9	9.28	6.94	7.048	-0.01	0.999744	1	0.81	0.00732764	0.0195079	0.27	0.452422	0.63633	-0.11	0.981113	1	-0.47	0.585706	1	15.33	7.08	14.32	15.8	10.09	24.03	74804	71111.8	55424.8	63479.1	70641.1	72814.2	130492	124716	98770.9	98084.9	71243.3	85953	84533.1	79562.5	69156.5	58312.8	62122.4
Q86V81	TH	ALYREF	21	3	5	3	257	26.9	11.15	12.96	24.308	-1.33	6.49827e-08	8.28461e-07	-0.34	0.0226626	0.0519486	-1.31	1.2747e-07	1.40833e-06	0.21	0.269525	1	0.2	0.67351	1	10.4	10.33	6.86	3.15	6.15	7.7	652758	804287	744050	306190	250759	295234	588121	597381	525508	299703	307796	289044	346524	326358	369063	344770	344631
Q9Y4X0	Nuclear protein AMMECR1	AMMECR1	5	1	1	1	333	35.4	8.63	2.86	4.271	-0.6	0.0687051	0.118713	0.68	0.404239	0.587985	0.12	0.996961	1	0.13	0.99951	1	0.09	0.979842	1	33.7	9.91	5.11	16.83	27.94	7.36	31000.4	55896.5	34025.9	26044.5	22469.5	21699.4	54498.6	50595.7	55883.7	37032.8	30140.4	42401.5	49244.1	40555.9	27533.9	38284.6	39329.9
Q9H1A4	Anaphase-promoting complex subunit 1	ANAPC1	6	7	12	7	1944	216.4	6.3	26.69	31.999	0.43	0.00941703	0.0208399	0.44	0.00545146	0.0152488	0.52	0.00701443	0.0161221	-0.05	1	1	-0.02	1	1	23.57	7.29	14.69	4.66	7.87	6.17	275603	274867	176333	370576	356909	410128	350985	460671	373079	365508	398668	394105	421029	381420	360980	387610	359169
Q9P2R3	Rabankyrin-5	ANKFY1	7	5	6	5	1169	128.3	6.1	10.69	24.728	-0.02	0.982801	1	1.53	0.0683765	0.133482	0.73	0.458846	0.644385	-0.23	0.962263	1	0.02	0.99218	1	9.54	27.07	41.13	12.95	24.05	35.73	0	31149.5	27212	28841.5	28779.6	17130	102788	83916.3	41652.2	56216.6	48380.6	43540.1	41179.2	31174.7	50940.3	82622.2	49109.3
Q8IWZ3	Ankyrin repeat and KH domain-containing protein 1	ANKHD1	0	1	1	1	2542	269.3	5.73	2.06	4.726	-1.31			0.08			-0.21			-0.06	0.999999	1	0.07	0.969446	1		19.81	46.21	21.39	23.67	17.21	0	26233.6	0	12146	0	9161.19	18759.2	46860.7	27640.7	15532.2	22706.8	23552.6	21843.9	24129	14904.2	20595.6	28924.8
O15084	Serine/threonine-protein phosphatase 6 regulatory ankyrin repeat subunit A	ANKRD28	3	2	2	2	1053	112.9	6.25	0	5.675	0.46	0.423932	0.588441	0.65	0.0315866	0.0689475	0.27	0.739093	0.945708	-0.1	0.999174	1	-0.19	0.868326	1	11.85	6.83	34.68	16.25	19.04	8.46	24883.4	0	21037.1	31573	29592.9	33914.3	35867.1	61441.3	34350.7	34298.5	25238.4	27502.4	23716.5	33634.5	25605.1	26643.5	24186.4
Q8NB46	Serine/threonine-protein phosphatase 6 regulatory ankyrin repeat subunit C	ANKRD52	2	1	2	1	1076	115	6.48	2.06	4.916	6.64			6.64			6.64			-6.64			0.44									0	0	0	0	0	5864.32	0	0	8405.7	4070.06	0	0	0	0	0	5514.79	0
Q92625	Ankyrin repeat and SAM domain-containing protein 1A	ANKS1A	2	1	1	1	1134	123	6.38	0	4.505	6.64			6.64			6.64			-6.64			-6.64				3.56					0	0	0	5947.62	6317.34	5939.07	0	10976.6	0	0	0	6271.11	0	0	0	0	0
Q9NQW6	Anillin	ANLN	4	3	4	3	1124	124.1	8.07	2.59	7.688	0.33	0.265095	0.392008	0.87	0.0140558	0.0339205	0.81	0.0180693	0.0381383	0.06	0.999119	1	-0.07	0.999855	1	48.46	9.67	3.62	0.72	6.79	0.64	68908.6	22704.4	55759.2	63988.7	77626.6	70198.9	97446.8	104764	101616	99054.2	97964.8	97732.3	102294	100590	113759	94199.9	93614.5
P39687	Acidic leucine-rich nuclear phosphoprotein 32 family member A	ANP32A	8	2	4	1	249	28.6	4.09	2.11	7.26	6.64			6.64			6.64			0.81	0.0620652	0.643687	1.31	0.00731237	0.132226		44.48	18.84	13.21	24.69	10.61	0	0	0	11393.5	7504.05	18421.2	37732.1	31790.7	46259.4	35330.7	27134	32753	79023.3	49487.6	57338.3	90374.6	81169.9
Q92688	Acidic leucine-rich nuclear phosphoprotein 32 family member B	ANP32B	16	2	2	1	251	28.8	4.06	2.11	5.537	6.64			6.64			6.64			0.38	0.875921	1	0.07	0.889893	1		7.16	22.62	47.79	33.97	30.01	0	0	0	8127.38	0	8994.45	0	11561.3	8372.94	14596.3	19004.7	6434.45	21468.7	18994.6	10474.7	12248.4	15356
Q9BTT0	Acidic leucine-rich nuclear phosphoprotein 32 family member E	ANP32E	7	2	4	2	268	30.7	3.85	10.37	15.288	1.1	0.00738579	0.0168337	1.88	4.17757e-05	0.000289356	1.77	0.000117487	0.000468195	0.1	0.948648	1	0.12	0.786519	1	33.9	23.48	13.68	9.9	3.35	8.71	0	25062.1	40862.9	50006.8	68392	81056.7	136166	103646	117743	109262	109974	91840.5	119864	117198	112174	118431	136128
A6NMY6	Putative annexin A2-like protein	ANXA2P2	8	2	2	2	339	38.6	6.95	0	2.982	-1.71	0.00029292	0.000995057	-1.08	0.0111749	0.0279372	-1.74	0.000276873	0.000983483	0.21	0.997524	1	0.04	0.99838	1	25.29	5.71	13.18	37.8	16.95	12.56	215444	161894	271237	63303.9	70802.1	65914.7	113801	87231.8	101578	97737.3	46049.8	64287.4	83114.4	74228.1	58957.8	66860.9	66184.3
P08133	Annexin A6	ANXA6	10	4	5	4	673	75.8	5.6	4.53	12.483	-0.44	0.0767456	0.131189	0.31	0.796232	1	0.12	0.999112	1	0.19	0.852337	1	0.08	0.957657	1	23.75	12	13.93	2.19	2.51	11.26	157696	210941	133235	116309	105668	133842	160386	195424	212043	166531	171131	173929	195020	195987	187151	181337	169164
Q10567	AP-1 complex subunit beta-1	AP1B1	3	2	4	1	949	104.5	5.06	4.09	5.745	0.16	0.995822	1	0.11	0.999993	1	-0.24	0.531479	0.727095	-0.12	0.995613	1	0.2	0.982715	1	32.3	12.18	9.99	8.06	25.2	5.06	112637	100423	178849	127373	101842	126269	138199	121266	113959	95557.5	107403	92334.2	119111	72935.3	88120.7	109503	102263
O43747	AP-1 complex subunit gamma-1	AP1G1	7	5	7	5	822	91.3	6.8	9.36	15.012	-0.32	0.00319912	0.00814006	0.54	0.000214151	0.00109821	0	0.999882	1	0.05	0.956695	1	0.19	0.149432	0.926199	10.63	4.46	6.69	4.78	1.81	0.88	298928	323767	368247	260199	247537	270632	420555	470111	476073	324656	310739	341792	336325	345535	333892	366246	370983
Q9BXS5	AP-1 complex subunit mu-1	AP1M1	34	11	19	11	423	48.6	7.3	47.74	65.028	-0.34	4.76059e-05	0.000203662	0.14	0.0448507	0.091649	-0.15	0.0145026	0.0309363	-0.15	0.269409	1	-0.23	0.0121808	0.188713	4.72	3.07	5.83	3.43	3.24	2.82	2.00645e+06	2.19478e+06	2.05156e+06	1.56051e+06	1.65941e+06	1.61541e+06	2.2482e+06	2.48648e+06	2.25406e+06	1.84547e+06	1.87464e+06	1.75455e+06	1.66657e+06	1.75764e+06	1.65891e+06	1.56392e+06	1.56979e+06
P61966	AP-1 complex subunit sigma-1A	AP1S1	21	3	3	2	158	18.7	5.73	7.77	13.451	-0.37	0.946745	1	0.66	0.426455	0.615265	-0.1	1	1	0.03	0.999766	1	0.12	0.997687	1	52.69	18.73	14.38	16.37	6.42	14.26	113896	52063.1	0	57264.3	79658.5	59744.5	124975	122027	95208.8	71620.5	70270.1	93129.5	79415.3	73163.6	70066.8	79399.1	77600.4
P56377	AP-1 complex subunit sigma-2	AP1S2	11	2	3	1	157	18.6	5.47	3.85	3.981	-0.75	0.0239769	0.0474203	-0.06	0.999825	1	-0.61	0.0999039	0.172649	-0.37	0.307802	1	-0.36	0.301895	1	31.13	5.23	9.45	4.76	4.81	8.86	271591	210458	142120	135022	125205	122305	201511	229784	192029	149028	136761	138102	114501	106521	104666	118595	107719
O95782	AP-2 complex subunit alpha-1	AP2A1	5	3	4	3	977	107.5	7.03	4.47	6.6	0.39	0.674545	0.860007	1.08	0.0108106	0.0272392	0.74	0.110385	0.187326	0.03	0.999751	1	0.11	0.997321	1	39.99	18.1	1.68	3.11	21.42	6.58	98232	160241	74299.5	114898	128584	162487	207047	213083	206959	164041	164495	173258	219119	167394	145113	177065	169484
Q96CW1	AP-2 complex subunit mu	AP2M1	2	1	1	1	435	49.6	9.54	2.24	3.974	-0.11	0.985003	1	0.31	0.100748	0.187001	0.02	0.967105	1	0.2	0.906368	1	0.09	1	1	3.02	7.72	21.71	9.89	5.22	8.08	114189	109747	116482	99977	116330	105800	185017	141271	121704	135744	114233	115583	126137	140010	132643	112345	122870
P53680	AP-2 complex subunit sigma	AP2S1	8	1	2	1	142	17	6.18	6.93	7.51	0.38	0.999587	1	0.92	0.10948	0.199509	0.62	0.683462	0.894349	-0.15	0.985657	1	-0.19	0.964724	1	48.4	21.03	24.69	4.63	14.9	16.07	59742.9	112716	45966.6	55893.2	85530.1	77688.9	113096	100154	158415	95504	87052.7	91645.5	92015.9	82481.1	68079.4	65052	90056.7
O00203	AP-3 complex subunit beta-1	AP3B1	12	10	15	10	1094	121.2	6.04	19.01	41.096	0.46	0.504763	0.675268	1.29	0.00100903	0.00378978	0.84	0.0174738	0.0371261	0.19	0.998021	1	0	0.999248	1	43.34	4.04	10.02	11.2	2.65	3.98	465878	194645	291107	375019	401493	403425	664400	807329	710939	625934	516154	520864	599369	596214	570927	519566	505965
O14617	AP-3 complex subunit delta-1	AP3D1	3	4	5	4	1153	130.1	8.48	9.46	17.395	0.15	0.933329	1	0.09	0.922085	1	-0.09	0.937458	1	0.08	0.889595	1	0.18	0.677752	1	12.33	6.3	15.74	5.43	7.58	3.57	256987	289450	328840	289565	321186	325615	309028	268955	367613	271662	285256	255850	287092	276310	319177	306838	312690
Q9Y2T2	AP-3 complex subunit mu-1	AP3M1	9	3	8	3	418	46.9	6.93	16	11.278	0.51	0.000478382	0.00155888	1.29	6.41252e-08	1.55455e-06	1.11	4.98772e-07	4.30027e-06	-0.14	0.764511	1	-0.16	0.498692	1	16.65	5.14	8.03	1.07	4.24	3.32	124170	161509	172780	230597	244974	221279	449503	393948	390770	349264	344073	351286	305249	316781	332118	296039	313123
Q9Y587	AP-4 complex subunit sigma-1	AP4S1	7	1	2	1	144	17	5.19	0	3.223	-1.73			-0.96			-6.64			6.64			6.64							23.27		20986.1	0	0	6342.26	0	0	0	10769	0	0	0	0	0	8780.44	6298.84	0	0
O14727	Apoptotic protease-activating factor 1	APAF1	2	2	2	2	1248	141.7	6.4	0	7.088	6.64			6.64			6.64			-0.26	0.999937	1	0.13	0.731276	1		21.33	11.04	33.73	11.26	23.06	0	0	0	25719.5	17606.3	18677.4	37296.5	36894.2	44662.3	44222.8	21607.7	35939.4	29599.9	30071.9	36047.7	51938.1	33141.6
Q9UH17	DNA dC->dU-editing enzyme APOBEC-3B	APOBEC3B	4	1	1	1	382	45.9	6.06	0	3.774	6.64			6.64			6.64			0.06	0.971329	1	-0.21	0.996871	1		39	36.2	35.71	17.57	41.48	0	0	0	11677.2	7726.66	17201.3	12167	20834.3	11136.6	13435.3	10918.5	6255.11	11375.2	13853.6	9783.89	7785	9460.15
Q9UKG1	DCC-interacting protein 13-alpha	APPL1	6	2	2	2	709	79.6	5.41	5.87	10.026	6.64			6.64			6.64			0.14	0.998331	1	0.65	0.999412	1		22.42	34.31	49.58	4.4	45.71	0	0	0	12700	8775.45	13783.1	15029.8	31097.1	24489.1	27157	11260.4	13561.6	14895.6	14016.1	15280.4	25797.5	9209.31
P07741	Adenine phosphoribosyltransferase	APRT	31	4	5	4	180	19.6	6.02	7.83	12.934	-0.68	6.50198e-07	5.5336e-06	-0.14	0.0249462	0.0565353	-0.71	2.85701e-07	2.75719e-06	0.2	0.0253941	0.408743	0.21	0.024115	0.291599	6.39	6.24	5.91	1.02	4.5	2.92	501966	565627	514602	321716	312297	351561	422859	471341	466897	314842	314405	320224	386578	355050	362149	380387	359932
O60306	RNA helicase aquarius	AQR	5	4	5	4	1485	171.2	6.37	1.8	10.691	0.67	0.0141852	0.0297462	1.03	0.000519455	0.00215324	1.17	0.000414211	0.00139112	0.2	0.959686	1	0.07	0.999769	1	33.4	13.48	14.58	5.55	14.22	8.03	53108.1	26403.4	48242.3	66729.6	76800.5	87484.8	123771	98505.9	95715.9	113663	108376	101717	124155	139826	104921	102927	113824
P10398	Serine/threonine-protein kinase A-Raf	ARAF	8	4	6	4	606	67.5	9.01	7.33	12.441	1.39	0.0224142	0.0444947	2.65	2.38342e-05	0.000179646	1.88	0.000556589	0.00179408	0.24	0.999418	1	0.09	0.999918	1	53.27	6.05	5.28	14.15	7.92	22.33	22693.7	26525.5	57161.9	70799.8	69477.4	63121.7	172756	166085	155514	97369	123102	96975.2	119085	102068	114953	124958	79156.1
P48444	Coatomer subunit delta	ARCN1	15	7	14	7	511	57.2	6.21	30.05	30.833	0.07	0.999771	1	0.4	0.000477637	0.00202711	0.23	0.172236	0.27703	0.14	0.0902088	0.825	0.1	0.390119	1	9.42	5.6	3.74	1.66	4.04	0.92	516533	524908	610221	549513	589164	527814	693791	738347	691380	598409	616561	615322	721242	668781	678826	668272	656162
P84077	ADP-ribosylation factor 1	ARF1	67	9	50	5	181	20.7	6.8	100.56	90.799	0.1	0.642536	0.82841	0.6	8.63144e-07	1.23306e-05	0.42	8.3375e-05	0.000350569	-0.24	0.00590404	0.152294	-0.39	0.000201835	0.00795635	4.75	1.75	2.39	3.1	1.41	7.94	1.89737e+06	1.90672e+06	2.06263e+06	2.02921e+06	2.05046e+06	2.09962e+06	2.82329e+06	2.89627e+06	2.96125e+06	2.57406e+06	2.55595e+06	2.4306e+06	2.16776e+06	2.11843e+06	2.17383e+06	1.94656e+06	2.18104e+06
P18085	ADP-ribosylation factor 4	ARF4	52	7	37	4	180	20.5	7.14	70.41	55.024	0	0.665098	0.851326	0.34	0.0330203	0.0716859	0.15	0.29582	0.446237	-0.33	0.736991	1	-0.17	0.893587	1	27.91	14.96	9.17	4.56	11.63	3.95	197129	115392	198213	233246	197406	173390	288598	248964	245559	228527	219251	208607	174791	169585	209083	195291	196901
P84085	ADP-ribosylation factor 5	ARF5	39	5	33	1	180	20.5	6.79	71.73	46.133	-0.48	0.999953	1	0.7	0.0697384	0.135579	0.74	0.059094	0.109539	0.16	1	1	0.15	0.989554	1	32.53	37.15	8.89	7.24	21.73	22.58	34110	62760.6	66479.3	44048.8	44927.1	80914.1	107772	101906	90300	107398	93561.8	104937	117006	119016	78579.4	143574	90757.8
P62330	ADP-ribosylation factor 6	ARF6	27	4	12	4	175	20.1	8.95	11.68	16.115	-0.27	0.0649941	0.113156	0.29	0.0113634	0.02832	-0.02	0.999993	1	-0.29	0.17768	1	-0.35	0.0498779	0.481909	9.46	7.74	3.54	3.14	6.37	9.93	463260	478346	398765	387882	383904	336501	554582	594413	567996	455697	458423	432778	373140	370593	414386	358057	410139
Q8N6H7	ADP-ribosylation factor GTPase-activating protein 2	ARFGAP2	5	2	2	2	521	56.7	7.99	1.85	6.892	0.05	0.935152	1	0.45	0.0123879	0.0304466	0.19	0.372619	0.540703	-0.23	0.945767	1	0.16	0.927849	1	26.83	9.22	24.94	6.79	9.16	14.34	58674.6	99676.1	96366.2	99503.9	84396.5	99469.7	131981	197628	130734	104171	109604	119050	93628.3	108320	92028.1	122224	112616
Q9NWB6	Arginine and glutamate-rich protein 1	ARGLU1	6	2	5	2	273	33.2	10.35	9.64	4.28	-1.66	0.0131452	0.0277838	-1.3	0.131042	0.231421	-1.91	0.0059853	0.0142262	0.15	0.999941	1	0.21	0.972748	1	61.53	15.02	35.31	6.28	25.52	17.83	2.0981e+06	3.92293e+06	1.05532e+06	564324	663545	763691	1.40276e+06	743923	853336	621618	557633	559623	666448	398212	619438	637450	647277
O14497	AT-rich interactive domain-containing protein 1A	ARID1A	1	1	1	1	2285	241.9	6.7	2.17	2.083	-1.59	0.00870693	0.0195113	-0.87	0.728422	0.952964	-1.36	0.0508793	0.096346	-0.06	0.991047	1	0.15	0.993062	1	42.93	17.24	17.56	5.39	12.47	9.09	107452	117044	45781.6	35677.9	40703.5	28682.6	55538.9	58939.1	76365.2	41127.1	41742.4	45388.2	40011	32915.8	42009.8	46191	52597
P40616	ADP-ribosylation factor-like protein 1	ARL1	35	4	7	4	181	20.4	5.72	13.76	30.732	0.48	0.00202102	0.00556564	0.86	1.04556e-05	9.45143e-05	0.66	0.000898868	0.00272209	-0.08	0.999936	1	-0.22	0.687449	1	6.83	11.57	9.93	9.98	6.06	5.57	90209.3	78692.6	84057	138624	117160	111835	150356	179094	152670	132886	112455	135650	125846	116916	131982	120834	108133
P36405	ADP-ribosylation factor-like protein 3	ARL3	6	1	2	1	182	20.4	7.24	0	1.788	6.64			6.64			6.64			0.26	0.999847	1	0.62						56	1.76		0	0	0	0	0	6573.78	0	0	9225.15	3647.87	4101.03	9408.09	4862.77	0	4985.35	6315.8	0
Q9Y689	ADP-ribosylation factor-like protein 5A	ARL5A	6	1	1	1	179	20.7	6.79	0	2.132	-0.87			-0.56			-0.78			0.05	0.998813	1	0.04	0.999999	1		14.39	26.44	19.51	16.62	1.92	0	0	32012.2	17382.3	17535.7	22201.2	32305.4	21756.1	20293.6	18686.9	23030.9	15609.6	20308.1	14665.7	19281.6	18738.3	19472.4
Q9H0F7	ADP-ribosylation factor-like protein 6	ARL6	6	1	1	1	186	21.1	8.54	0	2.672	-1.02			-0.24			-0.56			-0.77	0.659002	1	-0.5	0.965404	1		34.21	40.67	20.95	17.8	24.71	26880.3	0	0	16984.3	13290.1	8235.61	22765.5	10266.2	24660.3	12537.8	18280.6	18757	9098.89	10702.5	12967.7	10810.1	15388.1
O75915	PRA1 family protein 3	ARL6IP5	10	1	2	1	188	21.6	9.77	4.66	11.48	-0.85	0.0975791	0.162294	-0.11	0.744503	0.961279	-0.86	0.214416	0.335443	0.47	0.937055	1	0.47	0.954976	1	52.86	63.75	24.86	24.05	8.47	12.95	26530.6	58118	23734.2	5483.16	14760.2	24492.8	24611.5	24952	15455.6	14588.4	18999.6	11785.5	18307.8	21699	20150.8	16872.8	20170.2
Q9H993	Damage-control phosphatase ARMT1	ARMT1	18	5	13	5	441	51.1	5.76	32.96	36.383	-0.28	0.128632	0.20789	0.17	0.0277979	0.061859	-0.19	0.682565	0.894088	-0.11	0.272486	1	-0.26	0.0191999	0.256627	8.93	4.96	7.72	4.52	4.42	6.02	601527	623954	524604	485459	494513	532586	676793	769035	672632	567359	526229	524187	496195	485992	455456	466844	413850
Q92747	Actin-related protein 2/3 complex subunit 1A	ARPC1A	8	3	3	3	370	41.5	8.18	5.3	7.416	-0.26	0.488056	0.659365	0.56	0.0046091	0.013122	0.06	0.999249	1	0.16	0.65037	1	0	0.980048	1	16.69	9.55	7.13	4.02	4.63	13.74	237324	280559	200684	198713	225874	188048	382567	332557	350728	233234	252039	247538	291092	277463	265359	300700	232943
O15144	Actin-related protein 2/3 complex subunit 2	ARPC2	22	6	11	6	300	34.3	7.36	21.81	25.3	-0.58	0.000307267	0.00103938	-0.18	0.393964	0.576708	-0.41	0.00573582	0.0137474	0.17	0.459652	1	0.13	0.626054	1	13.87	4.86	2.7	2.76	3.75	6.9	538086	712061	637577	408541	450224	427804	539781	564038	567244	464865	491230	478365	538755	549302	510647	523719	560989
P59998	Actin-related protein 2/3 complex subunit 4	ARPC4	20	3	6	3	168	19.7	8.43	7.2	9.902	-0.53	0.00132821	0.003836	0.1	0.994967	1	-0.12	0.364378	0.53115	-0.08	0.99893	1	-0.14	0.806509	1	19.45	4.36	2.15	5.42	2.81	1.63	504037	641653	440461	345816	348736	374072	530296	553354	538917	425460	471447	463445	430616	455205	439861	419425	419897
P32121	Beta-arrestin-2	ARRB2	7	3	6	3	409	46.1	7.69	8.11	8.535	0.2	0.121172	0.197028	0.47	0.000845533	0.00324425	0.32	0.00541281	0.0130396	0.08	0.998988	1	0.02	0.99978	1	10.76	9.95	5.82	4.51	3.41	6.62	187448	230844	222242	277429	255540	227167	320322	307200	285258	274082	297722	277584	296587	278108	293289	296182	259441
Q9NWX5	Ankyrin repeat and S	ASB6	2	1	1	1	421	47.1	6.01	0	1.64	-0.73			0.01			-0.61			-0.79	0.283605	1	-0.01	0.999985	1		20.34	21.32	18.05	20.69	10.82	29532.3	0	0	14251.6	17753.7	21507.2	29872.3	29790	20021.5	20607.7	14423.9	19385.1	11158.4	15756.5	11241.9	16165.7	19928.4
Q8N3C0	Activating signal cointegrator 1 complex subunit 3	ASCC3	3	6	8	6	2202	251.3	7.09	4.56	16.102	-0.61	0.0176277	0.036067	0.16	0.38173	0.562402	-0.21	0.997345	1	0.22	0.506556	1	0.17	0.847444	1	20.09	11.32	8.96	1.58	1.3	6.99	181865	266143	262156	171878	142073	175940	298400	292847	252266	225919	220047	226384	266896	260038	263891	230282	264469
O95671	Probable bifunctional dTTP/UTP pyrophosphatase/methyltransferase protein	ASMTL	2	1	2	1	621	68.8	6.07	0	3.567	6.64						6.64			0.66	0.5769	1	1.37	0.127977	0.857966		0.2		21.58	37.94	62.94	0	0	0	0	12320.5	12285.4	0	0	0	3610.63	4506.59	5578.53	0	5412.47	9381.85	18822.3	7228.38
P08243	Asparagine synthetase [glutamine-hydrolyzing]	ASNS	47	21	77	21	561	64.3	6.86	163.09	95.757	-0.16	0.00517147	0.012313	0.16	0.023186	0.0529967	-0.1	0.123987	0.208422	0.16	0.0187513	0.330113	0.16	0.0233785	0.284438	6.89	2.02	4.15	1.72	1.88	1.17	7.5344e+06	6.91354e+06	6.58281e+06	5.96409e+06	6.16765e+06	6.18713e+06	7.72134e+06	8.18553e+06	7.56028e+06	6.45638e+06	6.5629e+06	6.3404e+06	7.36928e+06	7.23648e+06	7.09758e+06	7.27499e+06	7.23202e+06
P00966	Argininosuccinate synthase	ASS1	6	2	2	2	412	46.5	8.02	2.1	5.631	-0.27	0.100433	0.166348	0.17	0.918462	1	-0.32	0.0578721	0.107553	0.05	0.967553	1	0.14	0.967643	1	11.89	5.28	11.71	6.15	6.21	6.93	253579	320768	279913	218642	243045	231922	265171	314484	334519	240856	213335	223619	231872	255341	227988	219482	249417
Q5T2N8	ATPase family AAA domain-containing protein 3C	ATAD3C	3	1	1	1	411	46.4	9.31	0	1.851							6.64			-6.64			0.23									0	0	0	0	0	0	0	0	0	0	0	5598.69	0	0	0	6569.24	0
Q9Y4P1	Cysteine protease ATG4B	ATG4B	5	1	1	1	393	44.3	5.07	2.37	4.367	-1.33			-0.7			-0.81			0.14	0.844163	1	0.24	0.845648	1		40.36	3.99	15.71	8.16	13.71	0	0	57450	26378.7	10930.8	22825.6	35480.7	33133.8	35589.9	33669.9	24950.2	32721.2	36159.2	41401.8	35951.9	42855.3	32493.9
O95352	Ubiquitin-like modifier-activating enzyme ATG7	ATG7	8	4	5	4	703	77.9	6.24	5.78	16.288	-0.44	0.287166	0.417696	0.02	0.993181	1	-0.18	1	1	-0.04	0.994606	1	0.22	0.954076	1	15.34	4.31	15.07	9.09	7.89	7.31	107907	106420	81035.6	77287.3	83820.8	78673.7	116174	85983.8	107682	107588	94043.3	90913.1	86669.8	91484.2	101092	109267	109634
P31939	Bifunctional purine biosynthesis protein ATIC	ATIC	30	12	26	12	592	64.6	6.71	70.07	86.102	-0.29	0.00358951	0.008863	0.76	0.000116018	0.000667732	0.27	0.610444	0.816303	0.05	0.99232	1	-0.09	0.962368	1	17.28	4.55	0.56	1.38	3.42	3.93	1.1129e+06	1.10152e+06	1.47518e+06	911783	862614	944586	1.8901e+06	1.87075e+06	1.88728e+06	1.35798e+06	1.34573e+06	1.32156e+06	1.4342e+06	1.38926e+06	1.33945e+06	1.3354e+06	1.23786e+06
Q9HD20	Endoplasmic reticulum transmembrane helix translocase	ATP13A1	3	2	3	2	1204	132.9	8.13	10.65	19.831	0.37	0.998783	1	1.04	0.26644	0.418766	0.29	0.96052	1	0.37	0.979293	1	0.16	1	1	85.62	23.27	8.73	14.49	3.32	23.36	20944.1	0	85212	54528.3	55333	35427.2	86782.9	95063.8	79856	48636.5	51812.2	63680.7	67020.3	63423.7	67379.6	42228.9	57904.3
P05023	Sodium/potassium-transporting ATPase subunit alpha-1	ATP1A1	14	12	21	12	1023	112.8	5.49	45.8	57.941	0.22	0.0108777	0.0234559	0.57	3.69758e-06	3.94408e-05	0.41	9.81898e-05	0.000399239	-0.16	0.182538	1	0	0.999834	1	10.37	3.14	2.14	0.95	4.87	4.57	1.06444e+06	899175	1.09618e+06	1.18256e+06	1.24358e+06	1.25376e+06	1.62336e+06	1.55559e+06	1.58431e+06	1.3911e+06	1.41031e+06	1.41688e+06	1.31625e+06	1.2614e+06	1.19412e+06	1.32172e+06	1.44574e+06
P54709	Sodium/potassium-transporting ATPase subunit beta-3	ATP1B3	4	1	1	1	279	31.5	8.35	2.88	4.872	-0.77	0.0245014	0.0482786	-0.27	0.965557	1	-0.52	0.16086	0.261357	-0.41	0.455092	1	-0.81	0.0102022	0.164824	15.39	11.43	10.51	1.94	16.35	19.36	118560	152473	160126	87168.6	89437.6	106902	126394	146848	120571	108827	104701	106585	80371.5	78173.2	103984	58996.4	60642
P16615	Sarcoplasmic/endoplasmic reticulum calcium ATPase 2	ATP2A2	19	14	25	14	1042	114.7	5.34	52.97	79.835	-0.01	0.999946	1	0.31	1.71797e-05	0.000136754	0.13	0.0175118	0.0371574	-0.07	0.715735	1	-0.07	0.36353	1	2.22	1.11	4.88	2.8	3.17	4.01	1.16108e+06	1.16539e+06	1.11924e+06	1.14345e+06	1.16858e+06	1.15135e+06	1.38529e+06	1.43976e+06	1.52554e+06	1.26964e+06	1.31564e+06	1.24517e+06	1.20147e+06	1.27411e+06	1.21333e+06	1.20786e+06	1.25792e+06
P20020	Plasma membrane calcium-transporting ATPase 1	ATP2B1	2	2	2	2	1220	134.6	5.91	4.86	7.341	0.16	0.977962	1	0.69	0.0931112	0.175682	0.34	0.65999	0.869494	0.31	0.604458	1	0.35	0.384345	1	47.93	12.51	6.96	8.19	3.09	7.56	36700.3	0	74330.2	65929.5	58353.5	51290.7	77429.5	84063.6	89006.4	66010.7	71783.4	60935.6	85530.8	82114.9	80536.5	83872.4	83950.8
P25705	ATP synthase subunit alpha, mitochondrial	ATP5F1A	40	18	44	18	553	59.7	9.13	113.6	100.066	-0.67	1.27481e-07	1.36088e-06	0.26	6.25124e-05	0.000406584	-0.29	0.00136982	0.00393271	-0.09	0.273381	1	-0.1	0.269781	1	5.68	0.66	6.66	1.29	1.37	3.12	4.60626e+06	4.14468e+06	4.54905e+06	2.89301e+06	2.86387e+06	2.85708e+06	5.42472e+06	6.09365e+06	5.45748e+06	3.76869e+06	3.7091e+06	3.6739e+06	3.48024e+06	3.49204e+06	3.40471e+06	3.45113e+06	3.57054e+06
P06576	ATP synthase subunit beta, mitochondrial	ATP5F1B	24	8	12	8	529	56.5	5.4	24.4	45.461	-0.19	0.14491	0.230473	0.76	1.09617e-05	9.80558e-05	0.28	0.137558	0.22836	-0.11	0.885666	1	-0.25	0.363963	1	12.55	4.61	3.94	5.58	1.6	8.09	298791	383310	333323	291212	300946	274590	565291	544586	589215	403644	368691	409242	373123	374361	363542	382687	340120
P36542	ATP synthase subunit gamma, mitochondrial	ATP5F1C	12	3	5	3	298	33	9.22	13.98	22.022	-0.6	1.73558e-05	8.70511e-05	0.44	0.00122284	0.0044454	-0.1	0.50913	0.70252	-0.29	0.0179648	0.325631	-0.34	0.0122553	0.188713	2.99	2.73	8.24	4.29	1.24	10.65	356491	376914	360066	230802	237688	243763	437739	489581	515537	347309	336117	318832	278560	271818	274358	248618	305094
Q93050	V-type proton ATPase 116 kDa subunit a 1	ATP6V0A1	2	1	1	1	837	96.4	6.43	3.09	6.148	6.64			6.64			6.64			-0.54	0.995415	1	-0.09	0.994368	1		22.73	34.48	26.75	48.28	13.09	0	0	0	10107.8	15482.8	11413.3	30562.4	25689.6	14654.2	14572.6	22031.2	25362.5	15119.3	30545.7	13270.2	20745.5	20587.9
P38606	V-type proton ATPase catalytic subunit A	ATP6V1A	11	6	9	6	617	68.3	5.52	28.14	41.503	-0.31	0.00605905	0.0141732	0.28	0.00669238	0.0179961	-0.18	0.468462	0.656011	-0.08	0.923323	1	-0.13	0.245339	1	2.71	2.6	7.27	6.31	7.19	7.04	1.3571e+06	1.3802e+06	1.30868e+06	1.05027e+06	1.09801e+06	1.09994e+06	1.6522e+06	1.57034e+06	1.81013e+06	1.32528e+06	1.19969e+06	1.18256e+06	1.27934e+06	1.13693e+06	1.12777e+06	1.0985e+06	1.18617e+06
P21281	V-type proton ATPase subunit B, brain isoform	ATP6V1B2	13	3	7	3	511	56.5	5.81	9.24	15.87	-1.06	0.0284302	0.0547392	-0.21	0.856664	1	-0.26	0.823805	1	0.21	0.999821	1	0.03	0.999703	1	45.01	57.26	8.7	15.3	16.72	16.43	79746.6	151412	68527	38191	16350.1	60120.5	62256.9	74132.4	69164.9	78248	66534.7	57670.1	81859.8	76969.1	58830.6	86738.3	64515
Q5TC12	ATP synthase mitochondrial F1 complex assembly factor 1	ATPAF1	5	1	2	1	328	36.4	7.96	3.14	6.856	-1.19	0.0236614	0.0468542	-0.28	0.982583	1	-0.46	0.280027	0.425619	-0.2	0.99788	1	0.08	0.999602	1	10.28	26.03	11.03	28.05	13.08	27.85	0	43496	50318	15901.5	26842.6	20547.3	37988.7	38456.8	46014	34005.3	20184.2	35249	36191.3	29640.1	28592.6	36024.9	21396
Q8N5M1	ATP synthase mitochondrial F1 complex assembly factor 2	ATPAF2	7	2	2	2	289	32.8	7.09	2.62	4.041	-0.75	0.000531513	0.00169745	-0.44	0.0466555	0.0952154	-0.8	0.000307402	0.00107056	0.03	0.999576	1	0.02	0.928575	1	13.6	11.56	5.21	7.26	11.98	5.96	244366	186857	230449	136757	115688	145527	170232	171502	155937	134944	117619	132214	134907	145938	114779	133922	133447
Q9UBB4	Ataxin-10	ATXN10	2	1	1	1	475	53.5	5.25	0	2.912	6.64			6.64			6.64			0.6	0.404032	1	0.15	0.999803	1			1.84	3.81	25.19	26.82	0	0	0	0	0	5638.34	11655.9	11962.6	0	6487.36	0	6147.22	7989.39	0	11452.8	4755.11	7004.42
Q99700	Ataxin-2	ATXN2	1	1	2	1	1313	140.2	9.57	2.29	2.343	-0.04			0.87			0.17			0.1	0.995082	1	0.17	0.999876	1		23.39	8.94	30.35	21.75	17.34	0	28939.8	0	38374.6	28217.1	24664.8	58396.2	53036	48868.6	48669	27657.5	32479.6	48657	33295.6	34811.2	36601.4	43629.8
O15265	Ataxin-7	ATXN7	2	1	2	1	892	95.4	9.85	2.07	3.155	-2	0.00970547	0.02136	-1.76			-2.63	0.00170051	0.00468643	0.36	1	1	0.32	0.963477	1	20.2	43.99		30.05	47.5	14.76	50055.9	75582.7	64417.5	9337.52	16113.1	23762.3	0	0	18984.3	14097.4	10397.9	7676.09	5440.74	16062.3	13370.1	11584.4	15479.5
Q14CW9	Ataxin-7-like protein 3	ATXN7L3	6	1	2	1	347	38.6	7.03	0	6.185	6.64			6.64			6.64			-0.63	0.0447236	0.532449	-0.51	0.152483	0.939923		7.2	25.88	11.66	24.56	15.62	0	0	0	28818.1	33090.1	32234.2	12698.3	8769.98	0	30187.6	37844.5	32630.9	21139.9	15401.9	25538.4	19553.3	26764.7
Q6ZMB0	Acetylgalactosaminyl-O-glycosyl-glycoprotein beta-1,3-N-acetylglucosaminyltransferase	B3GNT6	2	1	1	1	384	42.7	7.71	2.23	1.522	6.64			6.64			6.64			0.31	0.620728	1	0.48	0.138706	0.890518		21.84		15.92	10.5	4.52	0	0	0	39762.6	38341.2	55905.3	0	481.336	0	29711.1	40790.3	34351.7	36360.9	42482	44717.7	45346.5	49630.4
Q9NXR7	BRISC and BRCA1-A complex member 2	BABAM2	7	2	3	2	383	43.5	5.81	4.34	6.888	-0.86	1.55342e-05	7.8406e-05	-0.34	0.00830004	0.021664	-0.72	3.41355e-05	0.000157141	-0.12	0.978054	1	-0.12	0.999622	1	13.36	7.36	4.51	4.24	7.73	12.41	209249	264112	213316	130954	117188	114327	171333	168588	157234	129487	129608	120271	119085	130287	111816	112361	118942
O75934	Pre-mRNA-splicing factor SPF27	BCAS2	6	1	1	1	225	26.1	5.66	2.15	3.832	-1.46	0.069648	0.119953	-0.73	0.524944	0.730604	-1.33	0.0926509	0.164007	-0.89	0.46211	1	-0.41	0.877867	1	65.23	16.27	12.01	12.51	53.15	11.98	85306.1	0	31450.9	18809.5	18188.9	24225.2	27231.9	31262.9	34684.3	24446.5	19269.7	20628.9	11136.6	8713.42	22861.2	15543.9	18288
Q9P287	BRCA2 and CDKN1A-interacting protein	BCCIP	3	1	6	1	314	36	4.61	4.22	2.759	6.64			6.64			6.64			-0.68	0.956804	1	-1.72	0.115783	0.812128		57.34	23.95	16.1	42.28	78.11	0	0	0	5563.67	7839.25	16354.1	39378.4	27339.8	44703	26174.5	36068.4	30319.6	18956.1	18398.7	36761.4	23968.4	5020.55
P12694	2-oxoisovalerate dehydrogenase subunit alpha, mitochondrial	BCKDHA	6	2	3	2	445	50.4	8.27	6.64	6.277	-0.8	0.000485231	0.00157351	0.53	0.000927536	0.00352508	0.05	0.98335	1	0.19	0.35252	1	0.23	0.0821469	0.648017	15.63	6.47	11.25	7.17	3.42	7.64	230680	314960	292669	168213	160815	182513	423157	492359	397147	268081	302792	305731	331330	344669	354754	403896	353883
Q9NYF8	Bcl-2-associated transcription factor 1	BCLAF1	13	9	15	9	920	106.1	9.98	19.11	36.775	-1.65	2.21803e-09	6.45246e-08	-0.74	1.21842e-05	0.000107071	-1.53	4.89904e-09	1.24576e-07	0.44	0.00334095	0.0963557	0.5	0.000558607	0.0174764	11.07	7.18	3.44	4.28	6.78	7.5	1.69592e+06	1.93391e+06	1.55548e+06	539273	513335	590659	1.05604e+06	1.01553e+06	986299	588445	619308	569101	840953	734434	798425	831267	791633
Q9NR09	Baculoviral IAP repeat-containing protein 6	BIRC6	1	2	2	2	4857	529.9	6.05	2.22	9.676	6.64			6.64			6.64			0.69	0.685083	1	1.03						36.6	44.66		0	0	0	9511.13	0	0	8600.99	0	0	7960.69	3623.07	6554.03	14613.7	5502.42	10548.6	13342.3	0
P53004	Biliverdin reductase A	BLVRA	36	8	18	8	296	33.4	6.44	35.75	43.499	0.04	0.999839	1	0.16	0.609266	0.825425	0.04	0.999895	1	-0.06	0.976767	1	-0.11	0.461624	1	13.44	7.65	5.24	2.02	2.46	5.8	1.00711e+06	1.29214e+06	1.06477e+06	1.02131e+06	1.18927e+06	1.09306e+06	1.18972e+06	1.18525e+06	1.29848e+06	1.12561e+06	1.09288e+06	1.08312e+06	1.08577e+06	1.037e+06	1.04593e+06	1.01361e+06	1.02941e+06
Q9H3K6	BolA-like protein 2	BOLA2B	70	5	12	5	86	10.1	6.52	36.9	23.92	-0.08	0.8196	0.997991	0.48	0.000136884	0.000752626	0.06	0.943276	1	0.19	0.0641844	0.645695	0.47	0.000446702	0.0144336	10.6	3.67	5.34	3.07	6.12	5.11	1.67947e+06	1.50803e+06	1.35851e+06	1.36794e+06	1.47224e+06	1.42231e+06	2.10857e+06	2.0774e+06	2.29072e+06	1.62835e+06	1.57577e+06	1.53149e+06	1.9857e+06	1.80329e+06	1.77755e+06	2.26655e+06	2.1784e+06
Q9NX62	Golgi-resident adenosine 3',5'-bisphosphate 3'-phosphatase	BPNT2	7	1	1	1	359	38.7	6.86	3.4	6.466	6.64			6.64			6.64			-0.14	0.900132	1	-0.42	0.0182592	0.248199		8.35	8.8	9.42	2.99	5.06	0	0	0	20352.5	21183.8	17989.2	29232.3	26782.9	31938.4	32499.3	27232.2	31864.4	27998.8	28880.8	29726.8	22821.3	23824.6
P38398	Breast cancer type 1 susceptibility protein	BRCA1	1	1	1	1	1863	207.6	5.41	0	2.357	-1.37			-0.83			-0.68			-0.02	0.91866	1	0.17	0.89506	1		18.89	19.03	32.49	36.25	23.44	19892.9	0	0	6548.98	9521.09	7712.16	11189.1	13467.7	9177.23	12454.1	13796.6	6997.98	9762.43	19410.9	12264.2	13983.2	10379.3
P46736	Lys-63-specific deubiquitinase BRCC36	BRCC3	6	1	2	1	316	36	5.92	7.67	10.418	0.47	0.996484	1	1.11	0.0810979	0.155584	0.78	0.30281	0.454274	0.07	0.999985	1	0.19	0.993634	1	35.76	27.44	17.86	6.53	13.21	16.56	53524.4	29912.7	30210.7	51075.5	28889.8	41975.3	73536.8	65047.8	51161.7	51645.1	57861.7	51910.2	54403.2	44957.7	58512.7	69489	59420.4
Q8TDN6	Ribosome biogenesis protein BRX1 homolog	BRIX1	6	2	3	2	353	41.4	9.92	8.8	8.014	-0.94	0.0029134	0.00756728	-0.19	0.265375	0.417502	-0.79	0.0109383	0.0239714	-0.01	0.995317	1	-0.19	0.494366	1	2.22	13.47	23.03	12.49	0.97	14.71	970698	937985	978046	505096	495376	626511	857771	553824	851759	679193	542853	560250	555748	564699	554948	551081	492190
Q9Y297	F-box/WD repeat-containing protein 1A	BTRC	3	1	1	1	605	68.8	7.96	0	2.491	6.64						6.64			0.18	0.978047	1	0.53						11.48	16.04		0	0	0	5788.49	0	0	0	0	0	0	6428.83	5463.85	6723.04	7045.75	5154.5	8537.96	0
O60566	Mitotic checkpoint serine/threonine-protein kinase BUB1 beta	BUB1B	2	1	1	1	1050	119.5	5.27	2.6	4.459				6.64			6.64			0.24	0.445981	1	0.72	0.0757162	0.621819				27.62	10.86	17.53	0	0	0	0	0	0	9093.25	0	0	7973.94	8342.34	4804.98	8005.21	9918.7	9392.23	13265.5	9557.37
O43684	Mitotic checkpoint protein BUB3	BUB3	28	6	9	6	328	37.1	6.84	25.39	25.55	-0.38	0.0714747	0.122833	-0.4	0.114595	0.207178	-0.46	0.0270317	0.0548857	0.37	0.0257502	0.411186	0.21	0.268164	1	14.18	2.94	8.8	4.53	3.55	4.93	998044	1.30003e+06	1.28109e+06	986776	987238	937569	916100	1.08665e+06	969614	894903	932952	979620	1.21662e+06	1.13897e+06	1.20613e+06	1.13856e+06	1.07695e+06
Q07021	Complement component 1 Q subcomponent-binding protein, mitochondrial	C1QBP	60	8	40	8	282	31.3	4.84	51.11	61.875	0.8	0.00916186	0.0203315	1.58	1.7904e-05	0.000141115	1.12	0.000606421	0.00194687	0	0.998202	1	-0.01	0.999943	1	30.84	2.87	12.07	8.6	6.15	3.86	202475	257574	369885	456326	431338	448448	812161	640958	772048	560809	491698	581016	609138	559511	541444	557719	576741
Q9BRJ6	Uncharacterized protein C7orf50	C7orf50	11	1	2	1	194	22.1	9.64	6.25	6.421	-0.83	9.3327e-06	5.05494e-05	-0.27	0.0329001	0.0715219	-0.96	7.01146e-07	5.78987e-06	-0.05	1	1	-0.05	0.997902	1	11.01	7.27	2.8	7.95	5.06	7.92	233504	216180	267899	130273	130946	147763	185691	196020	193347	106845	124874	119926	124066	112607	115591	131147	113770
P00918	Carbonic anhydrase 2	CA2	6	1	2	1	260	29.2	7.4	3.64	12.854	-0.54	0.348455	0.496462	-0.24	0.980362	1	0	0.987421	1	0.03	0.999983	1	0.51	0.920051	1	44.04	42.01	42.39	25.36	18.65	12.15	55596.2	27078.7	27900.9	13717.6	19234.2	31312	23646.7	22820.2	45803.7	27943.7	38804.8	23991.9	37863.9	28552.4	27168.7	41848.4	39840.8
Q9HB71	Calcyclin-binding protein	CACYBP	43	9	25	9	228	26.2	8.25	60.38	56.145	0.05	0.637211	0.822208	0.7	2.7274e-07	4.69917e-06	0.41	8.95579e-05	0.000371688	-0.33	0.00157625	0.0634282	-0.32	0.00245043	0.0561604	5.16	3.94	6.09	3.32	2.18	4.83	2.88511e+06	2.99664e+06	2.70427e+06	2.99613e+06	3.16032e+06	2.92815e+06	4.76953e+06	4.25195e+06	4.68923e+06	3.8225e+06	3.82449e+06	3.60769e+06	3.15138e+06	3.02719e+06	3.04517e+06	2.98146e+06	3.27381e+06
P27708	CAD protein	CAD	26	39	79	39	2225	242.8	6.46	225.57	270.025	1.26	2.79734e-10	9.94609e-09	1.15	1.39149e-09	7.42126e-08	1.07	3.05191e-09	8.28671e-08	0.03	0.988265	1	0.07	0.798599	1	8.56	4.07	3.3	1.88	1.43	5.03	2.24433e+06	2.66473e+06	2.48645e+06	5.94517e+06	6.27568e+06	5.79802e+06	5.22815e+06	5.51457e+06	5.55802e+06	5.22222e+06	5.2052e+06	5.04676e+06	5.32563e+06	5.322e+06	5.19296e+06	5.4802e+06	5.65626e+06
P27797	Calreticulin	CALR	4	1	1	1	417	48.1	4.44	0	2.447	-1.18	0.0264454	0.0516638	-0.37	0.981995	1	-0.77	0.325874	0.482932	0.26	0.864906	1	0.03	0.940906	1	35.36	5.88	23.31	5.69	12.64	21.77	83805.6	44264.5	93625.1	33656.6	36944	37620.8	64636.4	48204.5	77768.4	44765.6	49282.9	49667.4	51121.6	65959.3	59200.9	50286.7	71292.9
O43852	Calumenin	CALU	13	3	4	3	315	37.1	4.64	11.31	14.788	-0.01	0.999356	1	2.24	5.13439e-07	8.1337e-06	1.43	4.32508e-05	0.000194084	0.4	0.354388	1	0.22	0.862524	1	35.9	4.83	6.17	4.62	5.36	4.33	149617	207178	98305.6	145883	148635	159711	746784	704484	659889	402041	432903	398276	531523	571595	515406	460722	499280
Q13557	Calcium/calmodulin-dependent protein kinase type II subunit delta	CAMK2D	7	3	4	3	499	56.3	7.25	6.28	6.247	-0.4	0.0135835	0.0286344	0.57	0.00140157	0.00496424	-0.01	0.910496	1	0.18	0.901354	1	0.24	0.186466	1	8.64	5.42	5.64	6.97	14.85	3.1	94161.1	92526	107969	71577.1	71088.8	78234.6	139742	153283	138762	96774.8	84460.6	93531.6	82084	109029	105694	111466	110620
Q13555	Calcium/calmodulin-dependent protein kinase type II subunit gamma	CAMK2G	6	2	4	2	558	62.6	7.83	3	8.811	0.4	0.9992	1	1.14	0.136126	0.238556	0.87	0.327442	0.484807	-0.29	0.999999	1	-0.12	1	1	32.91	19.51	28.65	17.85	25.95	10.76	44651.1	24468.4	28408.6	26440	38464.1	37386.2	62706.9	37504	67133	38718.7	51954.6	55041.2	62575	42600	39517.1	47896.6	53141.1
Q86VP6	Cullin-associated NEDD8-dissociated protein 1	CAND1	3	3	7	3	1230	136.3	5.78	4.18	7.693	-1.13			0.36			-0.09			0.55	0.793805	1	0.36	0.658483	1		18.28	22.56	27.32	31.43	16.02	0	58953.3	0	20804.1	30151.3	26843.9	82766.8	52427.8	75510.5	41205.4	71905.2	55547.5	81403.8	92562.4	47896.8	89336.3	66322
P27824	Calnexin	CANX	6	3	7	3	592	67.5	4.6	13.95	13.268	-0.85	0.0105675	0.0229105	0.31	0.500939	0.70284	-0.32	0.800511	1	-0.17	0.903541	1	-0.07	0.998673	1	19.03	11.17	16.39	7.17	6.77	9.41	357599	387285	264547	198127	198974	239602	442081	328765	445504	314253	273433	286195	248625	254414	281767	272732	258315
P07384	Calpain-1 catalytic subunit	CAPN1	4	2	4	2	714	81.8	5.67	2.52	8.596	-0.74	0.519364	0.692485	0.06	0.999842	1	-0.43	0.607386	0.813572	-0.13	0.999693	1	-0.07	0.999829	1	57.65	13.76	32.97	25.57	4.48	34.06	21925.6	0	52100.6	20213.6	18072.7	23705.9	35314	50870.3	26421.1	25072.9	15509.5	25423.9	24166.1	22836.6	22133.9	31846.6	23967.6
P52907	F-actin-capping protein subunit alpha-1	CAPZA1	37	6	13	4	286	32.9	5.69	39.2	41.908	-0.75	1.67344e-06	1.13454e-05	0	0.996354	1	-0.41	0.000784587	0.00242179	0.37	0.00747605	0.173201	0.42	0.00108932	0.0298203	10.78	2.46	4.91	7.59	5.52	1.91	975232	1.20248e+06	1.04913e+06	621735	596165	622850	994114	1.09681e+06	1.04952e+06	734464	790946	854765	1.03886e+06	1.01878e+06	934965	1.05473e+06	1.04279e+06
P47755	F-actin-capping protein subunit alpha-2	CAPZA2	38	6	12	4	286	32.9	5.85	33.26	43.645	-0.78	0.00117825	0.00348465	-0.05	0.999537	1	-0.44	0.102545	0.176453	0.01	1	1	-0.03	0.999942	1	25.85	6.96	13.42	3.53	4.25	2.71	233714	305157	181525	138487	121575	136264	261200	200009	225610	168955	172686	180961	166341	181097	173973	175897	167232
P47756	F-actin-capping protein subunit beta	CAPZB	35	7	10	7	272	30.6	6	28.18	40.335	-0.74	0.000179851	0.000643762	-0.3	0.0177661	0.0417413	-0.71	0.000241045	0.000875632	0.32	0.0615922	0.64209	0.38	0.084273	0.661717	2.4	5.93	14.58	4.74	4.99	10.46	1.78654e+06	1.70487e+06	1.76242e+06	1.03844e+06	1.15698e+06	1.05462e+06	1.43486e+06	1.11403e+06	1.46681e+06	1.05963e+06	1.1579e+06	1.07879e+06	1.45363e+06	1.32399e+06	1.34987e+06	1.40305e+06	1.479e+06
Q86X55	Histone-arginine methyltransferase CARM1	CARM1	19	9	16	9	608	65.8	6.73	43.97	51.24	-0.31	0.000930158	0.00279747	-0.22	0.00388654	0.011452	-0.36	7.35983e-05	0.000314412	0.17	0.0649649	0.650295	0.15	0.0549963	0.504176	2.98	1.48	6.8	2.9	4.53	3.75	2.56702e+06	2.59994e+06	2.45563e+06	2.06514e+06	2.12378e+06	2.07732e+06	1.99445e+06	2.27941e+06	2.19711e+06	2.00407e+06	1.90076e+06	1.99452e+06	2.25117e+06	2.2474e+06	2.0773e+06	2.26929e+06	2.21922e+06
P49589	Cysteine--tRNA ligase, cytoplasmic	CARS1	3	2	5	2	748	85.4	6.76	2.2	7.579	0.02	0.999997	1	0.83	0.0368765	0.0780455	0.07	0.955129	1	0.01	0.999665	1	-0.17	0.989997	1	5.37	11.55	22.74	29.99	12.96	21.81	80102.6	83562.7	75068.3	68517.3	80962.4	86171.8	107038	170565	142317	124340	70682.3	84191.7	76903.1	84946.4	99171.4	104857	74963
P16152	Carbonyl reductase [NADPH] 1	CBR1	37	6	10	6	277	30.4	8.32	28.31	41.336	-0.4	0.00064784	0.00204044	0.57	0.000146927	0.000791525	0.14	0.882793	1	-0.12	0.561554	1	-0.15	0.436724	1	13.47	1.99	1.64	2.12	2.46	6.54	659961	617253	795441	517089	499295	500093	970154	1.00174e+06	980086	738777	708590	729073	647989	680329	669009	654832	703907
P35520	Cystathionine beta-synthase	CBS	25	8	13	8	551	60.5	6.65	36.56	48.331	-0.55	7.07992e-06	3.98869e-05	-0.04	1	1	-0.4	0.000538079	0.00175204	-0.16	0.0554293	0.59959	-0.15	0.0979341	0.731167	4.93	5.42	6.51	2.99	5.49	3.63	1.29434e+06	1.20942e+06	1.33261e+06	882306	905804	815210	1.20252e+06	1.3663e+06	1.26056e+06	984116	971515	1.02811e+06	818759	878679	913248	885863	911955
Q6P1N0	Coiled-coil and C2 domain-containing protein 1A	CC2D1A	2	1	2	1	951	104	8.09	6.02	6.384	-1.38	0.04939	0.088592	-0.24	0.921731	1	-1.02	0.2589	0.399574	-0.13	0.999748	1	0.31	0.999785	1	40.48	33.56	17.24	28.72	23.75	29.38	26391	47558.1	0	13591.3	10647.8	20381.4	22290.5	29969.5	31089.9	17444.9	15385.6	26006.8	15582.8	23251.3	15918.2	21670.9	12281.1
Q5T0F9	Coiled-coil and C2 domain-containing protein 1B	CC2D1B	3	2	4	2	858	94.2	5.26	0	5.278	0.08	0.997725	1	0.35	0.955781	1	0.25	0.997531	1	-0.54	0.852864	1	-0.03	0.99991	1	24.57	18.65	50.68	10.27	36.51	12.46	38374	33601.9	53266.4	40620	42330.3	29459.1	48756.9	30175.3	84493.6	40857.1	45632.6	50219	25836.2	31400.7	50898	48028.1	44539.1
Q8N163	Cell cycle and apoptosis regulator protein 2	CCAR2	1	1	1	1	923	102.8	5.22	1.8	2.506	0.25	0.193951	0.296959	0.36	0.218633	0.354974	0.34	0.143902	0.236928	0.06	0.998543	1	0.06	0.999094	1	41.37	10.7	17.17	4.62	3.87	3.36	135741	58160.4	139847	160961	147912	182630	183146	130793	173704	171809	175409	160434	189565	176496	178557	178550	175330
Q96S94	Cyclin-L2	CCNL2	2	1	1	1	520	58.1	10.26	2.23	3.583	-1.26	0.0218565	0.0434954	-0.33	0.424354	0.613339	-1.06	0.0328152	0.0648211	0.33	0.913134	1	0.67	0.351352	1	26.77	25.79	27.69	27.85	8.98	7.97	119984	95287.6	69220.4	37864	59126.2	39786.1	75921	44896.6	77119.8	35953.5	62338.4	45551	51092.7	61163.1	57238.9	72532.2	63193.6
P78371	T-complex protein 1 subunit beta	CCT2	20	7	12	7	535	57.5	6.46	37.69	45.554	-0.56	9.44642e-06	5.05494e-05	-0.03	0.796009	1	-0.56	1.24883e-05	6.45363e-05	0.07	0.545761	1	0.05	0.960595	1	6.84	6.38	5.23	4.46	4.61	6.06	886891	774936	817205	496681	552896	558579	731330	802290	801492	557145	513953	554239	616178	582317	562628	589964	574185
P49368	T-complex protein 1 subunit gamma	CCT3	17	6	9	6	545	60.5	6.49	22.24	26.294	-0.81	3.48023e-11	1.74011e-09	0.05	0.26134	0.412371	-0.62	2.84213e-09	7.98787e-08	0.26	2.33523e-05	0.00261026	0.41	3.30671e-07	5.43127e-05	3.76	2.93	1.33	2.88	1.79	1.67	1.34379e+06	1.42111e+06	1.44462e+06	810544	785467	832934	1.4752e+06	1.45049e+06	1.4893e+06	969069	921332	923366	1.14227e+06	1.10689e+06	1.10811e+06	1.19558e+06	1.22975e+06
P50991	T-complex protein 1 subunit delta	CCT4	42	16	36	16	539	57.9	7.83	94.03	103.448	-0.31	0.018535	0.0377303	0.15	0.410263	0.595122	-0.16	0.459758	0.644385	0.12	0.940307	1	0.28	0.0642808	0.560608	6.1	7.71	13.55	4.96	5.87	2.85	3.1888e+06	3.0594e+06	3.44668e+06	2.32079e+06	2.70365e+06	2.58041e+06	3.53799e+06	3.24698e+06	4.21552e+06	3.0291e+06	2.85733e+06	2.74579e+06	3.17662e+06	3.11002e+06	2.83952e+06	3.62024e+06	3.43711e+06
P48643	T-complex protein 1 subunit epsilon	CCT5	47	22	54	22	541	59.6	5.66	136.07	155.906	-0.38	6.89049e-05	0.000277702	0.08	0.0882224	0.167662	-0.4	3.07162e-05	0.000144728	-0.11	0.172337	1	-0.11	0.0821939	0.648017	4.31	4.14	4.12	2.39	4.68	0.53	5.0914e+06	5.15077e+06	4.75145e+06	3.87197e+06	4.17017e+06	3.89921e+06	5.29389e+06	5.38648e+06	5.72186e+06	3.84271e+06	4.0114e+06	3.85851e+06	3.80264e+06	3.57144e+06	3.47331e+06	3.5805e+06	3.54307e+06
P40227	T-complex protein 1 subunit zeta	CCT6A	44	16	41	16	531	58	6.68	106.47	115.943	-0.71	1.89911e-09	5.73315e-08	0.01	0.999333	1	-0.49	8.5014e-08	1.08954e-06	-0.1	0.132147	1	-0.11	0.0333491	0.357234	2.91	2.94	2.78	1.86	2.97	3.18	5.55624e+06	5.85552e+06	5.83582e+06	3.55152e+06	3.57978e+06	3.74901e+06	5.60707e+06	5.88732e+06	5.88399e+06	4.21334e+06	4.06216e+06	4.16605e+06	4.0099e+06	3.8889e+06	3.77897e+06	3.68436e+06	3.85164e+06
Q99832	T-complex protein 1 subunit eta	CCT7	53	19	48	19	543	59.3	7.65	125.64	148.504	-0.54	1.40254e-06	9.84236e-06	0.04	0.999948	1	-0.53	3.31198e-06	2.12232e-05	-0.13	0.0704155	0.684425	-0.16	0.0230943	0.284438	6.68	1.76	4.64	5.16	2.26	2.57	6.96358e+06	6.09348e+06	6.50056e+06	4.34983e+06	4.49113e+06	4.47902e+06	6.21074e+06	6.69084e+06	6.77411e+06	4.84073e+06	4.49327e+06	4.39043e+06	4.11412e+06	4.00031e+06	4.18379e+06	4.03142e+06	4.09486e+06
P50990	T-complex protein 1 subunit theta	CCT8	29	16	27	16	548	59.6	5.6	71.27	91.902	-0.68	2.07746e-09	6.15544e-08	0.15	0.00870275	0.0225679	-0.45	2.21952e-07	2.1902e-06	-0.13	0.0187811	0.330113	-0.03	0.866004	1	2.23	2.28	6.16	1.82	0.99	1.23	4.69448e+06	4.5611e+06	4.49376e+06	2.8522e+06	2.74771e+06	2.86479e+06	4.823e+06	5.44558e+06	5.05367e+06	3.39159e+06	3.33608e+06	3.27063e+06	3.04227e+06	3.04672e+06	2.99286e+06	3.1977e+06	3.27299e+06
O75794	Cell division cycle protein 123 homolog	CDC123	3	1	2	1	336	39.1	4.81	0	1.855	6.64			6.64			6.64			0.86	0.668915	1	0.77					1.72	67.1	103.99		0	0	0	7176.54	0	0	7931.76	0	7740.81	11281.2	5595.88	2679.58	5679.27	43048.2	10148	9563.06	0
Q13042	Cell division cycle protein 16 homolog	CDC16	2	1	1	1	620	71.6	5.85	2.36	3.519	0.38	0.84583	1	1.35	0.0119014	0.0293861	0.45	0.602669	0.808606	0.24	0.99885	1	0.2	0.970627	1	36.04	7.61	12.05	6.28	35.95	4.13	22413.3	37746	0	33661.5	37932	38949.7	75037	60083.3	74224	39702.3	43224.1	38298.1	49240.5	23343	46841.7	45632.4	48378.6
O60508	Pre-mRNA-processing factor 17	CDC40	7	3	6	3	579	65.5	7.06	17.84	16.637	-0.04	0.999166	1	0.75	0.000116017	0.000667732	0.2	0.259495	0.399723	-0.08	0.670321	1	0.01	1	1	5.86	10.98	6.85	13.26	3.98	9.62	207421	184428	196801	171019	191479	213163	311684	329995	356981	267514	207201	225407	212807	198536	212969	212351	226765
P60953	Cell division control protein 42 homolog	CDC42	14	2	3	2	191	21.2	6.55	10.44	13.265	-0.13	0.566052	0.746032	0.08	0.999887	1	-0.1	0.780079	0.98323	0.47	0.0365485	0.476943	0.5	0.032987	0.355286	16.83	17.45	11.33	5.22	6.92	3.43	123152	132629	168273	99574.6	121331	141744	139946	129659	161552	123906	117756	130711	185795	171772	161934	179287	175064
O75419	Cell division control protein 45 homolog	CDC45	12	5	9	5	566	65.5	5.53	16.73	21.687	0.45	0.019836	0.0399973	0.94	0.000140427	0.000766837	0.46	0.00503483	0.0123898	0.16	0.999057	1	0.08	1	1	27.11	10.17	1.06	11.69	2.96	5.05	128785	132140	77553.9	187188	175952	152889	244398	249619	246859	214562	175030	177663	200200	198643	189447	200319	181679
Q99459	Cell division cycle 5-like protein	CDC5L	7	4	8	4	802	92.2	8.18	20.28	29.226	-1.41	3.85811e-05	0.000170524	-0.27	0.888443	1	-1.23	0.000222809	0.000816796	-0.03	0.999918	1	0.25	0.873085	1	19.94	17.2	7.21	7.11	9.51	7.47	446100	437823	305225	141059	164695	198601	365597	363564	320897	181429	186415	207117	182937	207326	172567	227582	221073
Q6P1J9	Parafibromin	CDC73	19	8	15	8	531	60.5	9.61	19.22	33.266	-0.45	0.000423863	0.00140701	0.65	0.000112847	0.000654185	0.23	0.507953	0.7015	-0.2	0.271561	1	-0.19	0.334983	1	7.47	4.29	2.72	5.26	12.24	4.09	505992	500176	570943	371393	353151	384717	760867	796156	799256	591794	602724	545325	575214	514243	449647	517585	534857
O14735	CDP-diacylglycerol--inositol 3-phosphatidyltransferase	CDIPT	16	3	4	3	213	23.5	8.03	4.94	8.548	0.25	0.0523271	0.093337	0.56	0.00155316	0.00535572	0.35	0.0132612	0.0284779	0.06	0.9965	1	0.06	1	1	24.21	1.41	2.48	4.01	3.27	8.08	223281	143131	229200	262697	265416	270118	316109	329942	330282	277455	300085	284918	296640	293020	311574	259327	297151
P06493	Cyclin-dependent kinase 1	CDK1	15	3	3	2	297	34.1	8.4	6.28	13.589	-0.6	0.00788492	0.0177939	-0.06	0.975325	1	-0.5	0.0899433	0.160277	0.07	1	1	0.17	0.979935	1	32.41	21.69	9.35	10.03	7.99	5.61	156313	86587.8	99834.8	45296.6	69634.1	65657.3	96067.6	110911	93585.9	66802.4	70607.4	80910.7	73909.8	78585.5	66968.4	79371.4	84727.5
P11802	Cyclin-dependent kinase 4	CDK4	12	3	7	2	303	33.7	7.01	21.84	15.335	-1.14	3.95401e-05	0.000174281	-0.53	0.0199138	0.0464462	-1.02	0.000225638	0.000823399	-0.02	0.999998	1	-0.04	0.99994	1	18.7	9.66	10.36	6.33	12.56	8.56	294875	374758	431503	148915	170067	180489	219875	267985	260252	202048	179168	184731	213522	167467	181831	203008	179979
Q00535	Cyclin-dependent kinase 5	CDK5	11	3	3	2	292	33.3	7.66	5.86	10.125	-0.51	0.000211911	0.000743549	0.16	0.914845	1	-0.46	0.00101197	0.00303023	-0.11	0.578711	1	-0.15	0.280314	1	9.61	2.69	11.7	5.69	4.97	4.09	416720	430928	497461	290680	305819	303001	416973	527641	482802	340130	312515	305805	275621	304387	289194	267265	281766
O95674	Phosphatidate cytidylyltransferase 2	CDS2	9	2	3	2	445	51.4	7.09	2.7	10.488	6.64			6.64			6.64			-0.36	0.848313	1	-0.86	0.883293	1		50.56		26.85	33.21	90.02	0	0	0	14079.6	7616.45	22460.2	0	0	8048.19	17338.9	18077.3	27429.8	8824.06	14120.4	17796.1	35735.5	6986
Q92879	CUGBP Elav-like family member 1	CELF1	6	2	3	2	486	52	8.46	9.39	14.215	-0.58	0.314564	0.453018	0.12	0.916365	1	-0.29	0.882859	1	-0.24	0.983627	1	-0.28	0.965203	1	33.91	21.68	9.52	8.66	13.3	6.19	153626	119328	75135.1	98310.8	80079.4	63382.5	117840	142556	129408	97714.4	100406	85097.4	75674.4	82906	97967.5	80725.3	80246.1
Q9NSP4	Centromere protein M	CENPM	7	1	1	1	180	19.7	7.2	0	3.542	6.64			6.64			6.64			-0.52	0.999763	1	0.12	0.839462	1		69.43	19.25	58.52	9.28	72.12	0	0	0	6875.44	4581.42	16933.1	15573.9	11061.6	11638.9	16839.9	16074.8	4002.45	10110.3	12180.8	11194	30746.1	9978.09
Q96G23	Ceramide synthase 2	CERS2	6	2	3	2	380	44.8	8.98	7.17	7.519	-0.86	0.000124804	0.000466555	0.79	0.000295543	0.00137063	0.15	0.708379	0.916659	0.2	0.830493	1	0.22	0.558185	1	12.81	9.71	14.44	6.62	5.43	14.69	328584	376763	291880	153477	181337	183603	567820	703362	540576	365800	405625	359649	442303	421128	396706	386013	513325
Q9Y6A4	Cilia- and flagella-associated protein 20	CFAP20	42	6	9	6	193	22.8	9.76	9.61	20.439	-0.53	0.420532	0.585088	0.15	0.445869	0.639238	-0.18	0.983727	1	-0.29	0.261477	1	-0.29	0.310749	1	24.48	3.48	11.57	14.04	12.84	5.07	155517	252336	241075	163661	166422	174907	267213	233978	295340	267048	212790	209682	197893	152923	174640	186808	174583
P23528	Cofilin-1	CFL1	49	8	33	5	166	18.5	8.09	58.13	50.246	-0.76	1.05714e-07	1.16649e-06	0.22	0.199892	0.3304	-0.43	6.37321e-05	0.000275199	-0.11	0.158061	1	-0.06	0.727966	1	9.29	1.68	1.05	4.64	3.82	6.01	1.9524e+06	1.97599e+06	2.29736e+06	1.16856e+06	1.16332e+06	1.13259e+06	2.30811e+06	2.31436e+06	2.26974e+06	1.58074e+06	1.4649e+06	1.45596e+06	1.38352e+06	1.28512e+06	1.35949e+06	1.50754e+06	1.40101e+06
Q9Y281	Cofilin-2	CFL2	29	4	7	1	166	18.7	7.88	20.65	27.738	-0.7	0.00910213	0.020227	0.46	0.153303	0.264031	-0.21	0.756153	0.959111	-0.04	0.998233	1	0.01	0.999962	1	13.25	17.82	17.39	13.96	17.43	8.48	45687	36888.2	36326.5	22724.8	19808	28075.8	50890.2	65757.5	47959.3	30154.7	31972.5	39067.7	31071.9	38362.4	27308	35939	30501.9
Q13112	Chromatin assembly factor 1 subunit B	CHAF1B	10	4	7	4	559	61.5	7.5	14.71	17.338	-0.02	0.999524	1	0.38	0.155799	0.266894	0.14	0.850668	1	0.13	0.99971	1	0.09	1	1	14.98	7.31	7.02	9.86	12.27	6.24	361267	477458	386220	378122	380370	429358	471045	502680	541805	497786	418890	424327	473666	463798	376097	413906	450901
Q96JM3	Chromosome alignment-maintaining phosphoprotein 1	CHAMP1	2	2	2	2	812	89	8.44	0	2.131	-0.2	0.905977	1	0.71	0.085986	0.163783	0.67	0.153492	0.251941	-0.38	0.562156	1	-0.37	0.766338	1	20.74	5.67	30.43	10.28	6.79	16.65	0	25832.3	34712.8	26666	23927.5	26128.2	65905.5	49118.2	35434	47611.6	49638	40632.6	33489.2	38344.6	36538.4	45321.8	36840.5
Q12873	Chromodomain-helicase-DNA-binding protein 3	CHD3	4	6	7	1	2000	226.5	7.3	16.86	28.934	-1.48	0.000196028	0.000693905	-0.69	0.0348562	0.0752416	-1.67	0.000133384	0.000525016	0.18	0.924566	1	0.02	0.996586	1	26.43	23.55	17.96	3.1	11.44	29.63	104652	172830	122995	44236.1	30685.5	49684.3	57471.4	82272.1	76179.2	38706.9	40091.6	37690.6	51781.7	43763.6	41919.2	57535.3	39126.5
Q14839	Chromodomain-helicase-DNA-binding protein 4	CHD4	15	19	26	14	1912	217.9	5.86	64.01	110.218	0	1	1	0.69	2.15509e-07	4.00948e-06	0.41	7.98889e-05	0.000338577	-0.08	0.469861	1	-0.12	0.135199	0.876985	4.89	7.23	1.55	0.82	3.43	5.12	999455	935869	909277	939090	882109	1.01834e+06	1.50474e+06	1.50768e+06	1.54692e+06	1.24179e+06	1.25362e+06	1.23342e+06	1.17729e+06	1.19358e+06	1.11782e+06	1.14459e+06	1.06204e+06
O96017	Serine/threonine-protein kinase Chk2	CHEK2	9	2	2	2	543	60.9	5.91	2.64	11.591	6.64			6.64			6.64			0.79	0.845528	1	0.38	0.96143	1		51.09	13.13	63.21	17.98	38.21	0	0	0	0	7080.79	15091.2	28895	29661.5	36452.6	30024.4	8933.02	13613.2	23484.5	17147.5	24214.7	28450.2	13696.3
Q8IWX8	Calcium homeostasis endoplasmic reticulum protein	CHERP	2	1	2	1	916	103.6	9.04	4.56	3.645	-1.56	2.4496e-05	0.000117346	-0.55	0.134429	0.2361	-1.29	0.000470602	0.00156088	0.02	0.986198	1	0.45	0.359806	1	27.04	21.85	2.69	16.66	17.48	9.04	89999.8	152960	111789	39214.7	25656	37937.5	76525.9	79675.4	75754.1	55196.7	39710.5	45719.7	46403.4	61796.8	46057	62559.4	57553.5
P24386	Rab proteins geranylgeranyltransferase component A 1	CHM	1	1	2	1	653	73.4	4.75	0	2.934	6.64			6.64			6.64			0.27	0.999632	1	-0.89				40.3	50.66	38.29	37.36		0	0	0	6510.74	11736.6	5823.77	19639.4	0	9280.34	15432.2	11072.5	6905.3	13345.8	15512.8	6939.96	0	5980.15
Q9UHD1	Cysteine and histidine-rich domain-containing protein 1	CHORDC1	42	8	16	8	332	37.5	7.87	58.9	72.209	0.18	0.00215169	0.00587492	0.79	3.74239e-09	1.81449e-07	0.57	1.37734e-07	1.47156e-06	-0.13	0.0571566	0.608461	-0.18	0.00457019	0.0909884	5.66	3.21	3.68	1.87	1.72	3.98	1.01562e+06	1.09483e+06	1.13603e+06	1.23662e+06	1.24391e+06	1.31019e+06	1.96014e+06	1.82105e+06	1.89565e+06	1.62103e+06	1.64778e+06	1.58734e+06	1.43956e+06	1.48355e+06	1.48332e+06	1.34105e+06	1.44404e+06
Q9Y3Y2	Chromatin target of PRMT1 protein	CHTOP	6	1	1	1	248	26.4	12.23	2.5	4.334	-1.21	1.84819e-07	1.8835e-06	-0.43	0.00603868	0.0165772	-1.31	6.3644e-08	9.0228e-07	0.1	0.996628	1	-0.01	0.98522	1	5.74	2.09	1.49	4.06	12.86	11.73	490273	522303	465929	212111	214801	206198	363512	372973	363515	185426	197392	200342	220570	211388	171868	229959	183971
O76071	Probable cytosolic iron-sulfur protein assembly protein CIA	CIAO1	7	1	2	1	339	37.8	4.97	6.17	10.004	6.64			6.64			6.64			0.07	0.999709	1	-0.19	0.999991	1		24.99	20.19	22.61	32.39	49.91	0	0	0	17267.3	11559.4	11377.8	10890.4	0	14517	13379.8	21284	18141.4	24850.5	18989.3	12654	29810.7	15934.5
Q6FI81	Anamorsin	CIAPIN1	5	1	1	1	312	33.6	5.62	0	2.933	-1.11	0.0415091	0.0763385	-0.07	0.885985	1	-0.74	0.379713	0.550498	0.06	0.999724	1	0.18	0.99725	1	27.98	29.65	30.87	18.38	10.12	13.99	46781.5	0	69853.8	26445.1	19759.2	35910.7	30369.8	54303	56652.1	32247.1	34126.5	44877.9	38086.3	31104.8	35538.4	35509.7	46463.4
Q14011	Cold-inducible RNA-binding protein	CIRBP	12	1	2	1	172	18.6	9.51	2.62	7.209	-0.23	0.986872	1	0.63	0.116224	0.209649	0.3	0.889188	1	0.06	0.960819	1	-0.28	0.997137	1	32.94	1.4	30.89	12.39	11.93	31.63	21364.2	31894.2	42364	27571.7	26814	27261.1	49266.8	73439.6	41001.6	32512.3	39309.8	41478.7	50117.5	40996	41034	48139.6	32287.8
Q14008	Cytoskeleton-associated protein 5	CKAP5	1	2	4	2	2032	225.4	7.8	0	5.334	6.64			6.64			6.64			1.02	0.192326	1	0.38	0.829902	1		42.52	9.78	43.9	18.06	23.58	0	0	0	8464.6	20694.5	14043.3	11941.1	10853.7	9815.79	27691.5	15450.2	12332.6	38102.7	31435.3	26578.3	29235.7	19585.9
O14967	Calmegin	CLGN	3	1	2	1	610	70	4.69	0	4.656	-1.2	0.181054	0.28016	0.34	0.999164	1	-0.34	0.999867	1	0.49	0.999258	1	0.32	0.999002	1	55.78	58.5	19.27	30.23	26.92	7.97	0	53372	23177.6	15304.2	7284.62	26260.7	44389.7	31253.6	44936.9	44945.4	27221.9	27790	45668.9	39023.3	26112.9	34772.4	39616.1
Q9Y696	Chloride intracellular channel protein 4	CLIC4	12	3	5	3	253	28.8	5.59	4.67	10.131	6.64			6.64			6.64			0.06	0.901054	1	-1.1	0.658335	1		31.78	36.06	11.73	63.04	62.2	0	0	0	10960.8	6053.15	11584.2	8250.6	0	13899	24794	20703.9	20071.7	27666.8	21641.1	5427.5	22888	9654.97
Q14677	Clathrin interactor 1	CLINT1	28	13	26	13	625	68.2	6.42	69.52	80.326	1.65	5.13078e-09	1.32407e-07	2.34	5.28464e-11	4.45022e-09	2.24	7.90839e-11	3.61978e-09	-0.11	0.473428	1	-0.05	0.999902	1	12.04	1.84	7.16	8.51	3.53	9.97	561374	459041	577076	1.73291e+06	1.75788e+06	1.79719e+06	2.67824e+06	2.84633e+06	3.08718e+06	3.02371e+06	2.65948e+06	2.58579e+06	2.50799e+06	2.34139e+06	2.46157e+06	2.57118e+06	3.03141e+06
P49760	Dual specificity protein kinase CLK2	CLK2	4	1	1	1	499	60.1	9.66	0	2.348	6.64			6.64			6.64			0.77	0.287784	1	-0.24	0.96226	1		18.82	5.83	38.98	19.45	26.89	0	0	0	0	8444.81	11037	18402.8	20544.5	20199.9	14403.8	11774	24192.8	19882	29477.6	24637.1	18870.2	12122.9
Q00610	Clathrin heavy chain 1	CLTC	40	48	95	48	1675	191.5	5.69	236.96	323.662	-0.02	0.990015	1	0.62	1.58975e-08	5.19101e-07	0.12	0.00852115	0.0191189	0.05	0.997253	1	-0.01	0.999184	1	5.4	1.29	2.21	3.41	3.16	3.11	5.97219e+06	5.43448e+06	5.98013e+06	5.80729e+06	5.88689e+06	5.95924e+06	8.88498e+06	9.26097e+06	9.19819e+06	6.50164e+06	6.77866e+06	6.33692e+06	6.74333e+06	6.73608e+06	6.37777e+06	6.68862e+06	6.45577e+06
O75153	Clustered mitochondria protein homolog	CLUH	2	2	2	2	1309	146.6	6.13	2	2.995	-0.38	0.253747	0.376618	0.26	0.583625	0.796758	-0.31	0.424519	0.603442	0.09	0.995318	1	0.1	0.994437	1	10.19	4.14	17.67	10.9	3	6.26	144929	119227	140548	107306	108283	115667	124760	176130	168070	113225	127571	102716	114881	120884	121212	125655	111076
Q8NFW8	N-acylneuraminate cytidylyltransferase	CMAS	18	6	8	6	434	48.3	7.93	4.31	13.561	0.05	0.759647	0.938954	0.17	0.430162	0.620053	0.03	0.712409	0.918904	-0.21	0.761	1	-0.33	0.899814	1	44.04	8.6	8.69	4.31	29.84	7.13	163470	61988.8	150011	139905	155349	166239	168419	163775	192104	164148	151629	153570	133094	80650	150065	121925	135679
P30085	UMP-CMP kinase	CMPK1	20	3	5	3	196	22.2	5.57	9.69	12.041	0.33	0.956381	1	0.28	0.874339	1	0.33	0.77719	0.98036	-0.14	0.918719	1	-0.15	0.871934	1	30.32	17.08	29.85	1.29	12.23	11.04	83611.5	0	54086.1	63147.6	87990.6	84305.2	81568.4	60061.6	109978	85582.2	83414.6	84306.9	76303	79745.7	62856.4	75834.1	76126.5
Q8N1G2	Cap-specific mRNA (nucleoside-2'-O-)-methyltransferase 1	CMTR1	22	13	21	13	835	95.3	7.05	49.62	55.809	0.23	0.186635	0.287407	0.4	0.00104264	0.00389772	0.39	0.00244711	0.00656662	-0.01	0.998829	1	-0.01	0.980511	1	10.41	3.52	4.68	1.93	4.09	5.17	1.02062e+06	1.23311e+06	1.05195e+06	1.23585e+06	1.27411e+06	1.18748e+06	1.38818e+06	1.38244e+06	1.50061e+06	1.37445e+06	1.41909e+06	1.37099e+06	1.31094e+06	1.42261e+06	1.3634e+06	1.36084e+06	1.4085e+06
P62633	CCHC-type zinc finger nucleic acid binding protein	CNBP	17	2	2	2	177	19.5	7.71	4.3	10.997	-1.29	0.00667983	0.0154224	0.31	0.888751	1	-0.37	0.714968	0.921463	1.2	0.00654923	0.161513	1.33	0.00136949	0.0337409	21.67	24.39	29.88	9.67	15.44	0.86	33687.9	0	45879.5	13963.4	22131.7	16071.9	63696.9	34432.9	48769.4	27775.3	33674.3	30338.2	72057.2	69511.1	53531.9	75502	76439
Q96KP4	Cytosolic non-specific dipeptidase	CNDP2	5	2	4	2	475	52.8	5.97	5.07	7.982	0.21	0.926255	1	0.67	0.537438	0.745795	0.29	0.829748	1	0.03	1	1	-0.31	0.991011	1	69.95	13.26	18.73	18.08	19.15	15.58	128017	25040.4	68618.4	70828.9	79587.6	92163.7	109119	81708.4	119076	105035	73941.5	84086.9	85910.3	71385.3	104742	65934.5	86659.6
Q9P003	Protein cornichon homolog 4	CNIH4	14	1	2	1	139	16.1	6.65	8.76	8.216	-0.19	0.999352	1	0.66	0.0154705	0.0369445	0.19	0.471688	0.659375	0.07	0.958034	1	0.14	0.834255	1	28.66	11.5	17.94	11.64	7.81	5.9	96034.1	55857	98401.2	84032.5	75701.4	95170.1	164930	115073	151498	109516	114538	91283.1	127651	115179	109737	118326	120556
A5YKK6	CCR4-NOT transcription complex subunit 1	CNOT1	2	3	4	3	2376	266.8	7.11	1.6	6.524	0.15	0.968988	1	0.31	0.270983	0.423825	0.52	0.164916	0.266595	0.07	0.999564	1	-0.01	0.999997	1	11.63	17.54	23.28	6.33	12.31	17.7	0	104384	88516.2	106455	90326.7	128178	116344	172588	119233	150765	137978	133626	165886	144890	129880	166181	116790
Q9UIV1	CCR4-NOT transcription complex subunit 7	CNOT7	7	1	1	1	285	32.7	4.84	0	3.111	6.64			6.64			6.64			-0.53	0.974406	1	-0.11	0.947714	1		28.97	57.55	55.31	40.09	14.49	0	0	0	7153.74	0	4721.32	0	30129.1	12699.3	4315.82	16413.3	13759	9519.31	4585.69	10986	12744.4	11784.6
P09543	2',3'-cyclic-nucleotide 3'-phosphodiesterase	CNP	3	1	2	1	421	47.5	9.07	5.57	4.971	0.27	0.744017	0.926554	1.05	0.00137349	0.00490533	0.42	0.20185	0.317647	0.13	0.997575	1	0.03	0.999975	1	11.4	12.36	1.78	13.98	23.81	2.29	0	26582.9	31246.4	34823.2	30097.5	38609.1	59199.7	59630.4	61229.5	35298.8	38463.1	46166.4	45613.8	42029.9	28204.2	37967.3	39673.7
Q13057	Bifunctional coenzyme A synthase	COASY	3	1	1	1	564	62.3	6.99	0	1.95	-1.56	0.472359	0.642119	-1.43	0.801814	1	-1.84	0.653331	0.86285	0.77	0.961419	1	0.78	0.935925	1	58.52	79.64	25.23	46.44	15.57	28.2	72403.3	62000.4	16887.1	43598.4	6263.42	20980.8	18653.1	30650.9	22969.3	34007.4	15178.3	17356.7	26094.9	35484.1	29686	42795.7	25042
Q8NBJ5	Procollagen galactosyltransferase 1	COLGALT1	8	5	7	5	622	71.6	7.31	18.79	22.207	-0.2	0.572832	0.753453	0.01	0.980946	1	-0.22	0.385329	0.557631	-0.03	0.987566	1	-0.08	0.99994	1	8.93	6.64	1.51	0.98	5.83	13.35	562866	642572	670505	560909	603320	528628	649237	660054	640499	557303	546526	551061	498190	538471	559183	516363	648126
Q9H0A8	C	COMMD4	5	1	4	1	199	21.8	7.31	2.38	4.138	-1.51			-0.84			-0.51			-0.84	0.252872	1	-0.62	0.856739	1		40.11	10.18	18.59	46.62	36.78	34965.9	0	0	11886.8	12318.2	23034.5	19154	22940.4	19511.5	29277.8	20115.2	24541.2	20251.9	7386.41	13753.2	15990.3	26386.1
P53621	Coatomer subunit alpha	COPA	33	30	47	30	1224	138.3	7.66	124.97	159.476	0.11	0.00897103	0.020019	0.73	3.10929e-12	6.81357e-10	0.37	2.14701e-08	3.95346e-07	-0.02	0.983522	1	-0.05	0.579148	1	0.91	2.64	1.47	2.53	2.1	0.24	2.82561e+06	2.83874e+06	2.78948e+06	2.92155e+06	3.06188e+06	3.05671e+06	4.64871e+06	4.78151e+06	4.68157e+06	3.66347e+06	3.64222e+06	3.49619e+06	3.72415e+06	3.58234e+06	3.60361e+06	3.51929e+06	3.50632e+06
P53618	Coatomer subunit beta	COPB1	29	21	52	21	953	107.1	6.05	87.86	124.155	0.97	2.882e-09	8.08983e-08	0.63	4.69984e-07	7.59571e-06	0.82	2.58346e-08	4.45022e-07	0.06	0.707501	1	0.03	0.998882	1	6.69	2.22	2.19	4.43	2.11	4.86	1.80311e+06	1.84645e+06	2.04137e+06	3.5544e+06	3.71445e+06	3.61763e+06	2.86201e+06	2.79256e+06	2.91732e+06	3.25259e+06	3.34672e+06	3.06623e+06	3.38768e+06	3.44623e+06	3.30416e+06	3.37525e+06	3.3305e+06
P35606	Coatomer subunit beta'	COPB2	5	4	4	4	906	102.4	5.27	7.04	11.489	-0.18	0.0417803	0.0767492	0.28	0.235724	0.376031	-0.11	0.431104	0.610635	0.17	0.357041	1	0.11	0.73012	1	10.2	7.4	11.41	1.09	1.06	1.17	393595	374935	454462	305182	346605	349182	476757	516281	410620	364553	359417	367235	408886	414577	406087	394368	398453
O14579	Coatomer subunit epsilon	COPE	16	3	3	3	308	34.5	5.12	5.75	14.04	-0.49	0.045808	0.0830042	-0.36	0.383796	0.564405	-0.74	0.0211977	0.0440451	-0.07	0.835946	1	-0.23	0.989377	1	21.69	17.72	1.47	6.91	18.75	18.78	50266.5	77362	61035.3	31658.7	44222.3	43479.1	46539.9	47494.3	47892.1	34827.1	36539.2	39868.1	34857.9	25134.3	36100.4	42076.5	30585.6
Q9Y678	Coatomer subunit gamma-1	COPG1	12	7	10	6	874	97.7	5.47	16.5	28.272	-0.22	0.450244	0.615719	0.45	0.0281399	0.0624463	0.11	0.991043	1	0.22	0.302837	1	0.48	0.013237	0.20225	16.34	9.38	9.26	4.35	8.79	9.04	136984	171046	125660	115344	117957	136551	180326	214377	187375	157645	147801	145279	198238	169960	171785	206437	194196
Q9UBF2	Coatomer subunit gamma-2	COPG2	11	6	6	5	871	97.6	5.81	9.9	21.614	1.06	0.108626	0.178442	1.77	0.0034505	0.0104561	1.55	0.0123266	0.0266494	0.4	0.807064	1	0.51	0.655743	1	59.93	16.88	20.7	3.94	14.37	14.55	27369	37463.5	82713.8	78197.7	73289.2	99867.2	108129	128195	162562	106750	109910	115370	168520	144704	126505	132854	156853
P61201	COP9 signalosome complex subunit 2	COPS2	3	1	1	1	443	51.6	5.53	0	2.999	6.64			6.64			6.64			1.05	0.218869	1	1.13	0.20293	1		17.29	29.33	48.92	7.74	18.29	0	0	0	9903.67	13856.2	13278.2	16169	29843.9	24441.9	8042.63	9281.01	18810.4	20137.5	17276.3	19228.8	22215.6	15376.1
P61923	Coatomer subunit zeta-1	COPZ1	6	1	1	1	177	20.2	4.81	2.87	4.667	-0.22	0.424402	0.588441	0.02	0.947109	1	-0.08	0.996364	1	0.01	0.999235	1	0	0.999988	1	5.77	11.2	18.23	11.86	7.06	3.72	110969	107149	119818	95099.2	84103.2	105348	112567	83528.1	119796	104772	122593	97648	105401	111833	97071.8	103626	111008
P57737	Coronin-7	CORO7	3	1	1	1	925	100.5	5.8	3.01	5.029	-1.46	0.00127497	0.00371575	-0.78	0.391057	0.573503	-1.44	0.0025094	0.00671129	0.34	0.809333	1	-0.13	0.999404	1	20.29	24.79	27.43	5.51	7.85	33.26	63993.6	57663	42407.9	14978.9	20947.7	24983.8	50682.5	31431.4	33486	22729.1	21316.7	20377.2	28843	24640.2	27008.2	32515.1	18478.2
Q14019	Coactosin-like protein	COTL1	42	4	9	4	142	15.9	5.67	23.45	30.225	0.29	0.432014	0.597427	0.33	0.539845	0.747837	0.51	0.107403	0.183238	-0.17	0.861165	1	-0.12	0.870269	1	25.9	10.97	3.26	6.64	2.88	7.08	210565	182304	296580	257362	306932	253168	264294	275833	258847	317939	299851	278299	275181	259798	266959	275995	282197
Q7KZN9	Cytochrome c oxidase assembly protein C	COX15	4	1	1	1	410	46	9.82	0	2.852	-0.85			0.29			-0.61			-0.78	0.219316	1	-0.4	0.977827	1				28.79	16.19	2.28	0	26364.7	0	0	0	14580.3	0	32205	0	10190.7	18180.6	17314.2	7719.94	10596.8	10072.5	12828.8	13426.5
Q99829	Copine-1	CPNE1	11	4	7	4	537	59	5.83	18.46	19.477	0.37	0.986101	1	0.27	0.999343	1	0.63	0.335171	0.495793	-0.06	0.999577	1	0.11	0.808799	1	29.81	15.68	8.49	13.43	3.89	11.58	78723.6	70478.4	120462	106561	78562.1	101892	95135.7	96649.7	82516.2	98025	121799	127228	116595	117112	124903	152835	122384
O75131	Copine-3	CPNE3	4	1	1	1	537	60.1	5.85	3.18	5.613	-1.51	0.0091947	0.0203761	-0.15	0.989763	1	-0.32	0.792303	0.995165	0.01	0.999982	1	0.21	0.807333	1	16.08	13.25	9.24	45.71	27.24	7.82	27982.7	35162.2	0	11017.6	9326.07	12182.9	29291.4	28227.5	24480.8	36422.7	13554.4	25067.2	25196.4	30915.3	17579.9	28978.1	28768.3
Q10570	Cleavage and polyadenylation specificity factor subunit 1	CPSF1	8	7	10	7	1443	160.8	6.4	22.89	37.127	0.75	0.00676024	0.0155856	1.45	1.90844e-05	0.000147513	1.24	0.000156543	0.000604293	0.15	0.96961	1	0.12	0.85922	1	31.32	7.26	10.21	10.61	5.74	7.53	130598	68186.4	100152	160125	167999	184432	320806	273259	267348	256654	207388	237092	263063	266611	239542	292297	257770
Q16630	Cleavage and polyadenylation specificity factor subunit 6	CPSF6	5	1	1	1	551	59.2	7.15	0	2.771				6.64			6.64			0.69	0.341228	1	-6.64					40.11	15.74	33.26		0	0	0	0	0	0	10656.3	19094.8	0	7573.31	6056.72	5654.14	0	7663.56	12376.2	0	0
Q8N684	Cleavage and polyadenylation specificity factor subunit 7	CPSF7	5	1	1	1	471	52	8	0	2.088	-1.68			-0.64			-1.58			0.17	0.412778	1	0.27	0.414754	1		19.37	28.27	26.01	28.88	14.45	0	30654.9	0	11530.9	9560.2	7801.53	16139.3	19679.6	27837.4	10288.1	6439.71	10813.8	11603	18063.4	11000.4	12445.2	15486.2
Q9H3G5	Probable serine carboxypeptidase CPVL	CPVL	22	8	14	8	476	54.1	5.62	24.59	26.912	0.5	0.00239368	0.00639381	4.12	6.8745e-13	3.6664e-10	3.03	5.54867e-12	3.57067e-10	0.26	0.0892639	0.820086	0.39	0.0109391	0.172488	10.15	9.85	9.95	5.25	8.52	2.34	50514	57668.9	61903	88116	72308.2	81794	1.01729e+06	1.00129e+06	845324	474441	431310	471592	612857	564000	516665	597918	616122
Q9BZJ0	Crooked neck-like protein 1	CRNKL1	3	2	3	2	848	100.4	8	1.94	8.031	-0.75	0.00474201	0.0113922	-0.25	0.197407	0.326968	-0.45	0.0312799	0.0620177	-0.04	0.997281	1	-0.1	0.958415	1	19.17	22.97	5.68	4.01	7.4	5.95	124973	165682	117132	74436.6	70611.8	105592	109055	97460.4	105138	96491.7	89324.4	91273	89039.3	81503.9	94518.4	89960	85008.8
Q53ET0	CREB-regulated transcription coactivator 2	CRTC2	4	1	1	1	693	73.3	7.11	0	1.936	6.64			6.64			6.64			0.03			0.53							51.53	9.69	0	0	0	8466.97	0	0	10355.6	0	0	6951.35	0	0	10417.4	4853.23	0	9400.36	10784
Q08257	Quinone oxidoreductase	CRYZ	8	1	2	1	329	35.2	8.44	7.78	10.478	-0.74	0.264814	0.391954	-0.42	0.978334	1	-0.72	0.225076	0.351092	0.07	0.993046	1	-0.02	0.999749	1	35.13	1.82	7.9	5.95	1.98	16.24	106882	95028.4	50747.3	58241.3	56252.7	56721.5	71252.8	67411	78669.9	57656.2	52359.6	58543.1	59677.9	60674.3	62069.9	56935.8	50479.2
O75534	Cold shock domain-containing protein E1	CSDE1	20	15	21	15	798	88.8	6.25	43.63	53.704	-0.55	1.5284e-06	1.06161e-05	0.14	0.0246073	0.0558972	-0.35	0.00030643	0.0010697	-0.22	0.00303931	0.0925551	-0.17	0.0378961	0.395202	8.4	1.43	0.38	2.05	2.14	3.38	2.2949e+06	2.20347e+06	1.94689e+06	1.4751e+06	1.51706e+06	1.50298e+06	2.42658e+06	2.43208e+06	2.41412e+06	1.77037e+06	1.70071e+06	1.72397e+06	1.47875e+06	1.43434e+06	1.49514e+06	1.53142e+06	1.60145e+06
P55060	Exportin-2	CSE1L	6	3	3	3	971	110.3	5.77	2.91	10.657	-1.1	0.0197984	0.0399969	0.35	0.633831	0.851494	-0.12	0.999969	1	0.05	0.999836	1	-0.02	0.999999	1	42.3	10.64	12.21	19.33	12.28	15.23	56385.7	80438.3	32647.9	26235.2	22914	28366.9	71774.7	61902.7	79174.3	67327.6	51729.1	46865.5	53382.8	58433.5	45634.5	48000.5	50905.4
P41240	Tyrosine-protein kinase CSK	CSK	6	2	3	2	450	50.7	7.06	3.74	4.19	-0.79	0.00148428	0.00422572	-0.36	0.212966	0.348052	-0.34	0.426101	0.604507	0.11	0.995478	1	0.18	0.981608	1	8.43	9.03	7.81	22.2	17.52	7.87	163399	188721	163804	103304	86186.9	94800.8	127624	143417	124110	129499	117357	176699	152431	139876	107229	146262	163041
P48729	Casein kinase I isoform alpha	CSNK1A1	11	3	6	3	337	38.9	9.57	5.12	10.597	-0.69	0.0964724	0.161123	-0.08	0.996499	1	-0.66	0.140864	0.232884	0.06	1	1	0.23	0.986553	1	24.29	17.04	22.19	15.03	5.13	6.58	160153	129060	97519.6	80171.7	101187	73434.9	93142.3	146584	121794	81866.4	78201.4	102598	91342.5	85615.2	82604.3	100325	96267.1
P48730	Casein kinase I isoform delta	CSNK1D	6	1	1	1	415	47.3	9.74	0	1.748	-1.86			-0.6			-0.64			-1.49			-0.52				29.67				11.22	23280.4	0	0	7961.9	0	5200.11	0	15310.6	0	14984.6	0	0	5332.81	0	0	11320.8	0
P68400	Casein kinase II subunit alpha	CSNK2A1	19	5	6	5	391	45.1	7.74	16.86	24.083	-0.84	4.30123e-05	0.00018752	0.03	0.997501	1	-0.59	0.00162652	0.00453953	0.1	0.919547	1	0.09	0.999572	1	8.5	5.62	13.05	3.16	5.93	8.25	877546	847250	744169	460557	474221	512876	863109	953800	733039	561214	562270	593037	650247	579169	602817	600067	623800
P19784	Casein kinase II subunit alpha'	CSNK2A2	4	1	1	1	350	41.2	8.56	3.8	10.801	-0.74	0.00219799	0.00597078	0.18	0.396639	0.579564	-0.41	0.0920116	0.163236	0.11	0.718461	1	-0.03	0.988481	1	15.18	6.99	9.44	5.26	10.2	14.31	103261	117339	86314.7	69482.8	61569.3	61837.7	112471	134175	117023	77876.7	74300.8	82508.2	99164.5	82846.9	84222.4	75784.9	76412.1
P67870	Casein kinase II subunit beta	CSNK2B	28	3	3	3	215	24.9	5.55	7.16	11.676	-0.62	0.543504	0.719872	0.12	0.361153	0.539034	-0.32	0.965532	1	0.21	0.969231	1	0.06	0.993009	1	28.27	14.02	22.15	10.52	8.93	11.6	124187	142544	79190.4	80885.4	101921	80367.8	135336	192704	132411	111172	90107.1	99585.3	115450	119598	100602	122914	99326
Q16527	Cysteine and glycine-rich protein 2	CSRP2	15	2	3	2	193	20.9	8.62	9.8	12.31	-0.05	0.999994	1	0.44	0.196268	0.325419	0.27	0.869587	1	0.15	0.963889	1	0.17	0.969306	1	46.74	21.02	20.68	16.86	4.14	7.25	34682.5	97548.3	70038	69497.4	46380.1	67723.5	132456	93468.3	94892	63959	84303.4	89081.8	88466.7	93760.4	95935.8	84646.1	94786.7
Q12996	Cleavage stimulation factor subunit 3	CSTF3	2	1	1	1	717	82.9	8.12	0	2.254	6.64						6.64			0.08	0.997116	1	0.39						38.7	8.19		0	0	0	0	11443.5	0	0	0	0	4230.04	0	7417.54	5572.28	0	6257.58	0	7330.17
P56545	C-terminal-binding protein 2	CTBP2	18	6	9	6	445	48.9	6.95	24.35	46.817	-0.64	3.57812e-05	0.000164985	0.05	0.742868	0.961279	-0.41	0.00106637	0.00317532	-0.2	0.116324	0.955282	-0.15	0.62216	1	5.82	1.88	3.61	5.07	10.68	6.13	663268	721581	743114	476789	460117	463756	744256	792033	744640	498580	545334	544752	474493	404333	498786	490969	517093
O60716	Catenin delta-1	CTNND1	2	1	1	1	968	108.1	6.23	0	1.506	6.64			6.64			6.64			-0.02	0.994476	1	0.38	0.781418	1		19.54		27.63	20.69	24.94	0	0	0	0	6467.63	8540.81	0	14428.2	0	8751.73	0	5891.24	7070.11	5183.26	7894.34	7103.74	9313.32
P17812	CTP synthase 1	CTPS1	7	4	5	4	591	66.6	6.46	14.28	20.128	0.13	0.764819	0.944221	0.83	2.71997e-06	3.11176e-05	0.32	0.0213942	0.0443383	0.04	0.952167	1	0.19	0.114761	0.807837	7.05	1.99	11.88	2.69	5.83	5.19	397250	454541	412192	461678	449883	443990	654245	829840	735155	513120	533466	506867	528354	578615	520276	587208	584704
P07858	Cathepsin B	CTSB	14	2	3	2	339	37.8	6.3	0	5.142	-0.96	0.737311	0.920201	0.78	0.850589	1	0.14	0.999856	1	-0.14	0.806582	1	-1.26	0.421741	1	57.71	60.99	8.04	16.82	57.67	34.66	25926.8	61676.9	0	12952.4	0	32595	70448.4	60386.8	68515.8	44172.2	52691.3	37650.4	40147.4	45589.4	11003.8	29647.4	18497.4
Q14247	Src substrate cortactin	CTTN	8	4	7	4	550	61.5	5.4	19.26	22.133	-1.48	3.24855e-09	8.96152e-08	-0.66	4.77052e-05	0.000320707	-1.33	8.93267e-09	1.98367e-07	-0.1	0.563835	1	-0.33	0.00654052	0.121571	1.1	5.73	10.99	6.86	4.55	5.55	1.15078e+06	1.14907e+06	1.12824e+06	399265	410918	445396	690509	849709	728780	490349	457178	427524	397290	432792	427203	378247	363832
Q13616	Cullin-1	CUL1	20	11	13	11	776	89.6	8	20.01	39.015	-0.21	0.190328	0.29197	0.36	0.0591434	0.117406	0	0.940038	1	0.09	0.95754	1	0.1	0.579846	1	14.93	7.83	8.57	3.19	8.3	8.68	366133	344756	454164	315454	347638	298203	540551	465391	469826	347892	369602	365338	414460	350930	387698	449638	384471
Q13618	Cullin-3	CUL3	8	4	6	4	768	88.9	8.48	11.47	16.192	-0.74	0.188286	0.289392	-0.73	0.463556	0.659866	-0.87	0.174749	0.280791	-0.23	0.988514	1	-0.4	0.780766	1	40.99	19.09	20.08	5.95	22.69	6.74	171122	94866.4	230068	102560	75376.8	110299	102991	133807	91301.5	93664	99805.3	88634.4	68591.2	79942.2	106155	78685.7	71229.3
Q13620	Cullin-4B	CUL4B	18	12	18	12	913	103.9	7.37	29.24	56.85	-0.15	0.0329543	0.0622513	0.75	1.21665e-08	4.42417e-07	0.19	0.00457768	0.0113345	-0.19	0.00757537	0.173201	-0.19	0.00426882	0.0876443	0.41	2.89	3.98	5.61	4.06	4.39	802278	803137	797136	690791	728506	724183	1.32905e+06	1.43156e+06	1.34841e+06	992284	914074	892866	844435	803255	779565	799421	835862
Q93034	Cullin-5	CUL5	12	6	9	6	780	90.9	7.94	6.62	14.206	0.01	0.935768	1	0.68	0.305503	0.469103	0.33	0.996556	1	-0.2	0.770967	1	-0.28	0.541973	1	34.15	9.68	6.49	4.58	21.03	12.48	87977.5	158204	94546	106476	94991.2	87971.9	139911	151535	159274	118573	121764	111286	116577	75911.4	103221	99888.6	78857.7
Q69YN2	CWF19-like protein 1	CWF19L1	12	5	7	5	538	60.6	7.24	4.68	15.519	-0.14	0.778194	0.957778	0.13	1	1	-0.14	0.849149	1	0.02	0.99859	1	-0.08	1	1	26.16	8.37	24.51	16.55	18.21	20.73	99861.1	62726.5	67953.5	66000.1	55799.4	61660.5	74126.5	59304.7	96640.9	74083.9	53339.4	61725.7	68182.7	47327.5	62765.8	77695.6	52912.5
P00387	NADH-cytochrome b5 reductase 3	CYB5R3	22	5	7	5	301	34.2	7.59	12.12	21.582	-0.56	5.90403e-05	0.000243465	0.03	0.999606	1	-0.33	0.00591865	0.0140887	0.29	0.0175399	0.323763	0.32	0.0108793	0.172488	9.33	10.29	4.5	4.19	5.25	2.07	535243	604273	504451	362494	397222	322986	547872	555955	510597	443491	407831	426446	558823	520552	504883	548580	530644
Q7L1T6	Cytochrome b5 reductase 4	CYB5R4	3	1	1	1	521	59.4	7.72	0	1.649	6.64			6.64			6.64			-0.39	0.89981	1	0.78				35.8	17.05	10.34	45.27		0	0	0	8513.68	0	5074.15	14572.1	0	11436.6	7972.03	6533.01	7703.92	4230.88	0	8214.69	13201.5	0
P99999	Cytochrome c	CYCS	14	2	3	2	105	11.7	9.57	4.59	8.102	-0.54	0.147529	0.233941	0.33	0.0836903	0.159981	0.23	0.668695	0.879515	1.02	0.00154788	0.0634282	0.6	0.0107565	0.172367	18.08	7.41	16.28	17.11	12.92	17.12	130658	187845	172388	118230	105866	122294	216249	284319	217397	161245	202857	228135	412432	426977	333123	404098	307408
Q7L576	Cytoplasmic FMR1-interacting protein 1	CYFIP1	3	3	5	3	1253	145.1	6.9	12.22	16.575	0.76	0.204297	0.310718	0.99	0.0512576	0.103551	0.77	0.0914624	0.162622	0.14	0.9999	1	-0.07	0.721945	1	10.58	21.87	24.2	22.88	18.05	27.51	25915.5	0	30104.9	47384	58172.8	37340.5	44799.7	55331.5	72375.7	67101.5	47716.9	44678.1	52761.4	65981.8	46507.9	28562.4	50219.1
P14868	Aspartate--tRNA ligase, cytoplasmic	DARS1	50	24	52	24	501	57.1	6.55	134.5	139.815	-0.15	0.141544	0.226697	0.15	0.00201072	0.00668848	-0.13	0.311793	0.465597	-0.11	0.221134	1	-0.11	0.252088	1	5.67	1.67	5.41	1.56	1.51	2.65	6.78616e+06	6.74305e+06	6.12198e+06	5.93206e+06	6.12599e+06	6.07769e+06	7.32348e+06	8.10971e+06	7.49365e+06	6.14984e+06	6.23115e+06	6.04068e+06	5.81984e+06	5.68481e+06	5.65964e+06	5.68445e+06	5.90895e+06
Q6PI48	Aspartate--tRNA ligase, mitochondrial	DARS2	18	10	25	10	645	73.5	8.02	38.67	51.352	0.19	0.208798	0.316961	0.27	0.0438172	0.0900638	0.06	0.905417	1	-0.12	0.701274	1	-0.12	0.668641	1	7.93	4.49	11.97	0.71	3.7	4.7	1.31563e+06	1.23572e+06	1.12241e+06	1.33053e+06	1.41123e+06	1.45414e+06	1.49312e+06	1.29777e+06	1.6516e+06	1.30188e+06	1.28631e+06	1.28549e+06	1.15427e+06	1.18596e+06	1.24159e+06	1.24857e+06	1.18596e+06
Q9UK59	Lariat debranching enzyme	DBR1	2	1	1	1	544	61.5	5.47	2.19	3.143	-0.44	0.268094	0.396076	0.55	0.0310473	0.067863	-0.34	0.4401	0.620687	-0.22	0.888637	1	-0.4	0.72349	1	14.09	5.41	9.81	15.16	12	22.47	64939.8	71914.3	54116.7	51745.8	47908.7	46683.9	95393.6	105571	86774.9	43561.6	59108	51176	40743.1	51347.1	43925.8	38751	37960.7
P11182	Lipoamide acyltransferase component of branched-chain alpha-keto acid dehydrogenase complex, mitochondrial	DBT	4	2	2	2	482	53.5	8.51	0	4.375	-0.82	0.130803	0.210917	0.03	0.99599	1	-0.84	0.0687895	0.126232	0.13	0.969232	1	0.56	0.349157	1	62.38	7.35	8.32	18.08	8.43	21	153340	45338.1	71936.2	40731.3	45612.3	39884.2	73453.7	75737.4	64525.8	44967.5	31169.1	40230.5	44125.1	50182.7	43014.6	77666.4	59239.3
Q9Y4B6	DDB1- and CUL4-associated factor 1	DCAF1	4	5	11	5	1507	168.9	5.06	17.24	22.551	-0.48	0.00168772	0.00471266	0.54	0.0198747	0.0464227	0.12	1	1	0.08	0.995801	1	0.07	0.952825	1	18.43	12.06	7.02	2.98	3.87	6.8	382275	394860	526892	283023	244975	312348	573367	636053	557945	418791	429206	444347	454992	428226	460757	496629	436139
P61962	DDB1- and CUL4-associated factor 7	DCAF7	3	1	1	1	342	38.9	5.52	2.24	3.606	-0.01	0.999999	1	0.55	0.0387767	0.0813142	0.02	1	1	0.36	0.165584	1	0.46	0.157618	0.950047	12.54	12.86	8.9	8.26	8.09	17.41	103428	122110	96036	97793	102740	123986	136353	151355	163038	116329	104742	99038.8	149900	134323	128338	112857	160568
Q5TAQ9	DDB1- and CUL4-associated factor 8	DCAF8	5	3	4	3	597	66.8	5.39	7.19	9.503	1.67	1.30434e-07	1.36088e-06	3.74	7.79377e-12	8.90716e-10	2.97	2.0941e-10	7.80174e-09	0.07	0.924274	1	-0.02	0.999976	1	18.68	12.18	11.08	1.18	8.37	1.86	35872.4	28218.6	41275.7	105274	133189	113846	532600	426506	477951	279786	280954	286026	295195	337471	290855	283682	273457
O15075	Serine/threonine-protein kinase DCLK1	DCLK1	2	1	2	1	740	82.2	8.66	0	2.286				6.64			6.64			-6.64			0.48	0.579657	1			28.91	45.03		10.07	0	0	0	0	0	0	8498.34	14564.6	9897.35	3562.17	0	6890.63	0	0	0	7400.85	6416.99
Q9NPI6	mRNA-decapping enzyme 1A	DCP1A	5	2	3	2	582	63.2	6.25	2.49	6.286	0.03	0.990853	1	1.27	0.00441868	0.0127615	0.85	0.0958924	0.168443	0.08	0.995874	1	-0.12	0.99968	1	54.26	15.3	14.66	6.89	9.1	4.11	51932	0	23133.3	45635.5	35284.3	35438.2	100102	83424.8	75297.7	62339.1	55337.5	62677.4	70659.7	65858.7	58878.8	57422.5	59655.8
Q14203	Dynactin subunit 1	DCTN1	4	4	5	4	1278	141.6	5.81	4.72	12.59	-0.32	0.930986	1	0.67	0.439252	0.630317	0.53	0.801795	1	-0.42	0.920907	1	-0.53	0.917232	1	71.63	21.63	8.7	9.74	15.07	19.59	31334.6	95661	0	53309.2	34343.2	43899.1	83830.3	86963.9	98649.7	81181.9	67381.4	78836.1	53157.4	71152.3	58818.1	74992.8	54587.3
Q16531	DNA damage-binding protein 1	DDB1	15	14	29	14	1140	126.9	5.26	29.17	41.553	0.98	4.58431e-06	2.71663e-05	2.91	4.02556e-12	6.81357e-10	2.1	3.32073e-10	1.18218e-08	0.04	0.999985	1	-0.02	0.998836	1	15.8	4.02	2.11	1.61	8.12	2.83	343221	260724	267192	526348	503912	546097	2.01422e+06	2.06505e+06	1.98025e+06	1.17371e+06	1.14118e+06	1.14219e+06	1.06669e+06	1.25519e+06	1.17483e+06	1.15938e+06	1.09558e+06
P39656	Dolichyl-diphosphooligosaccharide--protein glycosyltransferase 48 kDa subunit	DDOST	26	8	20	8	456	50.8	6.55	55.95	43.372	0.02	0.999872	1	0.38	0.128155	0.227326	0.09	0.867003	1	-0.04	0.961194	1	-0.21	0.240901	1	2.71	1.75	16.23	5.22	4.67	8.54	2.05163e+06	1.95009e+06	1.96938e+06	2.00354e+06	2.06318e+06	2.00018e+06	2.7408e+06	1.98592e+06	2.55953e+06	2.2771e+06	2.09985e+06	2.06951e+06	2.0397e+06	1.93587e+06	2.12547e+06	1.81426e+06	1.99496e+06
Q92499	ATP-dependent RNA helicase DDX1	DDX1	8	4	5	4	740	82.4	7.23	7.75	19.785	-0.39	0.910983	1	0.25	0.452701	0.646138	-0.2	0.991059	1	0.07	0.991509	1	0.15	0.809268	1	29.43	9.21	24.78	16.49	10.44	6.51	88377.5	161272	149715	98695.7	117810	114152	221108	178511	133101	129986	129974	96077.5	137122	136629	113545	133464	144704
Q92841	Probable ATP-dependent RNA helicase DDX17	DDX17	31	22	54	16	729	80.2	8.27	151.35	135.927	-1.07	6.52413e-08	8.28461e-07	-0.44	0.00122526	0.0044454	-1.13	5.43081e-08	7.90923e-07	0.06	0.981902	1	0.05	0.988513	1	11.64	3.33	4.36	5.12	5.95	1.74	1.43576e+07	1.31246e+07	1.1359e+07	6.25027e+06	6.27134e+06	5.90676e+06	9.28527e+06	9.64356e+06	1.01259e+07	5.79328e+06	6.40716e+06	6.0174e+06	6.67027e+06	6.26491e+06	5.92354e+06	6.15394e+06	6.25029e+06
Q9NVP1	ATP-dependent RNA helicase DDX18	DDX18	7	3	5	3	670	75.4	9.5	3.78	12.66	-0.12			-0.35			-0.03			0.09	0.983382	1	-0.41	0.994787	1		39.31	46.75	33.28	27.72	36.8	0	0	25497.1	23477.7	10722.9	24583.8	20006.7	27399.1	9685.27	25163.4	25000.5	12955.9	32765.8	18434.3	26590.4	18830.3	23762.6
Q9UMR2	ATP-dependent RNA helicase DDX19B	DDX19B	9	4	7	4	479	53.9	6.3	20.7	22.962	-0.28	0.336597	0.480853	0.46	0.00343258	0.0104215	0.17	0.525738	0.721707	-0.35	0.121114	0.982589	-0.28	0.261419	1	18.75	1.51	13.3	5.01	4.48	1.75	358037	524250	449443	363525	374535	370610	617583	597917	758410	531013	505374	480355	423265	389321	395677	413451	427565
Q9UHI6	Probable ATP-dependent RNA helicase DDX20	DDX20	11	6	10	6	824	92.2	6.95	20.45	30.511	0.53	9.28266e-06	5.05179e-05	1.08	5.31813e-09	2.19803e-07	0.81	1.57286e-07	1.62563e-06	-0.08	0.955226	1	0.01	0.998289	1	1.76	7.87	7.62	3.01	6.03	2.82	469086	467472	454251	675141	655010	758347	991520	1.12032e+06	978106	820097	818618	862803	777899	860853	775676	825219	838964
Q9NR30	Nucleolar RNA helicase 2	DDX21	35	24	56	22	783	87.3	9.28	147.31	168.696	-0.38	0.00101313	0.0030356	0.05	0.860479	1	-0.31	0.00483424	0.0119203	-0.04	0.99666	1	-0.1	0.213245	1	6.97	5.55	3.52	2.58	4.26	2.79	6.3058e+06	6.15356e+06	5.51798e+06	4.73469e+06	5.13745e+06	4.62861e+06	6.3592e+06	5.9892e+06	6.37946e+06	5.15559e+06	4.96941e+06	4.90722e+06	5.16764e+06	4.78289e+06	4.82975e+06	4.66191e+06	4.62949e+06
Q9BUQ8	Probable ATP-dependent RNA helicase DDX23	DDX23	13	9	13	9	820	95.5	9.55	17.95	35.609	-1.12	8.93968e-08	1.02848e-06	-0.4	0.00258241	0.00819814	-1.18	6.48135e-08	9.02881e-07	0.22	0.083263	0.779187	0.1	0.724842	1	10.29	2.54	6.78	4.63	6.51	7.63	1.30057e+06	1.44087e+06	1.1725e+06	599733	602249	575017	985210	1.0411e+06	908928	572738	556748	609089	738352	667099	655935	680543	587841
Q96GQ7	Probable ATP-dependent RNA helicase DDX27	DDX27	1	1	1	1	796	89.8	9.28	1.71	1.654	-0.79	0.00458334	0.0110943	-0.36	0.333193	0.504839	-1.04	0.00054294	0.00175715	0.12	0.999922	1	-0.13	0.989442	1	1.62	10.19	17.52	3.5	17.01	7.77	56178	0	54903.8	35836.1	29256.8	32079.4	37047.9	52476.6	43339.2	28527.2	26760.9	26993.3	30143.3	29427.7	21818.4	24743.9	28236
O00148	ATP-dependent RNA helicase DDX39A	DDX39A	38	13	42	6	427	49.1	5.68	94.45	71.464	0.17	0.23444	0.352541	0.47	0.0106298	0.0268683	0.44	0.0156394	0.0333169	0.13	0.843127	1	0.2	0.767124	1	22.52	11.19	7.89	5.89	5.44	4.79	241302	167736	264629	270928	252898	313730	361716	334075	308892	345824	307351	328404	389179	358727	351648	376976	386890
Q13838	Spliceosome RNA helicase DDX39B	DDX39B	40	16	61	9	428	49	5.67	149.8	112.388	0.11	0.720399	0.90403	0.36	0.000901784	0.00344357	0.16	0.219824	0.343568	-0.01	0.855445	1	0.03	0.999897	1	8.91	4.45	3.61	3.23	3.89	1.4	7.44795e+06	6.49843e+06	6.33164e+06	7.03537e+06	6.86553e+06	7.4799e+06	8.20859e+06	8.36172e+06	8.79647e+06	7.68951e+06	7.27406e+06	7.27475e+06	7.28709e+06	7.21317e+06	6.77716e+06	7.58956e+06	7.45333e+06
O00571	ATP-dependent RNA helicase DDX3X	DDX3X	32	16	27	15	662	73.2	7.18	71.74	76.939	-0.89	7.50301e-11	3.15916e-09	-0.13	0.0278894	0.0619765	-0.76	7.44738e-10	2.43484e-08	0.15	0.0303116	0.44516	0.12	0.0288429	0.329611	1.02	1.63	1.25	4.13	5.29	1.75	2.91344e+06	2.8944e+06	2.95259e+06	1.57402e+06	1.60341e+06	1.55236e+06	2.70341e+06	2.66e+06	2.6381e+06	1.79298e+06	1.72258e+06	1.65072e+06	1.90685e+06	1.77481e+06	1.97001e+06	1.8592e+06	1.92115e+06
Q7L014	Probable ATP-dependent RNA helicase DDX46	DDX46	22	20	37	20	1031	117.3	9.29	95.57	104.758	-2.08	5.86709e-05	0.000242567	-1.2	0.0181384	0.0425534	-1.81	0.000218241	0.000801885	0.3	0.68917	1	0.48	0.43939	1	44.1	5.16	11.64	2.34	13.03	9.59	1.09691e+07	1.55887e+07	6.01376e+06	2.48754e+06	2.58932e+06	2.75433e+06	5.76411e+06	4.7764e+06	4.70591e+06	3.14205e+06	3.12615e+06	3.00937e+06	4.59854e+06	3.58628e+06	3.86208e+06	3.89865e+06	4.72709e+06
P17844	Probable ATP-dependent RNA helicase DDX5	DDX5	33	18	49	12	614	69.1	8.92	124.21	90.962	-1.28	6.77876e-08	8.47345e-07	-0.29	0.0362372	0.0772032	-1.2	1.14847e-07	1.31418e-06	0.09	0.963218	1	-0.02	0.999898	1	15.36	4.67	3.5	4.29	7.38	2.04	7.12974e+06	5.9023e+06	5.28738e+06	2.42341e+06	2.62563e+06	2.42446e+06	4.72615e+06	5.06115e+06	4.83678e+06	2.56141e+06	2.71583e+06	2.49995e+06	2.92208e+06	2.73378e+06	2.51995e+06	2.53466e+06	2.51733e+06
Q9BQ39	ATP-dependent RNA helicase DDX50	DDX50	13	6	7	4	737	82.5	9.17	14.57	24.01	-0.79	0.058058	0.10208	0.13	0.988848	1	-0.41	0.349606	0.513354	0.16	0.993998	1	0.27	0.998941	1	25.37	11.09	30.14	17.53	13.47	21.76	126883	78765.1	90695	52423	51791.3	62787.5	99150.3	147777	84147	68080.6	80562.7	56590.3	76302.3	63692.3	83525.3	82740.9	54884.9
Q8TDD1	ATP-dependent RNA helicase DDX54	DDX54	5	2	2	2	881	98.5	10.02	5.35	10.721							6.64			-6.64			0.16									0	0	0	0	0	0	0	0	0	8297.47	0	0	0	0	0	9294.5	0
P26196	Probable ATP-dependent RNA helicase DDX6	DDX6	18	6	11	6	483	54.4	8.66	26.97	32.14	-0.39	0.00122083	0.0035841	0.84	1.55295e-07	3.18554e-06	0.26	0.00829191	0.0187294	-0.36	0.00237715	0.0797139	-0.41	0.000536208	0.0170462	9.11	2.75	3.39	4.49	1.71	7.09	906454	797774	955508	667425	704371	692965	1.55444e+06	1.62465e+06	1.66235e+06	1.11967e+06	1.08906e+06	1.02483e+06	842118	870602	850643	761454	877661
Q9UBM7	7-dehydrocholesterol reductase	DHCR7	8	3	4	3	475	54.5	8.7	10.79	9.435	-0.27	0.0207778	0.0416597	0.59	0.000127943	0.000723353	0.2	0.746659	0.951299	-0.03	1	1	-0.11	0.97657	1	10.2	3.82	5.26	7.97	6.1	2.88	329041	283430	272259	233464	234731	249875	454857	410205	426123	325314	336410	288229	334020	319384	295785	314064	301818
P00374	Dihydrofolate reductase	DHFR	10	1	2	1	187	21.4	7.42	7.38	6.841	-0.12	0.99842	1	0.66	0.0287985	0.0637311	0.16	0.855584	1	-0.24	0.533758	1	-0.19	0.780534	1	21.64	2.23	15.31	7.03	21	9.41	100280	83473.8	64486.7	76680.4	79565.1	76476.7	132154	108104	147330	93435.2	87455.9	100626	91570.2	79283.7	59594.2	71883.4	86711.7
Q6IAN0	Dehydrogenase/reductase SDR family member 7B	DHRS7B	4	1	2	1	325	35.1	9.55	2.99	6.09	0.49	0.338211	0.482727	0.5	0.549508	0.75925	0.57	0.321714	0.477651	-0.12	0.99993	1	0.03	1	1	27.16	6.58	27.49	11.41	2.35	13.46	67761.8	116910	88099.1	123385	113229	129071	124359	82533.7	146214	131662	106778	130444	115484	120564	120014	134929	132728
O43143	ATP-dependent RNA helicase DHX15	DHX15	26	18	28	17	795	90.9	7.46	57.7	89.576	-0.09	0.999989	1	0.49	6.36806e-05	0.000412506	0.08	0.336825	0.49778	0.02	0.999986	1	0.07	0.850764	1	13.83	1.76	3.08	3.26	2.24	3.7	1.12581e+06	1.19914e+06	911892	1.08541e+06	1.05173e+06	1.05439e+06	1.56702e+06	1.66049e+06	1.58601e+06	1.24088e+06	1.1641e+06	1.19017e+06	1.23638e+06	1.18279e+06	1.20377e+06	1.32727e+06	1.24331e+06
Q7Z478	ATP-dependent RNA helicase DHX29	DHX29	3	3	4	3	1369	155.1	8.09	3.12	8.137	0.89	0.829523	1	1.8	0.0499392	0.101143	1.55	0.136977	0.227868	0.14	0.974203	1	-0.05	1	1	74.03	14.74	16.18	17.55	6.35	10.13	20418.6	72026.2	24161.4	38183.8	44729.3	51376.6	84630.4	62800.9	84263.6	74977.7	70661.4	53038.3	74210.9	84126.6	78037.1	57734.2	68342.6
Q7L2E3	ATP-dependent RNA helicase DHX30	DHX30	5	5	6	5	1194	133.9	8.78	4.8	12.273	-0.42	0.00996113	0.0218027	0.55	0.000584696	0.00234464	-0.16	0.881938	1	0.18	0.726291	1	0.08	0.994778	1	7.51	5.31	3.43	11.58	3.65	10.04	240735	207109	224247	166247	182533	167219	312069	333329	328397	238000	192195	200749	236953	227222	220393	211655	197966
Q9H2U1	ATP-dependent DNA/RNA helicase DHX36	DHX36	6	4	5	4	1008	114.7	7.68	9.09	17.994	0.45	0.00468581	0.0112911	1.11	4.53889e-07	7.41044e-06	0.63	0.00022645	0.000824482	0.16	0.897058	1	0.17	0.445308	1	14.48	1.55	1.33	3.03	9.47	4.96	110407	121261	145983	170229	165790	165695	262358	261481	267933	195125	187273	184013	215493	209605	179881	223513	210066
Q8IY37	Probable ATP-dependent RNA helicase DHX37	DHX37	1	1	1	1	1157	129.5	8.1	3.78	7.65	-0.2	0.687636	0.873882	-0.18	0.989736	1	-0.41	0.164127	0.265856	-0.23	0.791066	1	-0.09	0.99999	1	12.8	17.88	25.5	6.88	25.49	9.99	21889.9	27382.2	22315.4	15837.6	22749.7	19428.8	18247.6	28698.1	19688.9	14889.1	16744.6	16882.1	9968.69	16890.7	14237.6	18439.4	15460.9
Q92620	Pre-mRNA-splicing factor ATP-dependent RNA helicase PRP16	DHX38	3	3	3	3	1227	140.4	6.54	5.11	10.384	-0.38	0.397086	0.556258	0.24	0.369516	0.547896	-0.37	0.41168	0.589376	0.21	0.526093	1	0.46	0.0577246	0.521905	26.06	13.7	1.42	13.52	6.13	5.26	106044	153162	181949	117974	97346.7	128123	181271	180338	185227	118922	127951	97696.9	137968	149612	132849	163407	177274
Q8IX18	Probable ATP-dependent RNA helicase DHX40	DHX40	18	9	13	9	779	88.5	8.65	32.26	45.372	-0.17	0.0468404	0.0844923	0.22	0.625797	0.841408	0.07	1	1	0.04	0.807625	1	-0.01	0.999959	1	8.4	1.52	8.29	1.06	8.77	3.44	741562	642490	643951	571869	575000	558737	664312	749697	781742	666855	675362	681025	791972	692142	675144	670812	707831
Q14562	ATP-dependent RNA helicase DHX8	DHX8	6	6	8	5	1220	139.2	8.32	14.5	22.104	-0.02	0.999996	1	0.9	0.00572462	0.0158467	0.2	0.885377	1	-0.08	0.998595	1	0.09	0.992199	1	24.1	12.28	15.36	1.45	14.96	1.92	176249	135468	109135	120999	154247	134041	252914	196333	264688	158064	153556	155609	173719	129085	147293	165923	169423
Q08211	ATP-dependent RNA helicase A	DHX9	40	37	133	37	1270	140.9	6.84	311.93	259.858	-0.2	0.00545518	0.0129088	0.42	1.15304e-05	0.000101926	0.06	0.970914	1	-0.01	0.986388	1	0	0.9933	1	7.16	2.1	2.28	3.47	3.16	1.01	5.79401e+06	5.02041e+06	5.3889e+06	4.56248e+06	4.70715e+06	4.75013e+06	7.18964e+06	6.93821e+06	7.24165e+06	5.63061e+06	5.62918e+06	5.2984e+06	5.82149e+06	5.58448e+06	5.47306e+06	5.54415e+06	5.63494e+06
O60610	Protein diaphanous homolog 1	DIAPH1	7	5	5	5	1272	141.3	5.41	9.27	17.053	-0.87	0.660974	0.846724	0.29	0.267943	0.419891	0.1	0.640587	0.847416	0.09	0.999637	1	-0.02	0.999969	1	39.6	17.78	3.12	8.04	17.6	9.82	49336.8	106943	114994	57756.1	58623.2	78138.6	131579	124078	130308	120542	114550	102752	139851	121618	97813.5	117221	97007.1
Q9NSV4	Protein diaphanous homolog 3	DIAPH3	1	1	1	1	1193	136.8	7.03	2.04	2.648	-0.21			0.73			0.41			0.15	0.540559	1	-0.18	0.65942	1		6.67	8.79	11.21	5.08	3.52	0	0	43436.8	37435.1	33884.7	38570.1	70484.1	82710.8	72275.9	63326.3	57597	50535	59917.1	64066.8	66256.9	50716.7	50814.2
Q9UPY3	Endoribonuclease Dicer	DICER1	3	3	4	3	1922	218.5	5.68	3.38	10.289	-0.54	0.614812	0.800406	-0.38	0.994917	1	-0.88	0.684464	0.894349	0.6	0.874596	1	0.3	0.987152	1	65.08	25.02	20.9	40.66	9.46	33.45	22132.1	0	59862.8	24994.6	16398.7	27245.9	28034.2	27614.8	39273.3	35805	19763.5	17661.8	29918.5	29371.2	34757.4	39332	24250.7
Q9UNQ2	Probable dimethyladenosine transferase	DIMT1	3	1	2	1	313	35.2	9.99	2.06	2.697	-0.02	0.999431	1	0.58	0.0301009	0.0660931	0.03	0.999472	1	0	0.663071	1	-0.04	0.971588	1	14.3	3.86	5.03	8.57	18.94	13.16	196793	163172	149620	160593	159244	170790	254457	244689	230142	166638	165152	191756	166564	170025	118599	162569	141190
Q9Y2L1	Exosome complex exonuclease RRP44	DIS3	41	28	63	28	958	108.9	7.14	159.52	190.058	0.38	2.64029e-06	1.70341e-05	0.86	7.04476e-10	4.02558e-08	0.62	2.28607e-08	4.11492e-07	-0.1	0.0761553	0.72964	-0.16	0.0304722	0.341121	4.38	3.75	4.34	1.36	3	1.51	2.67311e+06	2.59367e+06	2.45075e+06	3.31053e+06	3.36766e+06	3.55532e+06	4.4004e+06	4.69237e+06	4.78467e+06	3.97361e+06	3.89747e+06	4.00118e+06	3.70108e+06	3.70417e+06	3.5135e+06	3.54583e+06	3.64701e+06
Q8TF46	DIS3-like exonuclease 1	DIS3L	1	1	2	1	1054	120.7	6.54	0	2.111	6.64						6.64			0.16			-6.64						9.45			0	0	0	0	7190.3	0	0	0	0	7095.83	0	6206.88	0	7440.23	0	0	0
O60832	H/ACA ribonucleoprotein complex subunit DKC1	DKC1	4	1	2	1	514	57.6	9.42	0	5.12	-1.69	0.00421295	0.0102677	-0.14	0.984114	1	-0.59	0.494469	0.688234	0.02	0.995116	1	-0.37	0.589312	1	17.18	1.17	31.56	10.55	26.42	21.13	34255.3	26832.5	0	0	9449.15	9293.8	18766.4	27467.1	36087.7	20178.6	23274.6	19024.6	20433.7	23930.2	13836.7	18696.4	15666.3
P10515	Dihydrolipoyllysine-residue acetyltransferase component of pyruvate dehydrogenase complex, mitochondrial	DLAT	12	5	7	5	647	69	7.84	14.45	26.109	-0.63	0.00282169	0.00735293	-0.46	0.0139592	0.0337382	-0.57	0.00183746	0.00501468	0.17	0.807167	1	0.19	0.383131	1	17.1	13.81	5.6	0.72	4.77	11.19	454254	577259	419913	294055	365632	286811	330708	362302	328058	304892	305826	309115	344240	322637	354458	348147	410954
P09622	Dihydrolipoyl dehydrogenase, mitochondrial	DLD	6	1	1	1	509	54.1	7.85	4.4	10.18				6.64			6.64			0.99	0.819674	1	0.12	0.998947	1			20.23	79.79	36.44	17.51	0	0	0	0	0	0	8176.09	10906.1	0	18914.3	7294.71	3695.54	14450.3	14855.9	7018.4	7938.4	7449.14
P31689	DnaJ homolog subfamily A member 1	DNAJA1	19	4	9	4	397	44.8	7.08	22.18	27.938	-0.12	0.647897	0.833979	0.9	2.28211e-06	2.70472e-05	0.33	0.0241063	0.0494472	-0.03	0.999892	1	-0.14	0.799804	1	13.09	4.19	6.46	3.19	0.4	5.63	308932	277592	359386	283384	302081	279491	585779	519280	577478	388462	372725	397046	379508	382544	381475	344630	383411
O60884	DnaJ homolog subfamily A member 2	DNAJA2	17	3	5	3	412	45.7	6.48	9.65	19.089	-0.21	0.993383	1	0.84	0.152573	0.263056	0.25	0.979122	1	-0.07	0.999982	1	-0.21	0.999345	1	63.98	11.01	2.12	14.99	13.55	12.82	49768	0	132013	66017.7	81436.2	70132.7	141891	148027	144924	108107	96495	79838.1	112680	88258.8	91700.2	83217.7	81286.2
Q96EY1	DnaJ homolog subfamily A member 3, mitochondrial	DNAJA3	11	3	3	3	480	52.5	9.26	9.91	19.366	0.52	0.912333	1	0.65	0.220316	0.357148	0.73	0.10581	0.180712	-0.11	0.950945	1	-0.12	0.976066	1	32.91	24.19	8.8	3.5	13.61	8.15	58346	46292.6	87252.1	83774.8	52930.7	83616.1	91610	96461.7	81023	99186.8	92558.6	96889.6	90040.6	93198.6	71770.9	89369.6	78373.5
Q9UBS4	DnaJ homolog subfamily B member 11	DNAJB11	8	2	4	2	358	40.5	6.18	13.38	12.75	1.28	5.6548e-05	0.000236232	-0.56	0.0442505	0.0906541	0.37	0.401938	0.577493	0.29	0.482207	1	0.34	0.293179	1	15.35	4.64	29.55	3.95	3.67	1.7	179409	242273	201593	479692	523271	488297	105527	136880	189740	246720	266295	261402	327608	320037	304713	337642	331484
O75190	DnaJ homolog subfamily B member 6	DNAJB6	9	3	3	3	326	36.1	9.16	5.38	9.522	-1.26	6.77996e-05	0.000274631	-0.66	0.013131	0.0320268	-1.4	7.61788e-05	0.000323709	0	0.996326	1	-0.11	0.919811	1	6.74	17.78	18.75	7.13	14.56	19.23	282135	267815	246582	80935.9	112493	112115	168967	125217	182057	109606	95115.2	101283	127003	101615	97886.4	93875	107368
Q8IXB1	DnaJ homolog subfamily C member 10	DNAJC10	3	2	3	2	793	91	7.18	0	4.428	-1.65	0.0169059	0.0348126	-0.68	0.240747	0.382518	-1.09	0.0727819	0.132798	-0.04	0.999687	1	0	0.999887	1	10.15	17.74	49.9	22.09	9.4	13.11	39907.3	0	46077.5	13703.6	13009.9	17884.4	37355.9	12094.2	26833.4	22495.8	20195.3	14350.2	22055.1	18352.7	19620.9	20231.8	22191.3
Q9NVH1	DnaJ homolog subfamily C member 11	DNAJC11	6	2	4	2	559	63.2	8.4	7.55	11.18	0.42	0.396108	0.555453	0.72	0.00570723	0.0158467	0.45	0.104851	0.179649	0.05	0.999999	1	0.26	0.688309	1	2.27	15.74	21.72	11.78	8.17	14.34	30377.5	0	31367.3	41320.5	33442.8	45975.1	50695.2	50258.4	72186.2	51322.6	42158.6	42046.6	43501.6	49789	43206.6	62327.7	48007.4
O75165	DnaJ homolog subfamily C member 13	DNAJC13	3	4	4	4	2243	254.3	6.74	4.04	14.858	0.21	0.846354	1	1.58	6.23587e-05	0.000406584	1.34	0.000282453	0.00100108	-0.08	0.940147	1	-0.09	0.999998	1	1.91	15.81	12.14	11.11	16.21	16.81	0	39059.4	40128.6	39289	45908.9	53932.7	124815	98257.8	118099	105845	99898.8	84956.6	97340.9	94709.4	71467.2	116902	84744.2
Q05193	Dynamin-1	DNM1	9	7	9	2	864	97.3	7.17	16.59	21.518	-0.85			-0.3			-1.03			-0.16	0.998443	1	0.27	0.968493	1		38.02	53.8	27.04	29.55	10.6	0	26166.7	0	7022.59	14533.2	15756	7030.18	21323.3	25362.1	14324.5	12771.8	8202.95	17985.7	11468.4	10810.1	15370.9	13097.8
P50570	Dynamin-2	DNM2	10	8	10	3	870	98	7.44	18.37	23.947	-0.1	0.750223	0.932678	0.29	0.995723	1	-0.21	0.579905	0.781993	0.02	1	1	-0.01	0.999975	1	46.99	7.41	10.7	1.39	8.43	4.38	697835	543335	1.2956e+06	585311	649544	677374	948652	765541	853279	599983	616035	603521	658114	555675	611518	611425	599272
P26358	DNA (cytosine-5)-methyltransferase 1	DNMT1	8	11	18	11	1616	183.1	7.75	27.34	56.941	-0.07	0.944844	1	0.66	1.097e-05	9.80558e-05	0.2	0.120464	0.203569	-0.05	0.976138	1	-0.14	0.489971	1	2.37	2.18	7.21	2.5	9.9	4.73	515634	508649	532562	492345	491832	510893	726808	833317	815655	604583	593243	575333	631287	517698	571867	571702	538795
Q5JSL3	Dedicator of cytokinesis protein 11	DOCK11	2	2	2	2	2073	237.5	7.74	3.03	7.307	0.58	0.442654	0.608459	0.87	0.107455	0.196265	0.7	0.322359	0.478166	0.09	1	1	0.17	0.94698	1	35.18	19.08	11.19	19.2	31.18	6.43	21210.6	35259.7	0	40848.4	48707.1	33107.8	49836.7	44287	55447.1	34291.9	50716.5	44301.3	56012	47086.4	29048.3	53181.6	49757.9
Q96N67	Dedicator of cytokinesis protein 7	DOCK7	4	7	9	7	2140	242.4	6.8	7.38	26.214	1.65	0.0294454	0.0565577	1.74	0.00925478	0.0238065	1.89	0.00954971	0.0211307	-0.3	0.976759	1	-0.29	0.950642	1	68.25	5.54	42.65	2.89	12.06	12.85	19892.1	29030.6	71084.6	95925.7	85857.8	91308.2	78215.8	171189	96757.4	107417	106055	112046	102412	87288.4	81267.1	87651.1	97972.3
Q86YN1	Dolichyldiphosphatase 1	DOLPP1	5	1	1	1	238	27	9.44	1.86	4.167	-0.83			-0.3			-1.24			0.55	0.948019	1	0.59	0.922648	1		7.51	34.87	23.32	15.17	30.27	47160.4	0	0	23887.7	26600.6	27686.3	38339	49124.2	23449.1	28933.4	20033.3	19441.8	29526.4	22333.9	29366.8	18964.8	35799
Q9H3H5	UDP-N-acetylglucosamine--dolichyl-phosphate N-acetylglucosaminephosphotransferase	DPAGT1	2	1	1	1	408	46.1	8	2.45	2.856	0.12	0.917046	1	0.92	4.37409e-05	0.000300366	0.48	0.00518588	0.0126511	-0.02	0.993946	1	-0.16	0.628294	1	17.03	0.84	8.5	7.4	5.9	7.9	139111	167505	119403	150464	150858	152827	262863	275995	233301	217904	194408	190387	191541	205005	182376	167358	194331
Q9BVM2	Protein DPCD	DPCD	10	2	4	2	203	23.2	9.03	11.82	9.108	-0.71	0.0826166	0.140624	0.07	0.533258	0.740636	-0.33	0.67787	0.888664	-0.22	0.892709	1	-0.24	0.801396	1	23.82	13.49	11.08	6.66	4.08	7.87	446481	400805	274514	242272	245128	305395	412488	500945	419320	288484	327771	319879	274235	269381	291020	271703	294095
Q9H2P9	Diphthine methyl ester synthase	DPH5	27	5	8	5	285	31.6	5.31	23.97	37.644	0.85	0.0409296	0.0754269	1.73	0.000184071	0.000968796	1.29	0.00255062	0.00678753	0.19	0.734847	1	0.39	0.287239	1	36.4	5.96	18.09	7.65	6.32	10.48	81669.3	71540.3	136942	162188	145672	147546	271043	278500	197052	199348	202130	175370	222488	250369	227959	293532	238443
O60762	Dolichol-phosphate mannosyltransferase subunit 1	DPM1	17	3	5	3	260	29.6	9.57	10.46	15.064	0.25	0.478378	0.647551	-0.21	0.941495	1	-0.14	0.999988	1	-0.11	0.976285	1	0.1	0.99954	1	20.42	6.1	35.15	15.27	4.96	10.65	261920	176191	252427	278582	300417	314692	209678	377421	218543	200160	228977	271019	212440	196808	216341	245964	216054
Q9NY33	Dipeptidyl peptidase 3	DPP3	3	1	2	1	737	82.5	5.1	6.28	7.738	6.64						6.64			-0.54			-0.72						32.13			0	0	0	0	0	5688.2	0	0	0	11962.1	7039.7	13858.9	0	0	8199.66	0	7266.53
Q9Y295	Developmentally-regulated GTP-binding protein 1	DRG1	6	2	2	2	367	40.5	8.9	5.59	6.35	6.64			6.64			6.64			-0.37	0.678081	1	-0.08	0.998269	1		4.27	47.39	22.12	34.94	5.61	0	0	0	17326.1	17387.2	18670.5	45897.3	22761.1	20439.4	23193.2	29160.1	18713.2	24360.2	17915.5	11771.3	20626.3	21909.9
P55039	Developmentally-regulated GTP-binding protein 2	DRG2	40	10	15	10	364	40.7	8.88	38.31	58.175	0.14	0.692339	0.878463	0.87	5.5483e-05	0.000368352	0.56	0.000764293	0.00236827	0.01	1	1	0.04	0.998002	1	11.09	7.45	15.42	2.38	4.43	0.07	765040	638250	789163	842668	849196	741472	1.40036e+06	1.0662e+06	1.42364e+06	1.1457e+06	1.09269e+06	1.12512e+06	1.0614e+06	1.15739e+06	1.12973e+06	1.15621e+06	1.15453e+06
P15924	Desmoplakin	DSP	2	3	3	3	2871	331.6	6.81	6.17	12.117	-2.19	0.000191021	0.00067768	-1.88	0.000374088	0.00168129	-1.36	0.00152153	0.00429693	-0.15	0.999998	1	-0.33	0.998449	1	14.37	47.36	14.67	24.08	21.48	12.37	150698	114133	125611	52649.9	27495.2	22415.1	30918.9	34114.3	41063.3	49096.2	31325.5	49734.9	53325.6	34432.7	44228.6	44357.7	39183.5
P60981	Destrin	DSTN	16	3	3	3	165	18.5	7.85	2.07	7.352	-0.04	0.999982	1	0.5	0.998248	1	0.67	0.771894	0.974447	-0.16	1	1	-0.46	0.963216	1	36.42	23.93	42.08	21.36	10.43	5.5	41255.6	0	24358.5	30853.2	23682.6	38527	44791.9	49425	19717.9	50507.8	34264.1	51601.5	45343	39808.4	49087.5	35347.9	39388.2
Q7RTS9	Dymeclin	DYM	1	1	2	1	669	75.9	5.86	0	2.006										6.64			6.64									0	0	0	0	0	0	0	0	0	0	0	0	5388.67	0	0	7452.86	0
Q14204	Cytoplasmic dynein 1 heavy chain 1	DYNC1H1	20	64	101	64	4646	532.1	6.4	209.31	311.573	0.96	2.77649e-10	9.94609e-09	1.04	6.40377e-11	4.87906e-09	0.77	4.53384e-09	1.17149e-07	0	0.990035	1	-0.06	0.825456	1	3.86	0.8	5.41	3.04	2.91	4.08	2.14402e+06	2.30103e+06	2.28554e+06	4.49445e+06	4.45221e+06	4.42352e+06	4.54523e+06	4.71401e+06	5.05203e+06	3.99686e+06	3.89905e+06	3.7615e+06	4.08585e+06	3.87324e+06	3.90249e+06	3.90815e+06	3.74e+06
Q8NCM8	Cytoplasmic dynein 2 heavy chain 1	DYNC2H1	0	1	2	1	4307	492.3	6.54	0	3.34				6.64			6.64			0.11			-6.64							30.01		0	0	0	0	0	0	10269.8	0	0	5362.67	0	0	7170.86	0	4660.24	0	0
P63167	Dynein light chain 1, cytoplasmic	DYNLL1	38	3	4	1	89	10.4	7.4	5.65	12.987	-1.52	1.45654e-05	7.42184e-05	-0.82	0.000476458	0.00202711	-1.46	2.03358e-05	9.99323e-05	0.12	0.999626	1	-0.13	0.984526	1	8.2	4.54	28.49	6.28	5.17	11.34	786361	887347	761633	273666	274196	296046	446677	268087	478156	311596	285042	276534	310952	283303	309529	246216	304743
Q96FJ2	Dynein light chain 2, cytoplasmic	DYNLL2	38	3	5	1	89	10.3	7.37	8.53	13.662	-0.4	4.72824e-05	0.00020282	0.54	1.45289e-05	0.000122996	0.05	0.999994	1	-0.1	0.961678	1	-0.13	0.499911	1	4.68	6.36	2.83	2.33	5.43	5.83	595098	554053	545699	418530	385850	437991	775248	808053	818660	574020	552267	576105	584637	536161	530122	499986	561439
Q8TF09	Dynein light chain roadblock-type 2	DYNLRB2	13	1	1	1	96	10.8	7.5	0	3.261	-2.1			-1.27			-2.4			0.52	0.99626	1	0.33	0.999914	1			7.26	53.78	44.63	46.14	0	0	27845.9	0	6480.87	0	0	10940.9	12124.7	5260.78	10683	3955.61	11201.9	7556.82	4334.86	9252.92	4700.56
P63172	Dynein light chain Tctex-type 1	DYNLT1	30	2	3	2	113	12.4	5.08	10.1	14.815	-0.38	0.0327523	0.061943	0.02	0.997531	1	-0.34	0.175129	0.281119	-0.15	0.953279	1	-0.14	0.943402	1	20.47	17	10.56	17.5	7.97	7.21	151192	147081	208973	116492	89920.2	126387	153466	178214	146111	148995	106301	119489	122763	107391	107101	121021	105905
Q56P03	E2F-associated phosphoprotein	EAPP	5	1	6	1	285	32.7	5.12	0	1.832	6.64			6.64			6.64			-0.63	0.996331	1	-0.86	0.997962	1				58.2	69.44	43.89	0	0	0	0	6906.48	0	0	0	7957.24	14242.1	19855.1	4885.7	5365.78	15717.7	0	7869.61	15333.4
Q99848	Probable rRNA-processing protein EBP2	EBNA1BP2	4	1	2	1	306	34.8	10.1	7.52	7.908	-0.99	0.00010356	0.000396401	-0.41	0.159489	0.271715	-1.17	1.65857e-05	8.27736e-05	-0.03	0.921092	1	0.13	0.405212	1	10.32	9.41	5.79	9.2	16.43	13.74	476896	401943	488631	248756	240399	207445	358633	334926	376040	181587	215111	212627	265050	207715	196774	282307	232729
Q5VYK3	Proteasome adapter and scaffold protein ECM29	ECPAS	4	5	5	5	1845	204.2	7.12	0	6.602	6.64			6.64			6.64			-0.03	0.970579	1	-0.83	0.297195	1		25.74	39.49	18.09	31.95	45.61	0	0	0	28707.2	20699	35186	59612.3	69475.1	29425.5	32051.8	46298.2	40678.2	39896.9	21401.4	40418	32380.8	22943.4
Q6P2E9	Enhancer of mRNA-decapping protein 4	EDC4	8	8	16	8	1401	151.6	5.86	44.78	46.082	0.53	9.92831e-05	0.000380942	0.66	2.1031e-06	2.51116e-05	0.55	7.24036e-05	0.000310135	0.01	0.980538	1	-0.07	0.999231	1	9.1	3.8	4.6	5.37	1.54	3.41	586437	606405	694039	817364	874296	873082	953401	959314	1.03454e+06	888164	893206	810502	892938	899067	872914	881630	823734
Q15075	Early endosome antigen 1	EEA1	1	1	1	1	1411	162.4	5.68	0	2.649	-2.11			-2			-2.79			-6.64			-6.64					14.24				0	34934.7	0	0	8101.94	0	7882.85	9648.35	0	0	5057.35	0	0	0	0	0	0
O75530	Polycomb protein EED	EED	5	2	2	2	441	50.2	7.03	0	2.708	0.43	0.00541953	0.0128463	0.84	3.28918e-06	3.66728e-05	0.55	0.000183373	0.000686362	-0.16	0.738669	1	-0.17	0.290638	1	4.7	10.7	2.63	3.96	10.82	5.39	128822	127295	117993	171363	177818	144602	232045	220397	228464	179783	186306	194535	158048	193952	166847	165404	172081
P68104	Elongation factor 1-alpha 1	EEF1A1	55	18	95	9	462	50.1	9.01	232.9	172.495	-0.02	0.999989	1	0.39	1.40176e-05	0.000119937	0.13	0.111515	0.188844	0.16	0.0350932	0.474954	0.09	0.0966453	0.729824	6.31	2.74	0.99	2.67	1.87	5.39	1.90703e+07	1.68077e+07	1.81053e+07	1.74578e+07	1.84235e+07	1.78009e+07	2.36533e+07	2.35674e+07	2.40114e+07	2.01299e+07	1.97568e+07	1.90923e+07	2.15389e+07	2.2356e+07	2.20261e+07	2.09885e+07	2.29174e+07
Q05639	Elongation factor 1-alpha 2	EEF1A2	28	11	45	2	463	50.4	9.03	133.57	82.252	-0.15	0.933259	1	-0.06	1	1	-0.36	0.250734	0.388468	-0.01	0.99992	1	-0.08	0.429601	1	12.93	6.73	2.06	8.08	7.77	10.64	668375	543933	699782	549425	627335	603860	620771	643085	643748	584821	502809	519767	492661	517110	572616	498076	492243
P0DPD7	EEF1A lysine methyltransferase 4	EEF1AKMT4	5	1	1	1	255	28.3	6.05	0	1.874	-1.28	0.000189113	0.000672403	-0.95	0.00264121	0.00833518	-1.02	0.00152058	0.00429693	0.18	0.959124	1	-0.16	0.725777	1	18.67	6.09	28.44	14.17	4.67	13.68	256120	201318	179167	89856.5	82954.8	79832.9	142470	81070.5	103887	117897	89466	98990.3	112073	108435	118851	93759	88896.7
P24534	Elongation factor 1-beta	EEF1B2	19	4	6	4	225	24.7	4.67	4.13	10.205	-0.03	0.998426	1	1.01	0.000790652	0.00306306	0.57	0.0603757	0.111559	-0.17	0.730221	1	-0.29	0.606346	1	26.32	7.3	12.74	3.67	13.2	10.49	118164	200564	152796	135143	149426	156139	306855	269158	347593	226974	215384	231335	210450	202162	163020	185931	167336
P29692	Elongation factor 1-delta	EEF1D	4	1	1	1	281	31.1	5.01	2.82	5.403	-0.27	0.329936	0.473876	0.29	0.177531	0.297435	0.08	0.999933	1	-0.09	0.926138	1	-0.12	0.97538	1	15.77	7.55	21.01	1.5	9.81	9.03	163238	134849	119976	103448	112001	120352	164996	153657	224486	142229	142400	138657	138471	114524	133521	130688	144020
P26641	Elongation factor 1-gamma	EEF1G	54	16	39	16	437	50.1	6.67	115.79	124.893	-0.75	2.87262e-08	4.25574e-07	0.43	4.75563e-06	4.87757e-05	-0.21	0.0249235	0.0508629	-0.05	0.666788	1	0.03	0.994865	1	1.11	0.74	7.77	4.19	2.93	3.85	6.46788e+06	6.53223e+06	6.61309e+06	3.88622e+06	3.90741e+06	3.85092e+06	8.8042e+06	9.91883e+06	8.60645e+06	6.0468e+06	5.63526e+06	5.6214e+06	5.65646e+06	5.45556e+06	5.33828e+06	6.1257e+06	5.75685e+06
P13639	Elongation factor 2	EEF2	58	40	141	40	858	95.3	6.83	390.94	363.271	-0.29	1.12826e-05	5.91873e-05	0.39	2.82572e-07	4.80974e-06	-0.03	0.999891	1	-0.47	5.3391e-08	2.63609e-05	-0.58	7.75939e-09	2.54896e-06	3.2	1.53	3.23	2.35	2.02	3.63	2.6157e+07	2.55049e+07	2.45397e+07	2.03288e+07	2.08589e+07	2.08924e+07	3.30515e+07	3.50979e+07	3.34053e+07	2.59344e+07	2.48005e+07	2.5066e+07	1.85188e+07	1.77969e+07	1.80519e+07	1.67137e+07	1.77163e+07
P57772	Selenocysteine-specific elongation factor	EEFSEC	4	2	3	2	596	65.3	8.35	4.93	9.471	0.47	0.0274551	0.0530534	1.05	2.5374e-05	0.000187955	0.77	0.000690644	0.00216519	0.04	0.981441	1	-0.04	0.992249	1	19.03	5.51	10.44	6.94	1	10.92	68750.2	46778	57628.2	79594	82632.1	74066.6	119443	130959	106171	98166.2	101327	88542.2	101101	101016	102811	95672.8	113641
Q7Z2Z2	Elongation factor-like GTPase 1	EFL1	5	3	3	3	1120	125.4	5.91	1.97	6.759	0.17	0.986518	1	0.04	0.979791	1	-0.07	0.999994	1	0.09	0.997986	1	0.04	0.997388	1	7.09	14.39	25.59	14.84	34.92	37.97	0	40256.4	36412.1	42956.4	39756.3	52220.9	39476.9	39412.6	59959	46595.1	36512.4	36238.1	24032.7	38779.2	50303.5	37487.8	52247
Q15029	116 kDa U5 small nuclear ribonucleoprotein component	EFTUD2	43	30	56	30	972	109.4	5	135.63	188.758	-0.25	0.0272582	0.0528003	0.06	0.239653	0.381918	-0.19	0.138848	0.230025	0.1	0.377946	1	0.11	0.318022	1	9.47	2.54	5.22	1.39	1.89	1.37	3.16236e+06	3.32521e+06	2.7585e+06	2.72777e+06	2.59257e+06	2.66726e+06	3.29042e+06	3.57164e+06	3.24763e+06	2.72376e+06	2.7728e+06	2.79944e+06	3.05625e+06	2.95165e+06	2.96641e+06	3.05035e+06	2.9689e+06
Q9H9B1	Histone-lysine N-methyltransferase EHMT1	EHMT1	1	1	2	1	1298	141.4	5.76	0	3.746	6.64			6.64			6.64			0	0.994967	1	0.04	0.999992	1		6.63	13.97	14.11	18.47	19.45	0	0	0	25097.2	24462.8	27685	48250.1	36493.9	44672.8	33232	26563.1	35030.2	33260.2	39519.7	27211.2	37039.6	25093.2
Q96KQ7	Histone-lysine N-methyltransferase EHMT2	EHMT2	2	1	1	1	1210	132.3	5.45	0	2.176	6.64			6.64			6.64			0.89	0.854238	1	0.76	0.456329	1		35.04		27.9	45.24	37.87	0	0	0	6538.53	10845.1	0	0	14578.6	0	0	9671.48	14425.5	25335.2	9188.14	21956	35160.8	18275
O14681	Etoposide-induced protein 2.4 homolog	EI24	4	1	1	1	340	38.9	9.72	0	2.059	-2.06			-1.22			-2.53			0.15			1.08						22.36			0	0	29459.2	0	0	7041.45	12675.6	0	0	4334.07	5961.53	0	5637.85	0	0	10757.4	0
P19525	Interferon-induced, double-stranded RNA-activated protein kinase	EIF2AK2	13	5	8	5	551	62.1	8.4	8.84	15.796	-0.3	0.781083	0.960594	0.19	0.329257	0.499346	0.19	0.877654	1	-0.47	0.416189	1	-0.15	0.916619	1	23.03	7.97	31.15	5.06	8.82	15.61	166211	124189	199176	135430	121713	142616	178438	304994	190115	195295	176891	190043	137201	155835	132084	171118	135739
Q9P2K8	eIF-2-alpha kinase GCN2	EIF2AK4	1	1	1	1	1649	186.8	6.28	0	1.605	6.64			6.64			6.64			1.18			0.74	0.296048	1				24.26		22.16	0	0	0	0	0	6707.8	8306.89	0	0	6053.77	4451.84	7330.51	0	0	13757	11820.6	8618.16
Q9NR50	Translation initiation factor eIF-2B subunit gamma	EIF2B3	6	2	2	2	452	50.2	6.47	4.54	6.325	0.26	0.960629	1	1.23	0.00414124	0.0120912	0.62	0.342504	0.503849	0.03	0.998936	1	0.18	0.959806	1	43.39	2.11	14.37	9.11	6.12	7.86	72075	43040.2	30964.5	51125.2	53230.8	51647.2	112007	83779.5	100616	68460.8	66167.7	57409.7	67577.7	63572.8	71851.1	74897.4	76923.5
Q9UI10	Translation initiation factor eIF-2B subunit delta	EIF2B4	2	1	1	1	523	57.5	9.38	1.7	1.932	-0.54	0.0802994	0.136971	0.35	0.304945	0.469103	-0.34	0.92807	1	0.06	0.97253	1	0.23	0.992289	1	23.81	21.85	10.75	11.31	22.88	7.76	83288.3	69636.2	51035.4	49526.3	47765.5	32362.6	88532	103630	84923.2	55054.4	65887	53958.9	57318.8	56872.7	83168.7	64425.4	67215.7
Q13144	Translation initiation factor eIF-2B subunit epsilon	EIF2B5	14	5	8	5	721	80.3	5.08	13.78	24.918	-0.35	0.806489	0.984273	0.43	0.131798	0.2325	-0.13	0.999555	1	0.12	0.941261	1	0.25	0.600533	1	22.84	3.18	23.17	5.65	0.45	11.6	139349	98215.9	156626	109070	114802	108394	139945	225085	187568	116332	129327	127482	138474	137979	139210	169856	134561
P05198	Eukaryotic translation initiation factor 2 subunit 1	EIF2S1	54	14	31	14	315	36.1	5.08	80.52	73.964	0.11	0.316726	0.455721	0.84	5.43252e-09	2.19803e-07	0.44	1.04437e-05	5.5217e-05	-0.29	0.00060349	0.0379445	-0.33	0.000180064	0.00739388	8.77	1.08	0.9	1.7	2.23	1.41	3.51281e+06	3.15735e+06	2.95715e+06	3.39451e+06	3.46642e+06	3.41443e+06	5.63899e+06	5.60455e+06	5.70437e+06	4.32282e+06	4.27896e+06	4.1812e+06	3.50065e+06	3.46319e+06	3.61404e+06	3.49028e+06	3.40772e+06
P20042	Eukaryotic translation initiation factor 2 subunit 2	EIF2S2	40	10	15	10	333	38.4	5.8	43.48	61.56	0.2	0.120615	0.196321	1.03	3.62525e-08	1.00007e-06	0.6	1.58519e-05	7.98579e-05	-0.2	0.028086	0.428098	-0.33	0.00659976	0.121571	8.22	5.59	2.81	1.4	7.6	5.1	921046	848840	781285	973539	1.02038e+06	912314	1.68153e+06	1.73597e+06	1.77851e+06	1.28903e+06	1.29158e+06	1.25931e+06	1.13102e+06	984721	1.12203e+06	1.02637e+06	1.09242e+06
P41091	Eukaryotic translation initiation factor 2 subunit 3	EIF2S3	40	13	25	13	472	51.1	8.4	81.77	86.357	-0.18	0.0174759	0.0358022	0.5	9.47174e-07	1.33391e-05	0.06	0.54209	0.739717	-0.25	0.00250833	0.0808925	-0.31	0.000176418	0.00739388	6.85	1.62	1.13	1.54	4.49	3.62	2.33163e+06	2.15453e+06	2.47173e+06	2.06451e+06	2.00837e+06	2.06686e+06	3.28898e+06	3.34937e+06	3.28071e+06	2.43496e+06	2.48426e+06	2.41034e+06	2.18768e+06	2.00796e+06	2.0531e+06	2.04306e+06	1.96836e+06
Q14152	Eukaryotic translation initiation factor 3 subunit A	EIF3A	7	8	9	8	1382	166.5	6.79	22.57	41.87	-1.01	4.59331e-09	1.2048e-07	-0.21	0.0977185	0.182226	-0.63	7.20633e-07	5.92028e-06	-0.12	0.431224	1	-0.15	0.233835	1	3.56	2.88	8.61	2.39	3.49	5.13	654183	690801	646631	331093	312986	325905	560467	651959	566954	409681	429597	421967	404127	376948	389406	380538	404401
P55884	Eukaryotic translation initiation factor 3 subunit B	EIF3B	32	17	41	17	814	92.4	5	78.16	98.283	0.39	0.0339683	0.0639403	1.42	2.49512e-08	7.6773e-07	0.9	3.22441e-06	2.08286e-05	-0.11	0.758952	1	-0.22	0.232444	1	13.04	8.77	6.41	1.61	2.41	4.19	966561	751673	816991	1.07206e+06	1.11272e+06	938198	2.24743e+06	1.98429e+06	2.18195e+06	1.566e+06	1.52129e+06	1.52501e+06	1.45957e+06	1.39479e+06	1.40827e+06	1.30003e+06	1.4004e+06
B5ME19	Eukaryotic translation initiation factor 3 subunit C-like protein	EIF3CL	18	11	18	11	914	105.4	5.64	34.52	57.036	0.06	0.996853	1	0.83	4.27111e-08	1.13896e-06	0.38	9.80121e-05	0.000399239	0.22	0.0107409	0.227481	0.22	0.0145715	0.21118	1.67	6.34	5.03	1.26	7.04	2.27	552830	536586	552055	577389	516532	578007	907943	984213	997716	713453	718463	731044	836915	911585	793582	835614	861392
O15371	Eukaryotic translation initiation factor 3 subunit D	EIF3D	26	12	34	12	548	63.9	6.05	69.42	65.05	-0.43	4.11778e-07	3.89849e-06	0.4	4.1497e-06	4.31138e-05	-0.15	0.0170364	0.0362447	-0.01	0.998655	1	-0.03	0.940501	1	2.99	3.76	2.58	3.73	2.62	3.34	2.80395e+06	2.68005e+06	2.65145e+06	1.88192e+06	2.02534e+06	1.98362e+06	3.60296e+06	3.42393e+06	3.54002e+06	2.54564e+06	2.41364e+06	2.37084e+06	2.48876e+06	2.4016e+06	2.36534e+06	2.36837e+06	2.47402e+06
P60228	Eukaryotic translation initiation factor 3 subunit E	EIF3E	13	4	7	4	445	52.2	6.04	5.8	14.911	6.64			6.64			6.64			-0.61	0.944533	1	-0.15	0.999258	1				8.3	45.78	49.26	0	0	0	0	0	22627.2	0	9072.49	0	18469.8	15709.7	17789.9	10371.2	22822.3	11664.4	23117.9	0
O75821	Eukaryotic translation initiation factor 3 subunit G	EIF3G	9	2	5	2	320	35.6	6.13	15.95	11.393	-1.3	4.85128e-05	0.000206988	-0.36	0.170309	0.28805	-0.86	0.00167868	0.00466073	-0.02	0.999985	1	-0.17	0.850405	1	14.1	8.05	22.79	12.43	4.54	5.27	711430	787376	592398	274086	320754	289764	553936	401595	641259	432657	393155	336788	411789	387809	377018	351611	350383
Q13347	Eukaryotic translation initiation factor 3 subunit I	EIF3I	51	13	29	13	325	36.5	5.64	76	82.556	-0.85	1.151e-08	2.21879e-07	-0.26	0.0130185	0.0318496	-0.68	1.15762e-07	1.31525e-06	-0.04	0.904159	1	-0.13	0.155824	0.942116	5.26	4.39	4.23	4.41	1.55	2.7	4.66765e+06	5.13501e+06	5.10369e+06	2.83771e+06	2.99988e+06	2.75267e+06	4.27152e+06	4.5492e+06	4.20198e+06	3.02432e+06	3.30242e+06	3.1919e+06	3.09732e+06	3.01351e+06	3.09446e+06	2.92233e+06	2.98116e+06
Q9Y262	Eukaryotic translation initiation factor 3 subunit L	EIF3L	18	7	9	7	564	66.7	6.34	12.95	26.679	-0.73	0.00138412	0.00397594	0.14	0.999722	1	-0.37	0.100255	0.172884	-0.25	0.32975	1	-0.34	0.283907	1	10.49	1.99	19.06	4.6	12.13	13.26	462684	438892	535302	284648	279531	273565	509306	395992	583908	357695	343719	376647	324423	254543	301022	256746	332405
Q7L2H7	Eukaryotic translation initiation factor 3 subunit M	EIF3M	24	5	6	5	374	42.5	5.63	10.48	21.508	-0.26	1	1	0.49	0.027221	0.0610849	0.52	0.0295425	0.0590113	-0.19	0.90589	1	-0.2	0.935982	1	32.7	8.38	10	5.66	10.92	5.73	61889.1	121541	113444	88087.7	104057	94824.6	159468	143810	175742	164295	162488	147950	150162	142492	121104	130662	146318
P60842	Eukaryotic initiation factor 4A-I	EIF4A1	68	25	103	15	406	46.1	5.48	276.49	170.93	-0.34	0.00102549	0.00306116	0.29	0.000529507	0.00217234	-0.19	0.110027	0.186917	-0.28	0.00153875	0.0634282	-0.29	0.00114293	0.0306312	3.97	3.18	8.96	2.33	2.55	3.99	1.73605e+07	1.63098e+07	1.75794e+07	1.37306e+07	1.41288e+07	1.32585e+07	2.0017e+07	2.38247e+07	2.12472e+07	1.56812e+07	1.52033e+07	1.49835e+07	1.2513e+07	1.20359e+07	1.26326e+07	1.24466e+07	1.27128e+07
Q14240	Eukaryotic initiation factor 4A-II	EIF4A2	36	13	59	3	407	46.4	5.48	169.38	82.63	-0.37	0.0156514	0.0325225	0.39	0.00604243	0.0165772	-0.19	0.695445	0.906512	-0.03	0.999979	1	-0.19	0.305847	1	10.72	12.3	1.58	5.73	8.44	2.22	203557	164453	191096	123282	157167	148316	250069	248756	256216	178983	167781	159727	154658	164533	182492	142301	146967
P38919	Eukaryotic initiation factor 4A-III	EIF4A3	51	18	55	16	411	46.8	6.73	120.69	92.175	-0.95	6.71995e-06	3.81274e-05	-0.28	0.284883	0.442537	-0.83	2.79131e-05	0.000133086	-0.04	0.962693	1	-0.04	0.942569	1	15.33	6.05	1.76	4.46	3.19	1.66	5.71622e+06	6.14607e+06	4.5291e+06	2.93647e+06	2.95346e+06	3.26452e+06	4.70842e+06	4.66619e+06	4.82723e+06	3.45065e+06	3.20609e+06	3.18933e+06	3.22898e+06	3.02956e+06	3.12397e+06	3.05161e+06	3.12809e+06
P06730	Eukaryotic translation initiation factor 4E	EIF4E	13	3	3	3	217	25.1	6.15	6.02	10.095	-0.82	2.9111e-05	0.000137397	0.23	0.696183	0.918295	-0.26	0.0782087	0.141411	-0.18	0.539	1	-0.17	0.828911	1	12.27	5	3.15	3.35	7.18	16.34	263740	219920	210550	117479	124840	129805	248471	264644	257081	189024	183252	176760	161624	172397	149276	198913	162568
Q04637	Eukaryotic translation initiation factor 4 gamma 1	EIF4G1	6	5	11	5	1599	175.4	5.33	7.78	19.661	-0.39	0.168096	0.262651	0.5	0.899032	1	0.14	0.999089	1	0.27	0.40691	1	0.2	0.675407	1	28.43	15.27	17.17	12.18	21.29	18.08	71849.6	65603.2	108771	54879.4	45011.3	61303.1	76403.6	101489	106976	83544.1	79182.3	65748.2	129894	88035.4	95806.9	116202	82728.9
P78344	Eukaryotic translation initiation factor 4 gamma 2	EIF4G2	6	3	4	3	907	102.3	7.14	0	5.466	-6.64			-6.64			-1.32			-0.05	0.999921	1	0.23	0.992236	1				75.86	52.01	18.01	0	0	25145.9	0	0	0	0	0	0	18313.9	5525.76	0	6614.96	14311.3	0	13370.5	10349.2
P63241	Eukaryotic translation initiation factor 5A-1	EIF5A	41	6	11	6	154	16.8	5.24	40.7	42.893	-0.52	3.74138e-06	2.27613e-05	0.09	0.790884	1	-0.35	0.000306488	0.0010697	0.6	1.95381e-06	0.00030239	0.74	3.81255e-07	5.7804e-05	6.56	3.78	4.86	3.95	5.04	4.31	1.6825e+06	1.72998e+06	1.90328e+06	1.20589e+06	1.22539e+06	1.13956e+06	1.96237e+06	1.83697e+06	1.7865e+06	1.32504e+06	1.42953e+06	1.35295e+06	2.20605e+06	2.05256e+06	2.0046e+06	2.25379e+06	2.3163e+06
O60841	Eukaryotic translation initiation factor 5B	EIF5B	14	10	16	10	1220	138.7	5.49	31.86	52.363	-0.04	0.906433	1	0.04	0.596845	0.812725	-0.08	0.994167	1	-0.08	0.999903	1	0.13	0.948082	1	22.4	1.55	5.15	3.02	4.66	5.24	828301	533045	790414	767889	780424	756617	815101	767844	851103	747690	711237	751465	761479	698551	709151	816773	820358
Q15717	ELAV-like protein 1	ELAVL1	35	9	19	9	326	36.1	9.17	51.51	53.82	-0.66	2.2404e-08	3.52148e-07	-0.09	0.465333	0.661807	-0.59	9.71443e-08	1.17011e-06	0	0.999995	1	0.07	0.537851	1	2.66	1.97	5.53	4.27	1.89	3.67	3.48229e+06	3.61257e+06	3.43202e+06	2.25201e+06	2.20047e+06	2.16571e+06	3.17082e+06	3.52944e+06	3.27977e+06	2.44155e+06	2.24406e+06	2.31943e+06	2.37219e+06	2.28496e+06	2.31982e+06	2.37331e+06	2.55184e+06
Q8IZ81	ELM	ELMOD2	3	1	1	1	293	34.9	8.05	1.75	2.233	-0.48	0.0306257	0.0582449	0.27	0.391659	0.573859	-0.21	0.49448	0.688234	-0.28	0.828285	1	-0.12	0.951256	1	4.47	20.55	8.41	12.9	7.43	17.25	174215	164913	180267	134962	89478.8	125246	210241	238068	203650	120897	151135	153945	113908	132187	124590	104069	145422
Q15370	Elongin-B	ELOB	8	1	1	1	118	13.1	4.88	0	3.436	-0.37			0.1			-0.23			-0.21	0.9011	1	0.06	0.999987	1		19.93	33.76	11.21	7.58	21.21	0	25434.9	0	19715.8	26641.1	18696.8	16319.7	27209	33427.6	21635.1	21603.4	26108.6	20911.1	18176.2	18661.8	22558	27706
Q15369	Elongin-C	ELOC	18	1	1	1	112	12.5	4.78	3.73	8.156	-2.13	8.21665e-05	0.00032065	-1.13	0.0118386	0.0292762	-1.91	0.000554264	0.00179018	0	0.967347	1	0.23	0.880561	1	29.39	19.39	24.15	14.03	19.33	26.39	32855.6	51885.7	60747.6	8664.46	11861.9	12755.1	24587.1	23666.7	15300.1	13804.9	12672.2	16584.8	9670.79	13911.1	13759.2	23353.6	14379.4
O95163	Elongator complex protein 1	ELP1	7	5	8	5	1332	150.2	5.94	8.02	21.523	0.14			0.61			0.41			-0.09	0.999994	1	-0.64	0.905037	1		3.49	74	14.78	26.36	58.46	0	0	26664.1	29461.8	30627.9	28570.8	7946.52	62304.1	40705	45138.3	35504.7	35046.9	33308.5	29530.3	47963.7	35245.2	14627.9
Q9H9T3	Elongator complex protein 3	ELP3	5	2	2	2	547	62.2	8.88	0	2.993	-1.3			-0.66			-0.74			0.11	1	1	-0.38	0.99969	1		33.08	6.62	19.43	24.19	36.02	0	37502.1	0	14809.5	25640.4	15218.7	23744.4	25403.2	22255.5	26457.7	17822.3	22424.6	27441.7	24163.1	16696.8	30521.9	17188.3
Q8N766	ER membrane protein complex subunit 1	EMC1	3	2	3	2	993	111.7	7.66	2.72	9.482	1.06	8.50312e-08	9.85869e-07	0.75	3.58476e-06	3.90178e-05	1.23	1.24642e-08	2.5932e-07	-0.2	0.106399	0.898132	-0.17	0.419978	1	9.75	6.49	3.73	4.52	6.42	4.64	40915.6	49761.6	45443.4	94691.3	87153.9	99184.4	78565.8	72982.6	76630.2	106505	112446	102848	98403	92686.8	86531.1	102256	94925.8
O43402	ER membrane protein complex subunit 8	EMC8	8	1	1	1	210	23.8	6.4	3.89	6.836	-0.64	0.0499307	0.0893615	0.02	0.985959	1	-0.45	0.157673	0.257485	-0.4	0.889546	1	-0.02	0.999946	1	35.03	11.46	8.29	11.63	25.69	9.38	65042.7	52284.9	101527	46627.8	41733	37049.6	65901.4	67561.6	57701	47489.5	51658.5	40887.6	52070.8	32825.2	35875.6	52986.9	46993.7
P50402	Emerin	EMD	4	1	1	1	254	29	5.5	3.8	6.429	-0.13	0.999437	1	0.94	0.00194024	0.00648097	0.54	0.0643552	0.118639	-0.16	0.970036	1	-0.35	0.858142	1	31.32	17.2	3.99	8.51	12.99	17.21	65449.7	115738	124699	105742	121099	85414.5	212854	230548	222642	168999	168571	145072	158038	150613	122617	114929	161314
Q92979	Ribosomal RNA small subunit methyltransferase NEP1	EMG1	32	6	12	6	244	26.7	9.17	22.29	33.281	-0.21	0.06846	0.118417	0.14	0.0999482	0.185734	-0.11	0.799618	1	-0.05	0.999967	1	-0.14	0.300335	1	7.5	3.6	1.98	4.23	6.16	6.81	516747	573884	599217	494480	469085	502929	655014	632283	633842	554090	509142	532807	505628	513391	565496	515998	482390
Q9HC35	Echinoderm microtubule-associated protein-like 4	EML4	5	6	7	6	981	108.8	6.4	10.94	16.907	-1.27	1.43472e-05	7.33404e-05	-0.14	0.71953	0.94442	-0.93	0.000178146	0.000668359	0.17	0.55892	1	-0.08	0.999846	1	13.54	8.3	15.89	5.84	0.89	11.46	312003	298810	239906	140514	123567	120862	275860	271828	204909	156599	158984	142481	179046	176395	176214	177111	148037
Q9UHY7	Enolase-phosphatase E1	ENOPH1	8	1	1	1	261	28.9	4.78	0	3.382	6.64			6.64			6.64			0.19	0.994636	1	0.24	0.996817	1		24.89	35.32	42.76	61.05	15.73	0	0	0	6085.16	9816.14	9714.42	9224.84	15367.1	0	7817.87	0	14594.9	16469.7	12209.9	3582.68	0	14121.7
P11171	Protein 4.1	EPB41	9	6	7	6	864	97	5.58	14.18	31.26	0.15	0.33373	0.478366	0.72	8.77218e-06	8.06637e-05	0.4	0.00131802	0.0038192	-0.1	0.849224	1	-0.08	0.685819	1	11.46	2.89	1.54	3.39	10.61	4.72	265988	287459	228432	283482	299668	295899	438830	436188	449086	370227	348268	350455	373407	327337	303533	310650	331936
O43491	Band 4.1-like protein 2	EPB41L2	9	9	16	4	1005	112.5	5.44	29.7	35.15	0.19	0.0295404	0.0566722	0.85	4.87684e-07	7.80294e-06	0.54	3.88109e-05	0.000177137	-0.15	0.467693	1	-0.13	0.42148	1	10.9	6.18	6.03	2	1.8	4.23	1.07836e+06	912982	1.13007e+06	1.23128e+06	1.17927e+06	1.33091e+06	2.00523e+06	1.78222e+06	1.94421e+06	1.57539e+06	1.56883e+06	1.51863e+06	1.3911e+06	1.442e+06	1.41462e+06	1.4299e+06	1.45775e+06
Q9Y2J2	Band 4.1-like protein 3	EPB41L3	5	6	10	1	1087	120.6	5.19	24.34	26.6	-0.29	0.972254	1	0.63	0.0277881	0.061859	0.1	0.964943	1	-0.32	0.8206	1	-0.09	0.900857	1	30.69	3.87	5.28	14.28	3.61	22.25	57060.7	88360.7	108647	71261.5	72380	76641.1	136344	149557	137034	104160	95030	78141.7	79865.9	76193.6	74433.5	59845.2	89567.3
P07814	Bifunctional glutamate/proline--tRNA ligase	EPRS1	32	38	76	38	1512	170.5	7.33	181.77	217.962	0.3	6.43045e-07	5.50199e-06	0.93	3.00715e-12	6.81357e-10	0.53	2.72201e-09	7.78688e-08	-0.03	0.793813	1	-0.02	0.984852	1	2.69	2.99	1.07	1.33	3.58	1.47	3.35152e+06	3.31375e+06	3.18302e+06	4.04289e+06	4.27733e+06	4.09193e+06	6.3246e+06	6.26722e+06	6.40268e+06	4.86302e+06	4.76907e+06	4.74124e+06	4.83886e+06	4.68387e+06	4.50406e+06	4.68866e+06	4.81179e+06
P07992	DNA excision repair protein ERCC-1	ERCC1	4	1	1	1	297	32.5	6.25	0	2.135	6.64			6.64			6.64			-0.18	0.989435	1	0.16						21.72	9.52		0	0	0	11292.7	0	0	0	0	10890.3	6788.28	4349.54	5830.77	0	5518.2	4822.26	6518.81	0
P19447	General transcription and DNA repair factor IIH helicase subunit XPB	ERCC3	5	4	7	4	782	89.2	7.23	10.83	16.006	0.23	0.919584	1	0.49	0.0304697	0.066783	0.36	0.303133	0.454274	-0.04	1	1	-0.07	0.998152	1	22.24	6.79	10.45	6.12	6.32	10.47	163074	190214	250520	227999	223802	200597	266310	314914	262050	229325	259221	244765	238645	263675	235190	261480	233410
Q92889	DNA repair endonuclease XPF	ERCC4	1	1	2	1	916	104.4	6.93	0	1.965	6.64						6.64			0.26			-6.64				36.62			30.23		0	0	0	9196.5	5413.42	0	0	0	0	5122.07	0	0	7619.64	4935.55	0	0	0
Q2NKX8	DNA excision repair protein ERCC-6-like	ERCC6L	1	1	2	1	1250	141	5.31	0	2.431							6.64			-1.02			-0.45							20.56	75.55	0	0	0	0	0	0	0	0	0	12514.8	0	0	7143.66	0	5330.16	5031.09	0
O94905	Erlin-2	ERLIN2	25	7	10	7	339	37.8	5.62	22.16	33.676	0.12	0.611432	0.796654	0.84	2.44947e-07	4.45357e-06	0.33	0.00295451	0.00765878	0.02	1	1	0.18	0.658413	1	3.01	4.69	2.74	1.68	2.45	10.93	518087	513426	542780	590021	563158	537217	905055	955695	926100	668163	651883	647158	666234	636477	661685	756675	739918
Q9H501	ESF1 homolog	ESF1	1	1	1	1	851	98.7	5.11	0	2.774	6.64			6.64			6.64			0.35	0.787662	1	0.19	0.928423	1				47.41	20.14	11.25	0	0	0	5881.44	0	0	0	16483.8	0	10317.5	5097.59	14550.9	9916.24	14953	13159	12433.7	11769.3
Q9BSJ8	Extended synaptotagmin-1	ESYT1	7	4	5	4	1104	122.8	5.83	8.43	17.183	-0.67	0.249651	0.372266	-0.14	1	1	-0.39	0.948922	1	0.23	0.999428	1	0.25	0.992933	1	23.97	8.03	19.4	8	16.38	20.69	70927.9	66179.1	43846.1	38694.9	45388.1	41517.2	60052.8	71484.6	48230.4	56843.2	50451.3	49010.3	61072.1	44667.7	59355.6	67530.5	59801
A0FGR8	Extended synaptotagmin-2	ESYT2	5	4	4	4	921	102.3	9.26	7.37	14.265	0.42	0.714465	0.898699	1.16	0.00574942	0.0158879	0.59	0.0951746	0.167918	0.05	0.99743	1	-0.01	0.999807	1	4.29	24.98	14.13	11.26	19.9	6.18	0	49757.1	46829.3	64535.1	44596.7	74681	83937.7	108853	108096	86312.1	72742.4	70350.9	75107.7	85971.7	57282.9	69942.3	78734.1
P62495	Eukaryotic peptide chain release factor subunit 1	ETF1	28	8	10	8	437	49	5.71	19.49	34.555	-0.46	0.00769283	0.0173849	0.01	1	1	-0.34	0.0346934	0.0680279	-0.02	1	1	0.13	0.781181	1	17.16	5.46	9.09	3.36	2.98	2.84	972819	690880	810036	574737	636471	586880	815643	747525	896361	657485	639819	614846	659437	622640	632630	700964	715109
P13804	Electron transfer flavoprotein subunit alpha, mitochondrial	ETFA	6	1	1	1	333	35.1	8.38	0	2.634	6.64			6.64			6.64			-0.11	0.999846	1	-0.2	0.907713	1				27.08	26.62	10.43	0	0	0	0	0	7922.86	0	13174.7	0	8793.72	10895.5	6225.52	9875.67	6746.72	0	7646.23	6367.88
Q9UQ84	Exonuclease 1	EXO1	2	1	1	1	846	94	8.31	0	2.32							6.64			-0.37			0.52							14.53	6.21	0	0	0	0	0	0	0	0	0	0	6128.1	0	0	5246.3	4268.63	9161.52	8390.41
Q9NV70	Exocyst complex component 1	EXOC1	2	1	1	1	894	101.9	6.61	0	1.756	6.64			6.64			6.64			-0.36	0.979044	1	0.54						54.4	39.71		0	0	0	0	0	6339.45	11558.6	0	0	12451.8	0	5533.53	8624.31	0	4843.16	12066.9	0
Q01780	Exosome component 10	EXOSC10	5	3	3	3	885	100.8	8.46	10.08	18.625	-0.63	0.0283661	0.0546816	0.49	0.905214	1	-0.13	0.976761	1	0.12	0.999967	1	0.01	0.954605	1	20.76	0.69	29.02	14.18	7.66	10.52	137771	100762	95300.6	65896.3	65174.7	65065.8	141779	88369.4	161637	92186	116348	91418	102747	99841.5	88665.1	95166.7	92908.7
Q96B26	Exosome complex component RRP43	EXOSC8	10	1	2	1	276	30	5.3	2.97	6.871	-1.51			-0.79			-1.15			-0.55	0.799827	1	0.34	0.999818	1		37.01	20.7	13.78	74.54	48.51	0	0	45530.9	25955	15981	13013.1	21351.9	32401.9	26413.8	20466.8	19742.8	25275.2	5289.22	28986.1	13973.9	29561.6	25974.6
Q06265	Exosome complex component RRP45	EXOSC9	5	2	8	2	439	48.9	5.29	6.77	8.857	0.68	0.512892	0.684427	0.88	0.172015	0.290015	0.76	0.299431	0.450836	0.29	0.984067	1	0.22	0.948237	1	44.65	24.02	28.83	16.45	20.28	3.36	0	62392.9	32446.7	83212.5	50742.4	71934.7	59766.8	82886.4	107906	62152.7	76067.5	86758.4	99064.8	92687.6	66191.3	88688.7	91262.6
Q15910	Histone-lysine N-methyltransferase EZH2	EZH2	2	1	1	1	746	85.3	7.02	0	1.913	6.64			6.64			6.64			0.12	0.99875	1	-0.04	0.918506	1			10.75	15.26	5.95	22.05	0	0	0	0	5405.42	0	9832.38	11269.1	12202.1	11312.2	9139.53	8504.19	9534.49	0	10372.1	6783.56	8888.86
P15311	Ezrin	EZR	21	14	31	6	586	69.4	6.27	67.73	56.055	-0.29	0.00252905	0.00667737	0.18	0.171025	0.28865	0.03	0.999813	1	0.08	0.476172	1	0.11	0.707518	1	8.02	1.2	6.41	1.86	6.11	2.09	957189	870735	816994	703719	720759	712888	1.0382e+06	913412	988018	885994	874294	906910	1.02608e+06	914471	938986	953510	920167
O95864	Acyl-CoA 6-desaturase	FADS2	3	1	1	1	444	52.2	8.82	2.92	4.105	-0.45	0.0351737	0.0660538	-0.16	0.984703	1	-0.76	0.00902432	0.0200428	0.17	0.970076	1	-0.18	0.999769	1	14.55	26.34	17.69	9.88	8.43	14.66	103731	126793	96399.6	47476.7	80648	75723.8	86895.6	120114	92978.1	61294.2	64117.1	52832.1	69070.2	69094.6	59467	53947.6	51398.3
Q9NVQ4	Fas apoptotic inhibitory molecule 1	FAIM	20	3	5	3	179	20.2	5.83	14.93	20.441	-0.4	0.000146285	0.000538059	-0.12	0.117518	0.211346	-0.37	0.000539229	0.00175222	0.03	1	1	-0.03	0.999942	1	7.18	5.1	3.13	2.36	8.48	6.26	465146	463889	524757	325446	358275	353010	433362	426831	407857	369430	352389	360462	368465	327962	388043	382303	352423
Q658Y4	Protein FAM91A1	FAM91A1	2	1	1	1	838	93.9	6.39	0	2.951	6.64			6.64			6.64			-0.78			0.48						45.7			0	0	0	0	0	10256.6	0	7036.13	0	11854.4	8172.98	4408.92	4767.96	0	0	0	0
Q9BXW9	Fanconi anemia group D2 protein	FANCD2	1	2	3	2	1451	164	5.88	0	3.234	6.64			6.64			6.64			-0.67	0.999317	1	-0.06	0.999382	1		72.41	77.32	46.12	101.09	58.11	0	0	0	5169.26	5464.98	16772.7	8682.3	26938.4	7126.04	7501.09	19689.7	20795	5053	0	30383.3	5048.74	18845.4
Q9NVI1	Fanconi anemia group I protein	FANCI	10	10	14	10	1328	149.2	6.74	14.25	40.196	1.31	0.0111771	0.0240358	1.31	0.0154045	0.0368419	1.4	0.00898458	0.0199907	0.05	1	1	0.02	0.999962	1	62.48	9.53	8.11	10.91	12.51	13.48	113121	24417.4	76511.3	189572	215343	179323	195991	190045	167607	224188	202220	180062	220631	172651	209645	189597	245145
O94887	FERM, ARHGEF and pleckstrin domain-containing protein 2	FARP2	1	1	1	1	1054	119.8	8.79	0	1.815				6.64			6.64			0.32			0.7									0	0	0	0	0	0	0	0	9703.44	0	0	6710.7	8396.74	0	0	0	0
Q9Y285	Phenylalanine--tRNA ligase alpha subunit	FARSA	7	3	6	3	508	57.5	7.8	13.3	18.565	-1.08	1.04094e-08	2.05619e-07	-0.4	0.000240039	0.00115682	-1.09	9.03919e-09	1.98367e-07	-0.03	0.999597	1	-0.04	0.996862	1	9.61	3.22	3.58	1.9	2	7.59	702746	582035	625245	285709	296094	304686	473007	486221	452758	294573	286110	296595	294433	288433	282865	309524	285606
Q9NSD9	Phenylalanine--tRNA ligase beta subunit	FARSB	14	8	15	8	589	66.1	6.84	30.09	30.717	-0.24	0.00619846	0.0144388	0.35	0.00022834	0.00112736	-0.1	0.684998	0.894349	0.06	0.761203	1	-0.1	0.725089	1	7.36	4.85	2.81	2.12	4.28	4.98	1.08559e+06	996975	1.15541e+06	920495	935413	853138	1.38789e+06	1.44133e+06	1.36461e+06	1.01489e+06	1.041e+06	998092	1.12352e+06	1.0583e+06	1.03495e+06	948655	927349
P49327	Fatty acid synthase	FASN	37	66	149	66	2511	273.3	6.44	398.61	441.279	0.64	1.45275e-08	2.54601e-07	0.72	5.49508e-09	2.19803e-07	0.49	3.95156e-07	3.57649e-06	0.11	0.135193	1	0.12	0.0585302	0.526771	4.76	1.78	4.07	1.21	1.88	3.82	6.46597e+06	6.10235e+06	5.88704e+06	9.48731e+06	9.69692e+06	9.36247e+06	9.47979e+06	1.00308e+07	1.02661e+07	8.5947e+06	8.55663e+06	8.4002e+06	9.27768e+06	9.23143e+06	8.95844e+06	9.31066e+06	9.62481e+06
Q9NYY8	FAST kinase domain-containing protein 2, mitochondrial	FASTKD2	1	1	1	1	710	81.4	8.05	0	2.161	6.64			6.64			6.64			-0.07	0.982547	1	-0.11	0.999737	1		14.52	31.66	52.41	44.63	60.19	0	0	0	11572.2	9787.3	13122.8	12631.1	0	19917.4	16660.2	0	7650.32	13827.5	10780	5114.57	16452.6	6629.45
P62861	Ubiquitin-like FUBI-ribosomal protein eS30 fusion protein	FAU	8	1	1	1	133	14.4	10.17	3.27	3.292	-0.53	0.00903165	0.0201262	0.07	0.940506	1	-0.74	0.000244777	0.000885177	0.11	0.83475	1	0.11	0.825627	1	13.11	8.86	12.75	2.77	6.26	5.2	435721	377265	491270	295219	301819	346440	458030	408111	525956	273022	260033	260627	281074	276038	309589	306565	280973
P22087	rRNA 2'-	FBL	27	6	8	6	321	33.8	10.18	15.22	27.322	-0.88	4.7206e-05	0.00020282	0.34	0.141243	0.246176	-0.28	0.511407	0.704449	0.26	0.879103	1	0.06	0.997178	1	5.87	4.29	4.06	14.2	5.43	17.24	711838	768583	685652	368017	385644	401046	855472	926563	904024	733259	570637	587220	706093	703033	640323	783491	610298
Q8NEZ5	F-box only protein 22	FBXO22	21	4	4	4	403	44.5	7.03	6.85	19.36	0.2	0.397377	0.556258	0.34	0.14202	0.247259	0.23	0.351163	0.515168	0.07	0.999965	1	0.02	0.999952	1	9.11	3.53	13.7	6.9	13	11.78	231737	277790	262341	295967	301445	316703	278899	331950	367691	286402	307609	328876	330431	323524	258714	351070	312982
Q9Y3I1	F-box only protein 7	FBXO7	4	1	1	1	522	58.5	6.55	0	1.978	6.64			6.64			6.64			1.09	0.489094	1	0.97	0.330831	1		15.98	6.58	68.27	1.98	52.01	0	0	0	7427.74	7559.02	9774.7	0	24974.4	22753	3250.26	5574.52	12623.3	11698.6	0	12030	21611.9	8229.78
Q92637	Putative high affinity immunoglobulin gamma Fc receptor IB	FCGR1BP	4	1	1	1	280	32.2	8.68	2.1	3.441	6.64			6.64			6.64			-0.62	0.103417	0.885423	-0.59	0.154508	0.939923		15.5	24.41	12.71	12.15	25.56	0	0	0	19937.1	15294.7	20580.3	33479.6	47537.7	30560.7	44803.9	35100.4	37921.9	29062.8	24711.9	23038.4	21371.4	34800.3
P39748	Flap endonuclease 1	FEN1	6	2	3	2	380	42.6	8.62	5.6	7.704	-0.86	0.00682818	0.0157196	-0.6	0.138323	0.241612	-1.1	0.000400151	0.00134956	0.31	0.459733	1	0.35	0.123527	0.84935	24.6	4.14	4.64	1.37	6.07	8.33	251365	155748	245108	131109	134689	142135	155112	162139	170173	114403	111864	114701	141548	127249	141724	145912	164208
Q96AC1	Fermitin family homolog 2	FERMT2	30	14	25	14	680	77.8	6.7	54.27	81.453	0.11	0.258812	0.383781	0.6	5.19878e-07	8.15495e-06	0.34	9.03926e-05	0.000374183	-0.04	0.900584	1	-0.05	0.571362	1	5.31	1.14	6.26	2.56	2.77	2.86	1.09527e+06	1.21752e+06	1.14927e+06	1.22957e+06	1.25736e+06	1.23849e+06	1.78555e+06	1.73682e+06	1.5816e+06	1.50253e+06	1.45809e+06	1.42817e+06	1.45445e+06	1.41671e+06	1.37606e+06	1.40564e+06	1.41327e+06
P07954	Fumarate hydratase, mitochondrial	FH	2	1	1	1	510	54.6	8.76	2.06	3.336	-0.7	0.759954	0.938954	0.45	0.999315	1	-0.34	0.949391	1	-0.19	0.985013	1	-0.4	0.739729	1	35.2	31.87	34.78	12.58	24.72	39.73	41498.7	29282.5	20223.1	18087.7	16129	28528	40029.3	19985.2	40177.2	26119.8	20287.8	23141.8	24465.3	14704	20253.9	9875.14	23247.2
Q13642	Four and a half LIM domains protein 1	FHL1	31	7	16	7	323	36.2	8.97	44.89	53.483	-1.81	5.96804e-09	1.46905e-07	-0.88	5.58168e-06	5.58168e-05	-1.75	6.83137e-09	1.60059e-07	0.35	0.0153022	0.296038	0.2	0.284297	1	9.67	2.13	15.46	5	3.28	3.28	3.10652e+06	3.75934e+06	3.57638e+06	1.02146e+06	1.03611e+06	993435	1.94872e+06	1.4845e+06	1.98574e+06	1.06185e+06	1.06501e+06	973975	1.35232e+06	1.40941e+06	1.32146e+06	1.21789e+06	1.23412e+06
Q9Y3D6	Mitochondrial fission 1 protein	FIS1	7	1	2	1	152	16.9	8.79	0	3.977	-2.28			-1.14			-2.02			-0.1	0.996707	1	-6.64						29.16	15.12		24710.3	0	0	5099.26	0	0	0	0	11195.7	4947.23	7516.9	0	6325.32	0	5103.14	0	0
P26885	Peptidyl-prolyl cis-trans isomerase FKBP2	FKBP2	8	1	1	1	142	15.6	9.13	1.76	2.902	0.24	0.903128	1	0.76	0.119319	0.214026	0.3	0.720906	0.928369	-0.16	0.99023	1	-0.04	1	1	35.78	10.53	20.46	11.11	11.07	2.75	31695.2	66486.6	47803.2	59569.9	48400.2	56519.2	84089.4	80772.9	56448.1	51548.9	59038.2	64458.5	47470.6	59238.5	52925.7	57237	60079.7
Q8NFF5	FAD synthase	FLAD1	4	1	1	1	587	65.2	6.93	0	2.915	-1.89	0.0201038	0.0404604	-0.97	0.203957	0.335731	-2.29	0.0013992	0.00399558	0.66	0.601609	1	0.93	0.216935	1	18.81	49.14	7.75	52.53	16.46	26.38	25716.7	37606.4	34064.9	19758.6	8857.84	9206.8	17377.4	15457.6	17968	6974.45	4893.27	13375.1	14005.5	10357.6	11029.6	19190.7	11836.7
Q13045	Protein flightless-1 homolog	FLII	2	2	2	2	1269	144.7	6.05	1.78	5.912	0.14	0.999295	1	1.05	0.00941045	0.0241681	0.89	0.0544832	0.102204	-0.15	0.704634	1	-0.35	0.491859	1	30.19	13.53	9.03	13.07	21.32	9.99	27704.7	30756.1	47514.4	41888.3	32985.6	33870.6	70921.9	63567.2	59389.3	47853.9	62211	57182.6	34494.7	51419	51361	37852.7	44850.5
P21333	Filamin-A	FLNA	0	1	2	1	2647	280.6	6.06	2.28	5.799	6.64			6.64			6.64			0.25	0.990447	1	1.11	0.227311	1		8.53		51.18	20.08	29.11	0	0	0	0	7026.9	7928.84	0	16822.5	0	8739.15	4094.69	0	5363.3	8077.69	7104.94	15866.7	10450.5
O75955	Flotillin-1	FLOT1	16	4	6	4	427	47.3	7.49	7.6	21.98	0.85	0.607769	0.792956	1.1	0.244542	0.387776	0.96	0.450317	0.633926	0.27	0.994551	1	1.04	0.136153	0.876985	39.26	4.45	37.7	7.63	14.75	43.82	39519.5	38611.8	73404.7	68126.2	71337	74472.6	84808.7	58564.2	125641	82236.8	76611.7	70574.3	92063.8	96815.1	72553.5	157759	230234
P85037	Forkhead box protein K1	FOXK1	2	1	3	1	733	75.4	9.32	5.16	10.342	-0.26	0.999981	1	1.21	0.00713446	0.0190889	0.85	0.0469001	0.0894452	0.08	0.999974	1	0.12	1	1	15.7	35.06	25.4	6.15	14.81	16.94	22809.9	31146.1	26174.7	20849.7	21867	37588.9	60436.6	42928.2	72549.6	44576.7	47197.6	50400.8	50596.6	49978.2	38417.8	51359.3	38126.9
Q01167	Forkhead box protein K2	FOXK2	2	1	2	1	660	69	9.54	2.49	3.472	0.36	0.845133	1	1.48	0.000963078	0.00363426	0.85	0.052779	0.0992395	0.02	0.999062	1	-0.29	0.795437	1	40.6	17.2	15.89	16.24	12.49	14.61	24221.5	0	43727.1	41725.4	46613.1	32899.8	111548	82265.6	90735.7	58854.4	69878.3	50535.3	61076.9	48241.4	59640.6	48303	56140.3
O14772	Fucose-1-phosphate guanylyltransferase	FPGT	8	3	5	3	607	68	6.87	6.17	16.122	6.64			6.64			6.64			0.17	0.980574	1	0.25	0.943041	1		18.53	11.42	8.39	28.78	8.09	0	0	0	23711.7	23940.8	32384.9	43618.5	35886.6	36106.1	39060.8	34393.2	33488.6	40503.9	22707.6	38571.9	42124.4	36055
Q70Z53	Protein FRA10AC1	FRA10AC1	4	1	2	1	315	37.5	8.1	5.59	6.223	-0.06	0.938704	1	0.72	0.00314216	0.00970481	0.35	0.684983	0.894349	-0.49	0.085973	0.798161	-0.52	0.0694369	0.577469	14.7	15.45	4.03	9.4	7.86	7.63	102559	99710.4	129155	98195.9	89074.2	119859	161369	169173	174881	130344	111344	132768	104909	90866.4	92994.9	103568	91101.7
Q16658	Fascin	FSCN1	16	5	7	5	493	54.5	7.24	13.83	22.455	-0.25	0.11085	0.181908	0.45	0.00202734	0.00672976	0	0.999998	1	0.44	0.00776356	0.175509	0.59	0.000720552	0.0221908	14.09	4.46	10.79	3.95	5.77	1.85	367956	420574	487571	352765	365043	333977	548873	671864	575894	444160	411285	421628	601648	571920	536007	633967	634665
Q9C0B1	Alpha-ketoglutarate-dependent dioxygenase FTO	FTO	3	1	1	1	505	58.2	5.22	0	1.586	-0.94			-0.44			-1.45			1.07	0.436257	1	0.97	0.707008	1		2.84		49.68	5.64	40.2	0	0	24816.4	12707.2	0	13227.3	0	18240.4	0	9058.15	18495.4	7781.71	20020.8	18985.8	17883.7	17752.6	10169.8
Q8IY81	pre-rRNA 2'-	FTSJ3	2	1	1	1	847	96.5	8.4	3.05	5.385	-0.68	0.00219428	0.00597078	0.05	1	1	-0.62	0.00342767	0.00864744	0.36	0.0957853	0.843765	0.03	0.97282	1	8.11	11.19	2.02	6.16	22.84	10.67	126140	127912	145672	79776.1	71416.8	89351.6	131652	132321	136628	86497.8	83335.1	76596.9	138735	106902	88444.7	85205.2	99114.8
Q96I24	Far upstream element-binding protein 3	FUBP3	6	2	4	2	572	61.6	8.38	10.84	17.21	-0.07	0.937752	1	0.45	0.932965	1	0.4	0.990508	1	0.28	0.560958	1	0.34	0.612344	1	36.11	34.88	4.94	6.41	30.96	13.63	53458.4	101656	60745.6	40469.6	57914.8	82291.8	87101.8	83064.4	78906.9	71914.1	80932.4	80060.7	86514.5	97310	151041	123672	101287
P35637	RNA-binding protein FUS	FUS	4	2	3	2	526	53.4	9.36	4.96	7.276	-0.36	0.174284	0.271129	0.55	0.369754	0.547896	0.04	0.933928	1	0.15	0.819405	1	0.32	0.468019	1	36.65	7.59	2.4	10.26	7.17	6.55	268324	160638	138753	125193	124882	142225	241990	234910	230803	176481	143859	165703	204143	178165	184474	207508	216847
P51114	RNA-binding protein FXR1	FXR1	6	3	4	3	621	69.7	6.15	7.39	11.798	-0.61	6.65674e-06	3.79031e-05	-0.25	0.0590105	0.117288	-0.75	6.88962e-07	5.74853e-06	0.19	0.032741	0.459551	0.18	0.0409906	0.420794	7.41	4.17	3.89	2.91	4.22	5.86	317685	358444	365211	224910	234690	244491	302370	292373	315916	208697	221013	213134	242304	242167	260398	242266	263363
P06241	Tyrosine-protein kinase Fyn	FYN	6	2	2	1	537	60.7	6.67	0	4.228	6.64			6.64			6.64			-0.24	0.998411	1	-0.68	0.848924	1		23.51	15.99	38.09	30.18	15.77	0	0	0	0	7934.55	11098.3	0	9125.61	11451.7	13890.9	14295	6478.33	0	9443.14	14567.3	8698.17	7184.92
Q13283	Ras GTPase-activating protein-binding protein 1	G3BP1	6	2	2	2	466	52.1	5.52	7.88	11.777	0.26	0.0430017	0.0787217	-0.13	0.996405	1	0.14	0.367855	0.53573	-0.36	0.0633555	0.645695	-0.54	0.00302211	0.0669279	12.95	2.01	13.5	3.57	3.56	8.65	88878.7	111278	113219	135245	133369	129965	101538	124718	97792.6	115374	123039	122576	99214.9	95235.8	92441.5	84306.3	91300.8
Q9UN86	Ras GTPase-activating protein-binding protein 2	G3BP2	4	2	2	2	482	54.1	5.55	4.99	7.705	0.6	0.00212562	0.00581367	0.41	0.0236434	0.0539649	0.5	0.0119297	0.0259312	-0.09	0.968645	1	-0.24	0.655378	1	20.2	7.27	13.67	2.23	1.79	6.71	135274	89584.6	115514	193684	168364	175688	153262	139231	181636	166014	158902	163784	153930	149018	153500	153195	138502
P11413	Glucose-6-phosphate 1-dehydrogenase	G6PD	6	2	5	2	515	59.2	6.84	12.93	15.436	0.35	0.677801	0.863441	0.65	0.0631494	0.124127	0.39	0.500876	0.694722	0.23	0.858383	1	0.52	0.134364	0.876926	31.74	2.46	4.48	6.92	9.12	7.16	149433	83328	97010.9	124015	124050	129392	146535	151737	160109	140754	123904	126702	134594	161648	148605	163389	187912
Q10471	Polypeptide N-acetylgalactosaminyltransferase 2	GALNT2	8	3	12	3	571	64.7	8.35	12.76	14.358	-0.15	0.463803	0.632099	0.65	0.990221	1	0.48	0.995711	1	-0.18	0.88313	1	-0.14	0.899823	1	41	2.63	23.97	7.36	16.82	19.55	90564.6	175307	91075	81960.7	81886.1	78248.3	142627	93096	149545	130441	113375	127425	112321	113209	82821.9	80535.5	116031
Q14697	Neutral alpha-glucosidase AB	GANAB	10	5	6	5	944	106.8	6.14	7.34	22.109	-0.8	0.00228775	0.0061706	0.12	0.936022	1	-0.37	0.281595	0.427192	0.16	0.963771	1	0.39	0.460843	1	29.2	8.81	12.25	11.66	4.99	5.79	167123	212185	296757	122083	107213	127447	224867	279650	230918	190130	151407	164718	184573	193760	175328	217366	215960
P04406	Glyceraldehyde-3-phosphate dehydrogenase	GAPDH	15	3	5	3	335	36	8.46	7.4	16.076	-0.74	0.00179801	0.00499447	0.02	0.999998	1	-0.49	0.0405043	0.0784618	-0.21	0.700152	1	-0.35	0.465388	1	14.73	11.21	22.1	5.82	10.38	3.43	395489	460072	531683	280549	227303	274878	466906	370302	578695	329732	296309	326750	295938	241354	281955	270559	257073
Q14C86	GTPase-activating protein and VPS9 domain-containing protein 1	GAPVD1	1	1	1	1	1478	164.9	5.22	2.45	4.311				6.64			6.64			0.58	0.247408	1	0.6	0.239843	1			3.07	39.62	11.38	29.52	0	0	0	0	0	0	0	14053.7	14677.1	8871.52	8576.52	3856.87	13922.1	0	11848.4	16011.3	10481.7
P41250	Glycine--tRNA ligase	GARS1	5	2	3	2	739	83.1	7.03	2.35	8.528	6.64			6.64			6.64			-0.64	0.983489	1	1.07						42.89	89.49		0	0	0	0	0	5797.41	0	18847.8	0	8442.2	9367.44	3651.2	22785.8	5400.43	5431.38	17736	0
P22102	Trifunctional purine biosynthetic protein adenosine-3	GART	30	22	53	22	1010	107.7	6.7	106.79	157.131	0.33	0.0424697	0.0778367	0.64	0.000134849	0.000743992	0.48	0.00229623	0.00618246	-0.22	0.300404	1	-0.04	0.968918	1	4.15	1.85	4.03	1.96	2.73	17.56	1.89435e+06	1.94183e+06	2.05324e+06	2.44088e+06	2.37142e+06	2.45546e+06	2.91071e+06	3.03227e+06	3.15534e+06	2.73895e+06	2.71355e+06	2.6376e+06	2.43101e+06	2.314e+06	2.32569e+06	2.64353e+06	3.42403e+06
O75600	2-amino-3-ketobutyrate coenzyme A ligase, mitochondrial	GCAT	5	1	2	1	419	45.3	8.05	2.56	5.559	-1.23	0.248647	0.371115	0.44	0.884404	1	0.16	1	1	0.12	1	1	-0.1	0.999916	1	39.95	66.68	26.67	9.59	13.12	41.64	21485.8	26933	45303.1	9356.8	11481.6	29843.4	36566.2	34220.9	54591.2	33078.1	27294.6	30129.8	32775.3	33037	25960.3	43180.2	18444.7
P48506	Glutamate--cysteine ligase catalytic subunit	GCLC	2	1	1	1	637	72.7	6.09	0	2.629	6.64			6.64			6.64			-0.42	0.909763	1	0.19	0.978823	1		60.23	47.51	14.86	6.61	11.88	0	0	0	5970.6	8755.93	18752.6	25999.9	9255.22	26243.2	13489.4	18140.2	15474.5	11427.6	11603.2	12877.9	17041.7	21160.3
P48507	Glutamate--cysteine ligase regulatory subunit	GCLM	27	4	6	4	274	30.7	6.02	14.74	29.434	-1.29	4.69529e-06	2.77213e-05	-0.64	0.00431904	0.012519	-1.15	1.65241e-05	8.27239e-05	-0.07	0.999901	1	-0.01	1	1	17.66	10.45	13.56	12.31	5.37	6.18	734024	636638	901077	314269	301204	256387	411943	471029	540530	331069	359651	280920	332597	298678	315723	329425	341634
Q92616	Stalled ribosome sensor GCN1	GCN1	3	6	7	6	2671	292.5	7.43	7.29	20.488	-0.71	0.0234492	0.0464917	0.61	0.326829	0.496135	0.11	0.999879	1	0.16	0.991747	1	-0.02	1	1	47.45	8.05	9.96	11.56	11.62	3.86	83390.2	109002	201918	59189	66462.6	69338.8	164760	195965	166619	117721	104925	132269	144017	131924	113992	112841	121755
P50395	Rab GDP dissociation inhibitor beta	GDI2	52	18	38	18	445	50.6	6.47	86.73	102.929	-0.47	2.43103e-07	2.41046e-06	-0.04	0.93372	1	-0.39	4.03645e-06	2.44015e-05	0.11	0.0930881	0.840157	0.12	0.0471167	0.471406	4.92	3.63	3.09	0.84	2.6	1.56	3.15329e+06	3.47277e+06	3.37738e+06	2.30099e+06	2.45777e+06	2.44491e+06	3.28157e+06	3.34169e+06	3.14504e+06	2.56828e+06	2.57525e+06	2.60909e+06	2.86168e+06	2.71691e+06	2.78368e+06	2.86501e+06	2.78016e+06
Q6ZNW5	GDP-D-glucose phosphorylase 1	GDPGP1	6	1	1	1	385	42.3	6.47	0	2.865	6.64						6.64			-6.64			0.42				27.54				12.17	0	0	0	0	8316.54	5605.39	0	0	0	0	5847.63	0	0	0	0	0	8532.64
P57678	Gem-associated protein 4	GEMIN4	7	3	3	3	1058	120	6.04	0	6.53	-1.96			-0.53			-0.49			-0.15	0.999643	1	-0.4	0.999854	1		10.79	44.04	34.81	60.66	69.93	0	26745.1	0	7441.61	6386.78	0	29345.4	18543	11948	19066.7	22757	10825.4	27682.6	17150.1	6801.09	38955.3	14440.2
Q8TEQ6	Gem-associated protein 5	GEMIN5	1	1	1	1	1508	168.5	6.62	2.97	5.542	-1.21	0.0824979	0.140571	-0.24	0.839557	1	-0.99	0.103273	0.177515	-0.74	0.999999	1	0.32	0.639481	1	46.75	13.03	26.16	13.11	81.87	49.11	71692.8	73148.3	152733	37291	28938.6	31707	61912.7	80706.3	47630.1	29068.7	36723	36959.9	20839.4	21941.6	78900.7	97887.8	45696.5
Q7L5D6	Golgi to ER traffic protein 4 homolog	GET4	9	2	7	2	327	36.5	5.41	7.99	6.964	0.56	0.210394	0.319082	-0.29	0.695726	0.918295	0.56	0.34005	0.50162	-0.39	0.863915	1	-0.09	0.999906	1	46.41	8.68	13.89	7.47	23.49	5.98	0	91532.1	46301.6	95708.3	96008.2	111036	56253.1	53160	42798	87169.9	96167.1	101146	102377	66801.8	73139.6	90335.4	86765.5
Q96RP9	Elongation factor G, mitochondrial	GFM1	21	12	22	12	751	83.4	7.01	53.79	63.016	-0.08	0.734984	0.918729	-0.11	0.339831	0.513922	-0.16	0.142066	0.234629	0.11	0.861157	1	-0.05	0.972287	1	11.63	1.61	1.98	0.82	3.35	5.93	1.71259e+06	2.15124e+06	1.86967e+06	1.76867e+06	1.77191e+06	1.81994e+06	1.69123e+06	1.73534e+06	1.75846e+06	1.67451e+06	1.69768e+06	1.67293e+06	1.80882e+06	1.80094e+06	1.70227e+06	1.6137e+06	1.7306e+06
Q969S9	Ribosome-releasing factor 2, mitochondrial	GFM2	7	3	3	3	779	86.5	6.51	6.32	15.861	0.95	0.0167185	0.0345601	1.69	6.09816e-05	0.000399879	1.5	0.000164418	0.000624163	0.19	0.958929	1	-0.08	0.978571	1	36.16	13.61	14.66	9.41	0.59	13.86	42069.6	0	24936.7	49740.7	62693.4	64415.4	122249	91248.2	104647	103458	91371.9	86290	104094	103110	104230	86273.8	97675.6
Q06210	Glutamine--fructose-6-phosphate aminotransferase [isomerizing] 1	GFPT1	33	16	30	16	699	78.8	7.11	68.03	94.135	1.02	2.51139e-09	7.1754e-08	0.85	1.38132e-08	4.8046e-07	0.95	6.89392e-09	1.60059e-07	-0.17	0.12103	0.982589	-0.23	0.0143978	0.21118	5.12	3.38	5.21	4.69	1.85	5.73	1.16727e+06	1.21464e+06	1.09663e+06	2.367e+06	2.4748e+06	2.3169e+06	2.10398e+06	2.06515e+06	2.27566e+06	2.33892e+06	2.24905e+06	2.12939e+06	1.99307e+06	1.99697e+06	2.05956e+06	1.914e+06	2.04118e+06
Q9UJY5	ADP-ribosylation factor-binding protein GGA1	GGA1	4	2	2	2	639	70.3	5.29	0	5.314	6.64			6.64			6.64			-0.07	0.995579	1	0	0.99889	1		35.84	6.38	36.93	37.24	43.05	0	0	0	22163.2	10366.4	19950	22631.5	24033.2	21147.7	10554.8	23369.8	18975	20073.1	18029.3	9066.56	8609.95	18945.5
Q8IVV7	Glucose-induced degradation protein 4 homolog	GID4	8	2	2	2	300	33.5	9.16	4.95	7.323	-0.98	0.00366215	0.00901453	-0.46	0.114491	0.207178	-0.79	0.00399713	0.0100053	-0.13	0.980546	1	-0.38	0.897791	1	12.82	7.59	19.74	19.16	17.04	18.2	220454	186252	172391	92733.3	106492	94735.6	104029	155619	135242	113979	107488	78072.4	100664	72877.5	98461.7	82492	103784
Q6Y7W6	GRB10-interacting GYF protein 2	GIGYF2	3	2	2	2	1299	150	5.54	3.33	9.435	-1.83	0.0106169	0.0229865	-0.55	0.857146	1	-1.45	0.0360178	0.0702807	0.74	0.924411	1	0.68	0.803285	1	45.68	54.41	24.49	24.57	26.41	8.54	44050.5	30238.6	74524.2	12355.5	9414.3	25522.3	29311.9	30066	44340.1	22854.9	16069.2	14643.8	26830.2	16227.6	26981.2	25811.2	22311.4
O94925	Glutaminase kidney isoform, mitochondrial	GLS	6	3	6	3	669	73.4	7.77	0	5.615	-1.11	0.00194304	0.00536936	-0.38	0.863202	1	-0.7	0.0818116	0.147261	-0.42	0.925418	1	-0.09	1	1	28.62	21.51	1.32	13.81	18.01	8.56	152905	130268	84153.7	60388.1	40461.4	60653.5	98936.9	99998.3	101565	79978.7	63175.2	82103.8	78729.2	57363.5	59587.3	67365.9	79961.7
P00367	Glutamate dehydrogenase 1, mitochondrial	GLUD1	15	7	10	7	558	61.4	7.8	24.17	31.294	-0.17	0.553465	0.731854	0.44	0.000448141	0.00192457	0.25	0.0420067	0.081078	-0.01	0.999992	1	-0.01	0.999999	1	5.08	8.92	7.59	4.14	6.14	5.34	532487	481607	515469	430435	512562	459064	699264	765480	659143	583808	613382	634122	655899	581299	608358	639580	574750
Q96IJ6	Mannose-1-phosphate guanyltransferase alpha	GMPPA	2	1	1	1	420	46.3	7.21	0	2.586	6.64			6.64			6.64			-0.28	0.801086	1	-0.16	0.844784	1		14.77	29.7	24.53	42.5	21.09	0	0	0	13978	11832.1	10436.5	20594	26698	14470.5	13824.1	11365.2	18388.2	16771.9	11399.3	6859.08	13141.4	12338.6
Q9Y5P6	Mannose-1-phosphate guanyltransferase beta	GMPPB	3	1	2	1	360	39.8	6.61	4.46	4.096	-0.52	0.142784	0.227998	0.11	0.992875	1	-0.45	0.230489	0.358837	0.21	0.735154	1	0.3	0.447763	1	27.01	3.31	13.02	15.22	3.27	0.76	187557	153121	107178	108474	101752	106806	169807	165621	132705	111926	126601	93047.4	133196	124756	129439	137934	137486
P49915	GMP synthase [glutamine-hydrolyzing]	GMPS	25	11	16	11	693	76.7	6.87	47.58	72.527	-0.68	5.09016e-07	4.76272e-06	0.22	0.00256997	0.00817485	-0.28	0.00506984	0.0124569	0.09	0.995622	1	0.11	0.467365	1	1.81	2.29	8.04	3.25	5.77	3.37	1.53013e+06	1.56611e+06	1.58589e+06	1.016e+06	979829	974232	1.78916e+06	2.07112e+06	1.82967e+06	1.35637e+06	1.27858e+06	1.28769e+06	1.37527e+06	1.37921e+06	1.24414e+06	1.45526e+06	1.38624e+06
P08754	Guanine nucleotide-binding protein G(i) subunit alpha-3	GNAI3	16	4	4	3	354	40.5	5.69	14.21	25.199	-0.16	0.954726	1	0.43	0.0447322	0.0915237	0.03	0.967964	1	-0.33	0.290077	1	-0.45	0.167828	0.991829	26.11	8.44	2.71	1.68	7.05	11.6	361498	210480	303006	271781	275504	235621	400104	422199	408684	303981	314328	308573	259614	225506	246118	213624	265557
P62873	Guanine nucleotide-binding protein G(I)/G(S)/G(T) subunit beta-1	GNB1	34	8	16	4	340	37.4	6	49.94	61.827	-0.14	0.573096	0.753453	0.35	0.00990827	0.0253652	0.04	0.964912	1	-0.03	0.992143	1	-0.16	0.296688	1	14.33	0.32	5.46	2.04	3	1.53	1.15892e+06	1.32875e+06	995915	1.05876e+06	1.05499e+06	1.05202e+06	1.51243e+06	1.36248e+06	1.48184e+06	1.19268e+06	1.18444e+06	1.2304e+06	1.16473e+06	1.13409e+06	1.20406e+06	1.0518e+06	1.06976e+06
P62879	Guanine nucleotide-binding protein G(I)/G(S)/G(T) subunit beta-2	GNB2	25	6	15	2	340	37.3	6	39.22	43.326	0.42	0.367117	0.519812	0.65	0.00749056	0.019777	0.75	0.0109184	0.0239607	-0.07	0.999991	1	-0.13	0.979998	1	7.59	13.88	24.05	14.42	6.14	15.55	99298.7	93680.9	85299.4	125239	132228	100687	205794	147101	132234	132217	176973	157697	162344	143943	150263	120787	144151
Q9Y223	Bifunctional UDP-N-acetylglucosamine 2-epimerase/N-acetylmannosamine kinase	GNE	5	2	2	2	722	79.2	6.8	0	2.309	-1.12			0.83			-0.31			-0.09	0.985302	1	-0.13	0.998138	1		16.53	25.27	13.72	28.19	25.83	0	33401.6	0	15328.5	17418.8	12458.4	42707.8	59535.4	71941.3	32676.1	25251.7	26989.4	33054.6	18589	25377.5	34320	21020.5
P36915	Guanine nucleotide-binding protein-like 1	GNL1	3	1	1	1	607	68.6	5.8	4.56	11.834	-0.08	0.999997	1	0.02	1	1	0.22	0.924027	1	-0.22	0.997649	1	0.06	1	1	2.3	18.01	15.56	10.34	20.62	16.12	28516.5	0	27605.3	33515	26482.2	23773.9	24173.1	33070.2	28508.2	28705.9	35326.1	32712	26359	38117.1	28036.4	26598.9	36685.7
Q13823	Nucleolar GTP-binding protein 2	GNL2	3	1	2	1	731	83.6	9.25	3.6	13.822	-0.03	0.999994	1	0.68	0.106288	0.194801	0.4	0.740692	0.946998	-0.1	0.999372	1	-0.58	0.101737	0.751024	0.93	25.09	4.89	24.21	12.59	19.35	27791.3	0	28158.7	37199.5	27431	22873.4	48376.2	44249.2	44800.3	44117	26791.6	36997.3	29146.5	37530.1	34542.5	17828.2	26041.2
Q9BVP2	Guanine nucleotide-binding protein-like 3	GNL3	20	10	16	10	549	62	9.16	33.77	43.839	-0.97	1.52619e-11	8.72109e-10	-0.14	0.003148	0.00970481	-0.94	2.5256e-11	1.34867e-09	0.52	6.55093e-08	2.63609e-05	0.35	2.23906e-06	0.000210152	2.47	1.98	4.04	2.71	3.62	2.55	2.25661e+06	2.29461e+06	2.36874e+06	1.13902e+06	1.18332e+06	1.17209e+06	2.0965e+06	1.94611e+06	2.07986e+06	1.1978e+06	1.22129e+06	1.15733e+06	1.75219e+06	1.71999e+06	1.63295e+06	1.51495e+06	1.53123e+06
Q9HD26	Golgi-associated PDZ and coiled-coil motif-containing protein	GOPC	7	2	3	2	462	50.5	5.92	5.31	8.67	-0.45	0.827379	1	0.3	0.977766	1	0.02	1	1	-0.5	0.663637	1	0.11	0.991874	1	71.23	20.85	4.66	3.59	36.42	18.12	22942.2	69510.3	0	34523.7	22554	29239.6	50985.8	49047.3	46451	38194	40530.2	40787.5	38605.7	17933.5	28627.8	55826.5	43759.8
Q9H8Y8	Golgi reassembly-stacking protein 2	GORASP2	4	1	1	1	452	47.1	4.82	2.16	3.689	6.64			6.64			6.64			-0.81	0.880092	1	0.36	0.983396	1		13.77	32.41	31.45	65.26	24.72	0	0	0	6715.26	7059.68	8645.39	0	14212.9	8912.36	10647.8	0	6773.92	4831.7	12352	3986.77	12567	10933.3
Q86V85	Integral membrane protein GPR180	GPR180	3	1	1	1	440	49.4	7.39	2.05	4.397	6.64									6.64												0	0	0	0	0	6960.26	0	0	0	0	0	0	0	5392.66	0	0	0
P0CG08	Golgi pH regulator B	GPR89B	2	1	1	1	455	52.9	9.28	0	2.803	6.64			6.64			6.64			0.49	0.588196	1	0.13	1	1		12.32	21.5	27.59	17.74	19.53	0	0	0	19145.9	22541.4	17799.9	19843.4	30694.7	25167.1	15054.8	26274.9	19869.5	27942.4	29216	20684.2	22977	15640.8
P49840	Glycogen synthase kinase-3 alpha	GSK3A	4	1	1	1	483	50.9	8.75	0	4.432	6.64			6.64			6.64			-0.07	0.999701	1	-0.47	0.760552	1		42.78	26.4	2.88	46.03	18.74	0	0	0	11499.2	5452.4	6186.05	0	16410.4	11247.6	11002.1	10388.1	10657.9	7245.02	0	14236.3	0	6714.64
P49841	Glycogen synthase kinase-3 beta	GSK3B	5	1	3	1	420	46.7	8.78	0	4.363	-0.15	0.84284	1	0.45	0.979061	1	-0.08	0.999916	1	-0.7	0.853307	1	-0.85	0.809328	1	36.98	58.32	3.58	10.71	33.29	61.94	0	50871.2	29782.3	39714.3	9349.38	35104.8	53262.9	53839.8	50335.9	38611.5	36922.4	31322.7	32060.2	22655.4	16383.5	42277.9	20451.4
P15170	Eukaryotic peptide chain release factor GTP-binding subunit ERF3A	GSPT1	12	5	7	2	499	55.7	5.62	9.53	15.182	0.26	0.447705	0.614347	0.93	0.00133225	0.00477937	0.61	0.0185595	0.0389676	-0.27	0.767145	1	-0.2	0.969326	1	33.79	5.12	10.19	6.34	4.56	11.25	209808	126485	259163	251576	255638	232047	369656	451494	399007	320401	348655	308421	265844	286160	263700	272466	332720
Q8IYD1	Eukaryotic peptide chain release factor GTP-binding subunit ERF3B	GSPT2	7	4	4	1	628	68.8	5.43	5.02	13.313	-0.93			0.01			-0.5			-0.59	0.484528	1	-0.05	0.994747	1		31.05	22.84	19.5	20.09	28.33	39211.2	0	0	23017.5	20534.1	12044.9	41727.9	26539.7	39531.4	33060.6	27641.6	22271.3	22348.1	18426.7	14895.3	31446.6	26723.8
Q8NEC7	Glutathione S-transferase C-terminal domain-containing protein	GSTCD	1	1	3	1	633	71	7.78	0	3.881	6.64			6.64			6.64			-0.56	0.938895	1	0.36	0.933809	1		27.48	50.35	24.42	73.24	11.59	0	0	0	21445	37981.4	31618.7	11135.6	28563.2	35768.8	26760.5	16227.8	23889.6	35630	16204.4	7373.42	32585.2	25888.8
P21266	Glutathione S-transferase Mu 3	GSTM3	7	1	1	1	225	26.5	5.54	0	2.39	6.64						6.64			0.84			0.08						4.93			0	0	0	7086.15	0	0	0	0	0	5254.61	5756.64	5697.83	0	0	10189.8	0	6034.56
P09211	Glutathione S-transferase P	GSTP1	17	2	3	2	210	23.3	5.64	11.42	15.459	0.17	0.999938	1	1.88	0.000134754	0.000743992	1.24	0.00624275	0.014537	0.59	0.46771	1	0.2	0.929372	1	23.39	40.37	11.84	1.91	14.15	6.42	33053.3	30706.3	46647.9	37066.3	24994.6	56642.9	121778	135865	107071	77813.4	80510.3	78013.7	90918.7	117272	117839	88194.4	89841.7
Q13888	General transcription factor IIH subunit 2	GTF2H2	12	3	3	3	395	44.4	6.76	0	7.112	0.47	0.449231	0.615006	0.63	0.137598	0.240608	0.84	0.0955879	0.168092	-0.24	0.9998	1	-0.04	0.999323	1	8.52	18.93	4.65	21.12	21.78	11.12	0	26384.9	23385	26979	39668.7	34416.5	39549.7	36091	38464.2	30320.2	44338.6	45535.7	47525.2	30777.7	37646.9	36184.3	44853.2
Q13889	General transcription factor IIH subunit 3	GTF2H3	7	1	1	1	308	34.4	7.02	0	3.314	6.64			6.64			6.64			0.83	0.338841	1	0.94				9.61	37.5	27.38	27		0	0	0	0	9645.64	11051.5	0	24190.8	14051.3	7782.28	5394.5	9520.73	14637.1	13857.5	8518.06	14973.3	0
P78347	General transcription factor II-I	GTF2I	11	8	12	8	998	112.3	6.39	25.68	31.96	-0.73	0.000125119	0.000466645	0.32	0.0598544	0.11843	-0.29	0.131346	0.220102	0.08	0.993114	1	0.08	0.473178	1	4.04	1.91	5.25	3.72	1.84	20.36	1.05163e+06	1.00592e+06	970272	597941	607675	621051	1.25497e+06	1.20992e+06	1.34111e+06	865190	805209	822149	867369	875799	845046	868486	1.1819e+06
Q12789	General transcription factor 3C polypeptide 1	GTF3C1	4	7	9	7	2109	238.7	7.3	11.99	25.358	0.49	0.0378717	0.070459	0.98	0.000237188	0.00114653	0.68	0.0046624	0.0115265	-0.05	0.999838	1	0.01	1	1	28.04	4.53	6.59	1.42	4.01	3.15	318493	239124	180958	336900	327491	357683	498610	436896	471110	384177	381008	391647	393324	371712	364270	387665	395925
Q8WUA4	General transcription factor 3C polypeptide 2	GTF3C2	2	1	1	1	911	100.6	7.31	3.35	5.699	-0.82	0.000745885	0.00230835	-0.3	0.501213	0.70284	-0.37	0.183891	0.292702	0.2	0.381103	1	0.18	0.489366	1	9.98	11.46	16.67	7	14.55	12.07	63123.1	76743.1	73367.3	33776.9	41530.4	41482.9	49662.5	69527.4	59520.1	50342.7	57145.1	56798.5	78408.4	59105.6	65431.6	59008.1	74726.9
Q9Y5Q9	General transcription factor 3C polypeptide 3	GTF3C3	14	10	16	10	886	101.2	5.07	33.84	50.233	1.17	3.02137e-05	0.000141765	0.84	0.000214947	0.00109877	1.02	8.2896e-05	0.000350315	-0.04	0.999994	1	0.07	0.99694	1	23.05	5.32	10.98	3.48	9.22	3.3	319064	251720	200877	514934	565291	565629	445344	539262	451375	511250	490643	525882	554046	497447	461774	545218	511619
Q9UKN8	General transcription factor 3C polypeptide 4	GTF3C4	11	5	7	5	822	91.9	6.65	8.39	19.414	-0.41	0.0039304	0.00965996	0.13	0.897665	1	-0.27	0.0469733	0.0894782	0.07	0.390893	1	0.11	0.92029	1	4.88	4.71	7.36	4.21	14.8	2.9	368486	398767	365422	269877	277675	295668	372793	402120	432042	321233	295619	305375	409035	318676	320313	329587	332770
O00178	GTP-binding protein 1	GTPBP1	24	12	19	12	669	72.4	8.34	47.11	65.708	-0.15	0.511376	0.682972	0.4	9.15992e-05	0.000557257	0.15	0.0458592	0.0876688	-0.03	0.995693	1	-0.05	0.980004	1	7.01	3.48	5.87	3.4	2.05	3.5	1.01754e+06	1.14277e+06	1.15933e+06	1.00132e+06	1.02729e+06	1.07242e+06	1.505e+06	1.51686e+06	1.36267e+06	1.29411e+06	1.26434e+06	1.21e+06	1.23596e+06	1.25663e+06	1.2064e+06	1.1823e+06	1.22222e+06
Q9BZE4	GTP-binding protein 4	GTPBP4	19	9	15	9	634	73.9	9.5	11.65	38.062	-0.8	9.39325e-05	0.000362149	0.3	0.0327081	0.0712013	-0.52	0.00802394	0.018311	0.11	0.876531	1	-0.06	0.996324	1	16.05	2.48	9.03	1.62	5.32	6.27	493308	541471	391954	282410	288779	274819	662706	553066	605938	352640	343581	342337	394918	355471	370708	358960	318451
P13807	Glycogen [starch] synthase, muscle	GYS1	7	4	10	4	737	83.7	6.18	5.13	11.619	6.64			6.64			6.64			-0.46	0.750382	1	-0.17	0.997228	1		75.41	43.51	22.23	21.94	36.5	0	0	0	8271.28	0	27171	50228.5	31106.2	21003	34908.4	49201.7	33430	32314.8	25390	20901.9	26210.7	51066.3
Q92522	Histone H1.10	H1-10	10	3	3	3	213	22.5	10.76	6.54	8.563	-0.94	0.0167437	0.0345676	-0.4	0.935953	1	-0.95	0.0196855	0.0412237	0.09	0.999062	1	0.21	0.662443	1	26.9	4.36	9.69	4.99	1.72	23.7	288936	310819	180243	150333	143309	156372	207369	249586	218796	160328	145629	149809	156095	161539	159355	172991	238589
P16402	Histone H1.3	H1-3	14	3	5	3	221	22.3	11.02	14.18	14.77	-0.9	5.48578e-07	4.9589e-06	-0.25	0.0398995	0.0832135	-0.9	3.0729e-07	2.87882e-06	-0.01	0.999971	1	-0.02	0.999972	1	9.37	8.48	2.62	4.6	3.22	4.98	934905	1.01459e+06	840540	471730	556597	500053	793545	788174	755753	508970	502189	466779	479241	510637	500433	495725	508320
Q16777	Histone H2A type 2-C	H2AC20	50	4	8	2	129	14	10.9	12.23	12.143	-1.88	2.10583e-06	1.39228e-05	-0.79	0.00736571	0.0195442	-2.01	2.04619e-06	1.40686e-05	0.56	0.0534805	0.59959	0.42	0.489465	1	19.76	7.04	17.76	15.39	10.31	7.49	154011	104074	144521	35199.2	40302.3	39250.5	83719.1	63459	90497.5	45097.4	34138.2	35811.9	52969.8	52782.4	62917.8	50105.4	43234.6
Q71UI9	Histone H2A.V	H2AZ2	31	5	12	3	128	13.5	10.58	26.89	19.204	-1.18	7.31083e-08	8.86161e-07	-0.52	0.000441437	0.00191409	-1.29	2.38305e-08	4.14961e-07	0.04	0.999089	1	0.05	0.980662	1	6.56	7.33	10.37	4.51	5.67	5.7	1.93449e+06	1.83208e+06	1.69639e+06	735761	809138	851513	1.27823e+06	1.13799e+06	1.40174e+06	750444	694134	752172	770582	698558	773254	775884	796357
Q5QNW6	Histone H2B type 2-F	H2BC18	36	5	15	2	126	13.9	10.32	39.67	40.283	-0.82	3.74445e-05	0.000167818	-0.16	0.979716	1	-0.93	6.53699e-06	3.70045e-05	-0.06	1	1	0.05	0.982439	1	9.37	1.5	19.43	5.87	2.09	2.65	1.88893e+06	1.78781e+06	2.14079e+06	1.08372e+06	1.06938e+06	1.05175e+06	1.69234e+06	2.27541e+06	1.61376e+06	894618	988937	995195	949790	942551	980347	1.02181e+06	1.02226e+06
Q16778	Histone H2B type 2-E	H2BC21	36	5	13	2	126	13.9	10.32	32.57	36.445	-0.81	1.31835e-07	1.36088e-06	0.37	0.000522161	0.00215324	-0.4	0.000163461	0.000622008	-0.35	0.000886429	0.0424641	-0.44	0.00014699	0.00658446	7.63	2.71	8.75	1.89	1.77	3.6	2.99703e+06	2.59051e+06	2.69826e+06	1.60573e+06	1.53518e+06	1.53041e+06	3.4785e+06	3.92842e+06	3.32673e+06	2.03248e+06	2.03951e+06	2.10296e+06	1.6453e+06	1.58977e+06	1.60536e+06	1.59588e+06	1.5029e+06
P84243	Histone H3.3	H3-3B	34	3	6	1	136	15.3	11.27	16.1	15.493	-0.89	1.655e-05	8.32704e-05	-0.33	0.0471734	0.0961497	-0.95	9.54454e-06	5.16566e-05	0.07	0.637794	1	0.11	0.595956	1	17.72	3.46	4.07	2.45	11.06	10.35	1.81962e+06	1.4252e+06	1.30596e+06	726898	769108	774783	1.13339e+06	1.11901e+06	1.20657e+06	739602	739608	708622	932173	775784	771853	928851	767758
Q71DI3	Histone H3.2	H3C13	34	3	5	1	136	15.4	11.27	16.39	14.489	-0.92	0.0879466	0.14859	-0.07	1	1	-0.37	0.710841	0.918361	-0.09	0.982742	1	0.19	0.997275	1	29.58	28.49	22.99	14.77	35.02	22.76	27814.8	50779.1	38077.1	13559.6	20093	24548.3	48281.5	30997.2	36280.4	22713.1	29912.6	29504.5	30891.8	14744.3	27809.3	33768.1	35556.3
P62805	Histone H4	H4C16	42	5	14	5	103	11.4	11.36	32.64	24.869	-1.15	7.17839e-07	5.71414e-06	-0.24	0.0957864	0.179459	-1	3.87019e-06	2.37549e-05	0.09	0.847158	1	0.01	0.999996	1	7.77	5.88	10.14	1.67	5.22	12.18	5.82308e+06	5.21761e+06	6.08145e+06	2.79468e+06	2.63267e+06	2.48438e+06	4.93981e+06	4.15739e+06	5.02172e+06	2.99868e+06	2.90972e+06	2.91784e+06	3.05805e+06	3.10647e+06	3.36632e+06	2.94587e+06	3.28571e+06
Q6Y1H2	Very-long-chain (3R)-3-hydroxyacyl-CoA dehydratase 2	HACD2	5	1	2	1	254	28.4	9.55	4.65	4.032	-0.08	0.999919	1	0.36	0.323096	0.493747	0.56	0.198694	0.312987	0.03	0.999999	1	-0.07	0.989909	1	20.25	6.36	24.61	6.48	10.66	24.26	0	52319.5	39211.7	47015.1	41671.2	42953.9	58284.8	82698.3	52844.2	62858.7	71532.2	66694.5	68302.5	60681.9	75189.5	77871.1	47336.1
Q9P035	Very-long-chain (3R)-3-hydroxyacyl-CoA dehydratase 3	HACD3	28	11	25	11	362	43.1	8.94	78.81	76.245	-0.24	0.0661261	0.114504	0.37	4.51852e-05	0.000308958	0.03	0.983982	1	0.05	0.990939	1	-0.02	0.998171	1	3.91	6.08	8.22	2.58	3.1	2.18	2.66971e+06	2.88257e+06	2.81748e+06	2.37296e+06	2.38366e+06	2.63749e+06	3.64844e+06	4.17609e+06	3.61846e+06	2.86688e+06	2.78468e+06	2.932e+06	2.98196e+06	2.97565e+06	2.82171e+06	2.86423e+06	2.74675e+06
Q16836	Hydroxyacyl-coenzyme A dehydrogenase, mitochondrial	HADH	11	3	5	3	314	34.3	8.85	7.47	10.202	-0.5	0.00952319	0.0210167	0.09	0.903788	1	-0.42	0.0188217	0.0394665	0.02	0.999425	1	-0.08	0.999999	1	10.04	2.74	4.08	13.65	11.31	8.04	180168	164610	147255	115132	116520	121283	170166	184403	175338	123099	138167	104893	128465	103522	124737	131811	116797
P40939	Trifunctional enzyme subunit alpha, mitochondrial	HADHA	17	9	13	9	763	82.9	9.04	19.9	49.326	0.02	0.996679	1	0.24	0.48921	0.689029	0.13	0.988996	1	-0.13	0.488293	1	-0.26	0.404674	1	11.07	3.98	4.89	1.5	12.02	8.88	367170	311699	299392	316766	302055	327006	368107	383134	347467	332039	340207	341321	332386	310023	261528	284049	327863
P55084	Trifunctional enzyme subunit beta, mitochondrial	HADHB	6	3	4	3	474	51.3	9.41	4.61	9.039	-0.93	0.1309	0.210917	-0.25	0.992106	1	-0.75	0.408544	0.585934	0.09	0.989769	1	0.11	0.99035	1	36.52	5.29	6.73	15.7	8.88	2.33	231851	109924	228355	119535	120218	109242	186042	192529	211510	152087	110680	135942	158063	144683	132303	146327	146529
P12081	Histidine--tRNA ligase, cytoplasmic	HARS1	5	1	1	1	509	57.4	5.88	0	5.219	-1.08	0.551159	0.729408	-0.1	1	1	-0.5	0.843441	1	0.04	0.972835	1	0.24	0.96401	1	15.66	26.48	86.16	35.22	29.2	15.51	0	25811.4	32237.6	18299.3	10833	13613.7	26887.6	73078.9	11550.5	11184.7	20424.6	23710.3	31815.1	18800.8	20984.4	27441	20045.4
O14929	Histone acetyltransferase type B catalytic subunit	HAT1	12	3	4	3	419	49.5	5.69	5.46	13.674	-0.61	0.251087	0.37371	0.04	0.996527	1	-0.39	0.850443	1	0.01	0.999648	1	-0.12	0.850661	1	10.12	28.17	19.33	14.69	12.87	14.3	91835.3	106322	112168	99784.1	69837.3	58325.4	90901.1	109671	133880	103161	80405	81036.3	81535.2	96610.9	75490	74781.2	85767.3
Q7Z4H7	HAUS augmin-like complex subunit 6	HAUS6	5	2	2	2	955	108.6	6.47	6.39	12.443	6.64						6.64			0.91			0.79						28.34			0	0	0	5716.58	0	0	0	0	0	3639.52	0	5464.12	0	0	8391.91	7693.51	0
O00165	HCLS1-associated protein X-1	HAX1	4	1	1	1	279	31.6	4.92	2.54	2.918	-0.93	0.0102356	0.0223729	0.23	0.855286	1	-0.53	0.412834	0.5905	-0.26	0.910048	1	-0.15	0.957003	1	30.21	9.64	18.77	2.44	7.95	6.77	84949.3	52598.5	99081.9	44873.9	44442.7	37604.7	100890	70771.4	99309.4	59267.4	56566.6	58664.9	55404.5	49136	47853.6	48135.3	52819.4
Q9Y450	HBS1-like protein	HBS1L	16	9	13	9	684	75.4	6.61	32.39	45.967	-0.08	0.999963	1	0.3	0.00164622	0.00562812	0.04	0.418272	0.595619	0.1	0.974313	1	-0.02	0.985606	1	6.29	3.43	7.43	5.29	4.22	3.26	763513	686536	770296	723295	762383	715315	937602	862266	1.00074e+06	853206	776624	782738	858420	839100	790542	762031	810784
P51610	Host cell factor 1	HCFC1	7	10	21	10	2035	208.6	7.46	40.4	43.054	0.02	0.879521	1	0.97	1.19457e-07	2.59561e-06	0.51	5.38131e-05	0.000238145	0.07	0.999724	1	0.02	0.999997	1	11.58	5.32	5.33	0.61	5.45	1.23	667697	801933	836013	763559	849181	814448	1.45383e+06	1.56915e+06	1.61344e+06	1.13852e+06	1.13336e+06	1.14712e+06	1.19266e+06	1.19394e+06	1.08411e+06	1.13022e+06	1.15228e+06
Q13547	Histone deacetylase 1	HDAC1	30	9	17	5	482	55.1	5.48	28.14	48.806	-0.19	0.0531046	0.0944081	0.05	0.925662	1	-0.21	0.0323984	0.064156	-0.28	0.00329828	0.0963557	-0.47	7.41361e-05	0.00442794	2.65	3.96	4.7	6.73	1.36	6.69	1.4241e+06	1.46347e+06	1.38782e+06	1.24679e+06	1.3062e+06	1.2076e+06	1.41323e+06	1.47248e+06	1.55168e+06	1.23478e+06	1.32682e+06	1.16013e+06	1.01604e+06	1.03709e+06	1.01089e+06	890327	996621
Q92769	Histone deacetylase 2	HDAC2	21	7	14	3	488	55.3	5.91	20.83	31.308	0.77	0.00611446	0.014282	0.54	0.131017	0.231421	0.73	0.00574761	0.0137474	-0.31	0.719294	1	-0.67	0.0214084	0.274	12.16	13.54	23.4	7.51	5.69	1.27	114676	95486.1	121381	195919	200308	155188	166699	111621	178271	167921	193398	189870	150940	153044	167380	118744	119301
Q9UBN7	Histone deacetylase 6	HDAC6	8	5	9	5	1215	131.3	5.3	14.84	31.06	2.51	2.26695e-08	3.52148e-07	1.41	2.21685e-05	0.000168903	2.46	3.91816e-08	6.09407e-07	-0.11	0.989172	1	0.14	0.918045	1	18.22	6.93	15.82	4.93	18.56	7.13	41448.5	52464.1	37023.2	236636	260873	228660	91905	126512	109837	227520	210219	230599	210111	250813	172461	249944	264059
Q00341	Vigilin	HDLBP	10	9	16	9	1268	141.4	6.87	25.04	38.215	-0.1	0.541183	0.717987	0.17	0.367885	0.547041	-0.08	0.49558	0.689165	-0.08	0.440433	1	-0.26	0.00409894	0.0859469	6.02	6.29	0.92	6.82	4.13	3.03	974616	976784	1.08103e+06	913316	904247	1.01127e+06	1.10524e+06	1.09995e+06	1.08574e+06	1.01005e+06	884178	925956	874578	902577	831354	775574	793415
Q9H583	HEAT repeat-containing protein 1	HEATR1	1	1	2	1	2144	242.2	6.54	0	2.366	6.64			6.64			6.64			-0.04	0.998674	1	0.3	0.97013	1		36.28	20.94	19.14	42.65	12.61	0	0	0	12570.6	9710.96	5803.88	0	10043.1	7452.64	12459.9	9731.86	8641.81	6922.03	0	12899.2	0	13107.7
Q9NRZ9	Lymphoid-specific helicase	HELLS	6	3	6	3	838	97	7.93	4.99	10.035	-0.21	0.870209	1	0.78	0.00181216	0.00614291	0.14	0.707278	0.916659	0.2	0.898818	1	0.1	0.924473	1	16.52	14.61	10.14	6.76	19.52	11.9	103270	74056.3	94134	90138.4	67115.5	81369.7	162150	184886	151941	113815	100040	103585	144485	119305	97518.6	134595	111320
O95714	E3 ubiquitin-protein ligase HERC2	HERC2	2	8	9	8	4834	526.9	6.28	6.33	23.091	0.8	0.0370374	0.0692287	-0.17	0.999999	1	0.41	0.261748	0.402805	-0.09	0.999783	1	0.02	0.999983	1	41.44	22.9	27.71	11.87	15.55	10.61	115769	46966.8	104679	181878	143868	228335	57189.7	92949.5	100552	155492	122524	138686	130630	152396	111523	143970	117780
P19367	Hexokinase-1	HK1	10	8	11	8	917	102.4	6.8	31.92	45.792	-0.07	1	1	0.31	0.000306022	0.00141105	-0.02	0.975746	1	-0.05	0.890117	1	0	1	1	6.89	4.43	7.26	2.45	1.74	3.37	791854	897504	891387	826980	901222	849506	1.10648e+06	1.03907e+06	1.2004e+06	908242	867005	876338	862734	846894	833181	874591	916598
P08397	Porphobilinogen deaminase	HMBS	3	1	1	1	361	39.3	7.18	2.24	3.751	-0.53	0.263535	0.390422	0.23	0.950705	1	-0.21	0.750838	0.953216	0.4	0.184705	1	0.26	0.430583	1	8.12	8.83	27.82	16.08	6.56	26.08	37230.9	31788.3	35925.6	22554.5	24912.5	26928.1	42138.8	51360.6	28802.3	31851.9	23448.8	31006.1	40893.3	39572.9	44838	49809.8	29757.7
Q13151	Heterogeneous nuclear ribonucleoprotein A0	HNRNPA0	33	8	12	7	305	30.8	9.29	34.54	44.553	-0.41	0.000161662	0.000586528	0.24	0.0163843	0.0387793	-0.2	0.0333498	0.065796	0.03	0.999378	1	0.12	0.504608	1	6.28	4.34	11.41	1.44	1.78	2.71	2.25126e+06	2.02256e+06	2.02312e+06	1.45134e+06	1.58311e+06	1.51787e+06	2.3525e+06	2.86872e+06	2.38436e+06	1.8035e+06	1.75406e+06	1.76723e+06	1.80865e+06	1.76706e+06	1.82995e+06	1.91669e+06	1.98591e+06
P09651	Heterogeneous nuclear ribonucleoprotein A1	HNRNPA1	33	8	24	7	372	38.7	9.13	69.5	64.327	-0.57	0.000270174	0.000923673	0.06	0.783147	0.996054	-0.5	0.000679717	0.00213931	0.4	0.00253292	0.0808925	0.92	6.70397e-07	7.34085e-05	9.64	6.21	10.6	3.66	0.55	0.63	2.91688e+06	2.57138e+06	3.11818e+06	1.96645e+06	1.90662e+06	2.14591e+06	2.77199e+06	3.42088e+06	3.0369e+06	2.15246e+06	2.06776e+06	2.00114e+06	2.72794e+06	2.74934e+06	2.72011e+06	3.90778e+06	3.88718e+06
P22626	Heterogeneous nuclear ribonucleoproteins A2/B1	HNRNPA2B1	67	21	78	20	353	37.4	8.95	181.01	147.744	-0.89	6.29554e-07	5.47169e-06	-0.22	0.249109	0.394628	-0.84	1.11226e-06	8.2876e-06	-0.05	0.970517	1	0.15	0.290262	1	4.68	1.17	6.99	5.06	10.72	3.39	3.90214e+07	3.89956e+07	3.59328e+07	2.09724e+07	2.05825e+07	2.10303e+07	3.34767e+07	3.62912e+07	3.15994e+07	2.24874e+07	2.17207e+07	2.03408e+07	2.1005e+07	1.8448e+07	2.28864e+07	2.32129e+07	2.48362e+07
P51991	Heterogeneous nuclear ribonucleoprotein A3	HNRNPA3	40	14	50	13	378	39.6	9.01	110.03	100.267	-0.63	3.72073e-06	2.2722e-05	0.03	0.827805	1	-0.59	1.07802e-05	5.64376e-05	0.13	0.784253	1	0.25	0.020121	0.260911	6.63	3.27	1.12	5.32	5.22	5.72	1.30669e+07	1.17251e+07	1.32747e+07	8.13503e+06	8.68356e+06	8.46055e+06	1.31288e+07	1.3394e+07	1.33777e+07	8.36155e+06	9.27598e+06	8.65901e+06	9.48197e+06	8.67844e+06	9.54271e+06	9.67263e+06	1.08462e+07
Q99729	Heterogeneous nuclear ribonucleoprotein A/B	HNRNPAB	18	5	17	4	332	36.2	8.21	29.03	23.756	-1.09	0.00242795	0.00646376	-0.06	0.935827	1	-0.63	0.0763984	0.138294	0.15	0.999927	1	0.16	0.997814	1	5.99	24.56	11.38	16.76	18.04	4.89	1.11277e+06	1.17261e+06	1.25352e+06	551488	537823	814339	1.12695e+06	918855	1.1276e+06	965539	759454	708869	905100	841199	631756	889360	847279
P07910	Heterogeneous nuclear ribonucleoproteins C1/C2	HNRNPC	38	13	40	13	306	33.7	5.08	92.7	82.604	-0.5	0.000540001	0.0017177	0.52	0.000494205	0.00208635	-0.16	0.750374	0.953216	-0.25	0.031468	0.449033	-0.27	0.0144084	0.21118	5.02	5.47	11.6	5.09	1.7	4.91	1.31831e+07	1.28677e+07	1.19578e+07	9.07286e+06	9.68666e+06	8.69463e+06	1.8455e+07	1.53403e+07	1.92026e+07	1.24851e+07	1.141e+07	1.14836e+07	9.9118e+06	9.59976e+06	9.6618e+06	9.54011e+06	9.93946e+06
Q14103	Heterogeneous nuclear ribonucleoprotein D0	HNRNPD	23	8	23	6	355	38.4	7.81	49.3	40.644	-0.74	7.71187e-07	6.10841e-06	0.18	0.187081	0.311801	-0.4	0.000610318	0.00195546	-0.18	0.639597	1	0.03	0.986964	1	3.65	6.41	5.23	2.23	9.85	1.26	1.67863e+06	1.58617e+06	1.69981e+06	906195	1.00216e+06	1.02401e+06	1.91974e+06	1.74487e+06	1.9055e+06	1.26915e+06	1.22576e+06	1.27839e+06	1.30955e+06	1.10201e+06	1.11655e+06	1.27501e+06	1.30568e+06
O14979	Heterogeneous nuclear ribonucleoprotein D-like	HNRNPDL	11	4	4	2	420	46.4	9.57	10.66	17.205	-1.74	0.0332443	0.062725	-0.64	0.917754	1	-1.47	0.298489	0.449839	0.47	0.983045	1	0.59	0.837134	1	32.21	57.06	51.99	26.52	33.43	36.07	53276.3	26993	43298.6	19428.7	5165.63	12950.6	16389.9	47939.7	27832.8	23932	15391.5	15644.1	32213.1	21682.3	16799.5	40307.7	23472
P52597	Heterogeneous nuclear ribonucleoprotein F	HNRNPF	16	5	11	3	415	45.6	5.58	39.47	27.272	-0.94	7.47154e-05	0.000298116	0.1	0.986901	1	-0.49	0.0114375	0.024963	0.63	0.00424828	0.11709	0.91	0.000236835	0.00897695	24.95	5.18	7.09	3.71	2.62	4.86	409928	663647	488404	250919	253774	275543	512227	584013	524793	338601	347496	364206	551855	523758	539372	651780	659154
P31943	Heterogeneous nuclear ribonucleoprotein H	HNRNPH1	17	5	14	2	449	49.2	6.3	49.88	39.426	-0.4	0.710862	0.896546	0.2	0.299004	0.460893	-0.23	0.99996	1	0.51	0.0500801	0.579087	0.91	0.00135718	0.0337409	26.01	7.44	7.59	5.07	7.55	3.97	530045	580889	341769	439045	400860	379350	609939	548268	636905	451590	447957	490312	718694	623270	645127	797287	846083
P55795	Heterogeneous nuclear ribonucleoprotein H2	HNRNPH2	10	3	6	1	449	49.2	6.3	20.31	18.149	-0.35	0.587383	0.770159	0.7	0.109346	0.199491	0.17	0.993268	1	0.32	0.495204	1	0.54	0.268816	1	37.44	22.97	18.28	15.33	10.86	5.9	79471.1	113009	52069.3	62286.4	44196.3	70769.7	108142	155854	128712	97278.8	71544.1	89485.4	109741	111796	132932	130376	119991
P31942	Heterogeneous nuclear ribonucleoprotein H3	HNRNPH3	15	3	5	3	346	36.9	6.87	17.82	18.857	-0.48	0.997118	1	-0.23	0.945256	1	-0.34	1	1	0.16	0.996111	1	0.36	0.662246	1	35.76	16.54	16.14	12.52	6.46	10.67	49870.9	104383	100150	71776.3	65002.1	89154.6	111532	85614.2	84892.7	70217.7	90197.7	79289.9	88569.6	79897.2	90284.1	114528	92721
P61978	Heterogeneous nuclear ribonucleoprotein K	HNRNPK	26	9	18	9	463	50.9	5.54	52.63	68.932	-1.1	7.04751e-10	2.21098e-08	-0.69	1.46046e-07	3.03472e-06	-1.38	2.32617e-11	1.28501e-09	0.43	1.85437e-05	0.00233187	0.62	1.12457e-06	0.000116659	5.08	2.82	4.12	4.42	4.46	4.09	2.41674e+06	2.51387e+06	2.27159e+06	1.10873e+06	1.13004e+06	1.17184e+06	1.44854e+06	1.49631e+06	1.57163e+06	991346	928311	912549	1.33834e+06	1.24665e+06	1.23445e+06	1.42782e+06	1.42285e+06
P14866	Heterogeneous nuclear ribonucleoprotein L	HNRNPL	49	15	51	14	589	64.1	8.22	144.53	171.947	-0.6	9.19012e-07	7.0355e-06	0.16	0.00646261	0.0175555	-0.32	0.00152812	0.00430141	0.05	0.910977	1	0.04	0.986736	1	5.53	1.76	7.19	1.44	2.47	2.37	6.58749e+06	6.59889e+06	5.98099e+06	4.43228e+06	4.27966e+06	4.34621e+06	7.37634e+06	8.01162e+06	6.9477e+06	5.28047e+06	5.40838e+06	5.27168e+06	5.64964e+06	5.46671e+06	5.38367e+06	5.56464e+06	5.30704e+06
Q8WVV9	Heterogeneous nuclear ribonucleoprotein L-like	HNRNPLL	9	4	6	3	542	60	7.72	10.31	11.296	-0.77	0.00600749	0.0140732	-0.2	0.999999	1	-0.6	0.175656	0.281683	-0.3	0.711279	1	0.05	0.999954	1	15.22	19.55	12.25	8.2	18.08	7.81	106182	79189.1	102321	60048.9	43442.9	64018.5	107831	89267.1	86544.1	66210	76845	67682.7	52294.2	72210.1	54947.6	73102.1	70186.4
P52272	Heterogeneous nuclear ribonucleoprotein M	HNRNPM	25	12	25	12	730	77.5	8.7	49.29	87.035	-1.01	6.36084e-07	5.47169e-06	0.08	0.820924	1	-0.61	0.000106968	0.000429479	0.26	0.137642	1	0.36	0.00982182	0.15999	11.22	5.79	3.99	2.87	8.08	3.11	1.88373e+06	2.03156e+06	1.62244e+06	927030	936839	1.02818e+06	1.98447e+06	2.03135e+06	1.87827e+06	1.23571e+06	1.27166e+06	1.20083e+06	1.52614e+06	1.30581e+06	1.47984e+06	1.50761e+06	1.5907e+06
O43390	Heterogeneous nuclear ribonucleoprotein R	HNRNPR	41	20	58	16	633	70.9	8.13	160.99	143.147	-0.97	3.75688e-11	1.76795e-09	-0.19	0.00909565	0.0234349	-0.94	1.01321e-10	4.50878e-09	0.1	0.423603	1	0.08	0.160636	0.962353	0.64	4.48	3.57	2.45	3.08	3.65	1.21708e+07	1.20166e+07	1.20965e+07	6.24419e+06	6.19182e+06	5.75019e+06	1.12301e+07	1.05442e+07	1.05841e+07	6.30272e+06	6.47244e+06	6.1631e+06	6.76639e+06	6.40795e+06	6.75928e+06	6.65559e+06	7.0508e+06
Q00839	Heterogeneous nuclear ribonucleoprotein U	HNRNPU	35	22	93	21	825	90.5	6	287.07	211.925	-0.81	6.19835e-09	1.49585e-07	-0.05	0.769761	0.984506	-0.68	2.23349e-08	4.06596e-07	0.11	0.042035	0.517536	0.21	0.00115003	0.0306312	6.54	2.89	1.88	2.75	3.82	3.11	1.23009e+07	1.32552e+07	1.16417e+07	6.94177e+06	7.33341e+06	7.03063e+06	1.18695e+07	1.1676e+07	1.21208e+07	7.68492e+06	7.67619e+06	7.32015e+06	8.78517e+06	8.20132e+06	8.25919e+06	8.90258e+06	9.32006e+06
Q9BUJ2	Heterogeneous nuclear ribonucleoprotein U-like protein 1	HNRNPUL1	25	14	26	13	856	95.7	6.92	51.74	70.746	-0.56	0.000447343	0.00146971	-0.03	0.867609	1	-0.39	0.0177233	0.0375564	0.02	0.999977	1	0.1	0.858315	1	12.93	2.23	1.93	1.84	2.23	3.75	1.68338e+06	1.69718e+06	1.33828e+06	1.1298e+06	1.17998e+06	1.14569e+06	1.62261e+06	1.6445e+06	1.68537e+06	1.28803e+06	1.31297e+06	1.26555e+06	1.3268e+06	1.3023e+06	1.26913e+06	1.3776e+06	1.40432e+06
Q1KMD3	Heterogeneous nuclear ribonucleoprotein U-like protein 2	HNRNPUL2	17	8	18	8	747	85.1	4.91	41.24	66.693	-0.88	5.9808e-07	5.31627e-06	-0.06	0.991515	1	-0.75	3.38484e-06	2.15179e-05	0.09	0.88927	1	0.08	0.834843	1	1.8	11.36	4.41	5.18	6.48	3.8	1.51941e+06	1.57341e+06	1.53467e+06	942121	831966	751677	1.45491e+06	1.57542e+06	1.46783e+06	871081	966115	915438	975860	1.02778e+06	902785	942312	965959
Q9NWY4	Histone PARylation factor 1	HPF1	3	1	2	1	346	39.4	6.8	2.16	3.072	-0.11	1	1	-0.34	0.99908	1	-0.02	1	1	-0.29	0.999023	1	0.04	0.999998	1	33.6	7.09	25.91	22.9	7.63	25.45	24299.1	49617.8	41532.2	38676	34002.8	38416.2	32878.1	27365.2	45147.4	41068.3	27541	43357	36993.9	33669.3	31855.4	42329.8	45383.2
P00492	Hypoxanthine-guanine phosphoribosyltransferase	HPRT1	5	1	1	1	218	24.6	6.68	0	2.916	6.64			6.64			6.64			-0.12	0.97401	1	0.03	0.999951	1		50.98		17.28	57.91	58.57	0	0	0	5774.63	0	12284.6	11186.5	0	0	8515.66	5995.42	7471.74	16659.1	6419.72	6880.64	11822.1	4897.56
Q99714	3-hydroxyacyl-CoA dehydrogenase type-2	HSD17B10	40	6	16	6	261	26.9	7.78	38.07	50.45	-0.81	5.26801e-07	4.90047e-06	0.01	0.977413	1	-0.59	1.02719e-05	5.44889e-05	-0.08	0.425797	1	0.01	0.999999	1	6.95	8.95	3.76	5.03	2.27	4.01	1.11015e+06	1.23514e+06	1.08759e+06	633440	625347	732083	1.14015e+06	1.12083e+06	1.06042e+06	798883	731200	735295	702867	697811	673507	785238	726869
Q8NBQ5	Estradiol 17-beta-dehydrogenase 11	HSD17B11	5	1	1	1	300	32.9	9.17	2.06	3.882	-1.43			-0.65			-1.88			-0.05			-0.3	0.45106	1				5.94		17.76	0	0	26431.6	0	0	9788.22	0	16886.2	0	7174.45	7764.25	6920.53	0	6953.87	0	5151.03	6630.19
P51659	Peroxisomal multifunctional enzyme type 2	HSD17B4	19	9	17	9	736	79.6	8.84	43.08	54.178	-0.23	0.0255144	0.0501512	0.33	0.0158816	0.0378133	-0.09	0.760293	0.963599	0	0.962952	1	-0.05	0.965494	1	10.32	0.67	4.57	5.1	7.12	2.77	1.06593e+06	992685	1.21363e+06	912580	905991	900460	1.33703e+06	1.37398e+06	1.25591e+06	1.07845e+06	979676	1.00108e+06	1.04285e+06	997755	905703	969300	1.01239e+06
Q6YN16	Hydroxysteroid dehydrogenase-like protein 2	HSDL2	4	1	2	1	418	45.4	7.99	0	4.096	-1.65	0.118456	0.193004	-0.69	0.61821	0.83401	-1.35	0.398096	0.572487	-0.45	0.831201	1	0.6	0.948431	1	10.89	28.62	59.3	24.78	65.14	12.08	42176.2	36146.4	0	12457.8	14150.1	7809.07	8550.42	24208.8	35349	21114.5	13180.3	15351.2	20225.6	11216.4	4624.66	25421.9	23209.6
P07900	Heat shock protein HSP 90-alpha	HSP90AA1	48	35	130	23	732	84.6	5.02	356.18	278.434	-0.41	0.0069362	0.0159453	0.35	0.0134837	0.0327871	-0.17	0.60904	0.815106	-0.42	0.0301741	0.44516	-0.42	0.00763623	0.134667	3.86	1.7	8.18	3.13	16.02	5.9	8.61961e+06	7.97914e+06	8.33115e+06	6.10325e+06	6.2543e+06	6.30678e+06	1.00816e+07	1.18114e+07	1.06138e+07	7.76538e+06	7.41112e+06	7.32089e+06	7.08425e+06	5.31742e+06	5.5551e+06	6.0142e+06	5.54044e+06
P08238	Heat shock protein HSP 90-beta	HSP90AB1	56	36	139	23	724	83.2	5.03	446.45	334.728	-0.32	0.000399392	0.00133131	0.45	3.65857e-06	3.92866e-05	-0.01	0.999947	1	-0.39	4.58301e-05	0.0046105	-0.38	2.65538e-05	0.00218073	3.55	1.15	7.05	1.8	3.76	4.01	2.63131e+07	2.59304e+07	2.45847e+07	2.0529e+07	2.08097e+07	2.10037e+07	3.34699e+07	3.8453e+07	3.53029e+07	2.62284e+07	2.53031e+07	2.57689e+07	2.06657e+07	1.91925e+07	1.97218e+07	1.871e+07	2.02405e+07
P14625	Endoplasmin	HSP90B1	20	12	21	11	803	92.4	4.84	50.71	56.816	-0.16	0.142305	0.227461	0.29	0.0965522	0.180683	-0.19	0.183453	0.292429	-0.16	0.189216	1	-0.31	0.0285914	0.329553	6.88	3.5	7.94	6.26	1.35	8.59	1.61694e+06	1.6831e+06	1.84619e+06	1.43414e+06	1.53624e+06	1.50341e+06	1.81741e+06	2.11809e+06	2.05508e+06	1.6094e+06	1.48008e+06	1.42615e+06	1.3361e+06	1.30134e+06	1.3252e+06	1.19588e+06	1.37102e+06
Q0VDF9	Heat shock 70 kDa protein 14	HSPA14	3	2	5	2	509	54.8	5.59	1.96	4.343	6.64						6.64			0.6			-6.64							25.07		0	0	0	0	14818.5	0	0	0	0	4611.31	0	0	6208.09	7011.67	9879.41	0	0
P0DMV9	Heat shock 70 kDa protein 1B	HSPA1B	64	28	233	20	641	70	5.66	649.14	297.665	0.14	0.0540582	0.0957841	1.08	1.40958e-11	1.25296e-09	0.67	8.37446e-09	1.88956e-07	0.15	0.0183856	0.330113	0.2	0.00209548	0.0497613	6.91	1.27	2.53	1.57	0.5	1.81	1.00581e+07	1.06623e+07	1.15361e+07	1.17697e+07	1.15365e+07	1.18138e+07	2.25361e+07	2.28317e+07	2.17359e+07	1.7213e+07	1.66831e+07	1.7007e+07	1.88257e+07	1.89004e+07	1.87126e+07	1.94863e+07	1.98225e+07
P34932	Heat shock 70 kDa protein 4	HSPA4	18	10	14	10	840	94.3	5.19	39.83	69.131	-0.4	0.0126685	0.0269185	0.74	1.50215e-06	1.86915e-05	0.31	0.00310219	0.00800276	0.4	0.00150658	0.0634282	0.6	4.46555e-05	0.00283923	8.16	6.83	4.05	5.53	5.34	6.37	509575	590219	588001	488819	446549	428331	1.02346e+06	982450	943774	683735	763768	729674	962257	1.00897e+06	906555	1.1513e+06	1.01448e+06
O95757	Heat shock 70 kDa protein 4L	HSPA4L	13	7	12	5	839	94.5	5.88	19.25	34.11	-0.4	0.0373825	0.0697109	0.17	0.499437	0.701579	-0.4	0.0887228	0.158455	0.14	0.9936	1	0.18	0.755919	1	20.45	5.18	3.84	4.84	7.1	2.98	856128	712288	565193	500001	552089	541564	802206	781072	842195	584260	536973	538793	594592	530838	607425	635086	599112
P11021	Endoplasmic reticulum chaperone BiP	HSPA5	28	16	34	13	654	72.3	5.16	86.16	73.839	-0.54	2.12559e-07	2.15249e-06	0.85	3.15262e-10	2.01767e-08	0.27	3.81579e-05	0.000174654	0.14	0.0548522	0.59959	0.14	0.0301738	0.339843	5.42	2	3.54	1.26	3.72	0.57	1.47913e+06	1.35111e+06	1.49272e+06	1.01435e+06	999424	1.03967e+06	2.73122e+06	2.54541e+06	2.65851e+06	1.80609e+06	1.78322e+06	1.76124e+06	1.96753e+06	2.0073e+06	1.86667e+06	1.96933e+06	1.97271e+06
P17066	Heat shock 70 kDa protein 6	HSPA6	17	9	32	1	643	71	6.14	83.74	66.751				6.64			6.64			0.64			0.65					15.69	2.79			0	0	0	0	0	0	12146.1	0	9720.84	4183.02	4351.46	0	6658.73	0	0	0	6701.7
P11142	Heat shock cognate 71 kDa protein	HSPA8	60	31	142	25	646	70.9	5.52	346.52	250.48	-0.16	0.00262825	0.00690509	1.07	5.65481e-12	7.53975e-10	0.58	1.87327e-08	3.53056e-07	0.24	0.000317225	0.0236391	0.23	0.000174251	0.00739388	2.47	1.62	5.33	1.07	2.87	2.13	1.23784e+07	1.23655e+07	1.29082e+07	1.13037e+07	1.0951e+07	1.10682e+07	2.59428e+07	2.74638e+07	2.46942e+07	1.82757e+07	1.8671e+07	1.84601e+07	2.18403e+07	2.20158e+07	2.08653e+07	2.13908e+07	2.22996e+07
P38646	Stress-70 protein, mitochondrial	HSPA9	18	9	16	9	679	73.6	6.16	40.28	54.444	-0.71	8.7531e-09	1.87813e-07	0.57	1.31574e-07	2.76997e-06	-0.18	0.0124197	0.0267784	0.19	0.00274479	0.0862894	0.31	0.000172849	0.00739388	1.46	4.77	4.93	0.85	3.77	3.75	992706	1.00469e+06	975866	559795	611058	606137	1.47088e+06	1.56552e+06	1.42129e+06	867283	878605	881282	1.00505e+06	989073	1.06207e+06	1.09204e+06	1.03007e+06
P10809	60 kDa heat shock protein, mitochondrial	HSPD1	35	17	31	17	573	61	5.87	79.11	108.985	-0.69	0.000200898	0.000708011	1.11	1.96235e-07	3.78284e-06	0.3	0.0211312	0.0439639	0.19	0.185978	1	0.12	0.361812	1	13.92	4.35	3.52	3.32	5.68	8.55	1.64105e+06	1.80167e+06	1.3611e+06	1.01368e+06	1.01569e+06	1.093e+06	3.53309e+06	3.54272e+06	3.75773e+06	2.09192e+06	1.95754e+06	2.01987e+06	2.52559e+06	2.3047e+06	2.28165e+06	2.19224e+06	2.53259e+06
Q92598	Heat shock protein 105 kDa	HSPH1	31	19	35	18	858	96.8	5.39	84.4	122.31	-0.44	0.000310916	0.00104951	0.28	0.00065122	0.00259192	-0.18	0.311851	0.465597	-0.09	0.815893	1	0.04	0.924069	1	4.43	1.5	8.39	3.33	6.04	4.72	1.54544e+06	1.43362e+06	1.55349e+06	1.14081e+06	1.13594e+06	1.16788e+06	1.83867e+06	2.13636e+06	1.87015e+06	1.43069e+06	1.34462e+06	1.35974e+06	1.40054e+06	1.27803e+06	1.2524e+06	1.51299e+06	1.39097e+06
O43464	Serine protease HTRA2, mitochondrial	HTRA2	11	2	4	2	458	48.8	10.07	8.78	20.866	6.64			6.64			6.64			0.37	0.901138	1	0.14	0.972492	1		48.15	44.25	11.43	25.02	23.97	0	0	0	16486.5	15724.6	5611.34	14460.9	37273.6	25595.8	16919.7	19259.7	21293.9	32269	19548.6	24817.9	19228.3	21168.4
P42858	Huntingtin	HTT	1	1	1	1	3142	347.4	6.2	0	2.315				6.64			6.64			0.13			0.89							6.15		0	0	0	0	0	0	0	0	8111.47	0	0	4514.15	5153.51	0	4724.23	8353.36	0
Q7Z6Z7	E3 ubiquitin-protein ligase HUWE1	HUWE1	19	52	99	52	4374	481.6	5.22	214.72	312.154	1.94	1.14398e-10	4.66692e-09	0.69	3.69712e-05	0.000261743	1.41	6.15696e-09	1.47216e-07	-0.2	0.228485	1	-0.22	0.126585	0.851535	8.75	3.08	13	0.95	0.17	2.57	1.77538e+06	1.5566e+06	1.84641e+06	6.93095e+06	6.83001e+06	6.5302e+06	2.32174e+06	2.85751e+06	2.99071e+06	4.64927e+06	4.73417e+06	4.71665e+06	4.11839e+06	4.10439e+06	4.10899e+06	4.1041e+06	4.06009e+06
Q9Y4L1	Hypoxia up-regulated protein 1	HYOU1	9	6	8	6	999	111.3	5.22	9.76	19.144	-0.25	0.0526591	0.0937202	0.43	0.0200916	0.0467247	-0.01	0.996267	1	0.02	0.999797	1	-0.13	0.499198	1	10.92	5.01	5.74	4.42	6.4	12.07	446465	546485	465706	369906	408927	391650	659643	588050	628310	493141	463515	453074	488509	430252	468428	423797	468044
P41252	Isoleucine--tRNA ligase, cytoplasmic	IARS1	27	27	47	27	1262	144.4	6.15	129.93	135.239	0.63	2.8098e-07	2.74127e-06	1.14	5.54248e-10	3.28443e-08	0.71	5.06591e-08	7.4455e-07	0.03	0.992167	1	0	0.999986	1	3.58	4.09	5.21	3.48	5.57	3.45	2.57718e+06	2.58541e+06	2.42461e+06	3.81741e+06	4.14333e+06	3.99288e+06	5.21348e+06	5.68559e+06	5.73866e+06	4.45968e+06	4.21093e+06	4.19248e+06	4.37006e+06	4.31133e+06	3.93818e+06	4.43058e+06	4.21451e+06
Q9NSE4	Isoleucine--tRNA ligase, mitochondrial	IARS2	2	2	2	2	1012	113.7	7.2	0	4.469							6.64			-6.64			-0.03									0	0	0	0	0	0	0	0	0	0	0	5843.62	0	0	0	0	5717.15
Q5T440	Putative transferase CAF17, mitochondrial	IBA57	3	1	1	1	356	38.1	9.83	0	2.4	-0.96			-0.12			-0.66			0.24	0.950611	1	0.58	0.864513	1		18.85	61.81	19.49	23.43	15.65	0	0	29305.8	15025.5	13342.2	19143.7	31403.1	27051.2	6393.58	18607.9	13872.7	20577.4	22009	30243.1	19533.6	28902.3	27866.8
O60725	Protein-S-isoprenylcysteine	ICMT	7	1	1	1	284	31.9	7.96	0	1.647							6.64			-6.64			0.46									0	0	0	0	0	0	0	0	0	0	4205.12	0	0	0	0	5777.45	0
P48735	Isocitrate dehydrogenase [NADP], mitochondrial	IDH2	4	2	3	2	452	50.9	8.69	4.25	4.398	-0.27	0.685166	0.871435	0.37	0.418754	0.60689	-0.44	0.618246	0.82429	0.04	0.99976	1	0.39	0.865868	1	14.41	18.38	3.4	7.46	31.7	20.44	41013.9	30754.7	37990.4	22935.6	31493.4	32751.2	49135.4	51503.3	48238.6	28095.1	30396	26192.2	28961.1	36365.6	18686.3	39445.5	26253.3
Q13907	Isopentenyl-diphosphate Delta-isomerase 1	IDI1	9	1	4	1	227	26.3	6.34	10.7	5.239	-0.16	0.999976	1	1.05	0.00644753	0.0175443	0.82	0.0691503	0.126647	0.22	0.981179	1	0.33	0.938261	1	36.38	19.85	34.69	6.32	6.39	21.72	47564	28420.9	61683.5	34382	42662.5	51375.1	98771.4	159016	84434.9	77017.4	83976.6	87254.9	97841.8	98858.6	87887.8	119999	76952.8
Q9NZI8	Insulin-like growth factor 2 mRNA-binding protein 1	IGF2BP1	21	10	13	9	577	63.4	9.2	37.69	55.093	-0.82	7.52417e-08	8.98409e-07	-0.11	0.748781	0.963837	-0.82	9.99526e-08	1.19496e-06	-0.13	0.639746	1	-0.19	0.13405	0.876926	2.53	4.8	8.13	1.73	4.25	5.53	1.18147e+06	1.18354e+06	1.1315e+06	668830	617205	673790	1.02072e+06	1.1998e+06	1.09588e+06	669690	667772	648955	652485	603842	610231	563979	628535
Q9Y6M1	Insulin-like growth factor 2 mRNA-binding protein 2	IGF2BP2	4	2	3	1	599	66.1	8.46	6	7.414	-0.71	0.128417	0.207753	0.02	0.997595	1	-0.66	0.134894	0.224636	-0.28	0.945849	1	-0.12	0.984063	1	30.22	24.4	14.72	7.19	19.01	6.26	28191.9	43517.6	0	17958.8	21422.7	28816.3	35451.8	36023.2	27354.8	22183	20988.8	24184	24368.7	17425.3	18212	21758.8	20359.4
O00425	Insulin-like growth factor 2 mRNA-binding protein 3	IGF2BP3	13	5	7	4	579	63.7	8.87	18.83	28.37	-0.52	0.000432497	0.00142386	0.06	0.998289	1	-0.35	0.00351288	0.00884848	-0.09	0.95366	1	-0.28	0.388897	1	6.92	10.82	5.41	10.85	3.96	5.63	361187	359603	405379	224869	251883	279428	375399	370435	408738	299566	283138	241727	265170	265890	247757	256747	233916
Q12905	Interleukin enhancer-binding factor 2	ILF2	48	11	19	11	390	43	5.26	65.66	84.116	-0.76	4.30576e-06	2.58023e-05	0.01	0.997152	1	-0.77	3.77515e-06	2.3441e-05	-0.17	0.269513	1	-0.23	0.0447509	0.45466	6.92	6.56	9.15	5.69	3.29	3.08	1.87699e+06	1.63414e+06	1.77235e+06	1.00394e+06	1.04515e+06	1.13999e+06	1.77963e+06	1.54593e+06	1.84635e+06	1.12338e+06	1.00801e+06	1.03678e+06	922691	921564	975625	916989	863019
Q12906	Interleukin enhancer-binding factor 3	ILF3	27	22	82	22	894	95.3	8.76	192.01	157.858	-1.06	5.66303e-12	3.48494e-10	-0.38	4.99911e-06	5.06239e-05	-1.06	5.57221e-12	3.57067e-10	0.09	0.0614734	0.64209	0.19	0.00213521	0.0498924	3.6	1.45	4.96	2.08	2.04	2	1.27026e+07	1.30922e+07	1.21845e+07	6.10567e+06	6.14456e+06	5.97605e+06	9.65853e+06	1.05734e+07	9.78149e+06	6.09452e+06	5.92898e+06	6.1762e+06	6.70955e+06	6.47182e+06	6.48485e+06	6.94832e+06	6.9723e+06
Q9H0C8	Integrin-linked kinase-associated serine/threonine phosphatase 2C	ILKAP	8	3	5	3	392	42.9	7.09	12.6	19.671	-0.57	0.000305869	0.00103684	0.1	0.675729	0.899474	-0.4	0.00645608	0.0149245	-0.19	0.410821	1	-0.11	0.947654	1	9.63	4.58	8.27	4.5	9.35	4.93	388402	344810	418289	270700	247120	261649	417285	454342	385124	294989	303318	277594	258097	237288	285824	273552	292566
A1L0T0	2-hydroxyacyl-CoA lyase 2	ILVBL	5	2	3	2	632	67.8	8.15	4.04	10.141	0.37	0.680757	0.866516	0.68	0.356143	0.534548	0.43	0.728138	0.935426	-0.13	0.999956	1	0.06	0.991564	1	16.82	16.76	31.41	23.52	6.7	9.7	0	45506.2	57789.7	66363.3	57832.2	80477.3	82132.6	101168	52245.4	51283.7	69069.9	83119.3	69406.8	63184.5	61090.6	67036.6	71834.6
Q16891	MICOS complex subunit MIC60	IMMT	6	2	2	2	758	83.6	6.48	2.23	8.207	-0.33			0.4			-0.31			-0.05	0.999862	1	-0.56	0.611396	1		6.68	44.49	11.2	20.25	49.71	28984	0	0	23331.5	20622.5	23064.8	21941.6	38329.5	56587.7	26373.6	23457.6	21087.2	22678.8	22268.4	31392	15957.7	25084.4
P12268	Inosine-5'-monophosphate dehydrogenase 2	IMPDH2	10	4	7	4	514	55.8	6.9	14.15	16.634	-0.31	0.30648	0.44257	1.63	9.97001e-05	0.000597454	0.77	0.0552047	0.103074	0.92	0.00403681	0.112806	1.22	0.000883483	0.0248764	27.39	18.39	12.82	5.22	22.09	6.99	78119.1	85710.1	127525	84666.7	69094.9	58784.8	264704	296492	229008	146529	158651	144043	277022	244276	370834	354350	341737
Q9ULG1	Chromatin-remodeling ATPase INO80	INO80	1	1	2	1	1556	176.6	9.5	0	1.733	6.64			6.64			6.64			-0.01	0.999882	1	-0.39	0.816443	1		26.07	20.43	23.07	26.74	6.84	0	0	0	19608.9	17505.9	28223	28456.6	19208.8	27681.6	20486.4	23723	14766.7	13691.2	23853.1	20281.8	17036.7	14908.2
O15357	Phosphatidylinositol 3,4,5-trisphosphate 5-phosphatase 2	INPPL1	2	1	1	1	1258	138.5	6.54	2.43	2.96	6.64			6.64			6.64			-0.26	0.997728	1	-0.56	0.782173	1		27.24	32.25	18.72	20.37	25.88	0	0	0	26679.8	15991.2	18634.8	37795.8	46143.7	23349.9	33583.2	31176.7	23115.4	26125.3	33634.6	22686.9	18520.8	21173.8
Q5TA45	Integrator complex subunit 11	INTS11	2	1	1	1	600	67.6	8.06	0	1.493	6.64			6.64			6.64			-1.33			-0.22				9.48	18.91			11.18	0	0	0	7967.83	6715.89	7938.88	7283.93	0	9532.14	0	0	10636.5	0	0	4219.04	9865.68	8419.6
Q9NVM9	Integrator complex subunit 13	INTS13	5	3	5	3	706	80.2	6.7	10.88	10.294	0.65	9.44348e-06	5.05494e-05	1.27	2.60052e-08	7.85063e-07	0.97	3.84499e-07	3.51982e-06	-0.34	0.0149002	0.29106	-0.32	0.0469045	0.471406	6.97	11.66	2.17	3.25	3.48	9.49	167266	186837	190999	350311	283190	293990	452436	450838	434905	359009	382312	365787	284038	289602	303775	292789	337806
Q96SY0	Integrator complex subunit 14	INTS14	4	1	1	1	518	57.4	5.12	0	4.646	-1.64			-2.2			-0.92			0.03	0.999656	1	-0.39	0.875498	1		6.99	25.12	28.41	16.55	24.67	35222	0	0	11276.4	12298	10722.8	7653.42	7034.8	11036.1	13534	24201.7	18602.7	19027.5	14194.6	19393.7	12277.8	14218.6
Q9H0H0	Integrator complex subunit 2	INTS2	2	2	2	2	1204	134.2	6.05	0	4.317	6.64			6.64			6.64			0.5	0.642704	1	0.1	0.999999	1			6.02	44.43	29.87	31.21	0	0	0	0	0	7531.97	7967.35	7592.6	8553.43	9258.25	14232.1	5638.89	9751.75	17795	13057.6	9936.53	6341.89
Q96HW7	Integrator complex subunit 4	INTS4	2	2	2	2	963	108.1	6.44	2.14	5.969	-0.24			-0.34			-0.25			0.03	0.999897	1	0.42	0.216863	1		24.48	1.93	12.53	16.22	8.59	52182.1	0	0	57263	35078.3	44273.5	41281.4	42431.3	40886.3	44002.6	36316.9	46469.1	44896	49925.9	35961.2	51609.5	60982.5
Q75QN2	Integrator complex subunit 8	INTS8	2	2	2	2	995	113	7.05	0	2.724	6.64			6.64			6.64			-0.41	0.314763	1	-6.64				8.75	8.76	44.03	32.82		0	0	0	12432.9	12187.1	14263.3	11666.2	10305.1	0	10590.8	9182.61	19896.6	7946.92	11182.3	5768.51	0	0
Q9NV88	Integrator complex subunit 9	INTS9	4	2	3	2	658	73.8	6.33	2.56	6.733	-0.6	0.939828	1	-1.15	0.470436	0.667286	-1.44	0.509829	0.70288	0.73	0.948403	1	0.52	0.999629	1	58.31	25.97	78.99	57.12	5.07	21.71	0	52382.7	21795.6	22367.8	28899.6	17085.7	33891.8	15263.4	5547.3	26870.8	12473.4	9484.07	22251.8	20181.2	20756.5	19964.9	17853.9
O00410	Importin-5	IPO5	6	5	8	5	1097	123.6	4.94	12.23	25.937	0.69	0.000277155	0.000945518	1.13	1.20299e-06	1.59073e-05	1	2.50942e-06	1.65436e-05	-0.11	0.826967	1	-0.28	0.14051	0.896262	3.71	11.95	8.06	8.6	5.49	9.35	77108.4	74889.8	80600.3	135138	106303	124501	168367	151996	178554	153990	147317	173520	154800	139941	142226	145585	122343
O95373	Importin-7	IPO7	3	2	3	2	1038	119.4	4.82	10.52	14.066	-0.54			1.33			0.6			0.19	0.999229	1	0.43	0.796823	1		49.6	13.4	3.2	10.72	19.26	0	0	58416.3	31412.9	40071.4	77846.7	117761	152494	146838	91759.4	86092.4	88537	100830	101478	83483.2	135456	91518
O15397	Importin-8	IPO8	2	1	1	1	1037	119.9	5.16	2.52	4.263	6.64			6.64			6.64			0.8	0.937171	1	0.69	0.950622	1			16.73	8.18	60.59	32.84	0	0	0	0	0	10184.7	0	14277.2	11256.3	9036.51	7672.59	8314.57	20405.6	14486.8	4612.55	13403.6	7045.88
Q96P70	Importin-9	IPO9	2	1	1	1	1041	115.9	4.81	4.91	8.878	6.64			6.64			6.64			0.62	0.911692	1	0.09	0.999998	1		24.14	15.16	7.02	39.64	23.07	0	0	0	6311.06	9961.46	9978.84	33299.1	41745.8	31710.2	19673.2	22324.6	19977	34366.8	30666	14581.7	25249.7	15717.9
P46940	Ras GTPase-activating-like protein IQGAP1	IQGAP1	12	13	15	11	1657	189.1	6.48	32.98	69.579	0.05	0.999999	1	0.95	0.0317562	0.0692233	0.52	0.674661	0.885182	-0.46	0.5792	1	-0.55	0.549919	1	45.2	6.75	8.5	16.28	6.03	8.17	232697	94557.2	139994	139763	159073	144985	244940	290514	270652	211818	200851	153927	146977	146182	131803	131199	153370
Q13576	Ras GTPase-activating-like protein IQGAP2	IQGAP2	2	2	2	1	1575	180.5	5.64	0	4.618	6.64			6.64			6.64			1.36			-0.05					48.68	53.17			0	0	0	0	6586.76	0	0	18404.2	8978.94	5163.97	10340.7	3852.58	0	13277.3	0	0	4994.37
Q86VI3	Ras GTPase-activating-like protein IQGAP3	IQGAP3	2	3	3	1	1631	184.6	7.65	0	5.537	-1.89			-0.61			-1.8			0.27	0.888482	1	0.25	0.640832	1				41.51	20.22	7.82	29510	0	0	0	0	7938.86	19372.4	0	0	8480.07	4076.36	10166.4	10211	10581.3	7149.84	10057.9	10021.7
P51617	Interleukin-1 receptor-associated kinase 1	IRAK1	2	1	1	1	712	76.5	6.62	3.15	9.31							6.64			0.57			-0.17								7.66	0	0	0	0	0	0	0	0	0	0	0	6475.96	0	9628.19	0	5446.9	6071.16
Q14653	Interferon regulatory factor 3	IRF3	5	1	2	1	427	47.2	5.34	0	3.354	6.64						6.64			-0.25	0.997755	1	0.24	0.978856	1		33.38		59.1	38.02	17.77	0	0	0	7178.09	0	11612.9	0	0	0	0	13520.7	5550.33	7264.97	6104.78	12208.8	8092.39	11611.5
O14654	Insulin receptor substrate 4	IRS4	10	8	11	8	1257	133.7	8.44	23.46	43.364	0.58	0.0026933	0.00705284	1.17	3.13457e-07	5.22429e-06	1.15	2.45564e-06	1.62559e-05	-0.34	0.0962265	0.843765	-0.23	0.482596	1	4.76	6.76	16.58	7.99	5.56	3.07	144675	157405	145569	224012	217671	196544	326483	327198	430619	324144	323009	280807	263904	254745	236437	262553	278481
Q96J02	E3 ubiquitin-protein ligase Itchy homolog	ITCH	9	5	5	5	903	102.7	6.3	6.93	15.126	-0.11	0.962269	1	3.05	6.17709e-08	1.52052e-06	2.29	1.62988e-06	1.15534e-05	0.45	0.377487	1	0.25	0.791903	1	0.85	22.59	19.56	6.96	14.63	9.2	40801.4	0	41294.8	28742.3	45636.2	37963.7	469033	340154	338714	223549	200765	196888	274762	303091	225643	266699	238102
Q969R8	KICST	ITFG2	6	1	1	1	447	49.3	5.22	3.83	7.371	-1.14	0.00184782	0.00512395	-1.13	0.00349636	0.010575	-1.13	0.00275717	0.00724095	0.35	0.780312	1	0.06	0.994625	1	1.66	3.17	27.06	14.26	17.65	12.58	0	38178.7	37290.7	17136.7	17162.4	16226.4	17269.8	23782.9	14028.1	20340.5	15370.4	17192.8	24168.1	16919.8	21858.3	17922.4	21505.8
Q8N5M9	Protein jagunal homolog 1	JAGN1	7	1	2	1	183	21.1	9.73	2.67	2.865	-0.25	0.424704	0.588441	0.42	0.999999	1	0.03	0.820891	1	-0.43	0.688554	1	0.12	0.998944	1	54.57	13.33	8.35	8.04	11.73	25.51	53069.2	59987	134191	58177.8	44614.2	50402.1	80886.8	80010.4	69379.6	61047.9	53519.8	62275.9	38138.1	48115.8	45304.9	66486.3	80408.8
Q15046	Lysine--tRNA ligase	KARS1	16	9	18	9	597	68	6.35	19.38	36.419	-0.41	0.000151513	0.000552211	0.23	0.0115889	0.0287477	-0.21	0.0353443	0.0692195	0	0.991214	1	-0.1	0.65219	1	2.53	3.16	4.75	4.07	6.73	5.13	1.05184e+06	1.05503e+06	1.0081e+06	790904	773017	822679	1.26911e+06	1.15564e+06	1.23187e+06	870865	944827	907396	936531	909100	821947	905114	846496
Q9P0J7	E3 ubiquitin-protein ligase KCMF1	KCMF1	8	2	3	2	381	41.9	5.66	9.68	16.185	6.64			6.64			6.64			-0.62	0.955148	1	0.25	0.998729	1		40.32	12.14	24.64	60.34	52.5	0	0	0	5427.54	9756.56	0	0	10702.5	12713.2	13444	8508.58	9603.91	15500.7	5690.23	6229.08	7714.63	16824.9
P24390	ER lumen protein-retaining receptor 1	KDELR1	27	4	7	4	212	24.5	8.62	13.15	22.09	-0.64	0.343284	0.489532	-0.02	0.977464	1	0.23	0.736516	0.943919	0.14	0.999999	1	0.17	0.998501	1	18.37	33.57	12.8	7.06	22.74	14.6	469648	439207	326101	282319	204418	401819	434506	527920	418896	550290	513883	477692	629467	567543	396270	615194	461302
P33947	ER lumen protein-retaining receptor 2	KDELR2	13	2	3	2	212	24.4	8.72	4.5	7.074	-0.9	0.953493	1	-0.3	0.940653	1	0.13	0.969429	1	0.54	0.99894	1	0.22	0.989906	1	29.29	64.41	30.22	26.58	34.61	23.85	166878	201596	109262	89475.2	80662.3	235844	149323	79953.4	135792	258276	182055	156661	282298	264536	137537	301828	197826
O60341	Lysine-specific histone demethylase 1A	KDM1A	6	5	7	5	852	92.8	6.52	16.01	20.776	-0.16	0.999891	1	0.26	0.188342	0.313576	-0.08	0.999931	1	0.05	0.999994	1	0.15	0.935895	1	28.77	0.33	11.98	2.59	11.59	12.04	167928	306302	256693	230574	229096	229631	297877	369845	307931	243312	235943	248457	252715	259017	208014	307006	270269
Q7LBC6	Lysine-specific demethylase 3B	KDM3B	2	2	2	2	1761	191.5	7.18	0	6.262	6.64			6.64			6.64			0.14	0.999901	1	-0.7	0.792362	1		11.35	40.02	15.37	17.86	57.46	0	0	0	7676.5	0	9016.68	17766.5	7671.03	12426.2	11867.6	11170.6	14824.6	14869.4	11535	0	6120.63	7280.85
O15550	Lysine-specific demethylase 6A	KDM6A	1	1	2	1	1401	154.1	7.44	2.31	5.334	-2.1			-0.73			-2.06			0.97	0.998878	1	0.05	0.999958	1		8.55	42.11	60.48	49.51	70.13	0	0	29555.6	6476.58	0	7310.2	0	24192	13091.5	16648	7084.36	5750.86	15761	13906.5	5042.35	20051.9	5913.7
Q07666	KH domain-containing, RNA-binding, signal transduction-associated protein 1	KHDRBS1	13	6	8	6	443	48.2	8.66	22.03	29.07	-0.49	7.26311e-05	0.000291984	-0.08	0.742509	0.961279	-0.32	0.0058383	0.0139181	-0.03	0.999993	1	-0.09	0.867992	1	1.12	3.39	6.5	5.48	8.54	5.5	1.17862e+06	1.1556e+06	1.17809e+06	797329	840641	850138	1.16499e+06	1.02386e+06	1.11598e+06	1.00393e+06	943376	900450	1.0497e+06	898066	921111	862125	957920
Q92945	Far upstream element-binding protein 2	KHSRP	3	2	2	2	711	73.1	7.3	0	2.445	-1.6	0.0106769	0.0230852	-0.9	0.221851	0.358909	-2.07	0.00051269	0.00168651	0.46	0.634703	1	0.95	0.0771903	0.628686	28.2	30.69	6.64	16.05	27.29	19.02	22218.5	39972.4	32893.6	0	8685.27	13498.9	16801.7	0	18458	7833.89	6009.16	8218.67	10773.1	7237.67	12765.3	13192.5	17292.3
P52732	Kinesin-like protein KIF11	KIF11	10	6	9	6	1056	119.1	5.64	11.47	22.2	-0.17	0.971645	1	0.91	0.000351975	0.00159988	0.43	0.0498087	0.0944302	-0.13	0.909588	1	-0.15	0.97535	1	24.14	3.45	10.19	4.35	9.1	2.38	200684	144112	237013	177898	169891	181860	385385	318106	377136	251534	271288	271648	257114	215687	248695	242498	243795
Q9NQT8	Kinesin-like protein KIF13B	KIF13B	1	1	1	1	1826	202.7	5.88	2.24	3.825	0.38	0.0272533	0.0528003	1	0.000437939	0.00191409	0.64	0.00523907	0.0126974	-0.08	0.959608	1	0	0.999952	1	29.79	13.29	9.24	2.29	8.91	10.82	69984.7	71883.2	39740.1	91263.3	86916.6	110949	144731	140271	121184	108857	111915	106959	103642	103106	88210	109191	117128
Q12756	Kinesin-like protein KIF1A	KIF1A	2	3	4	3	1690	190.9	6.21	9.02	10.954	-0.12	0.992412	1	0.76	0.00135657	0.00485574	0.4	0.0415832	0.0804545	0.03	0.999969	1	-0.08	0.997445	1	31.25	9.39	11.57	3.38	5.22	7.76	194099	180052	102037	165671	148852	179762	304349	359461	289744	236778	250335	235765	261383	241762	237094	247003	224580
Q02241	Kinesin-like protein KIF23	KIF23	3	2	2	2	960	110	8.51	3.17	7.994	0.44			0.81			0.76			-0.24	0.878961	1	-0.43	0.326644	1		13.65	24.09	1.17	6.62	20.2	53499	0	0	72655.2	65991.4	86059.6	61151	98443.6	93971.6	90119.9	92195.5	90735.1	75309.1	76671.1	84968	56027.9	83833.3
O00139	Kinesin-like protein KIF2A	KIF2A	3	1	2	1	706	79.9	6.68	6	6.027	0.25	0.997961	1	0.71	0.0660861	0.129581	0.3	0.909666	1	-0.11	0.999996	1	-0.13	1	1	24.89	26.83	11.34	3.39	9.23	23.05	64890.4	47784.5	40132.8	56645.8	68129	39038.1	74553.7	78335.1	92151.4	55976.6	59775.8	58811.3	63374	54372.2	54076.3	48050.1	73751.2
Q99661	Kinesin-like protein KIF2C	KIF2C	2	1	1	1	725	81.3	7.83	3.63	7.476	6.64			6.64			6.64			-0.37	0.838327	1	-0.1	0.997222	1		30.34	36.61	8.8	46.94	11	0	0	0	12720	0	19669.2	11339	15782	7368.19	13201.3	11177.5	11662.7	9028.33	5640.78	14747.9	10062.9	11760
Q2VIQ3	Chromosome-associated kinesin KIF4B	KIF4B	1	1	1	1	1234	139.9	6.18	0	1.598	-1.3	0.00131839	0.00381451	-0.51	0.558434	0.769591	-0.88	0.0345132	0.0677575	-0.75	0.0691134	0.676071	-0.53	0.349547	1	24.51	16.44	5.57	21.41	11.45	13.54	41114.1	38070	25076.4	12221.1	17032.6	15407.9	26768.5	25037.3	27983.2	15893.3	24609	20621.2	11471.3	12222.5	14271	15692.9	12950
P33176	Kinesin-1 heavy chain	KIF5B	3	3	3	3	963	109.6	6.51	0	5.436	-0.3	0.25342	0.376482	0.6	0.0226506	0.0519486	-0.06	0.999004	1	0.02	0.999998	1	0.54	0.0718336	0.592402	10.48	12.17	2.44	12.72	8.5	23.36	187088	151658	173797	113421	141375	141120	253556	262795	265778	183934	167094	142341	170470	169752	146239	242648	288411
Q92845	Kinesin-associated protein 3	KIFAP3	2	1	1	1	792	91.1	5.08	0	3.539										6.64			6.64									0	0	0	0	0	0	0	0	0	0	0	0	6077.53	0	0	0	4596.75
Q96EK5	KIF-binding protein	KIFBP	11	4	6	4	621	71.8	5.49	6.02	19.198	0	0.990246	1	0.69	0.054721	0.109442	0.57	0.12357	0.208055	-0.22	0.923387	1	-0.63	0.101568	0.751024	32.03	19.37	2.63	9.99	13.7	7.08	92016	65516.9	48377.7	88982.9	65464.7	63769.5	101638	107003	105363	108230	97102.3	88714.6	75803.2	83638	98995.9	70645	62416.1
P50748	Kinetochore-associated protein 1	KNTC1	3	3	4	3	2209	250.6	5.97	2.02	7.815	0.61			1.52			1.21			0.15	0.998099	1	0.29	0.985931	1		43.5	15.5	22.12	2.37	10.82	0	0	21001.9	21740.1	32014.4	51862.8	60213.5	71256.2	52356.2	41108.1	48616.1	63289.9	55717.2	53267.5	53813.1	49818.4	61260.4
O00505	Importin subunit alpha-4	KPNA3	9	2	3	2	521	57.8	4.94	0	6.501	6.64			6.64			6.64			-0.17	0.900281	1	-1.04	0.031032	0.341121		59.7	22.87	20.83	14.36	18.98	0	0	0	6194.87	0	15247	32502.5	23644	21309.8	25224.3	17462.7	18385.5	19096	14360.7	16289.2	8951.21	7039.39
O60684	Importin subunit alpha-7	KPNA6	8	3	3	3	536	60	4.98	5.16	13.016	-0.21	0.881383	1	0.36	0.225364	0.363124	-0.1	0.977685	1	0.11	0.956208	1	-0.18	0.985627	1	26.28	9.21	2.16	10.36	9.37	9.25	201901	155809	118607	127512	134963	152318	198428	206817	200589	158309	145517	128536	172498	157576	142943	126013	148590
Q14974	Importin subunit beta-1	KPNB1	8	5	5	5	876	97.1	4.78	10.65	19.061	-0.49	0.0131053	0.0277361	0.51	0.00249397	0.00798072	-0.26	0.850636	1	0.15	0.99827	1	-0.03	0.99238	1	13.37	7.14	8.12	5.25	9.32	9.55	630248	612621	488661	435119	436043	383836	873669	775485	909255	557534	508385	511217	576702	568136	484989	460067	555988
P04264	Keratin, type II cytoskeletal 1	KRT1	52	30	105	28	644	66	8.12	264.77	207.174	-1.17	0.0192258	0.0390371	-2.46	0.00148705	0.00516111	-2.7	0.000525249	0.00171724	0.62	0.813008	1	-0.4	0.889623	1	19.01	50.15	29.6	46.1	26.45	9.27	6.72116e+07	5.75362e+07	8.36539e+07	2.97693e+07	2.98803e+07	9.73478e+06	1.22181e+07	1.72843e+07	9.68925e+06	6.37995e+06	1.03274e+07	1.65055e+07	1.59166e+07	1.11003e+07	1.92013e+07	6.65831e+06	7.87227e+06
P13645	Keratin, type I cytoskeletal 10	KRT10	53	24	83	23	584	58.8	5.21	240.08	247.981	-1.34	0.00956018	0.0210693	-2.61	0.000445084	0.00192457	-2.59	0.000289306	0.00102192	0.13	0.999572	1	-0.53	0.67805	1	33.59	40.81	27.02	17.22	38.79	12	5.66287e+07	3.73874e+07	7.53025e+07	2.23691e+07	2.32694e+07	9.78286e+06	1.37676e+07	9.29571e+06	8.4927e+06	8.05169e+06	9.39787e+06	1.13389e+07	1.02687e+07	6.94021e+06	1.52874e+07	5.64621e+06	7.19019e+06
P02533	Keratin, type I cytoskeletal 14	KRT14	24	14	32	3	472	51.5	5.16	75.47	50.44	-2.78	0.000890955	0.00268968	-3.43	0.000234952	0.00114262	-2.53	0.00120985	0.00356284	-0.53	0.961396	1	-1.46	0.272096	1	38.29	36.12	26.17	56.54	27.06	20.37	1.11452e+07	1.92387e+07	2.53146e+07	2.79433e+06	3.76432e+06	1.76103e+06	1.78633e+06	1.63382e+06	2.61198e+06	4.99421e+06	1.34933e+06	3.34019e+06	2.79262e+06	1.59236e+06	2.31116e+06	1.19259e+06	1.21084e+06
P08779	Keratin, type I cytoskeletal 16	KRT16	25	12	26	4	473	51.2	5.05	59.39	42.006	-3.91	0.00199877	0.00551384	-5.04	0.00144974	0.00505356	-3.38	0.0058285	0.0139154	-0.72	0.998101	1	-1.74	0.553709	1	57.94	37.88	100.03	53.45	29.64	47.51	201851	801180	557465	18227.7	40913.9	37176.3	14792.9	16954.4	80901.7	53659.6	20086.5	70641.8	46983	26551.9	32633	16085.7	11971.3
Q04695	Keratin, type I cytoskeletal 17	KRT17	17	9	21	2	432	48.1	5.02	51.48	30.121	-1.69			-6.64			-1.14			-6.64			-6.64						91.45			0	0	54825.3	16982.6	0	0	0	0	0	53865.6	0	11558.2	0	0	0	0	0
P35908	Keratin, type II cytoskeletal 2 epidermal	KRT2	43	27	63	21	639	65.4	8	174.67	187.839	-1.58	0.0193537	0.0391973	-2.63	0.00170089	0.00579026	-2.47	0.00156855	0.00439305	-0.01	1	1	-0.65	0.572611	1	45.07	34.89	34.95	12.07	53.68	9.19	2.8811e+07	1.65371e+07	4.30856e+07	9.60977e+06	1.16862e+07	5.54829e+06	8.00841e+06	4.66528e+06	4.45099e+06	5.20333e+06	4.93569e+06	6.18355e+06	5.16137e+06	3.33314e+06	9.63993e+06	2.99769e+06	3.60533e+06
P13647	Keratin, type II cytoskeletal 5	KRT5	20	12	25	6	590	62.3	7.74	67.78	75.064	-1.68	0.000731386	0.00227227	-2.47	0.000100286	0.000598721	-2.27	0.000173147	0.000652662	0.17	0.999984	1	-0.46	0.664893	1	17.85	45.38	16.33	26.66	22.8	3.03	3.19551e+06	2.75518e+06	3.91849e+06	1.28892e+06	995389	467431	734125	544448	578608	883956	519937	661403	852274	533780	742037	490835	462119
P02538	Keratin, type II cytoskeletal 6A	KRT6A	26	15	27	8	564	60	8	62.3	71.89	-2.86	0.00228189	0.0061706	-2.69	0.00313909	0.00970481	-2.02	0.0246375	0.0503435	-0.6	0.880425	1	-1.03	0.447189	1	58.98	10.42	32.27	75.22	17.84	2.95	3.42807e+06	6.69122e+06	1.2065e+07	920670	1.05878e+06	867230	1.03516e+06	724978	1.40515e+06	3.63517e+06	697416	1.64682e+06	1.28761e+06	898115	1.08949e+06	817839	771964
Q8N1N4	Keratin, type II cytoskeletal 78	KRT78	2	1	1	1	520	56.8	6.02	0	1.829	6.64			6.64			6.64			-0.07	0.999649	1	-0.05	0.999863	1		19.16		3.5	19.24	43.96	0	0	0	7001.05	5156.34	5045.17	15060.9	0	0	7771.9	0	7396.51	0	8303.99	6315.22	5301.67	10084.9
P05787	Keratin, type II cytoskeletal 8	KRT8	7	3	4	1	483	53.7	5.59	7.89	7.273				6.64			6.64			-0.1			0.4						30.5			0	0	0	0	0	0	11234.5	0	0	4762.56	9029.5	7357.38	6843.73	0	0	0	0
P35527	Keratin, type I cytoskeletal 9	KRT9	46	23	53	22	623	62	5.24	133.67	165.213	-1.17	0.112479	0.184204	-2.55	0.0246297	0.0558972	-2.52	0.0064374	0.0149028	0.58	0.896983	1	-0.44	0.995229	1	5.59	53.8	70.77	52.42	36.13	17.21	1.67196e+07	1.62253e+07	1.80618e+07	9.10754e+06	7.40567e+06	2.52896e+06	2.86024e+06	8.20771e+06	2.49227e+06	1.61666e+06	2.90618e+06	4.87794e+06	6.11675e+06	4.33873e+06	2.90489e+06	2.10914e+06	2.14035e+06
Q86UP2	Kinectin	KTN1	1	1	1	1	1357	156.2	5.64	0	2.944	-0.78			-0.34			-2.08			0.65	0.750312	1	1.31				17.62	25.93	57.29	15.81		0	26074.2	0	11143.9	15144.6	15631.1	20662.8	22128.2	13121.5	12625.3	6185.69	4217.6	8703.84	11833.8	9732.07	0	15373.8
Q9H9P8	L-2-hydroxyglutarate dehydrogenase, mitochondrial	L2HGDH	8	2	3	2	463	50.3	8.15	5.98	7.661	-0.58	0.0634073	0.110634	0.44	0.510715	0.714287	-0.04	0.999943	1	-0.63	0.129483	1	-0.13	0.975831	1	23.95	19.46	24.28	11.93	7.61	10.04	34044.8	44740.2	55486.3	29974.2	21413.4	31293.3	60743	71316.5	43226.8	47528.7	37389.4	43498	26113.4	28150.8	30406.6	39715.9	34068.2
Q14657	EKC/KE	LAGE3	10	1	1	1	143	14.8	8.63	4.46	7.94	-6.64			-1.21			-1.42			-0.12	0.998103	1	0.21	0.981918	1				14.01	59.83	6.59	20828.3	0	0	0	0	0	8980.68	0	0	6722.48	8907.61	7774.5	4564.69	11259.4	0	9016.76	8159.22
Q9UHA4	Ragulator complex protein LAMT	LAMTOR3	8	1	2	1	124	13.6	7.34	4.89	3.528	-0.35	0.756341	0.936645	-0.11	0.999964	1	-0.37	0.817896	1	-0.18	0.980357	1	-0.41	0.791046	1	32.79	21.86	16.09	9.84	31.66	2.75	135837	68207.3	106046	59352.4	83346.6	92547.7	98524	90312	122444	82326.1	70262.3	84815.2	72900	48547.1	93979.4	60164.4	63554.9
Q6PKG0	La-related protein 1	LARP1	7	4	4	4	1096	123.4	8.82	7.22	13.151	-0.65	0.523263	0.696524	0.7	0.781395	0.995407	0.04	1	1	0.29	0.99938	1	0	0.999904	1	81.86	12.97	17.64	12.78	25.22	4.55	30336	0	113725	29711.6	37430.4	37687.3	95268.9	97325.8	69652	49970.7	60258.3	64430.7	74220.3	45818.3	73901.1	60394.2	64610
Q4G0J3	La-related protein 7	LARP7	10	4	4	4	582	66.9	9.55	6.96	19.145	-0.72	0.00135832	0.00391587	-0.24	0.646311	0.865353	-0.74	0.000839581	0.00256681	-0.02	0.999928	1	0.09	0.906631	1	15.83	6.43	15.76	5.17	0.61	3.84	293477	274472	214395	151685	167126	171762	191920	264047	232321	163775	164235	149752	162989	161099	161595	179172	165980
Q9P2J5	Leucine--tRNA ligase, cytoplasmic	LARS1	16	15	38	15	1176	134.4	7.3	54.45	71.272	0.32	0.478028	0.647551	1.09	1.58981e-05	0.000128897	0.69	0.00339335	0.0086288	0	1	1	0.06	0.994241	1	22.3	2.03	5.39	2.38	6.09	3.42	899878	649819	602139	811585	799999	832699	1.38003e+06	1.48631e+06	1.34e+06	1.0597e+06	1.04579e+06	1.01161e+06	1.04457e+06	1.10317e+06	976544	1.09149e+06	1.04127e+06
Q15031	Leucine--tRNA ligase, mitochondrial	LARS2	9	6	9	6	903	101.9	8.22	16.07	25.263	-0.29	0.167486	0.261952	0.18	0.953026	1	-0.09	0.813729	1	0	0.989196	1	-0.09	0.973763	1	16.23	10	3.86	2.57	8.64	7.6	335858	367634	456953	301642	295180	352970	390517	418975	416545	343963	345529	360238	345976	357627	302660	310631	359711
Q9Y4W2	Ribosomal biogenesis protein LAS1L	LAS1L	5	3	4	3	734	83	4.73	2.99	13.332	-0.37	0.729033	0.912718	0.67	0.324567	0.49519	-0.01	0.997969	1	-0.02	0.999994	1	-0.09	0.999997	1	56.01	8.59	7.39	20.96	5.73	21.2	34985	59361.2	109687	46041.8	48321.7	40773.6	106591	94626.5	93476.2	67146.7	43755.5	58914.1	60296	53804.7	57967.3	71207.7	47024.9
Q14739	Delta(14)-sterol reductase LBR	LBR	11	7	14	7	615	70.7	9.36	36.72	29.114	-0.47	0.0112101	0.0240431	0.32	0.0417932	0.0862828	-0.12	0.871199	1	-0.05	0.999588	1	0.07	0.977998	1	13.67	2.39	13.68	2.37	14.55	5.27	2.10891e+06	2.47551e+06	1.89152e+06	1.55647e+06	1.51979e+06	1.48371e+06	2.64e+06	3.31144e+06	2.62796e+06	1.92698e+06	2.01463e+06	1.94439e+06	2.36262e+06	1.83382e+06	1.87377e+06	2.20325e+06	2.03595e+06
Q6UWP7	Lysocardiolipin acyltransferase 1	LCLAT1	2	1	2	1	414	48.9	8.62	5.58	3.937	-0.83	5.20142e-05	0.000220308	-0.17	0.981121	1	-0.57	0.00151479	0.00429693	0.05	0.951181	1	-0.04	0.999296	1	9.82	7.57	13.97	7.06	5.04	6.97	565408	536858	465780	312615	302674	269943	441997	576761	478409	368885	322407	360442	373928	390712	353221	361332	315451
P00338	L-lactate dehydrogenase A chain	LDHA	15	4	6	4	332	36.7	8.27	7.27	12.981	-1.85	5.20437e-08	6.82541e-07	-1.06	4.58083e-05	0.000310395	-1.71	1.0798e-07	1.26231e-06	0.3	0.0329457	0.459551	0.08	0.929113	1	17.65	3.03	8.56	6.87	8.48	5.95	579916	793849	810102	221861	219740	209545	379611	346581	411475	243779	242820	215456	299854	296520	344137	264875	256394
P07195	L-lactate dehydrogenase B chain	LDHB	9	2	3	2	334	36.6	6.05	3.42	12.339	-0.02	0.979155	1	0.17	0.996721	1	-0.21	0.988719	1	0.3	0.87504	1	0.14	0.961383	1	67.85	27.01	17.04	12.99	9.84	17.65	0	87079.4	30612.9	51484.5	51028.6	30518.5	49117.8	58036.6	69103.4	49992.4	38471.9	44739.6	55185.3	63430.5	52691.6	64628.1	49248
Q99538	Legumain	LGMN	3	1	3	1	433	49.4	6.55	4.28	3.477	-0.57	0.0870026	0.14715	0.66	0.0814796	0.156129	0.11	0.999766	1	0.25	0.825157	1	0.07	0.994594	1	34.74	8.5	12.27	5.6	4.43	14.5	79577.9	155965	102707	79479.2	68450.2	69234.4	162580	185559	145328	110689	119495	107287	131288	126946	138553	116474	106511
P18858	DNA ligase 1	LIG1	2	1	2	1	919	101.7	5.62	0	6.992	6.64			6.64			6.64			0.08	0.998655	1	0.15	0.96415	1		5.73	6.73	3.03	23.22	19.81	0	0	0	27576.4	29746.8	26615.2	34735.7	31209.2	35464.2	32849.7	33795.5	31808.8	38422.7	34760.9	23962.8	36450.5	42847.2
P49916	DNA ligase 3	LIG3	2	2	2	2	1009	112.8	9.01	1.96	5.18	0.26	0.885447	1	0.52	0.183934	0.306907	0.22	0.805919	1	0.06	0.991609	1	0.05	0.999934	1	17.54	7.08	23.39	8.89	21.89	11.83	94623.2	112039	78688.4	113698	113701	100304	135322	168696	104943	103288	122916	110105	78978.7	121967	114868	119103	94594.5
Q9UHB6	LIM domain and actin-binding protein 1	LIMA1	3	2	2	2	759	85.2	6.84	2.34	5.962	0.62	0.0467353	0.0843979	1.07	0.0014024	0.00496424	0.88	0.0104132	0.0228899	-0.49	0.629859	1	-0.56	0.269127	1	34.55	2.16	11.8	7.91	26.07	17.03	42395.3	37281.1	20379.7	58564.7	57128	56102.6	94366.4	76638.5	78243.6	68432.4	61047	71306.3	66948.1	40421.2	48734.3	46540.5	52514.7
P48059	LIM and senescent cell antigen-like-containing domain protein 1	LIMS1	3	1	1	1	325	37.2	8.05	2.26	3.291	-0.25	0.755144	0.935887	0.43	0.940026	1	-0.13	0.931307	1	0.46	0.936762	1	0.66	0.493733	1	59.01	20.94	15.01	15.65	24.26	13.3	26955.8	80282	36910.6	25709.9	31068.8	38994.2	49781.5	47929.3	62662.8	40940.8	30202.8	33749.4	52936	32139.4	46308.7	60256.8	53291.8
P49257	Protein ERGIC-53	LMAN1	12	5	8	4	510	57.5	6.77	24.43	28.101	-0.59	0.00023959	0.000829748	0.04	0.565519	0.776012	-0.54	0.000541817	0.00175707	0.16	0.461338	1	0.1	0.674631	1	11.04	5.41	5.55	4.1	1.82	3.56	723807	874224	889319	579738	567706	628172	850108	949691	895809	636160	601402	587823	653719	671909	676725	682123	640828
Q12907	Vesicular integral-membrane protein VIP36	LMAN2	13	4	11	4	356	40.2	6.95	16.73	21.269	-0.26	0.14669	0.233073	0.1	0.778179	0.992892	-0.15	0.507332	0.701456	-0.17	0.796155	1	-0.21	0.676689	1	9.15	4.15	15.84	7.92	4.82	1.35	416793	372427	447425	324140	349585	347468	445825	529857	386752	330648	384565	375052	333159	315519	347471	324748	331747
P02545	Prelamin-A/C	LMNA	4	3	6	3	664	74.1	7.02	8.43	9.961	-1.34	1.32229e-06	9.50327e-06	-0.72	0.000201136	0.00104148	-1.31	3.00886e-06	1.95149e-05	0.22	0.833643	1	0.12	0.999954	1	11.02	2.67	17.67	9.58	3.83	6.44	731968	829318	913614	315268	326972	332241	503991	374876	529731	386505	323942	335095	393427	391347	366969	364728	368567
P20700	Lamin-B1	LMNB1	34	19	44	19	586	66.4	5.16	93.46	104.321	0.19	0.00308807	0.00795638	1.03	1.64836e-09	8.50764e-08	0.6	3.43022e-07	3.15817e-06	-0.14	0.107109	0.898132	-0.21	0.0178872	0.246543	9.33	1.3	1.95	3.49	2.04	3.8	2.54932e+06	2.5296e+06	2.15031e+06	2.88048e+06	2.94907e+06	2.8868e+06	5.07658e+06	5.27805e+06	5.16231e+06	4.00996e+06	3.84058e+06	3.74348e+06	3.52691e+06	3.38717e+06	3.47525e+06	3.20657e+06	3.45858e+06
Q03252	Lamin-B2	LMNB2	8	5	8	5	620	69.9	5.59	17.85	17.133	0.09	0.23311	0.350871	0.76	6.12554e-09	2.33354e-07	0.45	2.38277e-06	1.59715e-05	-0.23	0.00279487	0.0865121	-0.27	0.0016105	0.0387109	2.11	2.95	6.32	1.03	3.25	4.23	845887	826260	861893	901515	884617	936998	1.432e+06	1.37481e+06	1.55457e+06	1.1568e+06	1.17234e+06	1.14889e+06	966808	988515	1.03036e+06	961055	1.03326e+06
P36776	Lon protease homolog, mitochondrial	LONP1	4	2	2	2	959	106.4	6.39	0	6.82	6.64			6.64			6.64			-0.76	0.169867	1	0.16	0.999925	1		35.15	24.78	32.64	18.84	29.09	0	0	0	0	12052.6	7254.05	11245.5	18668.6	15024.2	21060.7	10968.1	14796.7	9917.77	8727.65	6759.04	20372.3	16531.7
P50851	Lipopolysaccharide-responsive and beige-like anchor protein	LRBA	2	4	5	4	2863	318.9	5.6	9.07	14.038	1.16	9.79512e-06	5.22406e-05	1.36	1.38886e-06	1.77774e-05	1.36	2.6939e-06	1.76148e-05	-0.14	0.994754	1	-0.24	0.685895	1	19.43	5.47	8.98	8.31	5.16	5.23	86272.5	122162	91359.1	203865	220235	198414	222904	235115	264953	243324	235259	207159	212034	232132	213083	193966	214537
P42704	Leucine-rich PPR motif-containing protein, mitochondrial	LRPPRC	1	2	2	2	1394	157.8	6.13	0	4.54				6.64			6.64			0.67	0.617682	1	1.48						39.54	26.04		0	0	0	0	0	0	0	0	10977.4	0	4804.25	8533.5	12277.2	0	8459.19	0	17821.1
Q9H9A6	Leucine-rich repeat-containing protein 40	LRRC40	31	12	20	12	602	68.2	6.43	34.07	54.976	0.11	1	1	0.87	3.3186e-06	3.66728e-05	0.46	0.00248393	0.00665426	-0.02	0.870679	1	-0.25	0.046066	0.465621	13.53	2.84	1.83	2.88	4.98	3.63	821266	656229	653459	727900	687711	709152	1.19574e+06	1.19535e+06	1.15805e+06	946986	898705	904240	894986	889759	817687	753658	758041
Q5S007	Leucine-rich repeat serine/threonine-protein kinase 2	LRRK2	0	1	1	1	2527	285.9	6.8	0	1.745	-0.47	0.0565755	0.0998024	0.35	0.422683	0.61203	-0.14	0.924292	1	-0.24	0.621146	1	-0.37	0.243262	1	14.78	24.44	4.31	10.32	13.99	7.89	92150.4	68676	78469.4	40559.3	56586.1	67132.6	95454.2	99991.3	104061	71035.4	78259	63616.8	66512.4	50156.8	60237	48798.7	54917.4
Q3MHD2	Protein LSM12	LSM12	10	1	2	1	195	21.7	7.74	2.93	6.053	6.64			6.64			6.64			-0.33	0.957972	1	-0.38	0.772429	1		45.8	52.5	17.96	10.59	37.27	0	0	0	8114.46	22579.9	20436.6	30618.2	13173.3	43686.3	30650.5	35265.8	24477.2	24318.4	25688.9	20836.4	23513.3	12187.3
Q9UK45	U6 snRNA-associated Sm-like protein LSm7	LSM7	24	1	1	1	103	11.6	5.27	0	3.832	6.64			6.64			6.64			-0.65	0.458849	1	0.03	1	1		18.19	10.62	19.59	24.44	35.01	0	0	0	9552.46	7453.34	10787.3	0	17428	20257.8	18971.3	12797.7	15585.8	9957.35	14396	9371.63	15957.5	10632.9
P09960	Leukotriene A-4 hydrolase	LTA4H	11	6	9	6	611	69.2	6.18	20.18	24.964	-0.54	5.03113e-06	2.94262e-05	0.03	0.935541	1	-0.44	5.18281e-05	0.000229996	-0.11	0.513626	1	0.03	0.997195	1	4.29	2.53	8.53	2.36	4.6	0.34	1.04215e+06	1.00649e+06	956637	714524	691853	679827	953372	1.13009e+06	1.03096e+06	734610	768219	742037	737685	688059	677191	758373	760031
Q96GA3	Protein LTV1 homolog	LTV1	2	1	1	1	475	54.8	4.91	2.43	4.503	-0.5			0.86			0.02			0.17	0.725137	1	0.37	0.953832	1		9.32	6.73	4.32	20.67	33.21	0	0	35111.5	22226.7	26796.5	24883.1	60946	63568.6	69447.6	33514.7	35581.4	36477.8	55209.9	38520.1	40079.8	26420.6	53349.7
Q9Y383	Putative RNA-binding protein Luc7-like 2	LUC7L2	17	7	16	7	392	46.5	10.01	49.77	51.729	-1.88	4.92652e-06	2.89795e-05	-1.14	0.000786263	0.00305345	-1.97	1.59494e-06	1.13559e-05	0.11	0.860369	1	0.22	0.323812	1	24.02	5.93	12.72	9.35	14.53	18.91	3.05472e+06	3.71227e+06	2.26773e+06	831543	906517	810724	1.59563e+06	1.24044e+06	1.38219e+06	777846	786161	662085	993429	746482	837921	849186	903967
O95232	Luc7-like protein 3	LUC7L3	17	7	35	7	432	51.4	9.79	59.19	56.391	-2.4	0.000638544	0.00201911	-1.82	0.015514	0.036993	-2.36	0.000692043	0.00216534	0.7	0.490607	1	1	0.147974	0.922962	57.02	12.46	29.24	1.15	23.16	11.91	6.6989e+06	1.07933e+07	3.00539e+06	1.16288e+06	1.26868e+06	1.48196e+06	2.95043e+06	1.77463e+06	1.89974e+06	1.33321e+06	1.30873e+06	1.3054e+06	2.61606e+06	1.63191e+06	2.12693e+06	2.30473e+06	2.61879e+06
Q9NX58	Cell growth-regulating nucleolar protein	LYAR	22	5	6	5	379	43.6	9.57	15.59	25.466	-0.81	1.58355e-06	1.08574e-05	-0.49	0.000173899	0.00091828	-1.05	8.70964e-08	1.09208e-06	0.12	0.382569	1	0.02	0.851469	1	8.58	10.57	4.98	7.44	1.12	4.21	433033	378724	370949	216714	188238	232578	251191	268729	277107	185948	161652	182465	197675	195632	200057	182130	197252
O75608	Acyl-protein thioesterase 1	LYPLA1	11	1	1	1	230	24.7	6.77	0	1.618	6.64						6.64			-6.64			0.65									0	0	0	5409.7	0	0	0	0	0	0	0	4818.24	0	0	0	0	0
Q13257	Mitotic spindle assembly checkpoint protein MAD2A	MAD2L1	36	6	14	6	205	23.5	5.08	27.04	25.631	-0.25	0.0401272	0.0741381	0.06	0.999999	1	-0.29	0.143151	0.235933	0.02	0.996811	1	0.24	0.178749	1	9.45	7.99	9.06	6.16	2.32	4.98	772041	692164	836938	566801	656066	650004	803034	690773	818890	699222	631074	628132	644566	617890	641922	731612	801998
Q9H063	Repressor of RNA polymerase III transcription MAF1 homolog	MAF1	9	1	1	1	256	28.8	4.55	0	5.694	-2.07			-1.19			-2.06			0.9	0.23101	1	0.92	0.0971065	0.729824		17.31	33.8	12.81	42.75	19.74	0	28106.6	0	5935.14	0	7590.64	11870.2	20873.3	12309	6739.19	7844.67	6099.42	7649.2	18747.1	12612.1	17531.2	12591.9
P61326	Protein mago nashi homolog	MAGOH	25	3	5	3	146	17.2	6.11	12.83	12.309	-1.45	2.9722e-06	1.87252e-05	-0.54	0.00655436	0.0177445	-1.13	2.15643e-05	0.000105003	0.12	0.716716	1	0.4	0.112724	0.802965	30.82	7.12	8.1	7.16	11.91	5.41	648472	1.06756e+06	646082	237602	219092	252695	425153	496729	445292	296256	265800	305299	387258	322167	312697	384304	391461
Q9H0U3	Magnesium transporter protein 1	MAGT1	6	2	2	2	335	38	9.63	2.29	3.843	-2.29	0.00163278	0.00457522	-0.73	0.9682	1	-1.57	0.0336387	0.0662844	0.28	0.999987	1	0.5	0.881536	1	28.7	22.74	59.22	21.96	19.48	17.25	166433	188759	104002	32825.3	48477.3	33929.8	100537	228686	79614.4	56141.5	50607.7	76054.3	72207.3	68090.5	49145.5	93132.4	65706.6
Q8WWC4	m-AAA protease-interacting protein 1, mitochondrial	MAIP1	7	2	3	2	291	32.5	9.17	0	4.567	-0.54	0.411895	0.57357	-0.91	0.679533	0.902284	-0.52	0.737683	0.944659	0.04	0.995105	1	0.33	0.985328	1	11.99	32.57	61.05	21.88	15.37	26.82	51607.2	40617.2	48048.8	35344.9	18044.2	32952.6	25514.7	59787.6	20233.5	33526.7	39577.9	25283	43670.8	33153.9	34574.5	42156.7	48046.6
Q96EH3	Mitochondrial assembly of ribosomal large subunit protein 1	MALSU1	5	1	1	1	234	26.2	5.49	0	2.05	-0.12	0.622185	0.808032	0.79	0.568431	0.77934	0.24	0.999999	1	-0.39	0.668697	1	-0.99	0.195813	1	52.67	16.32	20.96	10.33	13.56	35.39	25833	64297.7	30042	27600.1	29387.6	21284.4	52002.4	66695	44278.1	42160.8	35287.4	35562	23243.4	27208.7	30560.1	17915.7	17534.4
P46821	Microtubule-associated protein 1B	MAP1B	1	2	6	2	2468	270.5	4.81	0	5.385	6.64			6.64			6.64			-0.37	0.986814	1	-0.22	0.836395	1		52.15	29.03	12.62	21.35	38.76	0	0	0	9149.31	29522.4	30280.7	44504.4	26699.5	48412.3	27409.7	33568.5	35012.9	25973.9	22432.3	33872.4	29883.7	28842.5
Q66K74	Microtubule-associated protein 1S	MAP1S	1	1	1	1	1059	112.1	7.3	0	2.937				6.64			6.64			-6.64			-6.64									0	0	0	0	0	0	0	0	8307.2	0	0	5564.8	0	0	0	0	0
Q02750	Dual specificity mitogen-activated protein kinase kinase 1	MAP2K1	9	2	3	2	393	43.4	6.62	9.8	19.726	-0.96	0.00064653	0.00204033	-0.55	0.0251822	0.056909	-1	0.000847686	0.00258665	0.21	0.713849	1	0.09	0.982266	1	13.14	3.41	11.67	10.97	17.31	15.38	178918	216860	232400	108100	115701	111347	154289	123030	148091	128608	108164	105848	159012	124910	115167	109053	144352
O14733	Dual specificity mitogen-activated protein kinase kinase 7	MAP2K7	2	1	1	1	419	47.5	9.16	0	2.685	6.64			6.64			6.64			0.62	0.528733	1	0.89	0.259009	1			27.9	22.61	34.26	18.71	0	0	0	0	8510.52	0	15885.7	10650.3	0	6531.28	10030.6	7469.85	14667.6	0	8947.5	13798.9	14555.5
P27816	Microtubule-associated protein 4	MAP4	12	8	11	8	1152	120.9	5.43	17.04	33.445	0.2	0.852481	1	1.02	3.63084e-06	3.92523e-05	0.63	0.0011285	0.00334787	-0.22	0.205687	1	-0.16	0.698873	1	16.82	2.48	2.07	3.58	1.83	7.6	578568	777710	598839	712983	687861	679997	1.18569e+06	1.21035e+06	1.23591e+06	923670	947655	882635	793475	770679	797438	908990	829475
O95819	Mitogen-activated protein kinase kinase kinase kinase 4	MAP4K4	6	4	6	4	1239	142	7.46	4.57	13.544	0.4	0.521178	0.694325	0.88	0.092523	0.174984	0.5	0.314222	0.468264	0.14	0.992862	1	-0.14	0.998745	1	47.7	8.81	20.6	4.85	2.22	8.05	154255	104347	54645.8	145819	122368	137921	192004	197379	132768	152965	138897	147638	162350	159436	166626	148169	126503
Q15691	Microtubule-associated protein RP/EB family member 1	MAPRE1	6	1	4	1	268	30	5.14	6.81	2.908	-2.25	1.5774e-08	2.68493e-07	-1.58	5.49318e-07	8.5156e-06	-2.46	5.90047e-09	1.4322e-07	-0.06	0.999999	1	0.06	0.99976	1	6.44	1.9	17.86	8.41	7.94	15.15	4.10279e+06	4.6379e+06	4.54134e+06	935494	957975	971479	1.68635e+06	1.17491e+06	1.51887e+06	826173	894580	755668	794442	792380	907725	898677	861139
Q15555	Microtubule-associated protein RP/EB family member 2	MAPRE2	23	5	6	5	327	37	5.57	5.42	18.254	-0.05	0.980477	1	0.32	0.130926	0.231421	0.24	0.273096	0.41786	-0.16	0.997444	1	-0.24	0.967482	1	36.89	16.7	5.95	5.52	10	5.32	182761	84359.5	172137	165930	175958	126612	215287	204830	230482	209272	203697	187958	207642	171058	182514	187577	172873
Q9P0L2	Serine/threonine-protein kinase MARK1	MARK1	1	1	2	1	795	88.9	9.36	0	1.515	-0.32	0.903495	1	0.83	0.0358653	0.0765127	0.15	0.997567	1	-0.07	0.996242	1	0	0.999986	1	44.63	20.46	19.77	9.02	12.94	3.75	0	45991.6	23927.6	34373.2	23177.2	26592.1	54835.1	78551.4	58949.4	32319.2	36881.8	38583.3	28502.2	36632.8	35114	36771.1	38054
P56192	Methionine--tRNA ligase, cytoplasmic	MARS1	10	7	16	7	900	101.1	6.16	33.98	37.22	-0.25	0.0456619	0.0828334	0.55	3.17605e-05	0.000227878	0.05	0.965223	1	-0.18	0.148078	1	-0.24	0.0391447	0.406075	11.66	2.49	5.87	1.29	3.63	3.03	636910	503885	570721	473877	478996	496804	837334	891065	792493	589715	581681	596847	499829	537456	519861	484486	498922
Q96GX5	Serine/threonine-protein kinase greatwall	MASTL	2	1	2	1	879	97.3	5.99	0	3.239	6.64			6.64			6.64			-0.19	0.999963	1	0	1	1			39.78	5.48	35.21	68.39	0	0	0	0	0	5642.82	9890.95	17632.7	0	10103.4	9349.03	0	8249.82	8512.26	14792.3	16461.8	5729.56
P31153	S-adenosylmethionine synthase isoform type-2	MAT2A	7	2	3	2	395	43.6	6.48	7.69	14.959	-0.11	0.608098	0.792956	0.35	0.142979	0.24839	0.19	0.995874	1	-0.12	0.985004	1	-0.12	0.966093	1	13.23	7.29	31.62	5.52	4.53	3.77	136387	171541	138607	128649	128583	113026	163687	283622	176828	147471	157598	164673	145426	138868	152052	147602	137165
P43243	Matrin-3	MATR3	30	18	46	18	847	94.6	6.25	134.55	133.199	0.43	0.101007	0.167126	1.78	3.31181e-08	9.46231e-07	1.51	2.80667e-07	2.72502e-06	0.23	0.256162	1	0.5	0.00594342	0.113733	20.95	3.29	1.62	4.48	6.26	5.21	1.68724e+06	2.29776e+06	1.57647e+06	2.20456e+06	2.27333e+06	2.3544e+06	5.6988e+06	5.80485e+06	5.88622e+06	4.95625e+06	4.79722e+06	4.53404e+06	6.05025e+06	5.61331e+06	5.34732e+06	6.36116e+06	7.05822e+06
Q96N66	Lysophospholipid acyltransferase 7	MBOAT7	3	1	2	1	472	52.7	8.97	6.07	9.683	-0.19	0.793972	0.971219	0.62	0.0264692	0.0594813	0.04	0.969934	1	-0.07	0.935959	1	-0.1	0.883317	1	12.43	13.24	18.83	10.53	3.6	15.19	171879	152453	133921	133795	115269	150516	185638	272288	233671	154096	185592	156888	143948	154694	149826	126450	171301
Q96RQ3	Methylcrotonoyl-CoA carboxylase subunit alpha, mitochondrial	MCCC1	49	25	95	25	725	80.4	7.78	305.92	251.547	-1.84	1.32339e-13	6.75371e-11	-1.05	1.03786e-11	1.10705e-09	-1.98	5.72875e-14	2.60028e-11	0.04	0.59362	1	0	0.870705	1	3.51	2.86	3.08	3.03	3.47	3.42	1.64886e+07	1.74843e+07	1.64402e+07	4.49447e+06	4.75595e+06	4.59377e+06	7.94532e+06	8.05318e+06	7.59045e+06	3.95935e+06	4.16693e+06	4.18102e+06	4.13661e+06	4.28083e+06	4.43369e+06	4.38649e+06	4.17665e+06
Q9HCC0	Methylcrotonoyl-CoA carboxylase beta chain, mitochondrial	MCCC2	48	17	39	17	563	61.3	7.68	117.11	129.259	-1.65	3.14756e-08	4.57828e-07	-0.68	0.000447545	0.00192457	-1.87	1.41075e-08	2.86079e-07	-0.71	9.49622e-05	0.00801993	-0.5	0.000825555	0.0242419	4.71	5.62	5.47	16.26	12.44	3.81	6.41213e+06	5.85373e+06	6.01884e+06	1.83968e+06	2.05551e+06	1.92193e+06	3.76133e+06	3.66642e+06	4.0672e+06	2.12652e+06	1.60421e+06	1.64222e+06	1.00238e+06	923438	1.1749e+06	1.16409e+06	1.18732e+06
P49736	DNA replication licensing factor MCM2	MCM2	16	13	19	13	904	101.8	5.52	44.12	57.27	-0.06	0.744139	0.926554	0.59	6.88966e-05	0.000437439	0.27	0.134213	0.223735	0.03	0.99985	1	-0.14	0.612244	1	11.54	3.17	5.52	3.96	3.77	5.86	1.01019e+06	969306	1.1985e+06	962498	1.02032e+06	970870	1.49277e+06	1.51726e+06	1.65212e+06	1.25636e+06	1.22184e+06	1.16149e+06	1.2622e+06	1.17539e+06	1.24693e+06	1.1099e+06	1.18922e+06
P25205	DNA replication licensing factor MCM3	MCM3	29	16	30	16	808	90.9	5.77	77.68	92.983	-0.16	0.198926	0.303604	0.43	1.7523e-05	0.000138796	0.03	0.863876	1	-0.08	0.570373	1	-0.15	0.0797054	0.64385	7.94	4.48	4.37	1.41	0.65	3.15	1.08281e+06	983261	1.15279e+06	943517	1.02862e+06	967082	1.45801e+06	1.53171e+06	1.40426e+06	1.13262e+06	1.10756e+06	1.10351e+06	1.05747e+06	1.04673e+06	1.04476e+06	1.03003e+06	998451
P33991	DNA replication licensing factor MCM4	MCM4	16	10	15	10	863	96.5	6.74	40.07	54.138	-0.22	0.1528	0.241104	0.47	0.00281331	0.00882606	0.03	1	1	-0.1	0.989606	1	-0.04	0.777352	1	3.89	5.99	8.97	4.46	5.71	8.58	989115	1.04152e+06	965736	846291	923301	824746	1.40478e+06	1.18378e+06	1.36763e+06	1.04231e+06	1.01212e+06	954344	1.03526e+06	946339	933269	983075	982101
P33992	DNA replication licensing factor MCM5	MCM5	24	12	23	12	734	82.2	8.37	59.73	79.904	-0.43	0.00236549	0.00632942	0.12	0.154496	0.265513	-0.22	0.359581	0.524634	0.09	0.799981	1	0.11	0.733986	1	8.46	5.6	5.26	2.75	7.29	1.25	1.75183e+06	1.73997e+06	1.50231e+06	1.23578e+06	1.29497e+06	1.38103e+06	1.89573e+06	1.97449e+06	1.77758e+06	1.55346e+06	1.47283e+06	1.49609e+06	1.72101e+06	1.59513e+06	1.48791e+06	1.61007e+06	1.587e+06
Q14566	DNA replication licensing factor MCM6	MCM6	15	10	15	10	821	92.8	5.41	28.6	50.923	-0.08	0.76711	0.946319	0.1	0.999803	1	-0.06	0.944608	1	0.01	0.992226	1	0.02	0.999987	1	20.71	2.66	5.86	6.79	8.17	5.69	713918	637663	942030	695994	676645	660047	762674	730265	819557	757870	683168	669030	688517	611823	718454	690390	736090
P33993	DNA replication licensing factor MCM7	MCM7	30	16	62	16	719	81.3	6.46	99.04	120.326	-0.27	0.00176808	0.00491987	0.49	1.01473e-06	1.39963e-05	0.04	0.94296	1	-0.06	0.675217	1	-0.08	0.588321	1	2.72	5.59	5.77	3.28	2.29	2.86	3.48878e+06	3.40879e+06	3.59835e+06	2.90012e+06	2.80188e+06	3.12265e+06	4.91612e+06	5.40238e+06	4.87828e+06	3.72667e+06	3.49233e+06	3.5835e+06	3.44003e+06	3.50356e+06	3.34739e+06	3.38706e+06	3.52226e+06
Q9BTE3	Mini-chromosome maintenance complex-binding protein	MCMBP	3	1	1	1	642	72.9	5.87	0	2.122	6.64			6.64			6.64			0.25	0.999994	1	0.33	0.947405	1		43.21	2.49	22.18	12.64	9.31	0	0	0	11994.4	5547.43	14486.1	30325.7	31682.2	30386.5	24572.4	16736.1	17416.8	20643.4	21524.7	16844.2	24799.8	20747.2
Q9ULC4	Malignant T-cell-amplified sequence 1	MCTS1	9	1	1	1	181	20.5	8.82	0	2.473	6.64						6.64			-6.64			0.84									0	0	0	5161.65	0	0	0	0	0	3781.33	0	0	0	0	0	6766.36	0
Q9NU22	Midasin	MDN1	1	2	2	2	5596	632.4	5.68	0	5.314	-0.64			-1.22			-0.64			0	0.999958	1	-0.94	0.994921	1		62.07	31.57	38.06	27.38	80.02	24827.6	0	0	28082.2	7057.36	15889.4	8466.71	0	13332.7	18468.7	8116.51	15896.9	15942.8	18423.9	10435.7	25006.1	5828.99
O60244	Mediator of RNA polymerase II transcription subunit 14	MED14	1	2	3	2	1454	160.5	8.73	0	3.998	6.64			6.64			6.64			-0.47	0.304708	1	-0.15	0.991025	1		16.71		18.63	33.05	6.09	0	0	0	6039.11	4888.86	6861.66	19571.1	0	0	16594.5	14800.3	11368.6	6379.9	12855.5	10682.8	13356.9	12107.7
Q9Y2X0	Mediator of RNA polymerase II transcription subunit 16	MED16	2	2	2	2	877	96.7	7.37	0	2.479	6.64			6.64			6.64			-0.19	0.832586	1	-0.32	0.560098	1		4.83	48.64	20.38	27.46	48.49	0	0	0	6723.15	6561.77	6119.31	10139	17378.6	28046.1	25682	18808.1	17943.5	10681.5	16515.4	18872.4	6808.31	15072.9
Q9ULK4	Mediator of RNA polymerase II transcription subunit 23	MED23	2	1	2	1	1368	156.4	7.4	0	3.954	6.64			6.64			6.64			0.47	0.811782	1	0.1	0.999143	1			2.79	23.4	44.05	30.8	0	0	0	0	0	5699.02	9086.26	8735.02	0	6646.1	0	4758.91	10728.5	5632.2	0	7512.86	4825.5
Q9Y316	Protein MEM	MEMO1	6	1	2	1	297	33.7	7.14	0	1.738	6.64			6.64			6.64			0.39	0.731903	1	-0.01	0.999992	1				7.87	33.95	16.47	0	0	0	0	0	8198.32	0	15844	0	10759.3	9214.48	10308.5	13521.2	17947.2	8828.41	11500.5	9101.75
Q7L2J0	7SK snRNA methylphosphate capping enzyme	MEPCE	14	6	8	6	689	74.3	9.57	7.29	15.494	-0.47	0.000521645	0.00167387	-0.04	0.964858	1	-0.41	0.00341866	0.00864583	-0.11	0.944944	1	-0.2	0.317109	1	12.02	6.97	7.08	4.87	3.95	1.64	559080	506991	438873	365984	365031	323115	502534	492376	439466	380629	392009	356160	353195	373621	346512	330911	327468
Q6P1Q9	tRNA N(3)-methylcytidine methyltransferase METTL2B	METTL2B	11	2	3	2	378	43.4	5.86	2.43	10.622	-1.38			0			-0.38			0.07	1	1	-0.08	0.720191	1		54.12	7.42	19.94	15.25	33.7	36588.5	0	0	28426.2	10385.7	14047.6	37200	36604.5	32381.1	28051.8	28002.4	38967.9	37285.4	28477.1	29412.3	14048.1	28188.1
Q9NRN9	rRNA N6-adenosine-methyltransferase METTL5	METTL5	4	1	2	1	209	23.7	6.68	4.7	3.104	0.67	0.0256096	0.0502149	0.44	0.0883367	0.167662	0.64	0.0437519	0.0841423	-0.06	0.99997	1	-0.36	0.664001	1	35.79	13.4	15.77	7.47	6.38	1.61	47821.7	28459.7	61022.5	88064.9	75880.5	67507.2	65085.6	60889.5	81528.9	77970.2	67255.7	74560.3	66755.1	75853	71348.3	59261	58166.5
Q4G0A6	Probable ubiquitin carboxyl-terminal hydrolase MINDY-4	MINDY4	6	2	2	2	757	84.3	6.9	0	6.737	-0.98			0.33			0.28			-0.11	0.999847	1	-0.05	0.999462	1		37.83	36.3	3.64	14.3	11.2	0	35757.9	0	12243.9	26523.4	18140.3	45042.9	26750.4	58009.2	43620.2	40822.2	43381.2	35233.4	46834.7	40117.1	41967.1	34892.1
P46013	Proliferation marker protein Ki-67	MKI67	4	9	10	9	3256	358.5	9.45	17.88	27.244	0.19	0.409178	0.57078	0.97	0.00217102	0.00719179	0.82	0.00260937	0.00692088	-0.3	0.535398	1	-0.24	0.808359	1	10.98	9.73	26.33	6.6	9.64	2.61	186549	230207	223089	254929	297242	249904	479124	280059	437738	403393	393629	355450	342259	320650	282269	340721	323406
Q9H000	E3 ubiquitin-protein ligase makorin-2	MKRN2	10	4	6	4	416	46.9	7.61	9.86	18.156	1.38	0.000548542	0.0017414	2.7	5.58836e-07	8.5156e-06	2.09	7.94704e-06	4.39006e-05	-0.42	0.305773	1	-0.71	0.0657527	0.561148	41.7	7.86	4.47	3.6	10.36	11.51	44629.2	104378	67752.7	176346	189996	162283	453321	415167	441529	283179	303453	288508	184043	216275	225071	200394	176760
Q15773	Myeloid leukemia factor 2	MLF2	7	1	1	1	248	28.1	6.9	4.49	8.36	-0.54	0.488046	0.659365	0.38	0.882685	1	-0.23	0.984416	1	0	1	1	-0.11	0.999637	1	57.77	30.58	21.47	12.76	22.5	23.62	46887	25466.8	85423.8	37094.8	19554.7	32311	60820.3	51151.3	77995.7	44232.5	34194.7	39931.2	39918.8	31554.1	49716.7	28229.6	37012.5
Q96T76	MMS19 nucleotide excision repair protein homolog	MMS19	1	1	1	1	1030	113.2	6.35	2.32	3.561	6.64			6.64			6.64			-0.09	0.999773	1	0.32	0.869669	1			64.3	3.65	5.66	28.4	0	0	0	0	0	7587.39	15477.5	29561.6	7363.93	11277.8	12000.8	11267.4	10599.1	10568.3	11656	20879.5	14042.8
Q9Y6X9	ATPase MORC2	MORC2	3	2	2	2	1032	117.8	8.38	0	6.872	6.64			6.64			6.64			-0.02	0.994601	1	0.95	0.821793	1		25.59	38.38	53.59	54.16	24.55	0	0	0	19145.3	11683.7	18913.2	19209.5	13969.3	8536.45	7971.53	6216.1	16451.6	14428.2	4842.74	7871.64	15946.6	9848.14
Q14149	MORC family CW-type zinc finger protein 3	MORC3	1	1	2	1	939	107	5.6	2.24	3.354	6.64			6.64			6.64			0.24	0.999371	1	0.06	0.999999	1		42.72	58.61	29.69	15.27	3.65	0	0	0	8237.18	13697.9	20230.4	27891.9	12022.5	10087.9	19699.4	28005.5	15704.4	23201.5	24701.4	18266.1	20538	20165.6
Q9HCE1	Helicase MOV-10	MOV10	6	4	5	4	1003	113.6	8.82	9.45	18.733	1.35	0.016932	0.0348217	1.56	0.00797036	0.020957	1.36	0.0228017	0.0470727	0.17	0.925423	1	0.28	0.7694	1	53.43	26.58	19.05	17.56	2.34	12.45	37522	0	16944.5	46689.4	80656.3	64407.1	55309.1	74198.7	81156.9	64535.6	48458.6	68534.9	73746.5	70399.1	72504.3	87805.6	78303.7
P29372	DNA-3-methyladenine glycosylase	MPG	6	1	2	1	298	32.8	9.57	10.11	10.043	0.12	0.924523	1	0.48	0.0968117	0.180957	0.5	0.0515912	0.0975786	0.14	0.990967	1	0.1	0.956765	1	2.16	15.21	16.69	1.76	10.03	3.37	0	46577.3	45177.9	43628.2	58969.4	49753.8	51210.3	71823.9	63879.6	64997.2	62894.3	64669.4	71464.1	59910.9	71888.9	66590.9	69399.1
Q14168	MAGUK p55 subfamily member 2	MPP2	3	1	1	1	576	64.5	6.77	3.44	8.569	-0.7	0.178892	0.277891	0.23	0.895872	1	-0.51	0.57547	0.777321	-0.3	0.733395	1	0.14	0.999167	1	40.59	1.4	17.77	16.77	20.11	21.95	0	27077	48879	22644.9	22023	22385.9	42752.7	53381.9	37856.9	23122.5	31830	25515.3	20724.3	17375.1	25891.7	35112.1	22569.5
P49959	Double-strand break repair protein MRE11	MRE11	1	1	1	1	708	80.5	5.9	0	1.963	6.64			6.64			6.64			0.05	0.990787	1	0.25	0.992161	1			23.97	42.42	42.26	37.74	0	0	0	0	6845.86	0	11032.2	14418.2	8971.4	5562.88	8920.18	3827.58	4752.35	10252.8	5769.36	5029.73	0
Q9BV20	Methylthioribose-1-phosphate isomerase	MRI1	19	4	10	4	369	39.1	6.3	23.26	33.362	-0.59	6.83595e-05	0.0002762	0.05	0.948962	1	-0.39	0.003327	0.00848704	-0.26	0.0432137	0.517536	-0.22	0.0620367	0.550785	7.54	5.22	7.35	6.29	5.66	3.8	895645	945527	813414	593413	578074	638690	927202	854041	989720	734906	684958	648496	570327	553557	616917	588817	607107
Q9BYD1	Large ribosomal subunit protein uL13m	MRPL13	13	2	2	2	178	20.7	9.16	2.23	6.824	-0.55	0.201195	0.306291	0.63	0.00247322	0.00793016	-0.03	0.830589	1	0.04	1	1	0.15	0.9652	1	22.18	5.21	13.34	7.3	2.6	10.17	101302	68980.3	106984	74540	69093.2	67554.4	156850	174634	133404	111385	97754.8	99135.2	100201	101648	105365	100890	123464
Q9NX20	Large ribosomal subunit protein uL16m	MRPL16	4	1	1	1	251	28.4	10.13	2.6	4.404	-0.55	0.0895989	0.150745	0.25	0.69435	0.917391	-0.15	0.859998	1	-0.18	0.999032	1	-0.06	1	1	22.23	2.69	27.7	11.07	8.24	0.41	100185	124959	79828.1	69818.5	68273.8	66174.7	159982	92025.5	118758	75984.5	90570.1	94150.7	90690.1	78160.8	79727.1	86855.2	86931.6
Q9NRX2	Large ribosomal subunit protein bL17m	MRPL17	5	1	1	1	175	20	10.11	0	1.76	-6.64			-1.57			-2.2			-6.64			-6.64					6.23				0	0	30456.6	0	0	0	9846.14	0	10753.9	0	6635.84	0	0	0	0	0	0
Q9H0U6	Large ribosomal subunit protein uL18m	MRPL18	8	1	1	1	180	20.6	9.54	0	3.182	-0.3			-0.49			-1.28			0.79	0.777754	1	0.12	0.999976	1		22.82	80.02	9.12	34.16	5.36	0	0	25333.8	13583.4	21140.8	20561.2	8496.56	45582.6	18090.5	9732.47	10416.3	11640	11181.8	23018.8	17953.8	11738.7	11329.9
P49406	Large ribosomal subunit protein bL19m	MRPL19	9	3	5	3	292	33.5	9.5	11.06	7.908	-0.61	5.54252e-07	4.98204e-06	0.19	0.0200522	0.0467009	-0.33	0.000259304	0.000927243	-0.01	0.997948	1	-0.01	0.998151	1	2.85	2.01	6.5	3.81	4.31	3.87	773961	740357	781258	499116	519387	507208	882994	813826	926444	616259	630436	584992	596710	612520	648793	612523	575510
Q13084	Large ribosomal subunit protein bL28m	MRPL28	19	3	4	3	256	30.1	8.29	2.71	9.463	6.64			6.64			6.64			0.19	0.990369	1	0.34	0.829341	1		12.73	16.74	7.08	36.01	11.69	0	0	0	13601.1	17325.3	16854	55232.1	65972.4	47242.3	34011.4	39118.1	35984.9	41022.5	44230.1	20763.3	45705.7	38170.9
P09001	Large ribosomal subunit protein uL3m	MRPL3	7	2	2	2	348	38.6	9.48	2.13	4.309	-0.36	0.111531	0.182838	0.5	0.708321	0.931235	-0.16	0.303648	0.454317	0	0.860069	1	-0.15	0.999995	1	12.84	15.64	13.12	27.21	10.17	11.82	58187.8	71937.2	57830.5	45283.4	34532.6	46490.2	64995	82561.3	82240.4	56652.8	32546.5	52167.8	49442.2	52078.9	59966.4	39273	49576.8
Q9BZE1	Large ribosomal subunit protein mL37	MRPL37	4	2	4	2	423	48.1	8.59	7.82	5.636	-0.23	0.0398115	0.0736399	0.72	0.0114938	0.0286004	0.06	0.802789	1	0.22	0.524157	1	0.12	0.690548	1	23.06	7.33	3.14	7.66	6.6	7.15	228725	223865	330488	195323	198351	173014	359840	381850	377911	237650	243017	210138	248524	276316	281499	282291	258323
Q9NYK5	Large ribosomal subunit protein mL39	MRPL39	3	1	2	1	338	38.7	7.65	5.33	5.241	-0.32	0.860214	1	0.31	0.170275	0.28805	-0.17	0.995788	1	-0.1	0.999642	1	-0.13	0.999964	1	26.51	10.68	21.09	6.32	15.99	8.48	94486.3	81170.7	54532.2	57151.2	64823.3	70842.7	100351	90776.7	134308	73198.8	71946.2	64976.7	67013.3	78983.1	57353.3	64539.6	75051.2
Q9BYD3	Large ribosomal subunit protein uL4m	MRPL4	5	1	1	1	311	34.9	9.72	2.09	3.899	-1.11	0.0103729	0.0226112	-0.03	0.997748	1	-0.59	0.372388	0.540703	0.06	0.997254	1	0.47	0.455207	1	5.04	28.04	11.61	28.02	7.07	29.29	43547.1	46763.6	0	12622.9	22223.5	20955	44098.9	35944.1	44472.2	38746	21830.4	29992.1	34489.7	31253.5	30139.2	41631.5	56262.7
Q7Z7F7	Large ribosomal subunit protein mL55	MRPL55	11	1	2	1	128	15.1	11.15	7.86	8.598	-0.82	0.0654076	0.113629	0.51	0.0928791	0.175451	-0.23	0.992998	1	-0.04	1	1	0.17	0.884532	1	21.98	32.32	10.43	15.5	2.12	2.63	65165.4	44620.3	68955.9	49776.1	37040.4	25571.4	82247.2	101436	92796.5	45389.4	55620.9	62110	52201.6	54253.4	54056.7	62361.2	62470.4
Q9BQC6	Large ribosomal subunit protein mL63	MRPL57	13	1	2	1	102	12.3	11.44	2.78	4.225	-0.51	0.0198487	0.0399973	0.68	0.000774196	0.00302864	0.13	0.999978	1	-0.05	0.991553	1	-0.07	0.989286	1	2.9	4.11	6.49	17.44	8.17	11.88	110531	117038	114839	80688.8	80866	86669.5	183669	175324	199128	131644	125490	93655.8	121483	131361	111514	119227	137756
Q9BYD2	Large ribosomal subunit protein bL9m	MRPL9	4	1	1	1	267	30.2	10.08	3.24	6.501	-0.55	0.0125231	0.0266566	-0.05	0.833381	1	-0.7	0.0104162	0.0228899	-0.06	0.995003	1	-0.08	0.998552	1	13.3	10.88	20.59	12.82	4.61	12.32	125215	161912	136592	78003.5	93076.8	96079.4	131501	96728.3	147024	79183.2	84294.7	100790	80660.5	80825.1	87369.5	96280.6	79749.8
P82664	Small ribosomal subunit protein uS10m	MRPS10	16	3	5	3	201	23	8	9.95	11.005	-0.28	0.0655006	0.113667	0.46	0.012625	0.0309815	-0.07	0.937256	1	-0.32	0.0245002	0.397536	-0.27	0.0671566	0.568093	14.39	5.7	6.32	9.51	9.16	2.67	292403	273105	357593	240861	259435	232211	390769	440269	401834	318108	265443	279065	224217	198258	237963	231889	233277
P82912	Small ribosomal subunit protein uS11m	MRPS11	8	1	1	1	194	20.6	10.81	3.1	7.532	-1.79			-1.32			-1.61			-0.02	0.999977	1	-0.74	0.58077	1		36.94	17.49	14.27	17.01	41.4	0	33806.3	0	7474.68	0	12759.4	13952.9	9985.29	13558.1	11070.5	8998.96	11969.8	9309.48	10894.5	13067.6	6637.64	5337.77
O15235	Small ribosomal subunit protein uS12m	MRPS12	18	1	3	1	138	15.2	10.29	13.54	10.26	-0.72	0.189829	0.291485	0.67	0.486449	0.685743	0.34	0.978574	1	-0.19	0.918113	1	0.04	0.999537	1	42.34	10.54	10.76	9.75	23.37	31.05	59861.2	26359.8	35981.7	21194.6	21790	25637.9	57434.9	49698.7	61628.5	48291.8	39785	45560.5	43926.9	27325.6	39909	46998	54381.4
Q9Y2R5	Small ribosomal subunit protein uS17m	MRPS17	7	1	2	1	130	14.5	9.85	0	3.488	6.64			6.64			6.64			-0.13	0.957118	1	0.02						18.01	10.34		0	0	0	0	0	6781.66	0	13180.1	0	0	4541.32	5866.5	4374.43	0	5064.38	5251	0
Q9Y399	Small ribosomal subunit protein uS2m	MRPS2	10	2	2	2	296	33.2	9.26	3.32	7.639	-2.15			-1.12			-1.73			-0.46			-0.18	0.998187	1		16.05	16.17	61.33		13.46	0	0	26977.8	0	5408.05	6792.94	12378.8	12034.3	15965	0	5103.46	12919.7	0	5904.07	0	7889.86	6518.83
Q96EL2	Small ribosomal subunit protein uS3m	MRPS24	5	1	1	1	167	19	9.38	2.11	2.242	-0.34	0.0252906	0.0497723	-0.01	0.999971	1	-0.31	0.0641964	0.118482	0.06	0.994937	1	0.02	0.999739	1	5.99	8.89	2.66	2.59	14.21	8.11	163938	146059	151178	129821	119182	108618	148915	150019	156388	121656	121625	127170	100729	126821	132857	130100	110739
P82673	Small ribosomal subunit protein mS35	MRPS35	3	1	2	1	323	36.8	8.24	0	2.754	6.64			6.64			6.64			0.22	1	1	0.28	0.998096	1			14.14	57.35	12.01	1.68	0	0	0	0	6137.05	0	20887.6	16758.8	22147.8	6887.17	4727.98	14122.4	6747.16	7999.46	8572.66	8485.76	0
P82675	Small ribosomal subunit protein uS5m	MRPS5	10	4	4	4	430	48	9.92	8.74	16.266	-0.54	2.9541e-06	1.87252e-05	0.25	0.00320614	0.00980847	-0.28	0.000674924	0.0021284	-0.15	0.207267	1	-0.14	0.571125	1	4.28	3.57	3.42	3.97	3.13	6.09	466046	493475	507150	338848	357055	333735	596901	585147	558180	406343	407956	379839	365913	354145	377062	369820	401575
P82933	Small ribosomal subunit protein uS9m	MRPS9	3	1	1	1	396	45.8	9.51	2.71	3.533	-0.93	0.14747	0.233941	0.04	0.998319	1	-1.03	0.105548	0.180457	0.43	0.83706	1	0.37	0.990919	1	38.82	5.19	25.88	16.62	16.17	49.08	22583.5	48966.3	31869.7	16732.6	15860.6	17596.3	47958.7	30251.5	32792.1	13564	18837.6	15602.1	25174.9	21040.1	18266.9	29904.5	10198.1
P43246	DNA mismatch repair protein Msh2	MSH2	24	17	30	17	934	104.7	5.77	79.08	96.587	0.07	0.885504	1	0.54	4.1825e-06	4.31742e-05	0.21	0.0179512	0.0379391	0.25	0.0030821	0.0925551	0.25	0.00495749	0.0967448	1.77	3.65	5.53	5.77	2.41	3.75	1.47279e+06	1.4295e+06	1.42769e+06	1.44193e+06	1.49631e+06	1.55122e+06	1.8929e+06	2.0856e+06	2.08769e+06	1.7462e+06	1.65013e+06	1.55587e+06	1.96527e+06	1.99263e+06	1.9008e+06	1.99178e+06	1.95846e+06
P20585	DNA mismatch repair protein Msh3	MSH3	3	2	2	2	1137	127.3	8.02	5.64	11.166	0.6	0.440873	0.607055	0.81	0.126985	0.225501	0.96	0.0458098	0.0876688	-0.13	0.876482	1	-0.13	0.988113	1	32.09	7.86	29.92	8.46	21.22	8.07	21003.4	26667.5	39154.1	35498	40376.5	41157.9	32694.5	60667.3	46897.8	51783.3	45810.3	54103.2	47179.4	48202.2	32097.2	41267.3	47874.5
P52701	DNA mismatch repair protein Msh6	MSH6	19	17	26	17	1360	152.7	6.9	38.67	71.67	-0.26	0.0963802	0.161123	0.62	3.97482e-06	4.15667e-05	0.07	0.155797	0.255463	0.46	0.000602024	0.0379445	0.35	0.00562215	0.10864	10.43	5.47	1.43	5.1	2.84	4.38	656770	541004	646566	500869	540193	557772	994461	969211	992614	735627	680184	669574	948341	933470	897137	829424	905204
O43347	RNA-binding protein Musashi homolog 1	MSI1	3	1	1	1	362	39.1	7.85	0	2.975	6.64									6.64			6.64							36.58		0	0	0	0	0	5551.79	0	0	0	0	0	0	6724.6	0	11417.4	7099.8	0
P26038	Moesin	MSN	49	27	57	19	577	67.8	6.4	138.61	142.544	0.1	0.101527	0.167813	0.65	2.63493e-09	1.31746e-07	0.34	3.49977e-06	2.20163e-05	-0.2	0.00173997	0.0660931	-0.19	0.00119259	0.0309289	4.56	2.06	3.6	0.96	2.92	1.74	6.01286e+06	5.48922e+06	5.73192e+06	6.02415e+06	6.15577e+06	6.2771e+06	8.9935e+06	9.46054e+06	8.83026e+06	7.27457e+06	7.37701e+06	7.24336e+06	6.30257e+06	6.64408e+06	6.33894e+06	6.39811e+06	6.49811e+06
P00846	ATP synthase subunit a	MT-ATP6	4	1	2	1	226	24.8	10.1	5.16	2.918	-0.18	0.998365	1	0.08	0.728408	0.952964	-0.02	1	1	-0.11	0.999903	1	-0.13	0.998822	1	26.91	11.43	23.46	6.59	4.46	2.87	56257.4	98202.8	80000.8	65643.4	81833.5	70530.8	84576	117526	76381.8	71215.9	80718.9	79039.5	72497.6	78583.3	73176.1	75720.6	72246.4
P00395	Cytochrome c oxidase subunit 1	MT-CO1	6	1	1	1	513	57	6.7	3.62	7.564	-1.15	0.14862	0.235204	-0.8	0.861405	1	-0.61	0.943068	1	0.07	1	1	-0.27	0.784611	1	48.96	13.78	22.1	5.54	12.11	25.76	56707.7	24282	74186.9	28032.2	25631.7	21244.5	45658.3	31088.5	32461.2	36393.6	40372.3	37192.4	42963.4	39054.6	33663.9	30860.6	20460.4
P00403	Cytochrome c oxidase subunit 2	MT-CO2	13	2	3	2	227	25.5	4.82	7.47	9.852	-0.63	0.226379	0.341382	0.03	0.832288	1	-0.57	0.303729	0.454317	-0.07	0.999998	1	-0.05	0.999884	1	30.98	14.64	11.43	1.74	14.48	8.59	113593	179976	217951	102697	115964	137130	220602	180094	184265	119057	123276	121350	139690	105913	115383	116834	108029
P03891	NADH-ubiquinone oxidoreductase chain 2	MT-ND2	3	1	7	1	347	38.9	9.83	6.39	3.355	0.02	0.979309	1	0.67	0.262618	0.413622	0.26	0.960809	1	-0.19	0.968971	1	-0.15	0.923041	1	30.38	7.15	17.84	3.83	13.35	10.36	83183.2	146570	97866.5	99329	102470	89194.7	156044	115751	164139	122773	117395	113795	103094	123253	95556.4	114424	105755
P03905	NADH-ubiquinone oxidoreductase chain 4	MT-ND4	8	3	10	3	459	51.5	9.35	8.53	8.475	0.48	0.23549	0.353787	1.51	0.00114322	0.00425385	1.11	0.0132473	0.0284779	0.12	1	1	-0.2	0.999699	1	6.15	27	17.5	8.83	22.4	34.84	24479.1	25750.3	22768.2	30290.7	34157.8	49698.9	54643.6	69771.3	77906	52678.5	54553.2	45978.3	60065	38663.1	57349.1	69733.1	45997.3
Q13330	Metastasis-associated protein MTA1	MTA1	8	4	7	2	715	80.7	9.26	11.18	19.128	-0.46	0.962605	1	0.57	0.0850014	0.162294	0.24	0.354278	0.51784	0.06	0.99997	1	-0.12	0.999849	1	60.61	19.29	10.76	2.29	16.56	1.37	118004	111441	25640.7	78547.4	80759.3	109524	163263	165045	196721	131551	127490	133328	162964	137527	116963	120252	120863
O94776	Metastasis-associated protein MTA2	MTA2	10	5	5	3	668	75	9.66	11.88	23.346	-0.34	0.0257896	0.050506	0.21	0.134096	0.235773	-0.22	0.355028	0.518464	0.05	0.993848	1	0.14	0.794698	1	6.04	10.47	20.36	0.48	2.02	4.77	210065	186928	193712	129401	152981	158297	213036	305402	224226	167795	166292	166530	172499	171446	178000	176410	183423
Q9BTC8	Metastasis-associated protein MTA3	MTA3	12	5	5	2	594	67.5	8.57	9.45	19.893	0.47	0.99512	1	1.49	0.0029659	0.00923238	0.86	0.17146	0.276059	0.27	0.969615	1	-0.37	0.914501	1	37.53	18.09	14.77	8.12	11.53	20.84	24523.1	43837.6	23422.9	25691.2	33961.1	36929.5	57025.3	68742.3	76864.3	48753.6	44575	41480.3	53574.2	55161.2	44272.3	33567.3	47980.5
Q86UE4	Protein LYRIC	MTDH	2	1	1	1	582	63.8	9.32	0	2.491	-1.35			-0.95			-1.13			-0.38	0.382994	1	-0.29	0.983103	1		1.86	27.95	13.69	20.08	35.1	0	0	41711.8	16826.7	16263.4	16334.3	26313.3	0	17628.2	18194.4	19046.1	23352.5	14608.4	11122.9	16758.2	26070.1	15525.4
P11586	C-1-tetrahydrofolate synthase, cytoplasmic	MTHFD1	19	14	20	14	935	101.5	7.3	41.08	65.51	-0.72	5.46745e-09	1.36686e-07	0.21	0.0041239	0.0120626	-0.41	1.98641e-06	1.37759e-05	0.14	0.0454091	0.53743	0.15	0.0406946	0.419943	6.3	2.29	3.51	2.1	2.38	2.43	2.21763e+06	2.00451e+06	1.98111e+06	1.21806e+06	1.26809e+06	1.2201e+06	2.31681e+06	2.46447e+06	2.32475e+06	1.51265e+06	1.56328e+06	1.50369e+06	1.725e+06	1.67106e+06	1.64685e+06	1.72881e+06	1.64852e+06
Q6UB35	Monofunctional C1-tetrahydrofolate synthase, mitochondrial	MTHFD1L	7	5	7	5	978	105.7	8.06	10.89	21.4	-0.48	0.0442456	0.0805381	0.15	0.520162	0.725596	-0.14	0.75091	0.953216	-0.13	0.996523	1	-0.2	0.396689	1	7.05	11.61	7.65	10.85	7.88	12.61	258936	295588	290548	191818	207913	240433	302496	351886	321917	272701	221496	264095	242023	262345	224079	183745	229427
Q9NVV4	Poly(A) RNA polymerase, mitochondrial	MTPAP	4	1	1	1	582	66.1	9.04	0	1.651				6.64			6.64			0.17	0.983756	1	0.64					38.9	18.82	41.06		0	0	0	0	0	0	0	9150.69	16094.2	5427.26	7093	0	0	5192.19	9441.35	0	9687.93
Q99707	Methionine synthase	MTR	1	1	1	1	1265	140.4	5.58	2.33	4.717	6.64			6.64			6.64			0.04	0.998783	1	0.12	0.980173	1		20.01	22.98	9.74	17.72	7.8	0	0	0	10663.2	14959.7	15826	52445.4	32811.6	46888.4	27114.6	28386	23448.7	27817.6	28481.2	20332.5	29991.4	25901.8
P42285	Exosome RNA helicase MTR4	MTREX	9	6	6	6	1042	117.7	6.52	4.35	18.754	1.57	0.000517638	0.00166714	1.89	0.000200198	0.00103999	1.86	9.35884e-05	0.00038542	-0.1	0.93913	1	-0.33	0.751134	1	38.62	17.9	12.81	17.85	9.71	14.52	22567.2	26948.5	45631.8	71965.4	101282	80189.4	79901.1	99987.8	101361	123654	98094	87884.7	94891	78664.1	91643.9	73048.7	78116.1
Q9BQG0	Myb-binding protein 1A	MYBBP1A	9	8	12	8	1328	148.8	9.28	17.73	40.986	-1.44	3.16394e-06	1.97746e-05	-0.68	0.00763963	0.0201374	-1.32	2.01192e-05	9.91723e-05	0.25	0.889249	1	0.23	0.809738	1	18.95	7.55	18.31	14.82	2.32	13.05	504026	374881	362456	122027	138563	140298	220372	306777	233974	188134	144546	149679	175492	183702	178438	210777	164837
O75592	E3 ubiquitin-protein ligase MYCBP2	MYCBP2	2	6	10	6	4678	513.3	7.02	0	16.195	6.64			6.64			6.64			-0.34	0.957421	1	-0.84	0.287202	1		60.86	21.01	27.25	26.21	58.96	0	0	0	10099	7653.36	23060.5	26964.5	29566	19341.6	54699.9	31264.8	43021.3	24169.1	41525.9	33885.2	33805.7	24058.4
P35580	Myosin-10	MYH10	3	5	5	3	1976	228.9	5.54	5.81	15.536	-1.28	5.45587e-05	0.000230327	-0.38	0.133366	0.234747	-0.93	0.0011702	0.00345241	-0.12	0.999865	1	-0.15	0.980722	1	15.68	4.41	18.85	10.63	12	8.92	210501	192830	153630	79617.6	77627.6	84526.2	109670	148408	159715	112686	101416	91074.9	113005	93370.9	91482	91329.5	104109
P35579	Myosin-9	MYH9	7	11	13	9	1960	226.4	5.6	19.77	39.866	-0.85	6.63791e-07	5.58982e-06	0.18	0.216478	0.352355	-0.47	0.000504186	0.00166195	0.19	0.396434	1	0.21	0.171221	0.998451	4.45	4.19	8.53	7.91	4.26	4.95	890687	973055	942092	545258	521780	501518	1.06536e+06	961868	1.14145e+06	749520	681364	641462	775815	783051	723680	742027	790358
O43795	Unconventional myosin-Ib	MYO1B	2	1	1	1	1136	131.9	9.38	0	2.692	6.64			6.64			6.64			0	0.938284	1	-6.64						11.25	23.11		0	0	0	6069.24	0	0	0	15113.1	0	6289.06	0	7376.21	4593.65	7302.85	6792.52	0	0
O00159	Unconventional myosin-Ic	MYO1C	1	1	1	1	1063	121.6	9.41	0	3.358	-1.33			-1.32			-0.78			-0.22	0.759774	1	-0.52	0.230826	1		7.17	34.23	4.23	12.97	23.03	0	0	45690.7	18162.6	16833.6	19433.4	0	14335.5	23490.7	25406.8	27651.4	26530.6	22775.4	24399.6	18849.4	18543.9	14805.7
Q12965	Unconventional myosin-Ie	MYO1E	2	2	3	2	1108	127	8.92	0	4.868	-1.23	0.38641	0.543362	-0.41	0.623554	0.839097	-0.49	0.951997	1	-0.53	0.957058	1	-0.54	0.952061	1	44.64	7.67	67.62	10.81	28.49	19.43	0	68907	35840.3	19720.5	21197.4	22983.4	8598.99	52051	37448.3	35423.9	38573.6	31038.3	34514.4	24601.6	19817.4	24307.7	31269.9
Q9UM54	Unconventional myosin-VI	MYO6	3	3	3	3	1294	149.6	8.53	4.87	7.349	0.48	0.94739	1	1.81	0.000320675	0.00147014	1.19	0.0486236	0.0925118	-0.24	0.990672	1	-0.13	0.999992	1	46.27	8.65	8.24	13.86	11.32	5.89	40330.1	41243.9	85382.7	57521	66112.7	56737.4	145002	139082	162667	94381.2	76306.4	100355	92312.4	74095.7	79951.6	83988.6	93806.3
B2RTY4	Unconventional myosin-IXa	MYO9A	1	1	2	1	2548	292.5	8.88	0	3.231	6.64			6.64			6.64			1.06			0.78	0.672858	1			16.7	38.39		28.88	0	0	0	0	0	7845.94	14153.1	10543.8	14465.2	7363.01	4219.01	0	0	11656.3	0	9573.96	5516.24
P41227	N-alpha-acetyltransferase 10	NAA10	21	6	11	6	235	26.4	5.64	28.01	27.566	-0.44	2.39518e-05	0.000115779	0.39	5.49105e-05	0.00036607	-0.15	0.0954534	0.168092	-0.22	0.00818646	0.181002	-0.16	0.112847	0.802965	2.21	6.21	2.2	3.58	3.88	4.96	693062	724413	709938	510765	523342	573613	927950	933032	895783	667107	640057	621311	578200	535646	550975	562486	617594
Q9BXJ9	N-alpha-acetyltransferase 15, NatA auxiliary subunit	NAA15	2	2	4	2	866	101.2	7.42	2.71	7.994	-0.71	0.0105497	0.0229031	0.09	0.973532	1	-0.55	0.189629	0.300445	-0.28	0.635271	1	-0.17	0.906826	1	16.49	18.73	22.15	5.04	7.04	20.12	122057	141052	101039	74431	76974.1	53643	129628	108067	167144	82523.4	83640.9	90485.9	74360.6	64613.5	69071.9	74328.7	91464.2
Q86UY6	N-alpha-acetyltransferase 40	NAA40	3	1	1	1	237	27.2	7.39	1.69	1.604	-0.81	0.135198	0.217196	-0.8	0.572577	0.783681	-0.69	0.525323	0.721707	-0.22	0.997034	1	-0.58	0.902797	1	34.51	55.06	14.17	13.46	15.55	13.01	35746	0	58826.3	26148.1	31618.8	8393.25	31395.5	26409.1	23807.4	28421.6	22368.6	28658.3	26326.3	24483.8	19316.4	22738.1	19060.8
Q9GZZ1	N-alpha-acetyltransferase 50	NAA50	32	6	9	6	169	19.4	8.81	20.22	23.327	-0.21	0.252294	0.375158	0.2	0.365556	0.54459	-0.14	0.563246	0.762177	-0.1	0.996876	1	-0.06	0.994671	1	7.98	6.27	9.04	0.66	10.18	2.09	589143	640665	691320	553391	598323	529028	648642	737490	775529	583216	576132	582275	541703	527229	633750	555134	577339
Q9BQ15	S	NABP2	11	1	1	1	211	22.3	9.06	0	3.3	-1.96			-0.31			-0.63			-0.08	0.999706	1	-0.64	1	1			24.15	60.26	54.67	36.22	22950.3	0	0	0	0	5900.33	15634.2	0	22072.8	20160.3	14792.4	4545.27	15512.3	13949.8	4194.22	9471.35	16463.9
E9PAV3	Nascent polypeptide-associated complex subunit alpha, muscle-specific form	NACA	1	1	2	1	2078	205.3	9.58	6.06	6.809	-0.21	0.990347	1	0.41	0.0948277	0.177871	0.14	0.712238	0.918904	-0.22	0.967973	1	-0.24	0.953693	1	29	6.67	5.08	5.1	7.97	15.09	229527	194625	125208	174799	168417	153292	258169	267544	241851	199794	220923	214244	184341	210579	183599	181106	225037
Q13564	NEDD8-activating enzyme E1 regulatory subunit	NAE1	28	7	8	7	534	60.2	5.4	15.76	30.417	-0.19	0.999538	1	0.34	0.088279	0.167662	-0.01	0.969512	1	-0.25	0.726119	1	-0.24	0.959401	1	20.11	3.95	8.81	6.97	11.86	13.27	174693	258859	247329	217034	208355	225497	273852	325308	312325	255962	223153	246305	236920	207684	187218	257885	208032
P43490	Nicotinamide phosphoribosyltransferase	NAMPT	10	4	5	4	491	55.5	7.15	8.13	16.278	-1.01	0.00069131	0.00216882	-0.45	0.397273	0.579961	-0.87	0.00570088	0.0137094	-0.17	0.808864	1	-0.12	0.817599	1	20.31	10.33	21.42	6.94	4.49	11.01	139403	105838	160232	59269.2	72549.5	69294.4	102313	132561	87408.7	84089	76451.4	73609	70308.2	64310.4	68118.8	74009.4	59593.9
P55209	Nucleosome assembly protein 1-like 1	NAP1L1	20	6	14	4	391	45.3	4.46	35.48	36.415	0.02	0.999026	1	0.82	1.69873e-07	3.35551e-06	0.22	0.0284802	0.057252	0.06	0.991245	1	-0.07	0.46063	1	7.41	3.1	4.87	2.78	6.73	5.88	702940	741783	639813	680835	710434	723459	1.21334e+06	1.32946e+06	1.23699e+06	841175	816735	795782	889299	852471	778340	777561	701950
Q99733	Nucleosome assembly protein 1-like 4	NAP1L4	18	6	13	4	375	42.8	4.69	33.39	37.242	0.02	0.920204	1	0.71	0.000708266	0.00278912	0.15	0.998247	1	-0.05	0.9988	1	-0.07	0.988428	1	11.57	14.51	9.04	3.45	4.46	9.44	765668	750555	920326	776531	636615	852704	1.24948e+06	1.42706e+06	1.20636e+06	846969	802124	855887	818691	843061	771851	868177	808433
P49321	Nuclear autoantigenic sperm protein	NASP	2	1	1	1	788	85.2	4.3	2.24	4.974	-1.15	0.000748061	0.00231061	-0.46	0.0347134	0.0751576	-1.58	7.58783e-05	0.00032329	0.49	0.344949	1	0.31	0.765777	1	44.94	14.33	22.12	3.82	6.29	11.37	216179	233400	460425	87155.7	116393	105065	182687	117240	169551	77921	73887.8	79634.3	118938	109192	105384	108841	96725.1
Q9H0A0	RNA cytidine acetyltransferase	NAT10	20	12	16	12	1025	115.7	8.27	30.54	64.01	0.22	0.672802	0.860007	0.52	0.059881	0.11843	0.28	0.574388	0.776514	0.11	0.995411	1	0.22	0.876938	1	10.39	16.27	16.31	7.48	11.59	11.3	188452	221726	184114	218854	202387	274389	269382	325999	236578	254076	228644	220474	276132	246585	218849	266858	230964
A2RRP1	NBAS subunit of NRZ tethering complex	NBAS	0	1	2	1	2371	268.4	5.96	5.2	3.72	-0.32	0.384924	0.542147	3.26	3.95136e-09	1.85947e-07	2.5	8.126e-08	1.05714e-06	0.45	0.493923	1	0.29	0.635775	1	28.58	14.51	10.59	3.86	12.44	3.45	89265.4	49975.7	67428.7	44405.7	59505.7	53949.3	762126	631844	644129	405065	382287	376826	521862	523002	417392	454710	468985
Q15021	Condensin complex subunit 1	NCAPD2	2	2	7	2	1401	157.1	6.61	0	3.149	-2.1	0.000143301	0.000529518	-1.42	0.00406212	0.0119036	-2.07	0.000193797	0.000720332	0	0.856011	1	-0.27	0.940221	1	15.26	20.82	14.2	15.85	44.45	17.94	2.08687e+06	2.07038e+06	2.68106e+06	485659	581392	380551	894262	672277	778756	497512	585455	426227	497851	209100	562138	411339	489590
P42695	Condensin-2 complex subunit D3	NCAPD3	1	1	1	1	1498	168.8	7.5	2.82	7.511	6.64			6.64						6.64			6.64							11.29	22.37	0	0	0	5798.15	0	0	8653.35	0	0	0	0	0	0	5788.38	4932.53	5582.27	7680.53
Q9BPX3	Condensin complex subunit 3	NCAPG	3	2	2	2	1015	114.3	5.59	4.55	9.653	-1.32			-0.84			-1.14			0.41	0.980886	1	-0.09	0.999992	1			16.94	21.82	34.09	40.11	31205.8	0	0	0	0	12463.7	19354.8	13739.9	17429.2	14187.4	15351.7	9904.14	19650.1	18898.7	9783.6	8897.52	13322.2
Q86XI2	Condensin-2 complex subunit G2	NCAPG2	1	1	2	1	1143	130.9	6.87	0	3.061	6.64			6.64			6.64			-0.38			-6.64				10.08		32.69			0	0	0	0	6214.37	7167.73	0	0	9600.26	13151.8	8213.04	0	0	0	7975.97	0	0
Q15003	Condensin complex subunit 2	NCAPH	7	4	6	4	741	82.5	5.06	14.51	21.119	-0.42	0.0012325	0.00361172	0.47	0.000439787	0.00191409	-0.03	0.999194	1	-0.15	0.107133	0.898132	-0.27	0.0150714	0.215259	9.5	4.71	5.28	9.16	0.28	5.29	409114	367390	338859	274967	264487	290411	507411	546108	493548	418376	360386	356478	323974	325370	323702	293776	323783
Q09161	Nuclear cap-binding protein subunit 1	NCBP1	3	2	2	2	790	91.8	6.43	2.48	6.205	6.64			6.64			6.64			-0.09	0.987597	1	-0.61	0.712384	1		48.33	34.62	20.98	26.3	43.81	0	0	0	5942.54	17037.5	11452.4	31338.1	29308.4	15254.6	23764.8	33116.2	23117.5	29697.2	22276.9	17600.4	15621.6	28170.6
P52298	Nuclear cap-binding protein subunit 2	NCBP2	22	2	2	2	156	18	8.21	2.73	6.543	-0.31	0.300822	0.435185	0.65	0.859966	1	-0.45	0.177566	0.283892	0.64	0.422121	1	1.36	0.00978851	0.15999	41.66	4.46	10.3	10.32	26.38	22.66	28534.3	26148.6	53209.5	21467.7	23032	23353.2	44795.7	44753.7	37237.6	20836.3	19207.6	23538.2	38595.9	32441.6	22333.3	55531.1	35647.8
Q9Y2A7	Nck-associated protein 1	NCKAP1	3	4	6	4	1128	128.7	6.62	17.58	25.554	0	1	1	0.45	0.00276224	0.00868816	0.12	0.831617	1	-0.17	0.736766	1	-0.24	0.328374	1	13.25	1.94	10.44	6.29	7.13	3.89	662288	580849	757456	650656	676339	662324	903377	849681	1.03823e+06	762300	719968	671990	708825	619927	639014	608691	609518
Q9NZQ3	NCK-interacting protein with SH3 domain	NCKIPSD	1	1	1	1	722	78.9	6.38	0	2.043	-1.16			-0.16			-1.22			0.32	0.979212	1	0.67	0.252836	1		20.26	6.62	42.1	9.44	1.92	20775.9	0	0	7400.01	11167.3	9321.57	17314.9	18609	19772.5	6476.38	14691.9	8907.92	9549.93	11120.7	11434.8	14603.3	14199.7
P19338	Nucleolin	NCL	19	11	25	11	710	76.6	4.7	66.84	62.082	-0.66	1.43491e-08	2.54601e-07	0.04	0.870859	1	-0.63	5.67335e-08	8.18802e-07	-0.17	0.00662132	0.161513	-0.2	0.00337567	0.0731147	3.19	2.96	3.94	3.46	2.34	4.64	4.27286e+06	4.55336e+06	4.39923e+06	2.65441e+06	2.80799e+06	2.77751e+06	4.51229e+06	4.3921e+06	4.74477e+06	3.01771e+06	2.8516e+06	2.83669e+06	2.50312e+06	2.52667e+06	2.61603e+06	2.4848e+06	2.65078e+06
Q969V3	BOS complex subunit NCLN	NCLN	2	1	2	1	563	62.9	6.89	9.81	12.742	-0.04	0.999994	1	0.45	0.0400524	0.0833341	0.08	0.790495	0.994014	-0.13	0.980908	1	-0.14	0.942672	1	28.71	13.39	3.76	5.14	4.16	1.46	58243.4	89377.1	106087	88581.5	68839.5	86684.4	118784	122280	127960	100483	90781.6	94441.8	92206.1	85596.8	86168.3	84785.4	85576.3
Q9BTX1	Nucleoporin NDC1	NDC1	5	3	3	3	674	76.3	9.09	7.07	17.499	-0.65	0.333959	0.478366	0.03	0.98046	1	-0.14	0.999956	1	0.28	1	1	-0.41	0.708327	1	26.19	12.76	11.29	1.97	31.08	23.97	60764.2	86412.7	104491	50055.9	54987.9	64236.2	85439.1	88131.6	104778	78229.3	80977.3	78317.5	95048.1	99705.1	53092.2	49705.7	79051.7
O00483	Cytochrome c oxidase subunit NDUFA4	NDUFA4	27	2	2	2	81	9.4	9.38	2.22	5.833	6.64			6.64			6.64			0.7			0.26	0.4696	1				1.24		17.57	0	0	0	0	0	7882.3	13968.3	0	0	6734.61	6576.05	6696.09	0	10880.2	0	6742.5	7996.1
Q9BU61	NADH dehydrogenase [ubiquinone] 1 alpha subcomplex assembly factor 3	NDUFAF3	14	2	2	2	184	20.3	8.22	5.71	10.54	-0.76	0.427858	0.592192	-0.37	0.971688	1	-0.58	0.835644	1	-0.24	0.909557	1	-0.24	0.944767	1	38.83	24.96	18.23	7.75	15.43	29.23	154211	125718	66357	54576.8	91100.1	73986.8	108504	75002.7	97579.4	91075.6	84131.3	78000.6	77269.9	71408.9	56757.9	50989.2	92959.8
O75251	NADH dehydrogenase [ubiquinone] iron-sulfur protein 7, mitochondrial	NDUFS7	4	1	3	1	213	23.5	9.99	3.81	2.961	-0.26	0.962109	1	0.47	0.353354	0.53086	0.09	0.988568	1	-0.02	0.999978	1	-0.16	0.938824	1	7.95	20.45	22.84	13.04	6.49	6.45	144602	133736	123328	151831	111953	105300	130754	208599	185011	126827	142213	164310	150413	132110	140618	121713	127541
Q8NC96	Adaptin ear-binding coat-associated protein 1	NECAP1	10	1	2	1	275	29.7	6.8	2.56	4.882	6.64			6.64			6.64			0.48			1.21					7.86				0	0	0	5405.61	0	0	10640.2	9519.85	0	0	0	5679.27	7924.02	0	0	13153.2	0
P07196	Neurofilament light polypeptide	NEFL	5	3	6	2	543	61.5	4.65	11.56	12.757	0.49			1.44			1.1			-0.22	0.55045	1	-0.48	0.486347	1		27.17	19.48	16.68	26.64	11.1	0	0	25659.9	53821.3	35920.6	33357.8	69730.4	58297	85949.9	55068.2	48605.8	67328.3	51800.8	47174.3	30049.7	39397	37773.1
P07197	Neurofilament medium polypeptide	NEFM	3	2	5	1	916	102.4	4.91	11.56	14.262				6.64			6.64			-0.8	0.23816	1	-0.11					12.6	23.91	5.47		0	0	0	0	0	0	7872.66	0	9412.21	10344.6	10585.9	6662.48	5715.31	0	6175.56	0	9602.11
P51957	Serine/threonine-protein kinase Nek4	NEK4	2	1	1	1	841	94.5	7.9	0	2.215	6.64			6.64			6.64			-0.28	0.999838	1	-0.14	0.9979	1				27.61	51.57	63.27	0	0	0	0	0	5817.75	0	16333.4	0	12681.3	7350.17	12310.8	16670.8	10151	5585.92	23116.6	6438.1
Q8TD19	Serine/threonine-protein kinase Nek9	NEK9	7	6	9	6	979	107.1	5.74	27.87	37.033	0.29	0.00547011	0.0129088	0.64	1.89113e-05	0.000146884	0.29	0.00340696	0.00863601	0.18	0.468601	1	0.18	0.205145	1	11.11	2	8.17	3.04	3.87	2.67	558480	581713	468826	690614	664107	682451	756771	870156	879349	673348	681671	713086	771149	779420	724928	806759	768079
O60524	Ribosome quality control complex subunit NEMF	NEMF	1	1	1	1	1076	122.9	6.35	2.14	2.672	0.46	0.167367	0.261952	0.41	0.266983	0.419208	0.18	0.507131	0.701456	0.12	0.996263	1	0.16	0.99139	1	45.65	8.59	14.05	13.72	11.64	8.48	35071.7	78045.7	97882.6	100259	107016	118710	103783	87456.5	116154	106801	82444	88397.7	93555.5	95913.4	115095	113336	98591.3
P21359	Neurofibromin	NF1	0	1	1	1	2839	319.2	7.39	0	2.148	6.64			6.64			6.64			0.74			-0.22				11.9					0	0	0	5338.7	0	6320.08	0	0	8748.76	6181.13	0	0	10315.7	0	0	5295.98	0
P35240	Merlin	NF2	6	2	3	2	595	69.6	6.47	2.53	7.644	-0.94			-0.02			-0.17			0.22	0.999732	1	-0.98	0.595544	1		46.15	45.62	29.41	27.99	28.02	0	0	29306.8	15244.2	8441.32	22709.7	28849.9	11007.3	29838.8	25991.5	18475.7	33823.4	35454.6	19794.3	30289.5	13158.2	12180.8
Q96IV0	Peptide-N(4)-(N-acetyl-beta-glucosaminyl)asparagine amidase	NGLY1	5	3	5	3	654	74.3	6.89	9.87	13.958	0.29	0.877974	1	0.55	0.0936	0.176396	0.17	0.947989	1	0.2	0.979747	1	0.3	0.812517	1	30.57	7.45	5.47	10.93	8.92	5.62	110538	198069	134819	174043	149956	164556	194770	215039	197228	151921	178907	146418	186208	174122	155745	187150	171134
Q8NBF2	NHL repeat-containing protein 2	NHLRC2	16	6	8	6	726	79.4	5.55	12.91	28.395	0.71	0.0583306	0.102447	1.32	0.000438733	0.00191409	1.01	0.00262683	0.00695567	0.47	0.37903	1	0.64	0.0544366	0.504176	33.5	9.73	15.99	8.28	5.44	8.25	96408.5	138701	71029.9	166024	137038	157858	240507	266175	192722	193665	215635	183624	269125	267492	243834	338178	288867
Q9BYG3	MKI67 FHA domain-interacting nucleolar phosphoprotein	NIFK	8	1	2	1	293	34.2	9.88	2.78	5.162	6.64			6.64			6.64			-0.25	0.662308	1	-0.11	0.999855	1		0.29		18.7	21.67	25.48	0	0	0	8594.93	0	8629.91	0	18672.2	0	26814.9	18337.1	22903	21287.1	19286.3	13719	30244.5	18956.3
Q9NYR9	NF-kappa-B inhibitor-interacting Ras-like protein 2	NKIRAS2	5	1	1	1	191	21.5	8.05	2.53	4.518	-0.04	1	1	0.7	0.114591	0.207178	0.56	0.819097	1	0.01	0.996747	1	-0.23	0.999862	1	52.04	14.96	34.84	23.8	20.38	8.67	31868.4	50907.1	16523.3	31084.1	24827.8	33454.5	51944.7	89255	49812.1	30138.8	47516.4	47020.9	36400.8	47426.9	55194.5	34584.5	40657.2
O15226	NF-kappa-B-repressing factor	NKRF	16	10	13	10	690	77.6	8.79	29.13	41.911	-0.08	0.999432	1	0.81	7.20839e-08	1.69609e-06	0.35	0.000209807	0.000776201	-0.31	0.00175281	0.0660931	-0.4	0.000410732	0.0139578	8.76	2.99	3.03	1.26	4.99	4.93	1.15115e+06	1.20174e+06	1.01207e+06	1.09091e+06	1.08067e+06	1.14233e+06	1.94099e+06	2.02501e+06	2.05928e+06	1.46797e+06	1.49625e+06	1.4611e+06	1.18682e+06	1.12707e+06	1.24551e+06	1.10696e+06	1.20613e+06
Q96D46	60S ribosomal export protein NMD3	NMD3	12	5	7	5	503	57.6	7.14	12.02	21.614	0.35	0.17437	0.271129	0.87	3.84105e-05	0.000269547	0.68	0.000860436	0.00262057	0.04	0.997878	1	0.02	0.999999	1	8.04	10.37	20.4	2.97	4.35	3.04	286808	310989	264762	315224	387304	364812	523601	693258	474036	451906	458504	478299	502523	462268	472953	481863	453957
Q13423	NAD(P) transhydrogenase, mitochondrial	NNT	6	5	6	5	1086	113.8	8.09	15.78	25.658	0.15	0.588423	0.770439	0.41	0.00434777	0.0125794	0.26	0.121182	0.204566	-0.2	0.820627	1	0.07	0.998191	1	7.79	3.92	4.46	6.1	7.21	12.16	287548	258647	301891	320849	318234	298468	396284	362542	382678	313006	344807	351333	298170	300004	338041	377480	363045
Q9ULX3	RNA-binding protein N	NOB1	12	3	4	3	412	46.6	7.18	12.55	16.952	-0.67	0.503403	0.674013	0.41	0.655886	0.876707	-0.14	0.99994	1	-0.05	0.999985	1	0.11	0.999961	1	30.38	28.99	21.69	6.36	11.8	15.24	76075.4	118569	143944	62319.2	74386	107953	169120	157585	109628	110922	97941	107370	103363	123267	99315	116167	90680.4
Q9H8H0	Nucleolar protein 11	NOL11	6	3	4	3	719	81.1	6.07	0	3.772	6.64			6.64			6.64			0.2	0.980342	1	0.42	0.999992	1		17.06	33.41	17.63	26.81	59.15	0	0	0	11341.8	15595.5	12301.8	36668.4	18061.2	29642.1	17758.1	23726.9	17655.6	20391.4	19706.2	31043.3	36559.9	23822.9
Q5SY16	Polynucleotide 5'-hydroxyl-kinase N	NOL9	5	2	2	2	702	79.3	9.13	4.24	11.64	0.29	0.995902	1	1.32	0.00138165	0.00492348	0.7	0.256942	0.396934	-0.02	0.998971	1	-0.06	0.986011	1	31.09	13.89	15.17	5.1	10.49	18.21	73742.3	45353.7	43738.9	49491.6	55623	65139.5	113619	133925	99020.1	73697.4	69070	76448.1	74854.3	61309	72832.8	54085.4	78193.1
Q14978	Nucleolar and coiled-body phosphoprotein 1	NOLC1	7	4	6	4	699	73.6	9.47	12.89	16.01	-0.18	0.313669	0.452135	0.57	2.55879e-05	0.000188666	0.04	0.987772	1	-0.19	0.0970272	0.843765	-0.08	0.639737	1	8.03	3	11.59	3.97	6.23	3.02	612044	669173	570484	566206	535223	541293	909756	1.10628e+06	911202	665614	617341	628275	573792	549138	506915	565140	595516
Q5JPE7	BOS complex subunit NOMO2	NOMO2	10	7	11	7	1267	139.4	5.76	24.21	36.486	0.34	0.0267253	0.05202	0.92	1.54218e-05	0.000126538	0.74	6.31462e-05	0.000273827	0.14	0.84454	1	0.08	0.996761	1	14.8	6.64	8.15	8.99	3.11	2.3	143094	122923	165469	175229	180791	198718	279775	239032	271054	266963	239793	223657	254955	271334	263372	253199	244100
Q15233	Non-POU domain-containing octamer-binding protein	NONO	44	18	63	17	471	54.2	8.95	160.53	111.325	-0.9	6.94294e-09	1.56461e-07	-0.18	0.274263	0.428118	-0.69	1.38092e-07	1.47156e-06	-0.2	0.00691268	0.165575	-0.13	0.205874	1	1.52	1.04	8.69	0.76	4.92	2.55	1.71368e+07	1.69764e+07	1.66323e+07	9.24927e+06	9.10832e+06	9.06911e+06	1.49388e+07	1.72453e+07	1.48369e+07	1.06623e+07	1.05274e+07	1.05208e+07	9.15681e+06	8.55485e+06	9.42426e+06	9.63514e+06	9.98168e+06
O00567	Nucleolar protein 56	NOP56	7	3	3	3	594	66	9.19	8.25	14.21	-0.34	0.0359538	0.0673608	-0.21	0.691363	0.914956	-0.61	0.000606335	0.00194687	0.09	0.917147	1	0.13	0.618251	1	11.92	9.78	4.15	5.78	5.07	8.99	128585	152027	163133	119961	103476	125283	131244	139762	129355	91642.6	99269.6	102684	105976	108877	98600.8	119097	99500.4
Q9Y2X3	Nucleolar protein 58	NOP58	7	2	4	2	529	59.5	8.92	6.73	17.515	-0.56	0.533858	0.709897	-0.52	0.850911	1	-0.35	0.845173	1	0.07	0.999988	1	-0.31	0.998997	1	52.67	15.63	35.44	27.08	23.35	24.69	65492.8	0	29946.7	22581.9	29966.5	30115.4	23235.8	30867.9	46561.1	23261	40824.1	34786	36497.7	40276.8	25053.2	23709.9	28017.7
P55786	Puromycin-sensitive aminopeptidase	NPEPPS	20	16	29	16	919	103.2	5.72	66.97	82.343	-0.04	0.720292	0.90403	0.37	0.000280351	0.00131543	0.04	0.999825	1	0.06	0.736684	1	0.11	0.136047	0.876985	7.28	5.29	2.15	2.34	3.79	3.7	1.96103e+06	1.84204e+06	2.12839e+06	1.90099e+06	1.96145e+06	1.76741e+06	2.45041e+06	2.52651e+06	2.55504e+06	2.01833e+06	2.0198e+06	1.93827e+06	2.17321e+06	2.0988e+06	2.01447e+06	2.29335e+06	2.1368e+06
Q8TAT6	Nuclear protein localization protein 4 homolog	NPLOC4	5	2	4	2	608	68.1	6.38	4.7	11.51	0.09	0.996298	1	0.43	0.195803	0.324984	0.24	0.632198	0.838854	0.05	0.99947	1	0.24	0.938889	1	31.88	13.99	5.43	8.73	9.72	8.61	76121.2	0	48116.8	73728.9	55675.2	64233.9	78679.4	87510.4	81727.5	71273.4	80811	68596.2	84460	73875.9	70204.2	86218	84160.5
P06748	Nucleophosmin	NPM1	34	8	46	8	294	32.6	4.78	156.66	78.554	-0.58	2.94619e-06	1.87252e-05	0.27	0.00526931	0.0147818	-0.22	0.0550599	0.102924	0.05	0.999723	1	0.17	0.084603	0.661717	7.38	0.43	4.68	5.53	1.74	5.1	3.44953e+06	3.23209e+06	2.97496e+06	2.15638e+06	2.14049e+06	2.15654e+06	3.8862e+06	3.66607e+06	4.02409e+06	3.007e+06	2.71153e+06	2.76986e+06	2.80338e+06	2.901e+06	2.86744e+06	3.07254e+06	3.36973e+06
O75607	Nucleoplasmin-3	NPM3	31	3	5	3	178	19.3	4.63	13.25	17.212	-0.32	0.352663	0.501565	0.37	0.0277701	0.061859	0.04	0.89291	1	0.2	0.527843	1	0.28	0.34822	1	22.6	7.52	4.84	4.49	7.29	1.24	160770	255581	222869	179122	183407	158942	307342	279643	288650	220372	240883	228548	291425	254072	262262	274108	280981
O43847	Nardilysin	NRDC	2	2	2	2	1151	131.6	4.98	3.67	10.676	-0.4	0.0653834	0.113629	0.01	0.974708	1	-0.05	0.999973	1	-0.1	0.916114	1	-0.11	0.860316	1	15.62	4.14	9.95	4.21	7.8	11.54	67071.1	0	53731.1	48138.7	45618.6	44400.1	60359.6	60105.3	71245	57439.2	58167.6	62080.9	54350.8	51408.8	59886.1	61366.2	54074.3
Q15738	Sterol-4-alpha-carboxylate 3-dehydrogenase, decarboxylating	NSDHL	14	3	4	3	373	41.9	8.06	4.58	13.616	-0.5	0.99846	1	0.61	0.158703	0.270762	0.05	0.84408	1	0.08	0.996522	1	-0.26	0.987791	1	39.33	7.36	25.25	14.82	15.37	12.43	97199.3	96705.7	43129.9	68194.6	73690.6	63625.8	148356	91568.9	147831	104810	99778.5	78465.2	118741	105327	86996.3	93491.1	72823.4
P46459	Vesicle-fusing ATPase	NSF	5	3	4	3	744	82.5	6.95	6.9	10.696	-0.3	0.600847	0.786063	0.26	0.119856	0.214747	0.02	0.988671	1	0.04	0.924167	1	-0.04	0.998998	1	14.52	3.21	10.65	6.25	9.87	15.39	114820	146408	151838	118828	114250	121774	175158	158480	195993	150517	148718	134054	174903	152846	144891	175429	130238
Q9NXX6	Non-structural maintenance of chromosomes element 4 homolog A	NSMCE4A	4	1	2	1	385	44.3	5.38	2.87	4.906	6.64						6.64			0.24			-6.64						54.38			0	0	0	0	5421.95	0	0	0	0	10331.3	4592.69	0	0	8130.8	0	0	0
Q08J23	RNA cytosine C(5)-methyltransferase NSUN2	NSUN2	19	10	19	10	767	86.4	6.77	22.4	42.614	-0.09	0.999858	1	0.88	1.40013e-05	0.000119937	0.38	0.0204566	0.0427268	-0.13	0.98556	1	-0.17	0.843289	1	17.82	1.9	9.08	5.28	5.48	4.51	426872	297466	381997	351115	358946	364665	701275	655796	783631	496898	459478	508946	494680	446789	455535	430474	441977
Q96P11	28S rRNA (cytosine-C(5))-methyltransferase	NSUN5	2	1	2	1	429	46.7	8.62	2.25	4.471	-1.23	8.67885e-05	0.000336227	-0.91	0.0037753	0.0111812	-1.32	9.74982e-05	0.000399239	0.25	0.693254	1	-0.23	0.940661	1	5.9	19.47	15.32	16.57	11.37	18.37	79482.2	75412.1	70617.5	33375.1	22879	32148.1	34501.9	46912.1	40238.8	24515.2	34308.6	30177.8	39338.2	35999.3	31291.6	31728.2	22073.1
P49902	Cytosolic purine 5'-nucleotidase	NT5C2	7	2	2	2	561	64.9	6.14	2.58	5.461	-0.15	0.876771	1	0.73	0.377141	0.556152	0.16	0.971356	1	0.11	0.999999	1	0.29	0.953296	1	45.72	29.52	15.73	17.24	10.74	12.34	0	49620.3	25376.6	35841.5	19425.3	31988.7	45478.6	61760.7	59024.5	50126.8	39676.8	36219.1	42740	46896.7	37782.4	55374.2	48625.8
Q9H857	5'-nucleotidase domain-containing protein 2	NT5DC2	3	1	1	1	520	60.7	6.77	0	3.222	6.64												6.64									0	0	0	0	6981.27	0	0	0	0	0	0	0	0	0	0	10311.1	0
Q86UY8	5'-nucleotidase domain-containing protein 3	NT5DC3	3	1	1	1	548	63.4	8.31	0	4.75	6.64			6.64			6.64			0.09	0.984519	1	0.51	0.945728	1		11.14	43.82	64.45	42.37	9	0	0	0	7671.59	9183.3	7560.16	6992.01	12111.4	17754.9	8945.58	5054.57	18688.4	9544.04	11512.3	4511.2	12732.1	12957.7
Q9Y5A7	NEDD8 ultimate buster 1	NUB1	2	1	1	1	615	70.5	5.96	0	2.119	-1.45	0.154432	0.243049	-0.71	0.669739	0.892986	-0.43	0.67262	0.883952	-0.21	1	1	0.04	0.998566	1	23.29	66.75	45.69	45.67	35.21	22.83	44373.2	28767.9	32294	11790.9	26658.2	7222.39	32108.1	19750.2	12687.8	11005.6	23979.9	30655.4	27818.7	20764.2	13294.9	17681.6	24678.6
Q9Y5Y2	Cytosolic Fe-S cluster assembly factor NUBP2	NUBP2	10	1	1	1	271	28.8	5.83	0	2.243	-2.03	0.0135349	0.0285697	-1.38	0.0825093	0.157913	-1.58	0.0520811	0.0982731	0.29	0.959753	1	-0.05	0.946936	1	11.99	40.82	35.12	44.21	10.61	49.94	0	36751.4	43562.5	9814.91	5527.78	13313.4	15393.3	18156.3	8575.18	13340.7	18600	7105.63	16927.2	16294.8	13784.5	26998	11540.2
Q9Y266	Nuclear migration protein nudC	NUDC	6	2	3	2	331	38.2	5.38	7.83	8.986	-0.71	9.51289e-07	7.24792e-06	0.4	0.000255457	0.00121646	-0.19	0.058544	0.108676	0.01	0.999788	1	-0.04	0.941204	1	9.46	1.38	4.07	3.73	3.97	5.39	443841	494314	409828	277955	271992	270963	587520	624837	579226	403721	374681	390148	394737	393299	367567	391981	380477
Q8WVJ2	NudC domain-containing protein 2	NUDCD2	6	1	1	1	157	17.7	5.07	2.05	2.225	-1.75	0.198561	0.303604	-1.54	0.348693	0.524844	-1.14	0.278215	0.424073	-0.46	0.881141	1	0.17	0.999274	1	34.97	63.55	56.75	23.7	28.8	28.48	36334.1	0	21928	7303.84	21436.4	8389.23	9251.51	9680.6	23296.9	14790.1	9083.28	12806.5	5856.76	10667.6	9307.78	17382.3	14448
Q8IVD9	NudC domain-containing protein 3	NUDCD3	6	1	1	1	361	40.8	5.25	0	2.042	-2.15			-1.03			-1.41			-0.03	0.989332	1	-0.13	0.999524	1		22.49	10	27.1	24.57	9.2	0	0	29635.7	5673.83	0	7819.4	14470.3	12100.8	14469	11143.8	7713.15	13535.6	10935.6	6972.91	11269.3	10163.6	9025.77
Q9BRJ7	Tudor-interacting repair regulator protein	NUDT16L1	7	1	1	1	211	23.3	8.91	2.12	4.841	6.64			6.64			6.64			0.43			-0.06	0.99242	1		32.47	16.85	15.08		20.35	0	0	0	6121.84	7515.2	11344.1	9205.51	7245.43	0	8744.12	8074.87	10737.7	0	11791.8	0	9677.04	7242.35
O95989	Diphosphoinositol polyphosphate phosphohydrolase 1	NUDT3	6	1	1	1	172	19.5	6.34	1.96	2.098	-0.35	0.325769	0.468311	1.39	0.000123025	0.000702999	0.83	0.00905397	0.0200615	0.32	0.842133	1	0.31	0.654767	1	28.66	21.14	9.03	10.18	9.3	3.25	37410.9	66010.9	47957.3	37735	29551.6	45433.9	125629	139143	116323	85257.3	97486.6	80121.2	106357	108881	91300.9	105977	110623
P57740	Nuclear pore complex protein Nup107	NUP107	3	2	2	2	925	106.3	5.43	0	4.953	6.64			6.64			6.64			0.54	0.214968	1	0.34	0.219519	1		29.35	18.25	24.05	12.49	31.91	0	0	0	19912.5	15484	10862.6	32151.4	28854.6	40851	24899.1	15200	21988.4	36456.6	32049	28398.5	26064	27921
Q8WUM0	Nuclear pore complex protein Nup133	NUP133	4	3	6	3	1156	128.9	5.1	2.47	14.601	-1.41	0.00164035	0.0045884	-0.92	0.0410261	0.0848085	-0.77	0.123268	0.207868	0.11	0.999927	1	0.2	0.993696	1	15.37	27.62	19.1	41.39	7.33	24.08	44385.4	46000	58316.7	17303.1	11499.7	20434.4	19574.2	24254.4	28823.2	42069.5	18241.2	27027.9	26449.8	29206.3	30590.5	38946.8	31014.6
P49790	Nuclear pore complex protein Nup153	NUP153	3	4	5	4	1475	153.8	8.73	8.3	15.34	-1.69	2.73033e-08	4.12125e-07	-0.35	0.00379238	0.0111952	-1.1	1.3152e-06	9.62076e-06	0.16	0.617831	1	-0.01	0.998788	1	16.63	10.34	10.95	4.94	2.18	3.71	716210	962448	745828	231093	269024	222124	586837	482314	587126	353425	347560	321795	389128	375364	390566	345071	365611
O75694	Nuclear pore complex protein Nup155	NUP155	7	6	6	6	1391	155.1	6.16	2.95	16.53	0.56	0.850027	1	0.93	0.221156	0.358148	0.88	0.164792	0.266595	0.17	0.999858	1	-0.31	0.96241	1	29.06	25.57	24.39	20	27.29	20.35	36247.3	0	23889	43331.6	27992.5	47013.5	56092.5	38993.8	64439.2	54067.3	66888	44873	61028.5	36591.8	62568.4	57509.6	39233.8
Q12769	Nuclear pore complex protein Nup160	NUP160	6	4	4	4	1436	162	5.5	1.7	10.917	-0.24	0.955776	1	0.17	0.367669	0.547041	-0.05	0.673332	0.884163	-0.01	0.998357	1	-0.15	0.981453	1	34.09	18	3.08	11.18	5.03	17.35	92292.4	90588.8	46351.1	74210.1	76481.5	101485	97766.3	103890	101824	104815	86227	87505.3	82478.2	91221.9	86933.8	100195	79132.8
Q5SRE5	Nucleoporin NUP188	NUP188	3	4	6	4	1749	195.9	6.73	16.25	20.711	-0.23	0.144853	0.230473	0.43	0.017516	0.0412749	-0.06	0.546727	0.744776	0.23	0.0967209	0.843765	0.04	0.830399	1	9	4.44	11.6	7.38	6.19	3.71	206151	245447	218389	181248	186177	197556	250632	316128	293334	209190	208974	183444	253699	224547	244658	208517	224329
Q92621	Nuclear pore complex protein Nup205	NUP205	6	6	7	6	2012	227.8	6.19	8.47	20.364	0.18			0.68			0.99			-0.3	0.961758	1	-0.19	0.998854	1		19.51	58.19	6.83	7.5	13.81	0	31438.2	0	35991.7	35678.1	24952.4	50434.7	100949	32211.1	62338	58255.1	66786.4	48949.8	50531.1	56346	51745.4	54489.4
Q8TEM1	Nuclear pore membrane glycoprotein 210	NUP210	3	3	4	3	1887	205	6.81	4.72	9.233	-0.36	0.989135	1	0.6	0.113343	0.205845	0.06	0.894452	1	0.07	0.999903	1	-0.16	0.999207	1	38.47	7.19	11.44	6.11	16.35	20.72	76804.9	139337	176406	120680	105609	108390	210577	178316	223741	158498	141057	145468	182082	152504	131532	174843	119713
Q8N1F7	Nuclear pore complex protein Nup93	NUP93	9	6	6	6	819	93.4	5.72	8.81	17.453	-0.17	0.841333	1	0.82	3.85671e-06	4.05969e-05	0.27	0.0112073	0.0244941	-0.09	0.762849	1	-0.25	0.126289	0.851535	12.78	1.45	7.72	3.21	0.84	6.55	342803	441766	414058	369283	377874	367967	744669	729374	643555	494365	524426	498665	470116	464358	471894	413549	464648
Q9UBU9	Nuclear RNA export factor 1	NXF1	6	3	4	3	619	70.1	8.51	2.33	6.554	-1.28	0.0263919	0.0516222	-0.64	0.189457	0.315106	-0.98	0.0519359	0.0981148	-0.17	0.999691	1	-0.08	0.961962	1	3.98	14.89	25.87	17.16	33.18	31.05	0	43466.4	45981	22830.3	17376.5	18358	31351.7	18516.9	28682.3	17334.9	22740.1	24381.7	17520.1	20205.7	32021.6	34783.2	20555.5
Q6DKJ4	Nucleoredoxin	NXN	12	3	3	3	435	48.4	4.97	6.42	12.924	-1.21	0.0500622	0.0894966	-0.56	0.942752	1	-0.59	0.701753	0.911964	-0.1	0.999995	1	-0.24	0.991297	1	47.79	51.61	27.21	6.08	15.2	3.83	46818.1	0	23169.4	5963.18	14256	19526.8	21234.6	33943.3	22366.6	22368.1	21845.1	19901.6	26128.4	20170.4	20386	18963.5	18471.2
Q01968	Inositol polyphosphate 5-phosphatase OCRL	OCRL	9	5	5	5	901	104.1	6.55	7.55	19.876	-0.56	0.817547	0.996249	-0.78	0.299833	0.461726	-0.78	0.352193	0.515734	0.11	0.957678	1	0.05	0.99245	1	37.56	4.73	4.85	9.6	8.64	8.44	110029	242969	227316	142527	155213	154483	132484	132979	121890	144080	132795	118796	141592	164836	143335	137377	136030
Q5SWX8	Protein odr-4 homolog	ODR4	4	1	1	1	454	51.1	5.92	0	4.513	6.64			6.64			6.64			-0.05	0.930194	1	-0.66	0.967788	1		75.75	18.74	30.25	25.18	29.76	0	0	0	0	5158.56	17058.7	24508.9	0	18774.3	8514.27	14900.8	15721.8	13832.5	21304.3	14403.2	14158.8	8178.85
O60502	Protein	OGA	16	11	27	11	916	102.8	4.91	41.41	65.56	2.63	3.94682e-09	1.07032e-07	0.66	0.0130834	0.0319593	1.3	1.06029e-05	5.56912e-05	-0.09	0.984989	1	-0.38	0.166119	0.986208	26.56	1.27	10.4	3.1	2.45	1.3	498180	292302	377852	2.38179e+06	2.34018e+06	2.32413e+06	503085	613263	596611	951488	894567	928813	874519	845359	886870	711450	712920
Q02218	2-oxoglutarate dehydrogenase complex component E1	OGDH	7	6	7	6	1023	115.9	6.86	9.86	16.965	-0.39	0.916132	1	0.6	0.00368588	0.0109821	0.21	0.157052	0.256731	0	0.999971	1	-0.17	0.96603	1	27.55	2.63	8.54	8.91	6.98	4.55	152161	88669.8	149087	115441	113716	109647	237700	226482	200785	185808	172611	155368	172361	187634	163557	153406	164526
Q9NTK5	Obg-like ATPase 1	OLA1	22	5	6	5	396	44.7	7.81	9.68	14.898	-0.52	0.0118049	0.0252174	-0.13	0.99999	1	-0.51	0.0179235	0.0379305	-0.07	0.999753	1	-0.16	0.999973	1	12.62	11.47	12.5	7.8	6.51	13.33	203839	190003	158513	109208	132269	135748	173855	164009	207330	116736	134734	133330	131893	116077	127352	119357	114822
O43929	Origin recognition complex subunit 4	ORC4	2	1	1	1	436	50.3	8	0	1.528							6.64			-0.19			-6.64									0	0	0	0	0	0	0	0	0	6473.66	0	0	0	5694.19	0	0	0
Q9BXB4	Oxysterol-binding protein-related protein 11	OSBPL11	1	1	8	1	747	83.6	7.06	0	3.526	-0.98			0.61			0.32			-0.68	0.558832	1	-1.97	0.144337	0.908909		21.44	22.48	8.6	68.03	69.4	26797	0	0	19292.4	13484.3	13616.6	42167.2	40977.7	27275.9	33522.5	31852.5	37589.1	6828.97	35512.2	20902.1	7009.52	23264.9
Q9BZF1	Oxysterol-binding protein-related protein 8	OSBPL8	2	2	2	2	889	101.1	6.96	0	2.173				6.64			6.64			-0.99			-0.74							22.4		0	0	0	0	0	0	10888.5	0	0	0	0	11807.6	7714.91	5925.93	4977.09	7054.63	0
Q96SU4	Oxysterol-binding protein-related protein 9	OSBPL9	7	4	5	4	736	83.1	6.18	2.47	12.343	6.64			6.64			6.64			0.98	0.106448	0.898132	1.66						7.24	25.53		0	0	0	9885.37	0	0	0	9313.3	0	6076.4	5383.14	5362.82	7289.69	12359.3	10597.9	0	17048.5
Q9NPF4	tRNA N6-adenosine threonylcarbamoyltransferase	OSGEP	12	2	3	2	335	36.4	6.35	2.93	6.659	-0.62	0.372911	0.526617	0.27	0.744892	0.961279	-0.25	0.998642	1	-0.1	0.99015	1	0.37	0.994149	1	19.18	33.27	14.18	9.44	4.25	31.39	60593.7	81823.7	89060.3	36542.3	53269.9	72511.5	98670.6	112906	84876	68926.7	65796	78675	64211.3	66037.5	60718	88839.8	101908
Q9NRP0	Oligosaccharyltransferase complex subunit	OSTC	8	1	5	1	149	16.8	9.13	2.52	5.632	0.07	1	1	0.69	0.461507	0.657534	-0.06	0.999998	1	0.37	0.957815	1	1.05	0.348568	1	29.86	5.65	9.78	22.02	8.89	45.8	101970	71176.1	57158.1	80093.9	74733	71665.8	115112	123639	101638	92516.4	61486.9	68251.3	88165	79830.2	95437.1	141400	176786
Q96HP4	Oxidoreductase NAD-binding domain-containing protein 1	OXNAD1	2	1	1	1	312	34.8	8.37	2.31	2.658	-0.1	0.843996	1	0.45	0.261283	0.412371	0.22	0.999843	1	-0.16	0.917452	1	-0.03	0.999998	1	20.9	17.8	4.49	6.8	2.05	4.47	95238.6	92462	132402	88654.1	82733.6	114641	136719	130354	125001	110763	99509.7	113299	96105.4	98839.2	100044	113892	104210
O95747	Serine/threonine-protein kinase	OXSR1	2	1	1	1	527	58	6.43	2.67	2.678	-0.32	0.965335	1	1.19	0.097983	0.182506	0.43	0.597324	0.803454	0.43	0.855316	1	0.12	0.999275	1	22.82	12.12	39.87	3.76	14.73	13.9	34966.1	44634.3	55512	35861.3	35205.8	43532.4	104562	45288.8	101736	60005.1	63235.5	58826.2	80645.6	84620.4	63484.4	56145.1	74261.5
Q32P28	Prolyl 3-hydroxylase 1	P3H1	7	3	4	3	736	83.3	5.14	6.75	8.501	-0.28	0.71137	0.896546	1.06	0.0021966	0.0072316	0.43	0.229766	0.35806	-0.39	0.215071	1	-0.38	0.111029	0.798676	17.68	21.25	12.44	15.42	5.37	10.04	104881	134794	97226.6	118609	86627.3	81022.2	218503	177002	223980	174044	130053	141101	107722	106845	117545	114332	93780.3
P07237	Protein disulfide-isomerase	P4HB	5	2	3	2	508	57.1	4.87	2.7	8.354	6.64			6.64			6.64			0.42	0.481214	1	0.12	0.944847	1		22.18	40.66	10.57	30.9	9.04	0	0	0	7897.09	10432.6	12437.1	60802.6	29508.7	71912.6	37059.7	38538.3	31397.9	49719.6	39581.8	72065.8	46398.5	40270.1
Q9UQ80	Proliferation-associated protein 2G4	PA2G4	41	12	29	12	394	43.8	6.55	86.52	97.459	-0.7	4.90476e-10	1.60155e-08	-0.23	5.40389e-05	0.000361766	-0.63	1.49769e-09	4.70452e-08	0.03	0.932958	1	0	0.999964	1	4.55	0.72	0.84	2.29	3.89	2	3.85426e+06	4.18889e+06	3.90171e+06	2.39215e+06	2.42287e+06	2.39383e+06	3.36546e+06	3.31887e+06	3.31561e+06	2.44244e+06	2.51836e+06	2.55502e+06	2.57825e+06	2.64752e+06	2.45122e+06	2.53432e+06	2.51171e+06
P11940	Polyadenylate-binding protein 1	PABPC1	29	15	45	10	636	70.6	9.5	119.9	81.339	-0.64	2.3132e-07	2.32775e-06	0.14	0.582112	0.795371	-0.58	5.03334e-07	4.31198e-06	0.02	0.99992	1	0.05	0.823307	1	7.3	4	5.15	0.35	4.48	1.79	6.09376e+06	5.36015e+06	5.40916e+06	3.38558e+06	3.48206e+06	3.66198e+06	5.65023e+06	6.26397e+06	5.9714e+06	3.62109e+06	3.60646e+06	3.6318e+06	3.80012e+06	3.67464e+06	3.47606e+06	3.86008e+06	3.74063e+06
Q13310	Polyadenylate-binding protein 4	PABPC4	24	12	22	7	644	70.7	9.26	51.34	58.973	-0.61	1.81295e-06	1.21879e-05	0.21	0.0601468	0.118808	-0.42	8.81747e-05	0.000366899	-0.04	0.999979	1	-0.12	0.464828	1	8.99	5.71	4.68	3.16	1.61	4.81	731833	820810	689188	435272	480192	482461	824902	849081	903463	546824	550747	519507	544964	531120	529179	504493	516650
Q86U42	Polyadenylate-binding protein 2	PABPN1	7	2	3	2	306	32.7	5.06	4.28	6.481	-0.7	0.0168878	0.0348126	0.35	0.142756	0.248271	-0.2	0.976775	1	0.22	0.933128	1	0.37	0.208454	1	22.57	7.67	8.96	7.62	10.27	7.39	125178	175216	198696	107979	117414	100781	194108	224072	230334	163767	140589	152174	177822	177050	147652	196934	209652
P43034	Platelet-activating factor acetylhydrolase IB subunit beta	PAFAH1B1	3	1	1	1	410	46.6	7.37	0	2.837	-0.67	0.113202	0.185197	-0.19	0.987402	1	-0.7	0.165228	0.266734	0.11	0.999974	1	-0.14	0.998861	1	23.46	16.2	9.27	10.07	18.69	17.33	53568.9	77650.5	86445.7	55522	48778.3	39987.2	68036.9	58480.9	69720.7	47949.4	55020.5	45411.2	38525.2	51696.6	56009.7	56674.5	41692.6
P68402	Platelet-activating factor acetylhydrolase IB subunit alpha2	PAFAH1B2	10	1	1	1	229	25.6	5.92	0	2.444	6.64			6.64			6.64			0.82	0.847507	1	0.55	0.988002	1		44.96	71.31	44.21	23.25	20.94	0	0	0	14903.9	5593.18	14344.2	0	8304.38	25198.4	10802.8	21286.1	10204.9	19098.2	24144.4	15118.3	19464.3	12772.8
P22234	Bifunctional phosphoribosylaminoimidazole carboxylase/phosphoribosylaminoimidazole succinocarboxamide synthetase	PAICS	5	3	4	3	425	47	7.23	3.91	7.349	-0.12	0.923007	1	0.84	0.0384855	0.0809156	0.42	0.853622	1	0.11	0.991768	1	0.2	0.803843	1	36.29	14.7	20.7	6.22	13.81	14.97	76837.5	147149	88139.8	81004.3	101179	77637.2	150789	158188	217011	117628	113349	127824	127047	115584	151093	135032	171543
Q9NWT1	p21-activated protein kinase-interacting protein 1	PAK1IP1	3	1	1	1	392	43.9	8.91	2.84	5.143	-0.27	0.987224	1	0.36	0.482067	0.680165	0.06	0.989465	1	0.07	0.999998	1	0.02	1	1	44.14	7.08	3.19	5.57	15.02	5.24	69627.4	27172.2	47528	39361.5	38166.9	43604.1	60939.7	63289.5	59414.6	46915.5	52437.8	49504.3	51982.5	54568	40701.1	50032.2	50977.6
O96013	Serine/threonine-protein kinase PAK 4	PAK4	4	2	2	2	591	64	9.73	2.1	4.561	-1.3			-1.15			-0.34			-0.99	0.550246	1	-0.66	0.645717	1		28.83	40.97	10.15	42.22	51.61	0	29304.3	0	9008.75	16088.9	11929.3	24674.3	13186.9	12415.3	20301.5	23175.9	24875.1	9852.53	21030.7	11697.4	24037.8	14706.3
Q9ULE6	Paladin	PALD1	3	1	1	1	856	96.7	6.54	3.55	4.076	-2.3			-0.26			-1.2			0.45	0.751629	1	0.36	0.905155	1		24.92	37.76	34.83	19.75	8.75	0	28446.8	0	4822.86	6886.24	0	23837.1	33561.6	15278.5	17896.4	12396	8873.62	16918	14134.1	20942.1	15932.2	14398.6
Q9NZW5	Protein PALS2	PALS2	2	1	1	1	540	61.1	6.18	0	2.584	0.02	0.995087	1	0.03	0.999999	1	-0.28	0.9754	1	-0.14	0.995656	1	-0.08	0.649674	1	6.21	31.69	19.3	6.73	20.7	50.13	31675.9	32615.3	35636.4	33121.5	38148.9	19591.1	26405.7	39107.7	33348.2	26203.2	29667.2	26791.7	19619.5	24231.3	29764.3	8788.52	27877.4
Q504Q3	PAN2-PAN3 deadenylation complex catalytic subunit PAN2	PAN2	2	2	2	2	1202	135.3	5.99	0	4.398	-1.67	0.0103434	0.0225776	-1.04	0.0537651	0.107935	-1.25	0.0745371	0.135691	0.39	0.974238	1	0.16	0.983694	1	10.29	37.45	38.26	24.94	24.77	8.42	0	79763.2	68938.5	14334.3	23283.7	31617.5	36065.6	17451.2	39497.1	39621.7	31127.4	23902.2	45382.3	27346.9	40785	39938.4	34437.6
Q9NVE7	4'-phosphopantetheine phosphatase	PANK4	5	3	3	3	773	85.9	6.28	5.31	13.294	6.64			6.64			6.64			0.27	0.999971	1	-0.18	0.965536	1		37.12	2.77	22.31	39.04	14.69	0	0	0	17192.9	9000.85	9973.26	24764.8	25642.5	24280.5	14063.6	20911.1	14987.5	9909.45	23059.9	18012.2	13026.2	13185.5
P51003	Poly(A) polymerase alpha	PAPOLA	10	6	8	6	745	82.8	7.37	11.68	19.913	0.34	0.012754	0.0270642	0.77	2.39153e-05	0.000179646	0.71	3.15093e-05	0.000146738	-0.18	0.365622	1	-0.06	0.929271	1	16.92	0.6	5.22	4.47	1.11	4.92	134525	107297	151219	171032	169956	168980	234018	229250	211720	232207	220312	212519	194897	195196	191333	216843	212001
O43252	Bifunctional 3'-phosphoadenosine 5'-phosphosulfate synthase 1	PAPSS1	9	3	4	3	624	70.8	6.86	5.02	9.489	0.43	0.968177	1	1.51	0.00130754	0.00471033	1.67	0.00167536	0.00465958	0.07	0.999616	1	0.46	0.885094	1	28.91	29.23	33.36	7.76	12.09	23.63	24259.4	23560.2	38264.2	43549.6	24049.8	32686.9	118651	69066	69246.8	76989.7	76653.9	87623.6	97247.5	80646.9	78310.6	105834	74883.8
O95453	Poly(A)-specific ribonuclease PARN	PARN	5	3	4	3	639	73.4	6.2	6.99	11.705	-0.5	0.000830063	0.00253939	0.48	0.000703917	0.00278091	-0.24	0.505745	0.700868	-0.11	0.404454	1	-0.11	0.338758	1	2.76	0.71	13.66	9.21	3.09	2.2	267199	266413	254287	187753	189302	186651	371433	320826	422307	262993	223896	226352	219097	206368	210034	209399	205901
P09874	Poly [ADP-ribose] polymerase 1	PARP1	37	28	90	28	1014	113	8.88	224.97	201.194	-0.48	1.24333e-06	9.0837e-06	0	0.999718	1	-0.36	1.30677e-05	6.68833e-05	-0.12	0.28057	1	-0.2	0.00862614	0.145317	2.22	6.21	1.02	2.64	2.73	4.43	1.03634e+07	1.02251e+07	1.06765e+07	7.45201e+06	7.98527e+06	7.05797e+06	1.03499e+07	1.02238e+07	1.04334e+07	8.16524e+06	8.05912e+06	7.75885e+06	7.70203e+06	7.30066e+06	7.43316e+06	7.03648e+06	7.32777e+06
Q9UGN5	Poly [ADP-ribose] polymerase 2	PARP2	5	2	3	2	583	66.2	8.88	2.54	7.349	6.64			6.64			6.64			0.32	0.999304	1	0.32	0.999001	1		41.18	32.73	39.37	23.64	49.25	0	0	0	13094.3	5536.5	8940.97	12265.3	13309.1	6747.53	15487.5	7211.28	9678.17	8316.13	12093.1	13473.2	12046.5	6279.83
Q9HBI1	Beta-parvin	PARVB	4	1	2	1	364	41.7	6.73	2.07	3.284	-2			-1.03			-1.97			-0.22			0.96	0.576925	1				28.03		43.88	0	0	23414.3	0	5849	0	0	11477.4	0	5981.77	9373.67	5890.63	0	5138.5	0	7427.38	18259.8
P11498	Pyruvate carboxylase, mitochondrial	PC	50	38	112	38	1178	129.6	6.84	334.14	311.889	-2	1.71085e-13	6.75371e-11	-1.18	1.17608e-11	1.17608e-09	-2.13	7.83817e-14	2.60028e-11	-0.08	0.729485	1	-0.25	0.000836351	0.0242419	4.55	2.78	5.89	1.58	1.53	2.82	2.99891e+07	3.17226e+07	2.90042e+07	7.47996e+06	7.42413e+06	7.81328e+06	1.32138e+07	1.40558e+07	1.24964e+07	6.83183e+06	6.65421e+06	6.84743e+06	6.42486e+06	6.48326e+06	6.61953e+06	5.86659e+06	5.745e+06
Q15365	Poly(rC)-binding protein 1	PCBP1	35	8	15	5	356	37.5	7.09	48.05	55.037	-0.71	1.35824e-06	9.57352e-06	-0.15	0.279656	0.435964	-0.67	3.37066e-06	2.15131e-05	0.04	0.944308	1	0.07	0.887832	1	2.93	4.45	6.04	9.48	3.07	5.83	1.39518e+06	1.46891e+06	1.39872e+06	852810	804035	878066	1.26119e+06	1.2125e+06	1.36389e+06	968145	880394	800745	950207	899454	903739	874653	982326
Q15366	Poly(rC)-binding protein 2	PCBP2	22	5	13	2	365	38.6	6.79	40.6	39.354	-0.48	0.213512	0.323196	0.24	0.974048	1	-0.16	0.880308	1	-0.22	0.748497	1	-0.01	0.997961	1	19.35	10.79	21.12	5.46	11.9	6.73	116976	145504	173178	104669	120991	98416.8	183859	120680	171712	130311	130619	118515	119085	111748	94024.6	129110	143080
P05165	Propionyl-CoA carboxylase alpha chain, mitochondrial	PCCA	59	37	116	37	728	80	7.52	342.39	274.951	-2.05	2.5735e-13	6.86266e-11	-1.28	7.59015e-12	8.90716e-10	-2.27	8.11573e-14	2.60028e-11	0.12	0.257721	1	0.12	0.161913	0.967061	5.6	2.25	4.74	0.37	1.76	4.44	3.98905e+07	4.1325e+07	3.69947e+07	9.62639e+06	9.60862e+06	9.99703e+06	1.64567e+07	1.64241e+07	1.51257e+07	8.25235e+06	8.21389e+06	8.2746e+06	8.93739e+06	8.67147e+06	8.94411e+06	9.3203e+06	8.9738e+06
P05166	Propionyl-CoA carboxylase beta chain, mitochondrial	PCCB	64	25	80	25	539	58.2	7.64	232.33	212.89	-2.09	1.84297e-13	6.75371e-11	-1.37	5.0917e-12	7.40612e-10	-2.41	4.81837e-14	2.60028e-11	0.13	0.0780763	0.7445	0.14	0.0973839	0.729824	6.75	2.53	3.11	1.05	1.09	4.31	3.98198e+07	4.21311e+07	3.68013e+07	9.0757e+06	9.36461e+06	9.54297e+06	1.57948e+07	1.54054e+07	1.48461e+07	7.55258e+06	7.40049e+06	7.51041e+06	8.21686e+06	8.14296e+06	8.32077e+06	8.29233e+06	8.4943e+06
Q5JVF3	PCI domain-containing protein 2	PCID2	9	2	2	2	399	46	8.53	0	4.358	-1.28			-0.85			-1.77			0.02	1	1	0.27	0.992626	1		20.04		28.45	30	54.83	30681.2	0	0	14553	0	10940.3	0	0	17036	11041.5	0	7343.52	11316.8	7355.41	0	16389.2	7230.78
Q16822	Phosphoenolpyruvate carboxykinase [GTP], mitochondrial	PCK2	11	4	5	4	640	70.7	7.62	5.38	16.585	-0.68	0.659351	0.845999	-0.11	1	1	-0.51	0.916447	1	-0.04	0.95781	1	-0.3	0.789848	1	45.12	15.24	10.47	26.25	28.4	23.08	33075.7	63412.8	88698.5	39636	46241.1	34066.6	62403.6	58677.7	50669.2	44579.5	59083.2	34986.6	43483.7	45568	25782.6	40280.8	36233.2
P22061	Protein-L-isoaspartate(D-aspartate)	PCMT1	8	2	2	2	227	24.6	7.21	3.73	5.697	-0.92	5.03924e-06	2.94262e-05	-0.41	0.00604595	0.0165772	-1.2	5.57503e-07	4.7255e-06	0.24	0.510846	1	0.22	0.666264	1	7.92	5.84	11.53	6.84	5.32	7.38	264695	308174	299632	159785	143749	158847	188198	225882	235415	126707	130528	144116	154480	154680	140756	151534	155780
P12004	Proliferating cell nuclear antigen	PCNA	56	10	23	10	261	28.8	4.69	70.06	93.22	-0.6	9.43106e-09	1.91009e-07	0.02	0.993293	1	-0.44	3.92453e-07	3.57222e-06	-0.1	0.323025	1	-0.06	0.595205	1	4.05	1.01	2.57	1.87	4.45	1.73	3.137e+06	3.4017e+06	3.2811e+06	2.16242e+06	2.16459e+06	2.20137e+06	3.33692e+06	3.21958e+06	3.38524e+06	2.49376e+06	2.42592e+06	2.40697e+06	2.44175e+06	2.2679e+06	2.2579e+06	2.32395e+06	2.39685e+06
Q8WW12	PEST proteolytic signal-containing nuclear protein	PCNP	15	2	2	2	178	18.9	7.49	2.68	10.074	-0.7	0.00014582	0.000537585	-0.09	0.999999	1	-0.36	0.0210231	0.0437958	-0.47	0.0178904	0.325631	-0.52	0.00441337	0.0887628	3.88	2.51	12.99	10.78	8.47	4.54	204392	206691	192186	126071	129130	122804	230027	179855	192596	171332	159374	138082	131775	113701	114672	110867	119311
Q14690	Protein RRP5 homolog	PDCD11	1	1	1	1	1871	208.6	8.87	2.98	5.176	6.64			6.64			6.64			0.21	0.744793	1	-0.12	0.999997	1		24.24	45.66	19.56	29.59	9.05	0	0	0	9132.52	6459.78	0	9095.18	24558.4	17155.6	17205.8	11909.6	17033	15736.6	27972.5	19647.5	16710.4	15634.7
Q8WUM4	Programmed cell death 6-interacting protein	PDCD6IP	2	1	1	1	868	96	6.52	0	3.998	6.64			6.64			6.64			0.82	0.333348	1	1.11	0.129841	0.867515		27.56	42.69	35.12	42.05	15.4	0	0	0	5524.03	0	8198.57	8224.24	15336	0	4017.96	7265.11	8502.66	12827	17252.8	6916.31	15822.8	11877.6
Q6L8Q7	2',5'-phosphodiesterase 12	PDE12	18	7	15	7	609	67.3	6.57	38.77	40.027	-0.18	0.908822	1	0.22	0.0580679	0.115558	-0.13	0.770261	0.973153	0.32	0.0140452	0.280967	0.35	0.00950123	0.157369	8.42	11.1	5.49	6.67	1.71	1.21	511092	604558	570599	504361	493630	601087	663561	710881	638297	520078	558628	489022	647420	645972	665945	669281	653298
P08559	Pyruvate dehydrogenase E1 component subunit alpha, somatic form, mitochondrial	PDHA1	20	6	14	6	390	43.3	8.06	25.15	22.284	-0.54	0.000216525	0.000758074	-0.01	0.90021	1	-0.39	0.00521855	0.0126668	0.06	0.974372	1	0.07	0.939281	1	10.05	6.19	11.79	2.05	1.04	3.37	792741	969341	875468	548975	618481	603154	898694	717445	871728	670102	676808	650500	697098	686505	700375	705504	723520
P11177	Pyruvate dehydrogenase E1 component subunit beta, mitochondrial	PDHB	21	6	10	6	359	39.2	6.65	15.74	24.462	-0.91	4.77824e-10	1.60155e-08	-0.33	6.01286e-05	0.000397544	-0.81	3.01613e-09	8.28671e-08	-0.26	0.000829208	0.0424641	-0.33	2.97581e-05	0.00225589	4.52	3.07	3.86	3.52	3.99	2.03	1.50947e+06	1.55969e+06	1.64976e+06	832606	836664	791201	1.30825e+06	1.21362e+06	1.24305e+06	932165	888785	870698	791020	740045	737551	716630	707497
P13667	Protein disulfide-isomerase A4	PDIA4	1	1	1	1	645	72.9	5.07	2	1.855	-0.28	0.989769	1	0.59	0.11877	0.213279	0.02	0.544345	0.742163	0.16	0.998606	1	0.03	1	1	51.53	15.26	19.72	14.43	8.08	12.38	55987.2	55065	17339.3	50040.9	45207	36773.9	82657.7	60271	89461.7	51402.3	67654.7	55771.6	69622.9	62256	59684	56849.1	67046.7
Q96HC4	PDZ and LIM domain protein 5	PDLIM5	3	2	3	2	596	63.9	8.21	3.25	6.64	-0.31	0.994564	1	0.85	0.000343154	0.00156423	0.37	0.162671	0.264032	-0.2	0.846274	1	-0.27	0.715785	1	14.05	21.3	4.64	11	10.26	8.8	64555.9	84903.6	80978.7	65127.9	91383.3	63575.5	145654	157047	144569	104985	87997	108770	79098.7	97002.9	91303.8	78759.6	93969.4
Q9NR12	PDZ and LIM domain protein 7	PDLIM7	2	1	2	1	457	49.8	8.41	3.7	2.78	0.11	0.370784	0.52454	0.97	7.7183e-05	0.000476806	0.29	0.0796392	0.143512	-0.07	0.808227	1	-0.05	0.98313	1	20.31	9.59	9.09	4.17	10.38	4.92	133203	119509	88191.6	127936	151106	129109	244399	233595	204444	156564	146405	145252	143246	139469	117582	146787	141571
Q9NTI5	Sister chromatid cohesion protein PDS5 homolog B	PDS5B	2	1	1	1	1447	164.6	8.47	0	2.19	6.64			6.64			6.64			-0.16	0.992689	1	-0.07	0.998879	1			61.93	28.98	40.85	41.56	0	0	0	0	0	8076.03	10138.3	28600.1	11322.5	11612.4	8107.08	6656.12	5395.37	9777.91	0	10474.7	5716.48
Q9BRX2	Protein pelota homolog	PELO	5	2	3	2	385	43.3	6.34	9.68	7.882	-0.61	0.00157358	0.00444044	0.29	0.19007	0.315797	-0.24	0.395102	0.570229	-0.18	0.263881	1	-0.17	0.4522	1	13.31	3.92	10.13	2.31	9.94	4.38	327159	388746	427802	254259	252580	270952	400903	474362	485402	337911	322928	328184	250584	289554	304906	300310	275396
O15067	Phosphoribosylformylglycinamidine synthase	PFAS	5	6	8	6	1338	144.6	5.76	18.54	28.498	-0.8	0.000178841	0.000642568	-0.53	0.0117179	0.0290226	-0.88	0.000114115	0.00045589	0.64	0.00666283	0.161513	0.46	0.00848391	0.144222	9.13	5.55	3.1	9.31	13.43	10.98	440681	525271	508992	303581	271858	291971	346034	367501	352395	259954	276109	311365	430921	434320	339267	445556	363988
P17858	ATP-dependent 6-phosphofructokinase, liver type	PFKL	24	14	30	11	780	85	7.5	75.32	80.783	-0.07	0.995232	1	0.55	7.9261e-06	7.45986e-05	0.21	0.0446424	0.0856493	0.29	0.00917063	0.198401	0.2	0.049211	0.477807	8.49	1.8	5.07	4.15	6.17	4.62	1.76381e+06	1.49508e+06	1.69935e+06	1.63445e+06	1.6228e+06	1.57927e+06	2.49354e+06	2.6621e+06	2.41137e+06	1.83273e+06	1.97322e+06	1.96861e+06	2.44866e+06	2.40613e+06	2.17942e+06	2.12831e+06	2.33233e+06
P08237	ATP-dependent 6-phosphofructokinase, muscle type	PFKM	21	13	25	10	780	85.1	7.99	51.21	66.029	-0.37	8.07683e-05	0.000317589	0.12	0.0795587	0.152814	-0.19	0.0205805	0.0429295	0.22	0.00753401	0.173201	0.24	0.00215163	0.0498924	5.65	3.02	4.22	0.91	3.75	4.4	1.49796e+06	1.33869e+06	1.43901e+06	1.11057e+06	1.08752e+06	1.1539e+06	1.51104e+06	1.64331e+06	1.56584e+06	1.26293e+06	1.24276e+06	1.26205e+06	1.49228e+06	1.47395e+06	1.39026e+06	1.4911e+06	1.55345e+06
Q01813	ATP-dependent 6-phosphofructokinase, platelet type	PFKP	10	7	17	4	784	85.5	7.55	29.23	25.299	-1.27	2.33251e-07	2.33251e-06	-0.16	0.981361	1	-0.97	3.42502e-06	2.16873e-05	0.45	0.00402062	0.112806	0.43	0.00272326	0.061696	12.6	4.61	4.7	2.88	8.76	6.33	440938	562841	540112	224690	223140	242224	473170	517268	483363	276565	264375	279101	397112	377889	333942	399603	352385
P07737	Profilin-1	PFN1	62	7	21	7	140	15	8.27	59.14	46.919	-0.71	9.82363e-07	7.4492e-06	-0.22	0.126902	0.225501	-0.51	4.29915e-05	0.000193462	0.16	0.0423479	0.517536	0.13	0.372556	1	7.17	0.97	4.7	3.99	5.4	3.88	2.34997e+06	2.33943e+06	2.06507e+06	1.43098e+06	1.4334e+06	1.45628e+06	2.00825e+06	2.11695e+06	1.92793e+06	1.5811e+06	1.71254e+06	1.64663e+06	2.00157e+06	1.83813e+06	1.81467e+06	1.83963e+06	1.70616e+06
P35080	Profilin-2	PFN2	34	3	6	3	140	15	6.99	10.5	15	-0.46	0.002567	0.00675527	0.16	0.144228	0.250017	-0.2	0.24422	0.379477	0.2	0.148723	1	0.55	0.000124207	0.0064218	9.51	5.12	8.58	6.36	4.6	4.16	367787	316506	380128	267309	279240	252073	377895	448472	409607	324187	288099	320106	371767	368263	341465	467983	478673
Q96HS1	Serine/threonine-protein phosphatase PGAM5, mitochondrial	PGAM5	8	2	3	2	289	32	8.68	5.19	8.415	-0.56	0.00302863	0.00784111	0.06	0.979206	1	-0.42	0.0139892	0.0299608	-0.18	0.989547	1	-0.09	0.978778	1	6.49	8.8	6.6	18.28	5.4	11.85	253360	223057	233791	136891	158855	161159	240802	270740	243272	192191	175042	132961	149314	154498	165857	200012	163158
P52209	6-phosphogluconate dehydrogenase, decarboxylating	PGD	13	4	5	4	483	53.1	7.23	12.99	28.929	-0.69	0.0372618	0.0695669	0.21	0.764558	0.980989	-0.13	0.929243	1	0.04	0.999982	1	-0.09	0.999808	1	25.53	4.77	6.94	13.39	18.75	9.44	196623	116549	157301	102984	97443.5	93689.6	182447	168833	194033	150957	143891	116250	151200	105975	148439	135224	118528
Q6PCE3	Glucose 1,6-bisphosphate synthase	PGM2L1	2	1	1	1	622	70.4	7.15	0	1.848	6.64						6.64			0.62	0.465948	1	1.29	0.113599	0.803109				15.41	29.32	28.83	0	0	0	6533.65	0	0	0	0	0	4274.12	5319.47	0	9024.76	5924.9	0	0	9496.81
P35232	Prohibitin 1	PHB1	7	1	2	1	272	29.8	5.76	6.12	8.758	-2.72			-2.26			-3.24			0.79			-6.64									0	41363.5	0	0	0	6260.85	0	8648.37	0	4372.86	0	0	0	0	7563.53	0	0
Q99623	Prohibitin-2	PHB2	37	10	32	10	299	33.3	9.83	58.1	56.907	-0.67	1.30249e-07	1.36088e-06	0.35	3.11778e-05	0.000224705	-0.25	0.00168192	0.00466167	-0.29	0.00232053	0.0791341	-0.2	0.0207903	0.267828	2.17	3.28	7.93	0.87	4.67	1.18	2.86046e+06	2.92447e+06	2.80007e+06	1.79465e+06	1.88393e+06	1.77097e+06	3.6471e+06	4.11388e+06	3.55646e+06	2.40597e+06	2.367e+06	2.39867e+06	2.12023e+06	1.96734e+06	1.94904e+06	2.08746e+06	2.13026e+06
Q8IWS0	PHD finger protein 6	PHF6	13	4	9	4	365	41.3	8.68	20.05	20.946	0.55	1.60708e-06	1.09418e-05	1.84	1.5139e-12	5.56e-10	1.32	4.83401e-11	2.42003e-09	-0.11	0.528338	1	-0.34	0.00116796	0.0306939	5.06	1.9	2.01	4.89	4.9	4.75	512304	499184	549877	768171	752560	739529	1.89732e+06	1.8343e+06	1.83107e+06	1.27551e+06	1.29792e+06	1.18256e+06	1.18586e+06	1.23453e+06	1.11931e+06	1.00968e+06	1.09035e+06
O43175	D-3-phosphoglycerate dehydrogenase	PHGDH	14	6	10	6	533	56.6	6.71	26.87	37.153	-0.74	2.96814e-05	0.000139677	0.23	0.297675	0.459287	-0.39	0.0120233	0.026064	0.22	0.216153	1	0.25	0.136028	0.876985	13.51	3.23	8.66	4.3	4.74	7.71	1.08587e+06	949835	828064	535993	567348	566867	993633	1.18064e+06	1.11631e+06	722427	694568	756836	890269	810339	842959	801486	934645
O75925	E3 SUMO-protein ligase PIAS1	PIAS1	6	2	2	2	651	71.8	7.3	0	3.795	6.64			6.64			6.64			0.03	0.997381	1	-0.02	0.999854	1		21.18	21.32	42.57	25.85	33.49	0	0	0	11621.7	17913.1	15773.5	0	16033.7	21724.7	15661	10613	24942.8	22997.1	14342.2	15989.7	21715.2	15446.9
Q92643	GPI-anchor transamidase	PIGK	8	2	2	2	395	45.2	6.16	5.67	9.715	-0.08	0.506849	0.677493	0.77	0.000246142	0.00118266	0.43	0.089168	0.159072	-0.23	0.270111	1	-0.23	0.280848	1	7.9	14.15	9.81	6.99	8.04	7.14	118924	135987	118934	92341.9	122735	112197	203064	192434	232094	166485	159874	145031	136781	138945	119614	138511	136303
Q969N2	GPI transamidase component PIG-T	PIGT	4	2	3	2	578	65.7	8.38	2.03	4.02	-0.17	0.184081	0.284021	-0.02	0.999849	1	-0.29	0.314168	0.468264	-0.24	0.504886	1	-0.16	0.574413	1	6.3	18.41	13.72	6.51	9.26	10.44	173627	194124	175202	112716	160841	155255	156081	204087	172724	157430	142867	139448	135833	113336	121061	136311	110720
Q9H490	Phosphatidylinositol glycan anchor biosynthesis class U protein	PIGU	9	3	4	3	435	50	7.72	5.13	11.525	-0.53	0.999985	1	0.23	0.9566	1	-0.42	0.999987	1	-0.01	1	1	0.05	0.99976	1	51.9	3.02	41.88	10.79	2.47	30.72	71449.7	80563.2	23892.2	50677.6	47724	49523.1	83608.9	37352.2	93337.4	60328.9	48691.7	53542.7	51317.6	53854	53112.3	55620.5	65029.8
O00443	Phosphatidylinositol 4-phosphate 3-kinase C2 domain-containing subunit alpha	PIK3C2A	3	4	6	4	1686	190.6	8.02	4.28	7.846	0.27	0.374423	0.528286	1.59	0.00253798	0.00810533	1.17	0.0140808	0.0301166	0.03	0.999836	1	0	1	1	59.42	8.95	10.05	12.04	7.82	11.03	83500.2	97998.4	22053.8	92354.2	100575	110433	264664	216975	250896	187576	200721	157922	211386	191210	181529	160656	200191
Q99570	Phosphoinositide 3-kinase regulatory subunit 4	PIK3R4	2	1	2	1	1358	153	7.17	0	2.01	-2.37			-1.12			-2.55			1.32	0.338872	1	1.29	0.362679	1		1.58	27.88	23.77	78.76	62.58	0	0	27831.7	5332.46	0	5453.31	7706.62	13493.6	12799.9	3556.61	5789.27	4756.95	0	22313.2	6349.52	18651	7208.62
P48426	Phosphatidylinositol 5-phosphate 4-kinase type-2 alpha	PIP4K2A	3	2	2	2	406	46.2	6.99	0	5.343	-6.64			-1.52			-2.14			-0.11	0.865205	1	-0.23	0.998353	1				8.59	88.41	25.32	0	29202	0	0	0	0	0	0	10198.4	6930.58	5848.54	6606.18	6131.95	6035.8	25113.6	6764.66	4710.07
Q8TBX8	Phosphatidylinositol 5-phosphate 4-kinase type-2 gamma	PIP4K2C	2	1	1	1	421	47.3	6.84	0	1.553	6.64			6.64			6.64			0.09	0.992494	1	0.09	0.999999	1		33.55	39.81	15.12	4.02	19.59	0	0	0	18837.2	13392.8	9539.35	41377.5	17515.9	37342.7	26333.4	21319.8	28908.1	26746.9	28979.3	28058.6	28505.4	19670.8
P48739	Phosphatidylinositol transfer protein beta isoform	PITPNB	36	7	9	7	271	31.5	6.87	23.78	34.564	-0.21	0.0615585	0.107643	0.93	1.90702e-07	3.72102e-06	0.45	0.000430079	0.0014414	-0.11	0.624126	1	0.07	0.995262	1	11.67	1.26	6.92	3.16	3.61	4	613564	534842	487589	469023	461163	457598	1.01655e+06	1.12984e+06	995016	732757	724970	768988	665817	713930	679502	787757	727816
P14618	Pyruvate kinase PKM	PKM	67	29	173	29	531	57.9	7.84	477.75	299.458	-0.52	6.3094e-08	8.14116e-07	-0.1	0.0111211	0.02789	-0.4	1.47728e-06	1.06125e-05	0.11	0.0546097	0.59959	0.21	0.00290842	0.0651421	4.67	2.06	3.86	2.56	3.3	1.66	1.97398e+07	2.11956e+07	1.94384e+07	1.34895e+07	1.40571e+07	1.37669e+07	1.83754e+07	1.84596e+07	1.72151e+07	1.48255e+07	1.55479e+07	1.49503e+07	1.70917e+07	1.61853e+07	1.61189e+07	1.73245e+07	1.74594e+07
Q16513	Serine/threonine-protein kinase N2	PKN2	4	4	7	4	984	112	6.3	8.85	12.65	0.22	0.386466	0.543362	0.9	0.00036466	0.00165285	0.37	0.10435	0.179173	0.01	1	1	-0.09	0.979698	1	26.29	6.45	18.37	3.21	1.39	6	238304	280223	162495	277231	298889	263044	397729	444745	564811	301136	307452	320627	306366	309228	314846	268068	288732
P47712	Cytosolic phospholipase A2	PLA2G4A	4	1	2	1	749	85.2	5.38	0	3.223	0.43			-1.12			0.13			0.05	1	1	-0.08	0.99606	1		12.13	50.06	15.41	26.79	25.52	22111.8	0	0	25691.2	29849.8	32799.7	8624.46	10168.7	20745.6	23933.9	24168.5	31092.7	35088.7	25026.4	21025.1	30678.9	18599.1
P19174	1-phosphatidylinositol 4,5-bisphosphate phosphodiesterase gamma-1	PLCG1	3	3	6	3	1290	148.4	6.05	7.03	10.194	-0.61	2.62829e-05	0.00012553	-0.11	0.492246	0.692086	-0.55	0.000125904	0.000500491	-0.19	0.0603318	0.635537	-0.12	0.29151	1	4.17	3.24	9.39	5.54	4.85	6.26	506391	473017	510965	331725	317635	338531	407412	470827	488891	371025	333143	345002	310366	302284	282253	292040	330414
Q15149	Plectin	PLEC	1	1	1	1	4684	531.5	5.96	2.78	5.726	-1.05			-1.01			-0.29			-0.01	0.96349	1	-0.07	0.997161	1		37.16	67.53	61.33	20.25	38.06	0	22856.1	0	11035	6760.11	14841.3	11318.5	30841.7	9870.9	21171.8	18677.8	4405.13	13496.1	18607.8	20285.7	20127.3	17823.2
Q9HB21	Pleckstrin homology domain-containing family A member 1	PLEKHA1	8	2	3	2	404	45.5	8.56	0	4.957	-0.13	0.999994	1	0.56	0.341496	0.515953	0.12	0.867321	1	0.17	0.999088	1	-0.01	1	1	16.71	9.76	22.09	6.22	25.38	26.08	52388	72522.6	69314.5	60544.1	72822.5	63533.8	68590.8	105099	102335	82249.6	75312.1	73079	103341	84921	61230.9	74796.5	60627.9
Q02809	Procollagen-lysine,2-oxoglutarate 5-dioxygenase 1	PLOD1	5	2	2	2	727	83.5	6.95	5.98	11.114	0.72	0.0381131	0.0708257	1.12	0.000543438	0.00221811	0.52	0.0494218	0.0938078	0.19	0.999994	1	-0.21	0.965306	1	10.17	10.77	10.87	23.01	20.54	16.8	25124.7	23978.2	20582.3	39384.4	39476.1	32503.5	58638.1	47226	52160.3	46276.1	29864.6	34377.6	27701.4	39194.3	41596.8	39316.3	29771.9
O60568	Multifunctional procollagen lysine hydroxylase and glycosyltransferase LH3	PLOD3	1	1	1	1	738	84.7	6.05	1.66	2.067	-0.04	0.999262	1	0.46	0.0406362	0.0843294	0.19	0.744259	0.949286	-0.23	0.885277	1	-0.18	0.988465	1	21.68	11.83	35.69	5.81	2.67	6.91	137056	190915	213112	186291	165372	209626	225647	430266	261896	203197	218241	228190	189938	185838	180102	187926	193294
Q10713	Mitochondrial-processing peptidase subunit alpha	PMPCA	7	3	3	3	525	58.2	6.92	6.31	12.765	0.31	0.876539	1	0.58	0.241977	0.384091	-0.06	0.950136	1	0.06	0.952711	1	0.06	0.999791	1	24.21	15.15	6.79	2.59	22.74	13.65	88947.6	57000.7	63440.7	67914.2	91918.1	78405.2	95065.1	97996.6	85891.2	60221.1	63202.8	60761.9	87514.9	57741	63377.3	63176.9	55504.5
Q8TF01	Arginine/serine-rich protein PNISR	PNISR	4	2	4	2	805	92.5	10.02	2.45	5.047	6.64						6.64			0.32			1.77									0	0	0	0	5626.51	0	0	0	0	4563.32	0	0	0	0	5708.31	15567.8	0
Q96T60	Bifunctional polynucleotide phosphatase/kinase	PNKP	5	1	1	1	521	57	8.46	0	3.34				6.64			6.64			-6.64			-6.64									0	0	0	0	0	0	9065.94	0	0	0	0	4906.58	0	0	0	0	0
Q9H307	Pinin	PNN	11	5	9	5	717	81.6	7.14	25.01	28.304	-1.36	6.72448e-08	8.47179e-07	-0.48	0.00121315	0.0044215	-1.25	1.46361e-07	1.53249e-06	0.05	0.982997	1	0.01	0.999841	1	14.78	5.84	7.93	2.6	4.78	10.13	1.2326e+06	1.53861e+06	1.1776e+06	447292	502505	481514	880907	818170	958362	516939	493963	516870	534631	558508	507555	521944	571243
Q8TCS8	Polyribonucleotide nucleotidyltransferase 1, mitochondrial	PNPT1	9	4	5	4	783	85.9	7.77	6.62	17.905	-0.12	0.645415	0.831453	0.44	0.000570971	0.00230114	0.18	0.781822	0.984654	-0.36	0.0415062	0.516914	-0.2	0.685812	1	4.14	7.54	10.76	9.39	4.59	3.54	182475	174874	167986	147793	160678	171927	235398	236710	282936	201466	169014	197847	154230	161158	147012	171841	167974
P09884	DNA polymerase alpha catalytic subunit	POLA1	2	3	8	3	1462	165.8	5.85	2.22	8.772	1.16	5.55235e-05	0.000232626	1.44	7.80523e-06	7.38957e-05	1.56	3.5307e-06	2.20945e-05	-0.24	0.914631	1	-0.44	0.290843	1	26.24	12.98	8.91	10.8	2.02	6.52	25264.1	41968.6	41486.9	76980.2	92424.7	99813.1	97600.5	115698	112584	129119	104328	122354	103958	103803	107564	84932.6	90452.4
Q14181	DNA polymerase alpha subunit B	POLA2	3	1	1	1	598	65.9	5.24	2.97	5.749	-1.29			-0.68			-1.16			0.45	0.286666	1	0.54	0.261538	1		17.57	13.17	30.12	11.19	18.4	0	29813.9	0	12183.3	14568	10241.3	20479.5	16990.6	0	15096.2	8058.88	13357.5	19124.4	18205	15355.8	20176.3	14136.5
P28340	DNA polymerase delta catalytic subunit	POLD1	22	17	32	17	1107	123.6	7.03	65.25	72.165	-0.22	0.569006	0.749308	0.45	0.0137351	0.0332972	0.05	1	1	0.08	0.90322	1	0.09	0.94933	1	17.76	12.71	7.9	3.58	3.43	3.41	1.18702e+06	972246	835275	780217	835729	993277	1.32974e+06	1.49426e+06	1.28998e+06	1.021e+06	1.00605e+06	953367	1.1177e+06	1.06595e+06	1.04624e+06	1.09452e+06	1.07178e+06
Q15054	DNA polymerase delta subunit 3	POLD3	4	2	2	2	466	51.4	9.35	0	5.522	6.64			6.64			6.64			-0.48	0.852027	1	0.09	1	1		46.89	67.28	6.91	2.01	17.43	0	0	0	11691.9	8835.61	21320.1	25617.1	5363.27	14279.5	13906.7	12118.4	12903	9234.74	9060.46	9432.64	13768.6	10527
Q9Y2S7	Polymerase delta-interacting protein 2	POLDIP2	10	3	4	3	368	42	8.63	13.74	20.586	-0.64	0.21514	0.325354	0.22	0.925652	1	-0.28	0.742433	0.948467	0.03	0.964575	1	-0.2	0.999727	1	33.21	19.18	8.77	28.84	7.02	9.78	83811.5	167340	126181	94357.5	63860.4	80855.8	147458	153214	129162	123030	67351.9	103628	118140	104079	105765	82456.3	100165
Q07864	DNA polymerase epsilon catalytic subunit A	POLE	1	2	3	2	2286	261.4	6.39	2.38	4.565	0.02	0.999993	1	0.74	0.00182403	0.00615706	0.19	0.439874	0.620687	0.19	0.528814	1	0.15	0.676594	1	2.98	9.83	13.32	13.8	9.32	12.02	78606.5	79487.9	75111.6	70744.9	79647.7	86189.7	138342	131678	106635	106571	81525	89671.5	119269	101767	102024	120009	99480.6
P56282	DNA polymerase epsilon subunit 2	POLE2	9	2	2	2	527	59.5	6.35	3.03	6.987	-0.49			0.37			-0.37			0.2	0.999999	1	0.14	0.987448	1		49.21	56.54	13.92	34.34	45.41	0	0	25835.6	18723.4	6249.01	18435.6	11911.8	45899.4	33404.3	22231.5	16782.3	19927.6	27553.1	22846.8	13254.2	40496.1	17624.8
O95602	DNA-directed RNA polymerase I subunit RPA1	POLR1A	2	3	4	3	1720	194.7	7.03	9.95	10.415	0.54	0.0849892	0.144322	1.39	0.000125368	0.000711309	1.03	0.00190309	0.00518495	-0.21	0.819528	1	0.06	0.996714	1	32.91	9.43	7.16	11.2	15.52	10.22	0	24960.3	40103.1	44214	46073.5	52761.4	83077.2	81830.8	93070.7	59330	73865.4	64426.4	66758	55794	49168.3	67368.2	77431.9
O15160	DNA-directed RNA polymerases I and III subunit RPAC1	POLR1C	10	2	3	2	346	39.2	5.5	4.69	7.949	0.21	0.897172	1	0.52	0.0272944	0.0611639	0.39	0.287706	0.435639	-0.19	0.645721	1	-0.24	0.384821	1	17.64	13.6	2.02	2.05	2.48	6.32	166003	124937	122856	144194	170721	131046	179025	179165	185429	163943	163845	158149	147652	144005	140516	130471	148033
P24928	DNA-directed RNA polymerase II subunit RPB1	POLR2A	3	3	4	3	1970	217	7.37	11.87	19.511	0.8			1.09			1.08			0.06	1	1	0.19	0.999997	1		40.6	86.47	14.1	14.82	10.4	0	0	22764.3	39539.2	26695	60716.6	28484.6	151169	48614.3	48034.8	46497.5	59757.1	57672.5	50105.6	42794.1	54956.7	47159.2
P30876	DNA-directed RNA polymerase II subunit RPB2	POLR2B	9	8	10	8	1174	133.8	6.87	7.85	18.425	0.13	0.984022	1	1.27	1.5075e-06	1.86915e-05	0.8	0.000199861	0.000741153	0.01	0.992464	1	-0.03	1	1	14.36	10.43	8.82	3.97	4.85	5.57	181999	237137	192533	192236	210161	236379	468076	398383	463979	338768	335386	314613	361217	328787	338540	351365	327888
P19387	DNA-directed RNA polymerase II subunit RPB3	POLR2C	9	2	2	2	275	31.4	4.92	4.43	7.209	0.49	0.787411	0.965409	1.67	0.00151159	0.00522364	1.08	0.069687	0.127441	0.19	0.993164	1	0.23	0.958909	1	46.57	15.12	7.93	10	11.97	13.55	32853.2	37707	73888.2	50479.9	52791.7	66304	120200	104480	120336	79840.4	68871.5	83851.4	91035.2	73367.4	91017.8	75663.4	98622.6
P19388	DNA-directed RNA polymerases I, II, and III subunit RPABC1	POLR2E	8	1	1	1	210	24.5	5.95	2.29	4.642	-1.28			0.04			-0.59			0.18	1	1	-0.24	0.999166	1		67.05	45.07	20.59	16.6	39.47	0	0	22204.7	9167.33	4231.44	18132.8	37195.4	22891.5	14951.4	14781.5	20493.3	14408.3	18401.4	16725.1	13168.9	12531	10975.5
P52434	DNA-directed RNA polymerases I, II, and III subunit RPABC3	POLR2H	23	3	7	3	150	17.1	4.68	21.13	21.524	-0.03	0.995739	1	0.06	0.946739	1	-0.15	0.997459	1	0.17	0.939233	1	0.03	0.98546	1	21.53	4.61	8.88	6.84	8.53	7.91	399925	456587	293960	378376	392654	414547	371123	443067	417258	388156	338585	361116	420893	407191	356931	420401	365935
P36954	DNA-directed RNA polymerase II subunit RPB9	POLR2I	18	1	1	1	125	14.5	5.14	3.59	6.944	6.64			6.64			6.64			0.16	0.975266	1	0.16	0.986476	1		28.14	19.08	10.33	13.65	36.58	0	0	0	0	6289.63	9414.44	17194.7	13106.8	0	12086	10683	9864.92	13751.8	10471.1	11913.3	15515.5	9138.19
P62875	DNA-directed RNA polymerases I, II, and III subunit RPABC5	POLR2L	52	2	5	2	67	7.6	7.77	12.15	10.705	0.99	0.389357	0.546946	1.71	0.00944926	0.0242289	1.35	0.0698519	0.127597	0.1	0.999987	1	-0.52	0.873167	1	66.43	9.24	11.76	9.14	13.08	12.36	110429	45604.7	32465.3	77438.4	90339.9	92106.8	149037	164030	129451	100653	119793	116653	125032	125668	98957.4	100269	81594.3
O14802	DNA-directed RNA polymerase III subunit RPC1	POLR3A	3	3	3	3	1390	155.5	8.48	5.72	15.809	0.24	0.704432	0.892392	0.5	0.294782	0.455262	0.45	0.3211	0.477182	-0.13	0.99969	1	-0.32	0.831205	1	37.77	11.28	14.2	3.34	14.25	18.09	93919.9	56892.2	126728	110629	125529	100367	108150	132924	143642	128025	128919	121217	139959	116822	106251	124075	86459.2
Q9NW08	DNA-directed RNA polymerase III subunit RPC2	POLR3B	1	2	3	2	1133	127.7	8.5	6	3.992	0.16	0.477425	0.647356	0.85	0.000305244	0.00141105	0.45	0.0572631	0.106545	-0.17	0.991789	1	-0.36	0.489825	1	18.44	5.88	7.33	12.17	8.55	9.68	116837	128900	88825.8	130575	138995	123604	211297	186512	213367	162715	159386	129453	154839	130504	141879	124443	139922
Q9Y535	DNA-directed RNA polymerase III subunit RPC8	POLR3H	6	1	1	1	204	22.9	4.58	1.93	2.962	-0.53	0.283572	0.412844	-1.2	0.070949	0.137765	-0.42	0.702656	0.9122	-0.05	0.999986	1	0.01	0.996685	1	9.2	12.69	39.88	12.33	14.83	22.07	50315.1	0	44168.9	32856.5	26036.1	32615.9	20442.9	38826.7	20486.2	35263.6	31638.2	40417.5	30183.8	40457.8	34162.8	39628.2	25270.9
Q99575	Ribonucleases P/MRP protein subunit P	POP1	4	3	4	3	1024	114.6	9.22	2.03	9.642	6.64			6.64			6.64			0.3	0.999985	1	0.36	0.97429	1		50.82	17.65	17.15	28.54	32.41	0	0	0	9954.14	14360.8	26600.8	31408	42594.5	44145.4	19784.3	26141.1	19540.9	28405.2	24306.2	15662.5	34905.3	18014.3
O95707	Ribonuclease P protein subunit p29	POP4	10	2	2	2	220	25.4	10.07	2.32	3.231	-0.54	0.000537835	0.00171421	-0.02	0.999067	1	-0.28	0.0370598	0.0719633	-0.2	0.24505	1	-0.17	0.368163	1	11.91	1.87	13.18	1.23	4.13	6.36	139139	128562	161948	95420.4	94517.3	97969.7	123523	160021	136897	114419	114338	111967	93065.8	100612	99325.6	104590	101835
O75817	Ribonuclease P protein subunit p20	POP7	11	1	1	1	140	15.6	8.94	2.07	4.879				6.64			6.64			0.81	0.827816	1	-0.05					61.67	62.3	34.52		0	0	0	0	0	0	0	20425.6	8020.85	9954.05	0	3866.19	10870.7	6128.99	12786.4	5981.46	0
P16435	NADPH--cytochrome P450 reductase	POR	7	2	2	2	677	76.6	5.58	2.69	10.781	6.64			6.64			6.64			0.37	0.890991	1	0.16	0.940887	1		1.44	18.93	15.43	23.54	27.35	0	0	0	0	5764.97	5648.89	10737.4	14057.1	0	7274.8	7248.46	9392.52	7962.87	0	11143.6	8111.65	4906.88
Q9NQ55	Suppressor of SWI4 1 homolog	PPAN	4	1	2	1	473	53.2	10.13	0	3.293	6.64			6.64			6.64			-0.08	0.998814	1	-0.58	0.99493	1		40.83	9.09	28.43	37.72	93.04	0	0	0	11661.7	19203.8	8756.13	22042.6	25070.4	0	26574.3	20091.3	14923.7	33376.4	17420.9	19040.8	46932.9	7845.52
Q06203	Amidophosphoribosyltransferase	PPAT	2	1	1	1	517	57.4	6.76	2.41	4.716	-0.95	0.00254133	0.00669872	-0.34	0.32523	0.49519	-0.98	0.00282227	0.00737566	0.28	0.499149	1	-0.02	0.993839	1	13.04	4.96	17.57	8.7	14.65	20.1	97927.1	95231.7	76424.9	46862.6	49423.4	51759.1	56411.8	79764.8	75211.8	46342.8	48407.9	54662.6	58698.9	71695.2	54362.5	65878.4	46880
P62937	Peptidyl-prolyl cis-trans isomerase A	PPIA	18	3	5	3	165	18	7.81	11.53	6.504	-0.88	0.000997198	0.00299347	-0.26	0.990269	1	-0.68	0.0126694	0.02728	0.36	0.279484	1	0.47	0.133869	0.876926	16.23	3.92	27.9	4.79	5.03	4.11	398583	478310	553271	259027	260298	242473	399062	364783	599564	317003	288822	297646	404987	382564	366440	418133	412034
P23284	Peptidyl-prolyl cis-trans isomerase B	PPIB	14	3	12	3	216	23.7	9.41	27.11	15.035	-0.52	0.000106867	0.000408086	0.32	0.234376	0.374254	-0.17	0.109828	0.186778	0.02	0.991626	1	-0.03	0.944076	1	12	9.71	3.29	5.51	4.64	1.84	1.15267e+06	1.40957e+06	1.15192e+06	804532	739557	896827	1.43489e+06	1.35994e+06	1.44528e+06	1.11121e+06	1.0251e+06	1.00172e+06	1.03869e+06	1.0404e+06	958258	1.00383e+06	972519
Q13427	Peptidyl-prolyl cis-trans isomerase G	PPIG	3	2	3	2	754	88.6	10.29	7.31	7.993	-1.5	0.000113604	0.000429709	-0.83	0.0089139	0.0230408	-1.42	0.000171509	0.000648013	0.56	0.187095	1	0.71	0.104989	0.766418	40.2	7.11	11.94	3.19	11.16	10.8	391986	635660	291897	152818	133193	139032	242737	221129	190860	153236	146742	144038	241546	193168	216087	240341	200827
P49593	Protein phosphatase 1F	PPM1F	8	2	6	2	454	49.8	5.1	11.92	18.713	-0.17	0.998443	1	0.55	0.975216	1	0.13	0.999987	1	0.31	0.998721	1	0.08	0.999957	1	22.66	56.67	33.9	35.63	28.8	14.78	24304.4	33577.4	0	25384	13585.3	44977.8	41741.4	23967.3	49275.6	42693.6	20285.2	31350.2	42181.3	23416.7	38996	26897.3	33226.8
Q9Y570	Protein phosphatase methylesterase 1	PPME1	8	3	5	3	386	42.3	5.97	6.59	15.359	-0.56	0.113615	0.185683	-0.01	0.99362	1	-0.13	0.954697	1	0.09	0.998614	1	0.26	0.610318	1	27.33	14.18	14.73	9.52	5.57	6.65	159316	209122	276365	133036	141477	173173	208248	203739	263279	207598	190965	171451	206284	203721	185955	229130	246303
P62136	Serine/threonine-protein phosphatase PP1-alpha catalytic subunit	PPP1CA	32	7	10	3	330	37.5	6.33	12.8	22.597	-0.52	0.88862	1	0.76	0.0348933	0.0752416	0.36	0.262228	0.403156	0.02	0.999825	1	0.07	0.999975	1	34.85	21.16	12.71	7.17	11.62	9.22	160166	336597	270893	178634	189140	260026	476585	372601	457480	382047	348815	332135	354586	418331	336565	397241	330059
P62140	Serine/threonine-protein phosphatase PP1-beta catalytic subunit	PPP1CB	19	5	8	1	327	37.2	6.19	11.16	18.432	-0.3	0.999734	1	0.2	0.145309	0.251345	-0.22	1	1	-0.11	0.990803	1	0	0.999051	1	27.9	3.11	2.98	3.81	6.11	6.01	112417	116468	66927.3	96253.2	91175	91331.5	131982	124403	129105	96415.8	98429.9	91368	89304.8	95315.3	84373.3	96235.1	95363.5
Q12972	Nuclear inhibitor of protein phosphatase 1	PPP1R8	11	2	2	2	351	38.5	7.37	7.19	11.934	-0.47	0.331333	0.475455	0.24	0.26265	0.413622	-0.1	0.999877	1	-0.41	0.136365	1	-0.34	0.39488	1	19.14	10.06	5.44	9.9	5.64	16.55	103631	151051	142974	96209.3	103369	117114	169215	155371	172271	148351	132954	121845	96338.2	107607	100233	104930	130524
P30153	Serine/threonine-protein phosphatase 2A 65 kDa regulatory subunit A alpha isoform	PPP2R1A	5	2	2	2	589	65.3	5.11	0	2.995				6.64			6.64			0.25	0.388156	1	0.94	0.113682	0.803109			6.69	11.87	45.3	10.91	0	0	0	0	0	0	8264.34	9084.92	0	3955.5	4465.75	5018.58	4774.88	10380.9	5318.72	0	9240.05
P63151	Serine/threonine-protein phosphatase 2A 55 kDa regulatory subunit B alpha isoform	PPP2R2A	4	1	2	1	447	51.7	6.2	0	4.247	6.64			6.64			6.64			0.32	0.760297	1	0.6	0.489243	1		18.82	43.85	37.31	17.37	35.49	0	0	0	7313.83	0	9559.61	23003.7	35340.7	14224.7	6643.68	13541.8	14626.4	16940.7	12655.9	17760.3	24885.7	11640.8
O00743	Serine/threonine-protein phosphatase 6 catalytic subunit	PPP6C	28	5	9	5	305	35.1	5.69	13.38	18.227	-0.21	0.999699	1	0.95	0.0545972	0.109442	0.53	0.34203	0.503849	-0.1	1	1	-0.22	0.97388	1	43.13	18.99	23.85	12.98	13.74	7.51	48443.6	90138.4	123707	92601.2	78034.7	63021.3	194980	173785	119687	130140	139672	107826	121756	144867	111009	111591	98774.7
Q5H9R7	Serine/threonine-protein phosphatase 6 regulatory subunit 3	PPP6R3	2	2	2	2	873	97.6	4.6	2.35	5.806	0.61	0.183735	0.28376	1.31	0.00142558	0.00502407	1.05	0.0121337	0.0262677	-0.01	0.974961	1	-0.01	1	1	41.28	4.28	12.19	9.74	16.42	6.37	29767.6	45651	19691.2	46840.3	43029.1	45499	81616.9	73656.8	63847.9	52406.2	61483.6	63043.7	79220.5	61108.1	59532.2	54793	60917.7
Q96BP3	Peptidylprolyl isomerase domain and WD repeat-containing protein 1	PPWD1	9	5	8	5	646	73.5	7.15	15.6	18.536	0.15	0.225024	0.339658	0.72	2.51407e-05	0.000187093	0.4	0.00150893	0.00429362	-0.06	0.861529	1	-0.2	0.154428	0.939923	11.08	7.9	3.57	5.04	7	7.29	296945	370426	345995	385222	362040	423098	537801	570169	574380	457096	496319	453829	438346	469332	407896	397784	429580
Q06830	Peroxiredoxin-1	PRDX1	48	8	13	7	199	22.1	8.13	40.47	53.263	-0.76	1.82679e-08	3.02186e-07	-0.14	0.217428	0.353541	-0.6	3.3945e-07	3.14334e-06	0.33	3.15267e-05	0.00333851	0.62	7.69339e-08	1.68485e-05	4.16	2.07	2.37	1.71	7.09	2.76	3.05088e+06	3.28165e+06	3.28191e+06	1.89109e+06	1.97112e+06	1.93135e+06	3.03445e+06	2.8948e+06	2.97988e+06	2.16925e+06	2.12811e+06	2.20221e+06	3.02871e+06	2.73461e+06	2.64975e+06	3.34365e+06	3.48913e+06
P32119	Peroxiredoxin-2	PRDX2	10	2	2	1	198	21.9	5.97	2.51	6.809	-2.2			-1.55			-2.83			0.85	0.624313	1	0.7	0.258879	1		19.37	7.99	25.55	43.68	40.72	0	0	54712.7	11910.6	8461.29	12288.7	20681.6	18737.5	17685	9247.75	5452.69	7715.13	16314.3	13944.2	6173.74	21156.4	9837.78
P30048	Thioredoxin-dependent peroxide reductase, mitochondrial	PRDX3	9	2	4	2	256	27.7	7.78	9.54	13.369	0.39	0.000112157	0.000425241	0.04	0.876835	1	0.11	0.246846	0.382815	0.09	0.619725	1	0.07	0.471367	1	3.94	2.34	2.96	7.55	3.51	6.19	245493	253031	233925	321427	317304	331965	248121	262876	252865	249184	289343	264951	295475	276096	281724	277887	308154
P30041	Peroxiredoxin-6	PRDX6	54	14	26	14	224	25	6.38	60.18	67.277	-0.43	1.17392e-05	6.13815e-05	0	0.89906	1	-0.37	1.40338e-05	7.09218e-05	-0.29	0.00224799	0.0791341	-0.29	0.00329513	0.0721633	5.03	2.84	4.29	4.07	3.1	4.46	4.25971e+06	4.37277e+06	4.6907e+06	3.22694e+06	3.24766e+06	3.39836e+06	4.08117e+06	4.42058e+06	4.37435e+06	3.3989e+06	3.37341e+06	3.15368e+06	2.88003e+06	2.71212e+06	2.76133e+06	2.76866e+06	2.94747e+06
P49642	DNA primase small subunit	PRIM1	5	1	2	1	420	49.9	8.21	0	2.835	6.64			6.64			6.64			-0.27	0.758796	1	-1.22	0.226873	1		15.67	31.86	26.87	43.57	40.95	0	0	0	25539.9	22376.6	18598.8	12959.7	12964.3	21726.3	34432.5	19802.6	30787.3	10584.9	25538.5	27444	9885.29	21744.6
Q13131	5'-AMP-activated protein kinase catalytic subunit alpha-1	PRKAA1	6	2	2	2	559	64	8.12	7.25	16.847	0.3	0.00477854	0.0114456	0.87	6.21839e-07	9.29853e-06	0.59	5.99968e-05	0.000264052	-0.06	0.931458	1	-0.06	0.990441	1	10.46	5.94	5.42	8.28	3.41	1.29	106625	93999	115987	145125	131452	130853	194816	191212	211459	172277	145904	160337	145554	155031	153872	152820	153455
Q9Y478	5'-AMP-activated protein kinase subunit beta-1	PRKAB1	6	1	1	1	270	30.4	6.4	3.38	7.167	-0.58	0.00506137	0.0120688	0.73	0.00470519	0.0133244	0.15	0.999452	1	0	0.999708	1	-0.05	0.999999	1	11.69	10.59	5.26	4.67	2.83	23.91	85291.3	88421.8	105514	51995.8	64325.4	59153.2	156588	141215	146647	90510	98065.3	98420.4	98265.6	95487.2	101054	123301	76714.7
P17612	cAMP-dependent protein kinase catalytic subunit alpha	PRKACA	25	5	6	5	351	40.6	8.79	10.49	23.554	-0.86	6.33946e-07	5.47169e-06	-0.2	0.326698	0.496135	-0.68	9.7818e-06	5.25854e-05	-0.14	0.454752	1	-0.09	0.448923	1	10.29	5.81	1.72	2.05	1.65	7.58	860567	701695	811938	446939	463692	413367	704963	701123	723898	507646	508388	490235	459530	449660	464501	418512	481276
P13861	cAMP-dependent protein kinase type II-alpha regulatory subunit	PRKAR2A	5	1	1	1	404	45.5	5.07	3.08	8.494	-0.58			-0.48			-0.3			0.24	0.844782	1	0.12	0.918594	1		16.5	27.86	9.89	11.85	17.22	22980.7	0	0	12659.6	15416.2	17684.6	10187.4	16486.6	18017.2	18843.2	15703.2	18619.4	18387.9	23196.4	22061.3	20188.3	17405.2
P05771	Protein kinase C beta type	PRKCB	4	2	2	2	671	76.8	7.01	4.76	7.406	0.47			2.47			1.97			0.23	0.0331187	0.459551	0.23	0.0251223	0.296503		10.19	6.49	3.39	2.25	3.67	0	30409.7	0	42048.4	36978.2	45365	167961	151785	171825	118968	119698	112495	144225	138430	139154	139148	147904
Q05655	Protein kinase C delta type	PRKCD	4	2	2	2	676	77.5	7.75	2.52	6.221	-0.86	0.00331091	0.00839534	0.16	0.952727	1	-0.17	0.657953	0.867524	-0.63	0.0416203	0.516914	-0.11	0.999973	1	13.19	10.79	13.08	14.8	13.27	5.7	0	41302.7	34255.9	20729	19441.4	23917	41918.1	46770.2	35927.7	35886.4	33417.6	26728.4	21539.9	20146.1	25874.4	33142.5	31055.5
P41743	Protein kinase C iota type	PRKCI	10	3	6	3	596	68.2	5.85	13.45	17.792	1.15	0.000143139	0.000529518	1.8	1.43355e-06	1.80604e-05	1.67	4.35043e-06	2.59881e-05	0.13	0.921493	1	0	0.997446	1	22.56	12.13	7.68	17.08	4.87	3.07	72183.8	52932.9	47473.9	136933	108205	117491	197273	169095	184439	135128	168977	191091	184763	187597	171097	168601	177289
P78527	DNA-dependent protein kinase catalytic subunit	PRKDC	5	13	20	13	4128	468.8	7.12	22.47	57.665	0.34	0.00293648	0.00761487	1.62	5.77474e-11	4.61979e-09	0.99	3.48247e-08	5.46953e-07	-0.06	1	1	-0.09	0.7638	1	2.27	1.89	3.29	3.07	6.28	9.93	257309	246679	248445	314668	316262	305357	732622	761202	782281	494312	470002	497301	469718	524398	472915	504779	465845
O75569	Interferon-inducible double-stranded RNA-dependent protein kinase activator A	PRKRA	3	1	1	1	313	34.4	8.41	2.3	4.991	-1.57			-1.88			-1.69			-0.44	0.994616	1	0.25				47.83	43.37	33.24	34.62		32072.5	0	0	7613.95	0	15396.7	17371.4	8709.39	8643.52	10912.2	9925.7	5448.02	4936.57	7296.54	10081.1	0	0
Q99873	Protein arginine N-methyltransferase 1	PRMT1	63	20	87	20	371	42.4	5.35	233.93	160.301	0.57	6.60947e-07	5.58982e-06	0.49	1.11079e-06	1.4935e-05	0.47	4.8591e-06	2.86187e-05	-0.11	0.231952	1	-0.14	0.0627695	0.55313	4.57	1.43	8.2	1.01	0.88	1.14	6.57133e+06	6.14777e+06	6.02754e+06	9.09616e+06	8.95589e+06	9.21526e+06	8.44011e+06	9.79355e+06	8.62404e+06	8.45167e+06	8.624e+06	8.52981e+06	7.89275e+06	7.98944e+06	7.85374e+06	7.61125e+06	7.72605e+06
O60678	Protein arginine N-methyltransferase 3	PRMT3	8	3	3	3	531	59.9	5.35	6.62	17.442	6.64			6.64			6.64			0.4	0.206207	1	0.33	0.382744	1		10.86	22.9	30.1	7.35	9.9	0	0	0	12012.8	14693.2	14487.2	16477.1	11884.9	0	9719.35	18138.7	14118.1	18624.5	18548.8	21058.1	17765.6	16476.1
O14744	Protein arginine N-methyltransferase 5	PRMT5	6	2	2	2	637	72.6	6.29	5.24	8.623	-0.64	0.0537348	0.0953167	0.31	0.935222	1	-0.18	0.946881	1	0.18	0.999039	1	0.17	0.971253	1	13.41	49.51	9.21	6.55	7.5	14.58	48042.1	59758.5	47460.1	13157.4	30920.2	40802.2	69281.9	59157.2	59424.7	40334.8	42382.3	45886.7	42252.5	47978.5	48505.2	47762.2	44895.9
Q9UMS4	Pre-mRNA-processing factor 19	PRPF19	2	1	2	1	504	55.1	6.61	5.73	5.767	-0.47	0.0632162	0.110421	0.2	0.826505	1	-0.43	0.189794	0.300445	-0.06	0.962201	1	-0.07	0.98432	1	30.89	8.01	16.47	6.19	11.9	5.68	151821	120468	219546	96018.8	111340	109943	173983	164661	222028	123408	112808	109808	114642	108397	90660.2	107355	111512
O43395	U4/U6 small nuclear ribonucleoprotein Prp3	PRPF3	11	5	5	5	683	77.5	9.5	9.84	19.125	-0.72	8.76394e-07	6.74149e-06	0.1	0.343167	0.517988	-0.52	3.43465e-05	0.000157659	0	0.997606	1	-0.07	0.797574	1	10.58	4.25	4.76	1.32	3.24	2.48	694579	776500	628693	440256	404404	421763	746603	806888	741363	495961	485263	484341	486505	490459	461807	451670	461139
Q8NAV1	Pre-mRNA-splicing factor 38A	PRPF38A	6	2	2	2	312	37.5	9.96	2.49	5.735	-1.45	1.53405e-06	1.06161e-05	-0.81	0.0012556	0.00453491	-1.29	1.09265e-05	5.68319e-05	0.28	0.694138	1	0.51	0.19542	1	9.59	5.94	15.65	9.54	11.26	13.29	226960	275039	250218	95709.7	91621.9	85016.8	176670	142253	131734	101389	119629	102281	123986	109326	137108	147924	145631
Q5VTL8	Pre-mRNA-splicing factor 38B	PRPF38B	5	2	2	2	546	64.4	10.54	2.35	6.524	-1.96	3.17469e-05	0.00014809	-1.07	0.0170106	0.0401429	-1.8	0.000128709	0.000510375	0.54	0.255867	1	0.48	0.277425	1	36.13	15.15	14.98	3.15	4.93	6.4	412802	494351	227661	110578	82420.6	105943	196028	221497	163610	112866	119710	118649	174685	171962	159118	157538	178676
O43172	U4/U6 small nuclear ribonucleoprotein Prp4	PRPF4	11	4	7	4	522	58.4	7.42	19.37	26.181	-0.7	4.074e-08	5.57128e-07	-0.07	0.823701	1	-0.52	8.35694e-07	6.69391e-06	-0.12	0.147556	1	-0.02	0.9999	1	4.64	1.27	5.17	4.04	1.75	5.35	793110	741987	726143	456231	453397	464582	708858	767228	697378	534429	493003	517224	474817	476798	461659	539093	484379
O75400	Pre-mRNA-processing factor 40 homolog A	PRPF40A	3	2	3	2	957	108.7	7.56	2.88	8.685	-1.89	0.000161587	0.000586528	-0.69	0.0617599	0.121694	-1.55	0.00330635	0.0084613	0.15	0.983681	1	0.12	0.993967	1	36.22	35.11	26.85	13.47	25.15	14.82	102096	163545	82986.5	27621.3	14108.4	29230.2	63138.3	37773.1	63316.9	31700.6	34748.6	41168.8	38633.3	33936.3	54244	37709	36396
Q13523	Serine/threonine-protein kinase PRP4 homolog	PRPF4B	14	10	12	10	1007	116.9	10.26	23.58	37.379	-1.98	0.000208689	0.000733852	-1.38	0.0143809	0.0345487	-1.72	0.000997454	0.00299236	0.39	0.673374	1	0.53	0.38947	1	44.78	6.48	13.64	4.42	17.59	1.93	874940	1.17763e+06	438166	222441	199439	224653	415889	335146	327288	272253	266367	249851	413335	289987	348931	384014	374201
O94906	Pre-mRNA-processing factor 6	PRPF6	4	3	4	3	941	106.9	8.25	4.22	9.714	-0.32	0.0701555	0.120698	0.74	0.00320213	0.00980847	0.14	1	1	0.34	0.305301	1	0.17	0.789549	1	21.65	3.13	9.77	8.92	9.24	9.49	123229	183164	134617	107470	111046	104322	224201	215753	258719	156761	148116	131266	189293	187589	159831	147564	178506
P60891	Ribose-phosphate pyrophosphokinase 1	PRPS1	29	8	13	2	318	34.8	6.98	33.17	45.399	0.49	0.921851	1	0.93	0.606097	0.821827	0.56	0.944508	1	-1	0.399762	1	-0.78	0.383501	1	41.01	4.92	37.85	20.04	29.28	27.97	39580.2	29972.9	65697.5	55420	56254.2	51261.8	75156.6	39088.7	88552.7	58550.5	61726.1	41608.2	44362.5	29244.5	26168.6	23295.5	41672.9
P11908	Ribose-phosphate pyrophosphokinase 2	PRPS2	29	8	13	2	318	34.7	6.61	32.99	45.218	-0.01	0.999738	1	0.56	6.72687e-05	0.000432248	0.16	0.220729	0.344647	-0.34	0.0120138	0.24665	-0.36	0.00481477	0.094899	12.73	5.59	1.24	5.3	3.67	5.5	1.14804e+06	1.24626e+06	965418	1.14075e+06	1.19008e+06	1.06454e+06	1.68468e+06	1.69615e+06	1.72572e+06	1.28422e+06	1.33799e+06	1.20361e+06	1.04469e+06	1.01365e+06	970859	1.00313e+06	1.01833e+06
O60256	Phosphoribosyl pyrophosphate synthase-associated protein 2	PRPSAP2	17	5	6	5	369	40.9	7.44	5.28	14.819	-0.63	0.180853	0.280135	0.56	0.00804632	0.0210706	-0.09	0.944866	1	0.05	1	1	0.14	0.996078	1	26.98	4.3	8.99	10.68	4.53	5.38	161654	278876	260528	168733	163989	178371	383366	339523	406053	281660	244749	229318	253183	264166	241277	277022	269144
Q9Y617	Phosphoserine aminotransferase	PSAT1	3	1	1	1	370	40.4	7.66	0	3.021	-2.07			-1.24			-2.37			0.13	0.999996	1	0.58	0.464869	1		29.48	32.01	9.86	19.1	8.33	0	34212.1	0	0	10034.9	6573.03	11514.3	0	18252.8	7656.29	6391.93	6597.69	7895.03	5371.67	7199.22	9293.37	10456.4
P25787	Proteasome subunit alpha type-2	PSMA2	8	1	1	1	234	25.9	7.43	0	4.115	-2.03			-0.47			-1.74			0.83	0.452843	1	0.6	0.779892	1		41.73	43.46	40.53	13.73	12.33	0	32185.1	0	10771.8	7897.75	4372.87	13406.7	23244.4	33822	13944.9	5975.56	9610.43	17106.6	13787.7	18054.2	14729.6	11716.7
P25789	Proteasome subunit alpha type-4	PSMA4	4	1	5	1	261	29.5	7.72	0	3.753	0.8	0.870093	1	1.86	0.0421082	0.0868211	1.21	0.369407	0.537503	-0.08	0.999957	1	-0.2	0.997574	1	78.98	26.75	15.59	19.88	7.01	14.16	22044.5	32774.7	95168.7	73319	42484.6	57155.2	91624.7	123726	119278	89234.9	59520	75843.8	71844.5	64536.2	73873.2	56294.8	74892.6
P28066	Proteasome subunit alpha type-5	PSMA5	9	1	1	1	241	26.4	4.79	0	3.346				6.64			6.64			0.76	0.416823	1	0	0.999827	1			49.86	21.67	9.14	45.64	0	0	0	0	0	0	11368.8	21282.6	8262.32	4911.53	7645.2	6384.9	10108.1	11504.7	0	0	4558.38
P60900	Proteasome subunit alpha type-6	PSMA6	4	1	1	1	246	27.4	6.76	2	2.905	6.64			6.64			6.64			-0.12	0.995601	1	0.14	0.980584	1			36.27	20.28	20.16	12.59	0	0	0	8460.87	0	0	11768.3	25611.5	20544.6	15203.2	16903.8	11201.2	10417.4	14001.7	15696.9	17573.7	13742.3
P62191	26S proteasome regulatory subunit 4	PSMC1	20	6	10	6	440	49.2	6.21	27	33.388	-0.34	0.00140441	0.00402699	0.61	7.63621e-06	7.27258e-05	-0.04	0.950809	1	0.16	0.282444	1	0.22	0.0654498	0.561148	3.87	4.49	8.95	2.23	4.6	4.08	595002	562004	553079	474693	436382	443891	770936	922517	859794	562669	538267	548207	627968	612680	573965	649370	638120
P35998	26S proteasome regulatory subunit 7	PSMC2	17	6	9	6	433	48.6	5.95	24.59	39.213	0.11	0.702123	0.890171	0.97	7.37939e-07	1.07337e-05	0.57	0.000249732	0.000896604	0.14	0.868936	1	0.01	0.999922	1	12.76	5.18	4.08	1.61	8.17	0.92	491793	383882	418720	453341	449337	492937	822133	786602	853530	630247	622218	610322	698733	686359	599594	634847	624136
P17980	26S proteasome regulatory subunit 6A	PSMC3	24	7	9	7	439	49.2	5.24	11.97	33.447	0.05	0.99996	1	0.88	1.47115e-05	0.000123887	0.38	0.0783942	0.141587	0.15	0.471614	1	0.07	0.96099	1	9.9	0.8	11.51	4.2	10.6	10.04	596759	708502	602488	624786	631124	621265	1.11074e+06	1.10702e+06	1.34568e+06	821883	785783	755810	1.00686e+06	823309	869776	925922	822139
P43686	26S proteasome regulatory subunit 6B	PSMC4	17	5	7	5	418	47.3	5.21	9.13	18.455	0.27	0.30726	0.443296	1.08	1.10386e-05	9.81213e-05	0.44	0.0183276	0.0386327	0.19	0.791592	1	0.17	0.634804	1	21.14	7.15	0.87	8.9	5.19	4.71	270586	319317	207267	290224	326861	331469	565970	575816	572226	401364	366334	335904	424664	418878	385290	441996	412696
P62195	26S proteasome regulatory subunit 8	PSMC5	17	5	9	5	406	45.6	7.55	25.51	31.773	-0.51	0.00362224	0.00893002	0.5	0.000103255	0.000607382	-0.04	0.999028	1	0.1	0.605911	1	0.04	0.99999	1	9.38	8.1	6.85	3.63	5.61	6.07	592121	583662	497608	396013	461104	410303	827681	903775	790873	588608	547473	566733	661493	607827	596112	534490	580762
P62333	26S proteasome regulatory subunit 10B	PSMC6	24	6	9	6	389	44.1	7.49	25.58	34.995	-0.27	0.0715501	0.122833	0.68	0.000103062	0.000607382	0.06	0.991532	1	-0.06	0.998743	1	0.06	0.991027	1	14.86	2.6	7.99	5.77	6.56	2.54	436870	494431	585942	421593	400220	410514	745951	872980	792919	514648	494870	553948	547027	494904	484833	534801	529903
Q99460	26S proteasome non-ATPase regulatory subunit 1	PSMD1	5	4	9	4	953	105.8	5.39	12.01	22.665	-0.5	0.00417303	0.0101937	-0.36	0.209071	0.342533	-0.31	0.0760891	0.13789	-0.13	0.941612	1	-0.11	1	1	5.83	7.84	9.47	8.05	9.74	11.05	162222	179333	180214	129870	111846	126737	136385	161735	139521	144234	126366	147004	142639	117297	132099	156438	133724
O75832	26S proteasome non-ATPase regulatory subunit 10	PSMD10	10	1	2	1	226	24.4	6.1	6.97	7.432	-0.41			0.02			-0.15			0.1	0.999971	1	-0.11	1	1		27.4	61.78	16.61	19.74	26.22	0	29367.7	0	13292.8	22045	22909.9	19960.2	64741.4	29683.6	22454.4	31310.2	26386.3	19759	28337.4	28665.4	24425.3	21711.9
O00232	26S proteasome non-ATPase regulatory subunit 12	PSMD12	7	2	2	2	456	52.9	7.65	2.7	7.078	6.64			6.64			6.64			-0.17	0.95042	1	-0.14	0.9901	1		28.24	10.99	21.97	54.78	36.2	0	0	0	9423.6	16273.3	11547.6	13504.6	16846.1	15339	17696.8	14961.1	11283.4	20219.2	5849.79	13284.2	17753.9	8233.18
Q13200	26S proteasome non-ATPase regulatory subunit 2	PSMD2	29	18	32	18	908	100.1	5.2	61.48	112.062	-0.34	0.00023698	0.000824279	0.27	0.000956837	0.00361924	-0.13	0.302495	0.454274	0.05	0.749495	1	0.1	0.514474	1	6.86	4.29	3.09	1.44	4.99	2.51	1.53739e+06	1.39085e+06	1.59029e+06	1.13046e+06	1.22357e+06	1.21298e+06	1.88987e+06	1.77873e+06	1.85538e+06	1.40651e+06	1.36924e+06	1.40062e+06	1.53745e+06	1.4534e+06	1.39217e+06	1.50697e+06	1.49875e+06
O43242	26S proteasome non-ATPase regulatory subunit 3	PSMD3	28	13	21	13	534	60.9	8.44	59.04	75.835	-0.2	0.0046824	0.0112911	0.44	1.14598e-06	1.52797e-05	-0.09	0.973665	1	-0.45	1.33648e-06	0.000224083	-0.51	4.47613e-07	6.15362e-05	4.15	4.62	1.97	3.88	3.19	3.31	2.20574e+06	2.19292e+06	2.04547e+06	1.76623e+06	1.92558e+06	1.90297e+06	2.95284e+06	2.97931e+06	3.06561e+06	2.19593e+06	2.05623e+06	2.05287e+06	1.46665e+06	1.50494e+06	1.56233e+06	1.44854e+06	1.5136e+06
P55036	26S proteasome non-ATPase regulatory subunit 4	PSMD4	6	2	2	2	377	40.7	4.79	4.67	7.506	-0.76	0.00407663	0.00997341	0.07	0.992254	1	-0.63	0.00997818	0.022018	-0.04	0.995941	1	-0.21	0.815856	1	5.19	6.87	21.55	5.01	8.56	14.36	214309	225368	237731	133043	149617	133225	250309	163548	237214	139300	153913	145658	150465	141517	126795	113599	150371
Q15008	26S proteasome non-ATPase regulatory subunit 6	PSMD6	3	1	1	1	389	45.5	5.62	2.11	3.604	-1.09	0.0601805	0.105464	-0.68	0.432056	0.622223	-1.21	0.0365435	0.0711333	0.08	0.999149	1	-0.16	0.955278	1	41.72	8.4	31.32	27.03	12.09	20.94	34421.5	63231.5	0	21907.4	24697.1	21078.9	42172.9	22900.5	29123.3	27885.1	16488.1	20178.1	20722.2	21352.8	25740.6	21926.5	14348.3
P48556	26S proteasome non-ATPase regulatory subunit 8	PSMD8	3	1	1	1	350	39.6	9.7	3.23	5.859	-0.99	0.470902	0.640683	-0.19	0.999899	1	-0.77	0.486816	0.679157	0.05	0.999998	1	0.16	0.999987	1	32.52	29.67	16.98	8.37	17.6	58.97	24595.2	0	39286.2	15703.3	23779.2	13861.6	27326.1	34879.7	25517.9	18227	18467.4	15817.9	20907.7	14653.6	18934.8	8836.52	33473.3
P61289	Proteasome activator complex subunit 3	PSME3	4	1	1	1	254	29.5	5.95	0	2.82	6.64			6.64			6.64			0.74	0.694503	1	0.42	0.935317	1		15.47		43.09	18.1	63.95	0	0	0	6406.62	5441.11	7429.32	18793	0	0	8112.92	0	4323.76	8690.32	11240.8	0	12896.6	4865.01
Q92530	Proteasome inhibitor PI31 subunit	PSMF1	30	5	11	5	271	29.8	5.74	24.44	24.249	-0.33	0.00800324	0.0180355	0.28	0.00354614	0.0106852	-0.11	0.90632	1	0.05	0.99038	1	-0.02	0.999975	1	5.68	2.57	0.94	9.26	6.3	2.99	686361	618417	680206	540171	531030	558420	813303	826066	827140	694266	577020	630565	654146	687853	606438	648144	623528
O95456	Proteasome assembly chaperone 1	PSMG1	9	2	2	2	288	32.8	7.17	2.43	4.039	-0.93	0.00353597	0.00877139	-0.7	0.0195615	0.0457578	-1.37	0.000310143	0.00107776	0.35	0.869823	1	0.25	0.983984	1	2.39	8.61	32.57	19.27	6.22	4.42	103575	104611	108367	58866.4	49529.2	54971	64265.4	43881.7	86037.1	54191.7	38502.9	40454.3	53750.4	47508.5	51604.9	45677.8	49892.3
Q969U7	Proteasome assembly chaperone 2	PSMG2	3	1	1	1	264	29.4	6.98	2.07	4.318	6.64			6.64			6.64			-0.25	0.919942	1	0.39	0.954092	1		38.95	42.58	17.18	15.95	34.39	0	0	0	6199.38	11323.2	5917.22	8504.86	13010.3	20257.5	9151.98	12459.1	9622.58	9083.11	0	7242.42	0	9860.8
Q9BT73	Proteasome assembly chaperone 3	PSMG3	7	1	1	1	122	13.1	7.88	0	3.472	-0.45			-0.78			-0.8			-0.86	0.539756	1	-0.44	0.843325	1		45.88	42.77	17.74	31.53	18.3	21090.2	0	0	7038.88	19734.2	15472.6	17080.3	6776.65	12313.4	15910.5	12082	11653.6	6545.58	6643.72	10997.2	8916.65	7921.98
Q8WXF1	Paraspeckle component 1	PSPC1	3	2	5	1	523	58.7	6.67	9.8	7.25	-1.44	6.49357e-09	1.50576e-07	0.07	0.999484	1	-0.76	1.37003e-05	6.98976e-05	0.29	0.151559	1	0.35	0.080847	0.646433	10.46	6.13	5.77	8.72	3.49	6.43	353685	307609	289400	103264	113518	116145	302986	340135	322732	206378	175543	181406	224799	210399	222057	233667	231739
P26599	Polypyrimidine tract-binding protein 1	PTBP1	40	13	27	11	557	59.6	9.16	88.44	117.954	-0.69	4.04513e-06	2.43316e-05	-0.16	0.240519	0.382518	-0.71	7.48033e-06	4.17859e-05	0.09	0.992421	1	0.11	0.998175	1	4.72	3.85	5.7	9.15	2.11	6.76	3.40697e+06	3.29184e+06	3.10147e+06	1.94684e+06	2.04063e+06	2.10208e+06	2.74591e+06	2.93929e+06	3.07756e+06	2.30749e+06	2.00861e+06	1.95177e+06	2.18521e+06	2.09479e+06	2.13769e+06	2.16159e+06	2.25126e+06
Q9UKA9	Polypyrimidine tract-binding protein 2	PTBP2	6	3	9	1	531	57.5	8.66	17.78	20.497	-0.61	0.0549018	0.0971713	-0.4	0.945665	1	-0.17	0.853237	1	-0.35	0.399422	1	-0.17	0.914081	1	6.02	12.11	33.79	12.68	7.85	10.02	83606	94255.8	88210.5	57617	51121.3	65148.8	65017.6	113806	66808.6	85442.6	78592.7	66240.8	61599.1	61868.2	53704	69791.7	72629.3
Q15185	Prostaglandin E synthase 3	PTGES3	31	4	10	4	160	18.7	4.54	32.03	23.516	-0.34	0.00632641	0.0146797	0.24	0.667134	0.890254	-0.25	0.0281244	0.0567446	0.1	0.452415	1	0.29	0.0986252	0.733548	11.42	2.74	10.57	5.42	9.56	4.19	2.29493e+06	1.90898e+06	1.87992e+06	1.45372e+06	1.53355e+06	1.51023e+06	2.25184e+06	1.99145e+06	2.46329e+06	1.66639e+06	1.60569e+06	1.49635e+06	1.9973e+06	1.6787e+06	1.72545e+06	1.97907e+06	1.96189e+06
Q93096	Protein tyrosine phosphatase type IVA 1	PTP4A1	17	1	2	1	173	19.8	8.97	0	3.456	6.64			6.64			6.64			0.46	0.994578	1	0.51				30.39	64.76	14.66	31.77		0	0	0	11460	6817.62	7188.65	12210.9	32843.3	0	12986	14272.3	17226.3	10929.4	19573.7	21016.6	20280.5	0
Q06124	Tyrosine-protein phosphatase non-receptor type 11	PTPN11	16	6	10	6	593	68	7.3	22.67	34.54	-0.32	0.0459837	0.0832284	0.05	1	1	-0.18	0.384599	0.557078	-0.11	0.523242	1	-0.13	0.551162	1	6.83	9.6	3.62	8.57	10.92	12.7	341641	338671	381953	273030	300221	247689	354662	341278	366925	330913	301822	278926	286894	233036	278977	297472	274915
Q9H3S7	Tyrosine-protein phosphatase non-receptor type 23	PTPN23	1	1	1	1	1636	178.9	6.92	0	1.817				6.64			6.64			-6.64			-6.64						13.36			0	0	0	0	0	0	9780.42	0	0	4757.91	3936.28	0	0	0	0	0	0
Q9UHX1	Poly(U)-binding-splicing factor PUF60	PUF60	16	5	8	5	559	59.8	5.29	16.15	24.088	-1.1	5.74521e-05	0.000238762	-0.64	0.0438498	0.0900638	-1.16	0.000104069	0.00041889	0.05	1	1	0.18	0.935122	1	13.65	8.03	20.29	8.73	7	5.29	328350	426486	412690	195158	168320	192934	236441	347037	265170	185039	182766	213100	191854	180965	207911	200468	222636
Q14671	Pumilio homolog 1	PUM1	1	1	1	1	1186	126.4	6.84	0	1.985	-1.11	0.0554447	0.0980238	0.87	0.389625	0.571926	0.4	0.84257	1	0.39	0.930412	1	0.6	0.913239	1	31.97	42.08	19.79	16.17	11.13	33.93	40808.8	29810.7	21273.6	8272.21	13831.9	20107.1	54949.6	37880.6	54451.4	33470.7	39410.2	46306.9	43413.9	53858	51779.9	59810.1	32200.2
Q9Y606	Pseudouridylate synthase 1 homolog	PUS1	5	2	3	2	427	47.4	8.41	4.58	7.981	-0.47	0.00357638	0.00884423	0.37	0.213939	0.348577	-0.18	0.707516	0.916659	0.03	0.999796	1	0.07	0.999951	1	14.11	12.38	5.43	14.4	4.18	7.49	100334	124077	96101.1	60717.2	77712.1	72443	123961	138109	130090	110274	88542.1	85145.9	89442	90231.6	96467.6	92706.3	103950
Q15269	Periodic tryptophan protein 2 homolog	PWP2	5	3	4	3	919	102.4	6.15	10.34	16.342	1.36	2.43686e-05	0.000117086	1.68	2.48482e-06	2.90198e-05	1.62	5.26148e-06	3.07624e-05	-0.12	0.88925	1	-0.04	0.930363	1	15.35	6.06	18.3	9.69	13.67	18.37	26094.6	26949.7	20081.9	63137.1	66946.7	71265.8	72421.6	83825.8	103757	85740.2	70661.9	80479.9	58859.1	76567.5	73840.9	78397.7	56114.2
P32322	Pyrroline-5-carboxylate reductase 1, mitochondrial	PYCR1	17	4	6	3	319	33.3	7.61	23.16	30.357	0.03	0.860148	1	0.68	0.155721	0.266894	0.19	1	1	-0.18	0.776974	1	0.06	1	1	32.44	2.73	7.54	11.62	4.14	5.82	534532	326120	306879	338974	321291	333463	543115	468615	523216	430184	372171	343039	340207	313233	329360	359337	403351
Q96C36	Pyrroline-5-carboxylate reductase 2	PYCR2	7	2	2	1	320	33.6	7.77	5.82	9.48	-0.12	0.449339	0.615006	0.2	0.240678	0.382518	-0.08	0.964928	1	-0.26	0.133333	1	-0.38	0.110782	0.798676	1.09	12.91	12.61	3.18	15.92	6.13	100576	101842	99647.3	92791.9	73321.1	92373.9	141864	113926	115808	96809.2	94844	90923	84582.6	78988.7	61663.4	69906.3	72649.6
Q53H96	Pyrroline-5-carboxylate reductase 3	PYCR3	22	5	7	5	274	28.6	7.72	17.56	24.179	0.96	0.000860664	0.00261302	0.98	0.000584595	0.00234464	1.05	0.000625661	0.00198871	-0.01	0.999999	1	-0.11	0.999076	1	34.86	5.12	8.62	4.74	10.24	0.92	176033	153019	83859	297404	315045	284528	289739	301085	340715	315759	317128	291159	312497	270867	332030	295552	292881
P11216	Glycogen phosphorylase, brain form	PYGB	4	2	2	2	843	96.6	6.86	2.33	9.856	6.64			6.64			6.64			-0.09	0.998933	1	-0.15	0.999943	1		72.77	98.07	16.8	26.11	34.26	0	0	0	12675.3	6246.21	28662.2	8438.07	46618.7	0	23124.9	20906.7	16472.4	19587.4	29898.5	19433.8	16441.9	18842.4
P06737	Glycogen phosphorylase, liver form	PYGL	5	2	2	2	847	97.1	7.17	6.91	13.491	-0.26	0.876737	1	0.16	0.999217	1	-0.18	0.998448	1	-0.07	0.987761	1	0.11	0.999998	1	11.16	43.96	27.56	20.19	54.42	20.35	27290.2	0	23298	21074.7	9379.98	24999.4	37774.6	28164.2	21765.3	22270.5	17680.4	26642.7	30900.3	21230.9	8837.08	16481.7	24028.6
P47897	Glutamine--tRNA ligase	QARS1	21	12	18	12	775	87.7	7.15	46.77	64.264	-0.02	0.947838	1	0.68	3.77746e-06	4.00261e-05	0.17	0.351933	0.515734	0.2	0.209157	1	0.12	0.425619	1	5.61	8.21	2.64	2.47	7.59	2.26	746012	823991	752013	685989	743315	808353	1.1796e+06	1.24255e+06	1.20224e+06	829519	844201	870878	1.00742e+06	967057	867671	914623	947932
Q5T6V5	Queuosine 5'-phosphate N-glycosylase/hydrolase	QNG1	14	3	3	3	341	39	5.88	2.49	8.93	-0.03	0.998368	1	1.04	0.170201	0.28805	0.82	0.499788	0.693813	-0.69	0.580743	1	-0.6	0.198287	1	55.01	31.11	11.66	5.86	12.89	36.88	48831.4	95812.4	33157.3	47902.3	35692.2	66614.7	97047.3	100629	119998	90680	80635.6	85989.1	64247.7	53420	50539.3	56746.9	27239.7
Q2TAL8	Transcriptional regulator QRICH1	QRICH1	1	1	3	1	776	86.4	5.87	0	1.73	6.64			6.64			6.64			0.79	0.825535	1	0.99				64.72	19.42	35.52	35.31		0	0	0	0	13416.6	4991.94	9486.89	12158.4	8378.27	5324.47	5466.87	9569.26	0	7345.94	12235.8	0	10840.1
Q9H974	Queuine tRNA-ribosyltransferase accessory subunit 2	QTRT2	11	3	5	3	415	46.7	6.81	9.2	14.566	-0.05	0.947821	1	0.83	0.00603736	0.0165772	0.32	0.851652	1	-0.04	1	1	0.08	0.942998	1	19.64	5.43	10.75	10.23	10.41	19.36	154707	109904	113949	110275	109734	120677	186998	230902	202702	141864	156225	127231	157190	128435	137624	131124	190857
P61026	Ras-related protein Rab-10	RAB10	56	9	18	7	200	22.5	8.38	46.11	52.917	0.05	0.575566	0.75546	0.51	4.51942e-07	7.41044e-06	0.24	0.000751411	0.00233287	-0.13	0.128016	1	-0.11	0.188834	1	5.38	1.75	6.01	1.64	3.8	2.04	1.75242e+06	1.6985e+06	1.57642e+06	1.79891e+06	1.75504e+06	1.73939e+06	2.34128e+06	2.62952e+06	2.42629e+06	1.98873e+06	2.05393e+06	2.0118e+06	1.92489e+06	1.83802e+06	1.7857e+06	1.82578e+06	1.90184e+06
Q92928	Putative Ras-related protein Rab-1C	RAB1C	23	4	9	2	201	22	5.43	20.58	16.698	0.04	0.994643	1	0.81	7.01145e-06	6.79899e-05	0.42	0.00281252	0.00736218	0.09	0.955174	1	-0.01	0.998069	1	11.94	2.65	5.52	5.72	4.74	10.2	247675	277123	217983	255455	260481	247116	470791	424400	434243	358846	321805	330973	351193	373168	340090	363343	329248
Q9UL25	Ras-related protein Rab-21	RAB21	16	4	7	4	225	24.3	7.94	17.31	20.044	0.14	0.996797	1	0.85	0.0384017	0.0808458	0.47	0.338783	0.500212	-0.13	0.97578	1	-0.33	0.658612	1	31.37	6.32	21.92	7.31	4.91	3.54	306703	216642	164511	220467	250055	238945	390240	274195	427014	315982	300127	273153	273738	253656	278475	239550	233030
P51157	Ras-related protein Rab-28	RAB28	4	1	1	1	221	24.8	5.97	0	2.983	6.64			6.64			6.64			-0.34	0.994099	1	-0.38	0.999947	1		8.35	22.35	45.21	3.79	38.16	0	0	0	0	6929.52	6156.68	10338.2	13924.3	9141.02	9633.6	4902.79	13254.9	7400.32	0	7808.01	6171.83	7421.31
P61019	Ras-related protein Rab-2A	RAB2A	39	7	9	7	212	23.5	6.54	22.51	30.017	-0.01	0.624748	0.810393	0.41	0.00357044	0.0107382	0.17	0.690642	0.900985	0.01	0.999899	1	-0.05	0.839531	1	10.88	1.78	1.76	6.17	3.07	3.07	715523	855021	708535	711009	715132	691616	949810	951635	922016	802832	860731	761495	810437	771544	816975	783704	776652
Q15286	Ras-related protein Rab-35	RAB35	27	4	8	2	201	23	8.29	19.71	17.009	-0.12	0.950254	1	0.56	0.603131	0.819116	-0.13	0.942708	1	0.41	0.591	1	0.47	0.651134	1	23.51	21.06	24.89	20.76	19.21	25.49	62760.7	95403	67336.1	51684.8	62115.5	78458.8	99009.2	77524.9	127860	77886.5	61467.8	51723.7	81523.2	104028	71906.1	63435	106806
Q15042	Rab3 GTPase-activating protein catalytic subunit	RAB3GAP1	2	1	1	1	981	110.5	5.55	2.47	4.292	6.64			6.64			6.64			0.09	0.989624	1	-0.15	0.999969	1		12	20.86	26.83	25.29	41.02	0	0	0	19784.3	17168.6	21864.3	16845.4	15464.9	22668.5	24646.8	14468.3	23662.9	27707.7	16554.3	25248.7	21326.6	13468.4
P20338	Ras-related protein Rab-4A	RAB4A	12	2	4	1	218	24.4	6.07	11.36	13.056	-0.92	0.0152219	0.0317124	0.15	0.894953	1	-0.61	0.316387	0.471052	0.01	1	1	-0.1	0.881319	1	16.98	19.74	12.14	17.83	10.65	26.34	102745	74308.6	99994.4	56815.9	38309.5	52767.8	110657	119550	93747.4	65698.8	54274.2	77782.9	66281.5	71948.4	58090.4	68678	39940.1
P51148	Ras-related protein Rab-5C	RAB5C	10	2	4	2	216	23.5	8.41	7.46	9.642	-0.21	0.905634	1	1.28	0.000150127	0.000798015	0.69	0.0759095	0.13772	0.09	0.921713	1	0.43	0.301468	1	3.9	0.99	39.67	10.77	17.85	13.89	291610	306811	284302	251060	255915	252355	649095	1.28128e+06	708849	416346	471828	517053	475314	654697	500902	634382	571205
P20340	Ras-related protein Rab-6A	RAB6A	31	6	9	2	208	23.6	5.54	21.02	22.408	0.02	0.727378	0.911358	0.72	2.98991e-07	5.03564e-06	0.36	0.000139051	0.000543315	-0.02	0.999878	1	-0.13	0.168072	0.991829	8.53	5.77	5.24	0.29	1.2	2.44	437719	513784	504132	509660	543479	484576	831726	833523	759274	644831	642166	645756	634815	632969	647046	588223	588439
Q9NRW1	Ras-related protein Rab-6B	RAB6B	25	4	7	1	208	23.4	5.53	15.27	11.861	6.64			6.64			6.64			0.17	0.99965	1	-0.04	0.991919	1		44.99	50.76	24.39	32.25	26.88	0	0	0	6337.43	8324.66	14784.4	20362.3	6947.84	12522.4	13942.6	13530.6	20479.1	23331.1	15736.8	12531.9	18142.1	10621.5
Q53S08	Ras-related protein Rab-6D	RAB6D	15	3	4	1	254	28.2	6.74	8	9.484	-1.13	0.00503142	0.0120153	-0.37	0.859376	1	-0.91	0.028043	0.0566517	0.14	0.998326	1	-0.24	0.998736	1	20.3	14.35	10.33	21.6	15.97	26.1	93091.9	80949.3	61494.1	33237.1	36882.6	43971.2	62689.2	60439.9	73099.3	55260.8	43045.3	36146.8	47377	54815.2	39711.8	55401.3	35888.8
P51149	Ras-related protein Rab-7a	RAB7A	5	1	1	1	207	23.5	6.7	2.68	1.679	0.32	0.996868	1	0.95	0.040136	0.0833996	0.63	0.259349	0.399723	-0.14	1	1	0.84	0.0933207	0.718497	23.48	23.07	12.24	10.15	43.6	11.57	45314.9	37794.7	59798.3	38423.2	56488.2	61135.4	81900.7	87630.2	103397	70253.6	66950.4	81062.4	63799.1	52623.8	115884	126159	143666
P61006	Ras-related protein Rab-8A	RAB8A	14	3	9	1	207	23.7	9.07	20.49	14.004	6.64			6.64			6.64			0.48	0.0115025	0.238587	0.3	0.0813371	0.646433			13.92	1.81	7.52	4.21	0	0	0	5746.27	0	0	1.55113e+06	1.2275e+06	1.23033e+06	667773	675678	652019	931159	948325	823396	846311	824008
Q92696	Geranylgeranyl transferase type-2 subunit alpha	RABGGTA	16	6	9	6	567	65	5.67	11.81	27.173	0.77	0.0480675	0.0864135	0.89	0.0224701	0.0516554	1.02	0.00825972	0.0187294	0.17	0.999893	1	-0.05	0.977803	1	46.42	6.25	0.56	10.13	9.7	22.23	25180.1	53511.1	71135.2	91496.3	84772.7	96046.4	99395.4	99805.5	98702.1	125186	108494	103431	122354	104626	125926	117249	104887
P60763	Ras-related C3 botulinum toxin substrate 3	RAC3	5	1	2	1	192	21.4	8.15	3.43	2.308	-0.54	0.000715791	0.00223249	-0.07	0.999948	1	-0.49	0.000805276	0.00247136	0.02	0.798585	1	0.33	0.0195302	0.256627	4.19	6.12	5.49	12.27	9.03	3.75	125728	121434	115642	83290.3	89723	79530.8	115621	127131	115896	94400.6	86571.6	73769.5	87905.8	85581	100905	109027	102650
P63244	Small ribosomal subunit protein RACK1	RACK1	40	11	20	11	317	35.1	7.69	52.36	56.367	-0.42	4.63017e-05	0.000199684	0.27	0.011359	0.02832	-0.15	0.0286373	0.057418	0.13	0.368865	1	0.13	0.22836	1	7.7	4.07	5.28	0.6	5.35	3.1	1.87426e+06	2.13935e+06	1.88067e+06	1.4087e+06	1.50244e+06	1.39526e+06	2.2745e+06	2.22471e+06	2.45712e+06	1.68741e+06	1.70739e+06	1.69357e+06	1.92975e+06	1.85722e+06	1.73504e+06	1.81476e+06	1.92826e+06
O60216	Double-strand-break repair protein rad21 homolog	RAD21	5	3	6	3	631	71.6	4.65	2.38	5.321	-0.38	0.649251	0.834378	0.92	0.0548145	0.109492	0.78	0.234822	0.365228	-0.1	0.993308	1	-0.14	0.999962	1	7.04	26.62	29.78	2.58	31.98	27.52	27164.5	24589.8	0	13207.9	22926.2	19849.5	45929.4	48785.4	76733.4	46043.9	43799.5	44442.1	28316.6	54912.7	41503.7	57784.8	40240.9
Q92878	DNA repair protein RAD50	RAD50	7	7	11	7	1312	153.8	6.89	30.29	43.155	-0.35	0.00146903	0.00418975	0.67	1.20047e-07	2.59561e-06	0.18	0.0183956	0.0387251	-0.02	0.999817	1	-0.04	0.999784	1	5.68	2.96	3.99	3.74	2.97	5.77	615943	678690	682605	532469	560101	532138	1.08084e+06	1.11566e+06	1.03034e+06	767007	780909	726325	756777	747213	790400	797846	744866
Q06609	DNA repair protein RAD51 homolog 1	RAD51	4	1	1	1	339	36.9	5.6	2.57	5.034	-0.12	0.997594	1	0.52	0.152206	0.262707	-0.01	0.999998	1	0.14	0.978	1	0.28	0.896444	1	9.64	7.88	20.97	26.6	10.63	16.82	24580	0	21443	23363.7	20048.7	21101.7	29767.8	43973.6	32941.6	18083.6	30659.6	22859.3	25203.2	28820.3	23435.3	22389.2	31498.5
O43502	DNA repair protein RAD51 homolog 3	RAD51C	6	1	2	1	376	42.2	6.74	0	2.224	6.64			6.64			6.64			-0.46	0.560205	1	0	0.999998	1			50.99	20.12	11.14	17.87	0	0	0	0	0	7733.85	10202.7	17371.6	6070.16	15319.5	15193.4	21270.5	10792.1	13222.7	11175.7	15214.6	20509.4
Q6NSI4	RPA-related protein RADX	RADX	2	1	2	1	855	97.5	8.41	0	2.928	6.64			6.64			6.64			-0.34			1.5				21.83	19.64	24.1			0	0	0	7697.6	0	5638.6	0	7712.8	10200.1	9413.17	6672.27	0	6262.29	0	0	22428.6	0
Q86X10	Ral GTPase-activating protein subunit beta	RALGAPB	1	1	1	1	1494	166.7	6.79	0	4.671				6.64			6.64			0.73			-6.64					43.82	10.04			0	0	0	0	0	0	0	19631.8	10343.4	4602.78	0	3992.77	0	7125.6	0	0	0
Q9UKM9	RNA-binding protein Raly	RALY	19	6	13	6	306	32.4	9.17	31.92	32.346	-0.49	0.000810052	0.00248768	0.19	0.0223755	0.0515119	-0.38	0.00661395	0.0152454	-0.06	0.909549	1	-0.1	0.782786	1	11.76	2.56	4	1.78	2.55	3.05	2.59711e+06	2.6664e+06	2.13331e+06	1.84898e+06	1.92735e+06	1.84032e+06	2.96348e+06	2.79805e+06	3.02468e+06	2.00165e+06	2.0171e+06	1.94953e+06	1.91933e+06	1.84526e+06	1.93625e+06	1.86772e+06	1.93532e+06
Q86SE5	RNA-binding Raly-like protein	RALYL	4	1	1	1	291	32.3	7.93	3.17	6.709	-0.53	0.0273678	0.0529485	0.07	0.999911	1	-0.44	0.064942	0.119515	-0.16	0.972871	1	0.3	0.58748	1	28.4	6.56	7.74	2.58	9.06	6.48	149149	107695	85318.4	70046	79873.2	74755.1	113189	105483	123071	80805.2	79441.3	76789.4	67849.3	80632.6	71176.3	97637	87196.2
P62826	GTP-binding nuclear protein Ran	RAN	37	8	24	8	216	24.4	7.49	75.32	67.518	0.54	2.145e-06	1.41235e-05	0.6	1.26051e-06	1.6446e-05	0.7	1.21106e-07	1.3473e-06	0.12	0.500325	1	0.04	0.772704	1	6.55	2.18	4.16	1.36	3.79	4.26	3.19455e+06	2.87263e+06	2.84442e+06	4.18911e+06	4.31897e+06	4.141e+06	4.35953e+06	4.42852e+06	4.09068e+06	4.74374e+06	4.66132e+06	4.61899e+06	5.05836e+06	5.0842e+06	4.74627e+06	5.12445e+06	4.75032e+06
P49792	E3 SUMO-protein ligase RanBP2	RANBP2	6	11	17	11	3224	358	6.2	37.74	48.101	1.08	6.94391e-06	3.92589e-05	1.84	7.94552e-09	2.95647e-07	1.51	9.38341e-08	1.1388e-06	-0.24	0.219431	1	-0.23	0.22217	1	19.69	4.24	3.59	1.75	3.21	4.84	270927	385537	287434	609361	617941	570323	1.08449e+06	1.01338e+06	1.02854e+06	803223	831687	820082	670288	714739	692544	657201	698948
Q9H6Z4	Ran-binding protein 3	RANBP3	3	2	3	2	567	60.2	4.78	3.94	2.955	-0.15	0.997187	1	0.87	1.8764e-05	0.000146451	0.03	0.577924	0.779978	0.11	0.991698	1	0.21	0.75451	1	12.48	5.86	6.94	6.96	9.37	9.45	156688	195945	196594	186800	166124	176352	356963	359187	316750	222292	200063	195511	234192	216597	194007	231970	246695
Q96S59	Ran-binding protein 9	RANBP9	3	1	1	1	729	77.8	6.79	2.98	6.6	-2.67			-1.19			-1.89			0.09	0.973394	1	-0.26	0.999385	1		21.26	58.28	9.03	24.04	21.1	0	45360.6	0	7108.45	7837.81	5095.87	12507.7	39600.6	19945	13069.2	10908.5	12231.5	18845.7	13045.8	12401.5	9540.02	10241.3
P46060	Ran GTPase-activating protein 1	RANGAP1	2	1	1	1	587	63.5	4.68	2.55	5.689	-0.08	0.999983	1	1.02	0.0937372	0.176447	0.29	0.809241	1	0.42	0.850475	1	0.3	0.988675	1	39.58	6.08	18.38	12.16	13.35	36.14	34976.1	0	19680.8	24748.9	24306.4	27176	57943.8	40045.1	53063.1	32110.4	31680.6	39107.1	48363.2	42854.1	36960.8	25867.3	54818.3
P61224	Ras-related protein Rap-1b	RAP1B	7	1	2	1	184	20.8	5.78	3.82	3.865	-1.07	0.000120919	0.000454154	-0.58	0.0738201	0.14282	-0.81	0.00170258	0.00468643	-0.03	1	1	0.09	0.871846	1	16.82	5.08	11.06	5.58	10.15	10.95	131093	174868	181301	83444.2	81756.4	89946.4	116889	137899	112589	99583.1	105519	94381	111493	91798.9	97233.1	123943	100841
P61225	Ras-related protein Rap-2b	RAP2B	13	2	6	1	183	20.5	4.81	0	4.218	0.12	0.78708	0.965409	0.8	0.0160789	0.0382262	0.49	0.105484	0.180457	-0.16	0.950561	1	-0.29	0.52342	1	3.95	19.99	22.59	4.76	3.88	1.84	82385.6	88527.7	83154.7	120656	83697.1	90575	144916	98372.1	154272	116513	120321	109482	109945	102054	104116	95080.1	97641.4
Q9Y3L5	Ras-related protein Rap-2c	RAP2C	21	3	3	2	183	20.7	4.94	4.36	9.495	-0.15	0.998232	1	0.49	0.000737329	0.00289149	0.11	0.552989	0.752028	0.07	0.999964	1	-0.01	0.999888	1	7.14	7.99	19.91	4.53	2.97	8.12	236113	266644	269044	235936	239581	272083	364261	513259	374884	286207	287106	309756	306207	288850	300552	268134	285624
Q70E73	Ras-associated and pleckstrin homology domains-containing protein 1	RAPH1	1	1	1	1	1250	135.2	8.85	2.55	5.345	-1.04	0.489648	0.66057	-0.34	0.987343	1	-0.9	0.700232	0.911964	0.53	0.992047	1	0.73	0.96123	1	13.67	45.99	64.91	27.54	19.43	40	0	26991.3	22232.8	8522.95	0	16738.7	0	11747.1	31677.4	12048.8	13144.7	19665.8	20236.6	13759.2	18954.7	21831.1	11299.1
P54136	Arginine--tRNA ligase, cytoplasmic	RARS1	12	6	11	6	660	75.3	6.68	12.65	18.479	-0.21	0.996165	1	0.69	0.00745394	0.0197129	0.53	0.0591457	0.109539	-0.03	0.998541	1	-0.03	0.999547	1	27.72	10.24	9.43	13.47	8.14	5.61	226820	155173	276127	196080	185025	225100	405722	336136	367122	357989	326759	272966	364457	320559	314932	320402	317441
P20936	Ras GTPase-activating protein 1	RASA1	2	1	1	1	1047	116.3	6.54	0	3.67	6.64			6.64			6.64			0.07	1	1	0.18	0.981538	1		12.29	10.85	27.08	10.14	1.83	0	0	0	15823.6	18003.8	14085.2	26840.2	28338.4	22876.1	14759.5	17685.1	24805.4	16968	20747.6	18512.1	20146.7	19458.1
Q15283	Ras GTPase-activating protein 2	RASA2	2	1	2	1	850	96.6	7.2	0	4.954	6.64			6.64			6.64			-0.01	0.921424	1	0.27	0.999972	1		47.6	60.36	16.32	43.88	17.98	0	0	0	8915.83	9123.59	19271.2	21994.8	11364.7	6348.79	20206.4	15345.6	15457.6	15385.8	7093.12	18865	20232.4	18644.7
P06400	Retinoblastoma-associated protein	RB1	1	1	1	1	928	106.1	7.94	0	1.601							6.64			-6.64			-6.64						30.86			0	0	0	0	0	0	0	0	0	6555.1	4206.88	0	0	0	0	0	0
Q09028	Histone-binding protein RBBP4	RBBP4	8	3	4	1	425	47.6	4.89	5.4	9.637	-0.93	0.00426776	0.0103775	-0.27	1	1	-0.77	0.00727117	0.0166883	-0.09	0.999999	1	0.09	0.954025	1	12.22	11.11	31.97	7.8	6.46	6.46	243552	311507	283077	148080	143635	175584	234156	389248	229544	166138	147443	171432	156321	151571	171326	191170	176862
[truncated: 499 more rows]
[truncated: 1 more columns]
