# Supplementary material for: Chemical tools to define and manipulate interferon-inducible Ubl protease USP18
Source: Nat Commun. 2025 Jan 22;16:957. doi: 10.1038/s41467-025-56336-5 (PMC11754618; doi:10.1038/s41467-025-56336-5)
Supplement: Supplementary file 5 — Supplementary Data 3 [file 41467_2025_56336_MOESM5_ESM.xlsx]

## Sheet: Data S3
Supplementary Data 3. Competitive ABPP in HEK293T cell lysates with WP1130 and Biotin-Ub-PA probe
HEK lysate treated with DUB Inhibitor and UB probe- Proteins w/Quan in Any 2+ Samples -- Log2FC > 1, pvalue < 0.05 - (TMT)												(WP1130) / (DMSO)			% CV
Accession	Description	Gene	Coverage [%]	# Peptides	# PSMs	# Unique Peptides	# AAs	MW [kDa]	calc. pI	Score Sequest HT: Sequest HT	Sum PEP Score	Log2FC	p-value	Adj. p-value	DMSO	WP1130	DMSO_1	DMSO_2	DMSO_3	WP1130_1	WP1130_2	WP1130_3
O94782	Ubiquitin carboxyl-terminal hydrolase 1 OS=Homo sapiens OX=9606 GN=USP1 PE=1 SV=1	USP1	45	29	70	29	785	88.2	5.45	121.33	189.992	-1.68	3.17339e-06	0.00128069	7.78	9.35	4.91878e+06	5.62192e+06	5.66927e+06	1.57995e+06	1.75926e+06	1.90643e+06
Q14694	Ubiquitin carboxyl-terminal hydrolase 10 OS=Homo sapiens OX=9606 GN=USP10 PE=1 SV=2	USP10	29	18	39	18	798	87.1	5.31	79.44	110.418	-0.62	3.32929e-05	0.00855023	6.33	7.63	2.86165e+06	3.24797e+06	3.08421e+06	2.02114e+06	2.00777e+06	1.75967e+06
P51784	Ubiquitin carboxyl-terminal hydrolase 11 OS=Homo sapiens OX=9606 GN=USP11 PE=1 SV=3	USP11	65	49	173	47	963	109.7	5.45	366.75	469.377	-0.01	0.999902	1	10.21	3.18	9.72727e+06	1.09733e+07	1.19444e+07	1.05241e+07	1.12148e+07	1.09137e+07
O75317	Ubiquitin carboxyl-terminal hydrolase 12 OS=Homo sapiens OX=9606 GN=USP12 PE=1 SV=2	USP12	29	10	25	3	370	42.8	6.6	49.08	61.442	0.04	0.662948	1	8.78	7.31	301265	358624	339929	391129	349495	342243
P54578	Ubiquitin carboxyl-terminal hydrolase 14 OS=Homo sapiens OX=9606 GN=USP14 PE=1 SV=3	USP14	69	35	290	35	494	56	5.3	462.27	372.089	-0.21	0.186288	1	6.35	2.95	3.4572e+07	3.86864e+07	3.86627e+07	3.42152e+07	3.34936e+07	3.22728e+07
Q9Y4E8	Ubiquitin carboxyl-terminal hydrolase 15 OS=Homo sapiens OX=9606 GN=USP15 PE=1 SV=3	USP15	68	59	356	57	981	112.3	5.22	749.42	555.948	0.16	0.248463	1	11.42	8.8	2.62685e+07	3.02717e+07	3.30503e+07	3.18846e+07	3.39263e+07	3.7865e+07
Q9Y5T5	Ubiquitin carboxyl-terminal hydrolase 16 OS=Homo sapiens OX=9606 GN=USP16 PE=1 SV=1	USP16	47	34	120	34	823	93.5	6.93	309.87	287.896	0.07	0.336569	1	5.12	11.9	1.56662e+07	1.73037e+07	1.68863e+07	1.77652e+07	1.73683e+07	2.14386e+07
O94966	Ubiquitin carboxyl-terminal hydrolase 19 OS=Homo sapiens OX=9606 GN=USP19 PE=1 SV=2	USP19	66	61	284	61	1318	145.6	6.28	642.58	618.15	0.11	0.3257	1	9.12	8.82	2.1652e+07	2.44869e+07	2.5967e+07	2.56369e+07	2.63547e+07	3.01328e+07
O75604	Ubiquitin carboxyl-terminal hydrolase 2 OS=Homo sapiens OX=9606 GN=USP2 PE=1 SV=2	USP2	11	5	7	5	605	68	8.97	11.25	21.178	0.03	0.795348	1	5.46	5.92	364383	381172	406036	389235	389226	430544
Q9Y2K6	Ubiquitin carboxyl-terminal hydrolase 20 OS=Homo sapiens OX=9606 GN=USP20 PE=1 SV=2	USP20	32	23	72	23	914	101.9	6.11	168.54	171.651	-0.22	0.295356	1	2.93	7.98	4.50058e+06	4.74767e+06	4.72395e+06	4.04942e+06	3.78798e+06	4.4368e+06
Q9UK80	Ubiquitin carboxyl-terminal hydrolase 21 OS=Homo sapiens OX=9606 GN=USP21 PE=1 SV=1	USP21	19	7	13	7	565	62.6	9.86	16.25	36.452	-0.15	0.528356	1	5.95	13.54	337126	348795	378083	314322	265625	349131
Q9UPT9	Ubiquitin carboxyl-terminal hydrolase 22 OS=Homo sapiens OX=9606 GN=USP22 PE=1 SV=2	USP22	22	9	22	9	525	59.9	8.05	43.34	45.883	-0.02	0.977649	1	7.68	4.28	1.6955e+06	1.96593e+06	1.90863e+06	1.97084e+06	1.8814e+06	1.80966e+06
Q9UPU5	Ubiquitin carboxyl-terminal hydrolase 24 OS=Homo sapiens OX=9606 GN=USP24 PE=1 SV=3	USP24	45	83	251	83	2620	294.2	6.14	468.96	586.138	-1.35	1.32082e-06	0.000746264	5.07	7.64	2.12548e+07	2.34814e+07	2.27956e+07	8.95418e+06	9.24665e+06	7.97382e+06
Q9UHP3	Ubiquitin carboxyl-terminal hydrolase 25 OS=Homo sapiens OX=9606 GN=USP25 PE=1 SV=4	USP25	36	29	63	29	1055	122.1	5.34	110.02	168.011	-0.06	0.980481	1	6.64	5.13	3.18136e+06	3.61313e+06	3.52721e+06	3.53851e+06	3.39019e+06	3.19333e+06
Q96RU2	Ubiquitin carboxyl-terminal hydrolase 28 OS=Homo sapiens OX=9606 GN=USP28 PE=1 SV=1	USP28	68	55	146	55	1077	122.4	5.2	284.98	357.417	-0.01	0.975191	1	8.5	3.64	8.14833e+06	9.25962e+06	9.61715e+06	8.83369e+06	9.22526e+06	9.49971e+06
Q9HBJ7	Ubiquitin carboxyl-terminal hydrolase 29 OS=Homo sapiens OX=9606 GN=USP29 PE=2 SV=1	USP29	1	1	4	1	922	104.1	5.91	0	2.06	-0.64	0.0051183	0.31074	10.3	6.32	488135	474643	571887	331378	291948	313292
Q9Y6I4	Ubiquitin carboxyl-terminal hydrolase 3 OS=Homo sapiens OX=9606 GN=USP3 PE=1 SV=2	USP3	12	5	7	5	520	58.9	8.18	4.39	15.605	-1.89	1.72741e-06	0.000813321	7.32	12.27	356092	410044	398627	109604	107620	87127.7
Q70CQ4	Ubiquitin carboxyl-terminal hydrolase 31 OS=Homo sapiens OX=9606 GN=USP31 PE=2 SV=2	USP31	2	2	3	2	1352	146.6	9.22	9.49	13.163	-0.39	0.328465	1	14.71	14.01	97883	92235.3	73231.2	80628.6	70531.3	60829.7
Q8NFA0	Ubiquitin carboxyl-terminal hydrolase 32 OS=Homo sapiens OX=9606 GN=USP32 PE=1 SV=1	USP32	28	33	71	33	1604	181.5	6.44	158.35	191.087	-0.26	0.132998	1	5.83	6.97	3.58644e+06	3.93531e+06	4.00454e+06	3.29376e+06	3.2443e+06	3.6781e+06
Q8TEY7	Ubiquitin carboxyl-terminal hydrolase 33 OS=Homo sapiens OX=9606 GN=USP33 PE=1 SV=2	USP33	40	28	75	28	942	106.7	6.02	138.18	176.925	-1.59	1.25189e-05	0.00442072	13.32	6	3.81599e+06	4.55383e+06	4.98945e+06	1.41097e+06	1.50765e+06	1.59126e+06
Q70CQ2	Ubiquitin carboxyl-terminal hydrolase 34 OS=Homo sapiens OX=9606 GN=USP34 PE=1 SV=2	USP34	14	36	51	36	3546	404	5.82	77.4	168.17	-1	6.19474e-08	4.37504e-05	2.63	2.63	3.90527e+06	4.11028e+06	4.05323e+06	2.12079e+06	2.02824e+06	2.02586e+06
Q9P2H5	Ubiquitin carboxyl-terminal hydrolase 35 OS=Homo sapiens OX=9606 GN=USP35 PE=1 SV=3	USP35	15	12	17	11	1018	113.3	5.57	13.68	53.427	0.14	0.764653	1	10.67	6.83	459736	496921	566468	497171	548556	568406
Q9P275	Ubiquitin carboxyl-terminal hydrolase 36 OS=Homo sapiens OX=9606 GN=USP36 PE=1 SV=4	USP36	19	18	37	18	1123	122.8	9.7	88.52	100.091	-1.19	2.14612e-05	0.0060628	6.36	6.84	3.60749e+06	3.95852e+06	4.0835e+06	1.71778e+06	1.73436e+06	1.93831e+06
Q86T82	Ubiquitin carboxyl-terminal hydrolase 37 OS=Homo sapiens OX=9606 GN=USP37 PE=1 SV=2	USP37	34	27	57	27	979	110.1	6.2	84.62	145.616	-0.6	9.59539e-05	0.016617	6.08	5.02	3.18121e+06	3.54564e+06	3.53681e+06	2.34046e+06	2.50295e+06	2.27094e+06
Q8NB14	Ubiquitin carboxyl-terminal hydrolase 38 OS=Homo sapiens OX=9606 GN=USP38 PE=1 SV=2	USP38	40	37	98	36	1042	116.5	6.21	175.78	227.304	0.12	0.407371	1	10.11	9.16	4.58287e+06	5.05941e+06	5.61027e+06	5.2039e+06	5.48526e+06	6.20428e+06
Q53GS9	U4/U6.U5 tri-snRNP-associated protein 2 OS=Homo sapiens OX=9606 GN=USP39 PE=1 SV=2	USP39	18	6	12	6	565	65.3	8.91	19.3	27.984	0.34	0.109883	1	14.44	6.64	430282	482578	571651	620224	611510	548085
Q13107	Ubiquitin carboxyl-terminal hydrolase 4 OS=Homo sapiens OX=9606 GN=USP4 PE=1 SV=3	USP4	66	47	168	44	963	108.5	5.71	363.2	409.584	0.03	0.316074	1	5.46	10.41	1.48203e+07	1.63904e+07	1.62302e+07	1.64378e+07	1.65838e+07	1.96766e+07
Q9NVE5	Ubiquitin carboxyl-terminal hydrolase 40 OS=Homo sapiens OX=9606 GN=USP40 PE=1 SV=3	USP40	27	24	47	24	1235	140	5.67	82.2	127.06	-0.01	0.763118	1	6.61	9.56	2.65619e+06	2.91463e+06	3.02561e+06	2.89816e+06	2.86169e+06	3.38377e+06
Q9H9J4	Ubiquitin carboxyl-terminal hydrolase 42 OS=Homo sapiens OX=9606 GN=USP42 PE=1 SV=3	USP42	9	8	19	8	1324	145.3	8.63	41.34	53.816	-1.01	3.87488e-05	0.00912212	8.51	8.56	1.52189e+06	1.77208e+06	1.76953e+06	813774	881029	965198
Q70EL2	Ubiquitin carboxyl-terminal hydrolase 45 OS=Homo sapiens OX=9606 GN=USP45 PE=1 SV=3	USP45	10	6	9	6	814	91.7	8.02	16.73	35.682	0.06	0.99219	1	3.4	9.65	219554	206368	218440	195046	234909	227224
P62068	Ubiquitin carboxyl-terminal hydrolase 46 OS=Homo sapiens OX=9606 GN=USP46 PE=1 SV=1	USP46	49	15	48	8	366	42.4	6.83	65.86	91.639	-0.01	0.662391	1	8.11	8.75	2.16251e+06	2.2626e+06	2.52622e+06	1.95356e+06	2.30612e+06	2.25264e+06
Q96K76	Ubiquitin carboxyl-terminal hydrolase 47 OS=Homo sapiens OX=9606 GN=USP47 PE=1 SV=3	USP47	44	52	165	52	1375	157.2	5.08	285.23	331.921	0.08	0.362537	1	8.36	4.97	1.09864e+07	1.25648e+07	1.2883e+07	1.32602e+07	1.28677e+07	1.41687e+07
Q86UV5	Ubiquitin carboxyl-terminal hydrolase 48 OS=Homo sapiens OX=9606 GN=USP48 PE=1 SV=1	USP48	50	41	118	41	1035	119	6.05	214.58	255.51	0.08	0.989881	1	6.24	12.73	6.72733e+06	7.41846e+06	7.57607e+06	8.09748e+06	7.82652e+06	6.343e+06
P45974	Ubiquitin carboxyl-terminal hydrolase 5 OS=Homo sapiens OX=9606 GN=USP5 PE=1 SV=2	USP5	59	53	512	53	858	95.7	5.03	1040.69	559.58	0.08	0.464304	1	6.91	17.66	7.78653e+07	8.17265e+07	8.91346e+07	8.43444e+07	8.61501e+07	1.14239e+08
Q93009	Ubiquitin carboxyl-terminal hydrolase 7 OS=Homo sapiens OX=9606 GN=USP7 PE=1 SV=2	USP7	80	80	593	80	1102	128.2	5.55	1252.2	834.198	0	0.602103	1	9.25	6.84	7.6332e+07	8.83869e+07	9.11819e+07	8.8394e+07	8.82356e+07	9.92149e+07
P40818	Ubiquitin carboxyl-terminal hydrolase 8 OS=Homo sapiens OX=9606 GN=USP8 PE=1 SV=1	USP8	51	52	130	52	1118	127.4	8.51	272.92	318.026	0.04	0.410829	1	6.71	14.75	1.63873e+07	1.84442e+07	1.84563e+07	1.89828e+07	1.80616e+07	2.36252e+07
Q93008	Probable ubiquitin carboxyl-terminal hydrolase FAF-X OS=Homo sapiens OX=9606 GN=USP9X PE=1 SV=4	USP9X	55	122	487	68	2554	290.3	5.8	1053.09	1111.99	-1.83	3.80517e-08	3.58321e-05	7.62	4.86	5.21282e+07	5.92729e+07	6.00175e+07	1.55522e+07	1.70874e+07	1.67105e+07
O00507	Probable ubiquitin carboxyl-terminal hydrolase FAF-Y OS=Homo sapiens OX=9606 GN=USP9Y PE=2 SV=2	USP9Y	22	55	179	1	2555	290.9	5.86	323.15	360.647	-0.95	0.22054	1	33.93	43.87	17392.6	17738.2	30399.1	9212.45	18498.6	9126.47
Q9NQC7	Ubiquitin carboxyl-terminal hydrolase CYLD OS=Homo sapiens OX=9606 GN=CYLD PE=1 SV=1	CYLD	10	9	12	9	956	107.2	5.59	22.77	40.763	-0.39	0.00246989	0.255121	8.77	2.37	559977	642819	662807	491977	499987	477105
P09936	Ubiquitin carboxyl-terminal hydrolase isozyme L1 OS=Homo sapiens OX=9606 GN=UCHL1 PE=1 SV=2	UCHL1	83	16	235	16	223	24.8	5.48	431.45	186.063	-0.07	0.738546	1	6.87	11.27	2.44973e+07	2.78647e+07	2.74074e+07	2.61484e+07	2.69074e+07	2.17092e+07
P15374	Ubiquitin carboxyl-terminal hydrolase isozyme L3 OS=Homo sapiens OX=9606 GN=UCHL3 PE=1 SV=1	UCHL3	69	14	363	14	230	26.2	4.92	582.95	235.087	0.15	0.181923	1	3.64	12.33	7.24373e+07	7.65792e+07	7.15809e+07	7.81383e+07	8.05937e+07	9.7476e+07
Q9Y5K5	Ubiquitin carboxyl-terminal hydrolase isozyme L5 OS=Homo sapiens OX=9606 GN=UCHL5 PE=1 SV=3	UCHL5	64	22	124	22	329	37.6	5.33	286.57	215.552	-0.1	0.835075	1	7.95	7.08	1.67624e+07	1.88337e+07	1.95854e+07	1.75876e+07	1.89404e+07	1.64415e+07
Q92560	Ubiquitin carboxyl-terminal hydrolase BAP1 OS=Homo sapiens OX=9606 GN=BAP1 PE=1 SV=2	BAP1	50	25	89	25	729	80.3	6.84	211.11	199.986	-0.13	0.998315	1	5.59	11.71	4.39056e+06	4.8958e+06	4.76051e+06	4.34282e+06	4.3296e+06	5.27907e+06
Q96FW1	Ubiquitin thioesterase OTUB1 OS=Homo sapiens OX=9606 GN=OTUB1 PE=1 SV=2	OTUB1	72	14	193	14	271	31.3	4.94	466.96	237.205	0.16	0.101329	1	9.63	2.66	2.83531e+07	3.28432e+07	3.42045e+07	3.65783e+07	3.77022e+07	3.57618e+07
Q96DC9	Ubiquitin thioesterase OTUB2 OS=Homo sapiens OX=9606 GN=OTUB2 PE=1 SV=2	OTUB2	47	11	19	11	234	27.2	6.23	32.2	51.447	0.08	0.758136	1	15.21	11.16	1.01375e+06	1.195e+06	1.37738e+06	1.18183e+06	1.26004e+06	1.46315e+06
Q5VV17	OTU domain-containing protein 1 OS=Homo sapiens OX=9606 GN=OTUD1 PE=1 SV=1	OTUD1	17	4	12	4	481	51	6.05	24.28	29.95	-0.13	0.798035	1	10.99	6.95	192331	211979	239298	210967	193288	184168
Q5T2D3	OTU domain-containing protein 3 OS=Homo sapiens OX=9606 GN=OTUD3 PE=1 SV=1	OTUD3	46	14	26	14	398	45.1	8.29	58.25	95.218	0.04	0.281805	1	4.95	9.32	1.7094e+06	1.88283e+06	1.83542e+06	1.8929e+06	1.88357e+06	2.21037e+06
Q01804	OTU domain-containing protein 4 OS=Homo sapiens OX=9606 GN=OTUD4 PE=1 SV=4	OTUD4	39	37	124	37	1114	124	6.71	294.21	328.204	-0.05	0.999931	1	4	3.75	7.43345e+06	7.99461e+06	7.95056e+06	7.70439e+06	7.57962e+06	8.13745e+06
Q96G74	OTU domain-containing protein 5 OS=Homo sapiens OX=9606 GN=OTUD5 PE=1 SV=1	OTUD5	20	9	11	9	571	60.6	6.54	20.29	37.524	0	0.947505	1	7.6	3.12	625651	632197	715316	660524	633254	621665
Q8N6M0	Deubiquitinase OTUD6B OS=Homo sapiens OX=9606 GN=OTUD6B PE=1 SV=1	OTUD6B	64	13	50	13	293	33.8	6.05	126.1	137.398	0.03	0.999558	1	6.91	8.41	8.34415e+06	9.30572e+06	9.51954e+06	9.6353e+06	9.49556e+06	8.24203e+06
Q8TE49	OTU domain-containing protein 7A OS=Homo sapiens OX=9606 GN=OTUD7A PE=1 SV=1	OTUD7A	5	4	19	2	926	100.6	8.4	25.98	33.058	0.2	0.370945	1	17.09	5.75	127664	180074	152389	172430	191489	175083
Q6GQQ9	OTU domain-containing protein 7B OS=Homo sapiens OX=9606 GN=OTUD7B PE=1 SV=1	OTUD7B	51	29	104	27	843	92.5	6.71	207.27	250.551	0.05	0.345074	1	6.28	11.48	5.45833e+06	5.97067e+06	6.17266e+06	6.16757e+06	6.09148e+06	7.433e+06
Q5VVQ6	Ubiquitin thioesterase OTU1 OS=Homo sapiens OX=9606 GN=YOD1 PE=1 SV=1	YOD1	60	16	77	16	348	38.3	6.11	163.33	155.701	0.09	0.98209	1	5.93	11.93	3.82475e+06	4.2161e+06	4.27053e+06	4.49325e+06	4.51829e+06	3.63477e+06
Q96JH7	Deubiquitinating protein VCPIP1 OS=Homo sapiens OX=9606 GN=VCPIP1 PE=1 SV=2	VCPIP1	58	58	157	58	1222	134.2	7.2	329.13	441.153	-0.11	0.550374	1	4.93	6.11	1.12294e+07	1.22634e+07	1.22269e+07	1.16628e+07	1.13046e+07	1.03505e+07
P54252	Ataxin-3 OS=Homo sapiens OX=9606 GN=ATXN3 PE=1 SV=5	ATXN3	4	1	2	1	361	41.2	4.78	2.14	3.797	0.05	0.842576	1	7.09	19.51	44459.6	49635.6	43624.1	46069.6	62301.4	44287.7
O00303	Eukaryotic translation initiation factor 3 subunit F OS=Homo sapiens OX=9606 GN=EIF3F PE=1 SV=1	EIF3F	24	6	11	6	357	37.5	5.45	17.6	29.859	-0.24	0.383803	1	7.44	8.63	217392	213865	189158	181581	195932	164778
O15372	Eukaryotic translation initiation factor 3 subunit H OS=Homo sapiens OX=9606 GN=EIF3H PE=1 SV=1	EIF3H	40	11	22	11	352	39.9	6.54	41.66	60.842	0.07	0.94176	1	13.95	9.95	1.42551e+06	1.69716e+06	1.88925e+06	1.78389e+06	1.88795e+06	1.54976e+06
P51665	26S proteasome non-ATPase regulatory subunit 7 OS=Homo sapiens OX=9606 GN=PSMD7 PE=1 SV=2	PSMD7	23	3	3	3	324	37	6.77	5.02	17.583	0	0.997896	1	28.79	32.38	43481.2	52068.9	75157.5	44828.1	81149.7	52090.4
O00487	26S proteasome non-ATPase regulatory subunit 14 OS=Homo sapiens OX=9606 GN=PSMD14 PE=1 SV=1	PSMD14	16	4	6	4	310	34.6	6.52	8.13	18.115	-0.13	0.847019	1	19.51	11.37	197951	228113	289271	243491	195949	208951
Q6P2Q9	Pre-mRNA-processing-splicing factor 8 OS=Homo sapiens OX=9606 GN=PRPF8 PE=1 SV=2	PRPF8	43	79	197	79	2335	273.4	8.84	359.79	497.305	0.08	0.851448	1	7.18	7.97	9.64839e+06	1.06687e+07	1.11162e+07	1.13072e+07	1.15156e+07	9.9157e+06
Q9NRG9	Aladin OS=Homo sapiens OX=9606 GN=AAAS PE=1 SV=1	AAAS	4	2	3	2	546	59.5	7.5	0	4.434	0.13	0.175076	1	10.32	2.89	117313	138874	142804	151226	159069	151516
Q13685	Angio-associated migratory cell protein OS=Homo sapiens OX=9606 GN=AAMP PE=1 SV=2	AAMP	3	1	1	1	434	46.7	4.42	0	2.496	0.1	0.763819	1	20.7	23.65	16765.1	21186.4	25522.6	22697.1	20453.4	31593.8
Q9Y312	Protein AAR2 homolog OS=Homo sapiens OX=9606 GN=AAR2 PE=1 SV=2	AAR2	17	4	9	4	384	43.4	5.96	6.73	14.891	-0.12	0.885089	1	24.8	31.99	67128.6	76508.4	106734	52392.5	99412	70564.3
P49588	Alanine--tRNA ligase, cytoplasmic OS=Homo sapiens OX=9606 GN=AARS1 PE=1 SV=2	AARS1	4	3	6	3	968	106.7	5.53	10.15	14.409	-0.12	0.974084	1	4	9.96	262171	283017	278645	297227	256683	247127
Q5JTZ9	Alanine--tRNA ligase, mitochondrial OS=Homo sapiens OX=9606 GN=AARS2 PE=1 SV=1	AARS2	5	4	7	4	985	107.3	6.27	7.5	19.977	-0.01	0.999932	1	5.38	0.92	166919	175168	157265	166156	168535	165684
Q9NRN7	L-aminoadipate-semialdehyde dehydrogenase-phosphopantetheinyl transferase OS=Homo sapiens OX=9606 GN=AASDHPPT PE=1 SV=2	AASDHPPT	18	5	10	5	309	35.8	6.8	5.82	13.72	-0.13	0.62722	1	7.21	3.14	237940	266386	273184	234137	244263	249036
Q9NRK6	ATP-binding cassette sub-family B member 10, mitochondrial OS=Homo sapiens OX=9606 GN=ABCB10 PE=1 SV=2	ABCB10	8	4	5	4	738	79.1	9.85	8.38	19.217	-0.17	0.524479	1	12.18	2.72	115981	98530.2	125807	102822	103071	98177.5
Q9NP58	ATP-binding cassette sub-family B member 6 OS=Homo sapiens OX=9606 GN=ABCB6 PE=1 SV=1	ABCB6	3	1	1	1	842	93.8	8.48	3.79	8.458	0.26	0.785542	1	14.48	1.99	12027.5	10462.4	13975.6	14076.3	14643	14424.4
O75027	Iron-sulfur clusters transporter ABCB7, mitochondrial OS=Homo sapiens OX=9606 GN=ABCB7 PE=1 SV=2	ABCB7	13	8	14	8	752	82.6	9.33	21.53	30.022	0.1	0.857509	1	3.08	6.12	1.21818e+06	1.29251e+06	1.27504e+06	1.36408e+06	1.36434e+06	1.22461e+06
P33527	Multidrug resistance-associated protein 1 OS=Homo sapiens OX=9606 GN=ABCC1 PE=1 SV=3	ABCC1	5	6	10	6	1531	171.5	7.11	17.43	27.653	-0.02	0.999268	1	5.01	7.13	214163	199058	219384	211669	223084	193483
O15439	ATP-binding cassette sub-family C member 4 OS=Homo sapiens OX=9606 GN=ABCC4 PE=1 SV=3	ABCC4	1	1	1	1	1325	149.4	8.19	2.8	4.192	-0.08	0.999967	1	25.9	14.55	16516.5	22420	28088.9	25808.5	21155.3	19602.9
P28288	ATP-binding cassette sub-family D member 3 OS=Homo sapiens OX=9606 GN=ABCD3 PE=1 SV=1	ABCD3	21	11	27	11	659	75.4	9.36	53.27	69.413	0.09	0.536171	1	3.54	8.31	1.43973e+06	1.54518e+06	1.49816e+06	1.59943e+06	1.72123e+06	1.45683e+06
P61221	ATP-binding cassette sub-family E member 1 OS=Homo sapiens OX=9606 GN=ABCE1 PE=1 SV=1	ABCE1	26	14	23	14	599	67.3	8.34	30.03	66.913	0.05	0.740035	1	11.43	5.05	1.11656e+06	1.26872e+06	1.40525e+06	1.41485e+06	1.31729e+06	1.28486e+06
Q8NE71	ATP-binding cassette sub-family F member 1 OS=Homo sapiens OX=9606 GN=ABCF1 PE=1 SV=2	ABCF1	40	22	60	22	845	95.9	6.8	101.98	146.581	0.04	0.882524	1	6.77	3.82	2.6491e+06	2.86092e+06	3.03438e+06	3.0446e+06	2.9458e+06	2.82098e+06
Q9UG63	ATP-binding cassette sub-family F member 2 OS=Homo sapiens OX=9606 GN=ABCF2 PE=1 SV=2	ABCF2	25	15	25	15	623	71.2	7.37	38.38	62.044	0.1	0.439571	1	8.96	8.41	1.13575e+06	1.29104e+06	1.35548e+06	1.48689e+06	1.38025e+06	1.25597e+06
Q9NUQ8	ATP-binding cassette sub-family F member 3 OS=Homo sapiens OX=9606 GN=ABCF3 PE=1 SV=2	ABCF3	5	2	3	2	709	79.7	6.34	0	6.186	0.66	0.711925	1	41	18.65	16368.5	14416.3	29582.8	20069.2	29326.6	25938.5
Q9NUJ1	Palmitoyl-protein thioesterase ABHD10, mitochondrial OS=Homo sapiens OX=9606 GN=ABHD10 PE=1 SV=1	ABHD10	7	2	2	2	306	33.9	8.57	2.1	5.084	-0.39	0.999992	1	22.85	53.93	41888.1	32553.2	51774.5	29718	72694	32040.7
Q96IU4	Putative protein-lysine deacylase ABHD14B OS=Homo sapiens OX=9606 GN=ABHD14B PE=1 SV=1	ABHD14B	6	1	3	1	210	22.3	6.4	6.64	5.417	0.19	0.844294	1	13.52	5.38	170335	162198	207841	197778	194431	178629
O95870	Phosphatidylserine lipase ABHD16A OS=Homo sapiens OX=9606 GN=ABHD16A PE=1 SV=3	ABHD16A	3	1	1	1	558	63.2	8.13	0	2.52	0.51	0.2784	1	33.7	6.86	21601.3	17135.3	32725.8	29538.9	30749	33716.1
Q15018	BRISC complex subunit Abraxas 2 OS=Homo sapiens OX=9606 GN=ABRAXAS2 PE=1 SV=2	ABRAXAS2	2	1	1	1	415	46.9	6.21	0	2.885	-0.08	0.825259	1	20.8	16.3	12381.7	17409.1	18777.8	16182.8	21405.7	16468.1
Q13085	Acetyl-CoA carboxylase 1 OS=Homo sapiens OX=9606 GN=ACACA PE=1 SV=2	ACACA	35	57	114	57	2346	265.4	6.37	201.69	321.208	0.16	0.02761	0.666651	4.43	6.62	4.22725e+06	4.54407e+06	4.5896e+06	5.07543e+06	4.96352e+06	5.60934e+06
Q709F0	Acyl-CoA dehydrogenase family member 11 OS=Homo sapiens OX=9606 GN=ACAD11 PE=1 SV=3	ACAD11	4	2	3	2	780	87.2	8.02	3.72	8.586	0.17	0.900532	1	4.63	9.09	84407.1	77317.6	78954.5	77365.5	88958.1	92296.3
P11310	Medium-chain specific acyl-CoA dehydrogenase, mitochondrial OS=Homo sapiens OX=9606 GN=ACADM PE=1 SV=1	ACADM	10	3	3	3	421	46.6	8.37	2.94	10.575	0.14	0.979651	1	26.1	36.69	38932.1	46367.7	64244.5	51008.6	61880.5	28098.7
Q15057	Arf-GAP with coiled-coil, ANK repeat and PH domain-containing protein 2 OS=Homo sapiens OX=9606 GN=ACAP2 PE=1 SV=3	ACAP2	3	1	1	1	778	88	6.8	0	2.102	-0.23	0.937624	1	6.56	21.11	0	6091.84	6684.71	0	4694.4	6342
P24752	Acetyl-CoA acetyltransferase, mitochondrial OS=Homo sapiens OX=9606 GN=ACAT1 PE=1 SV=1	ACAT1	7	2	2	2	427	45.2	8.85	4.5	11.947	0.23	0.237173	1	5.3	6.78	46082.5	43794.2	48685.6	54189.5	50172.1	57475.9
Q9H3P7	Golgi resident protein GCP60 OS=Homo sapiens OX=9606 GN=ACBD3 PE=1 SV=4	ACBD3	14	4	6	4	528	60.6	5.06	6.24	12.002	0.06	1	1	12.58	2.31	108716	114742	137407	122775	117322	119240
Q9UKV3	Apoptotic chromatin condensation inducer in the nucleus OS=Homo sapiens OX=9606 GN=ACIN1 PE=1 SV=2	ACIN1	1	1	2	1	1341	151.8	6.43	3.13	9.909	-0.04	0.990003	1	3.31	4.94	212693	199431	203451	197568	192161	211357
P53396	ATP-citrate synthase OS=Homo sapiens OX=9606 GN=ACLY PE=1 SV=3	ACLY	38	34	97	34	1101	120.8	7.33	190.86	227.205	-0.02	0.984357	1	8.62	7.57	5.30877e+06	6.0232e+06	6.28761e+06	6.05904e+06	5.93163e+06	5.24986e+06
P21399	Cytoplasmic aconitate hydratase OS=Homo sapiens OX=9606 GN=ACO1 PE=1 SV=3	ACO1	4	3	5	3	889	98.3	6.68	4.29	8.975	0.25	0.840111	1	16.1	9.32	170900	180783	229163	214752	220301	184527
Q99798	Aconitate hydratase, mitochondrial OS=Homo sapiens OX=9606 GN=ACO2 PE=1 SV=2	ACO2	4	2	4	2	780	85.4	7.61	12.67	14.639	-0.09	0.857721	1	11.27	11.58	162229	149156	186022	140769	152293	176272
Q86TX2	Acyl-coenzyme A thioesterase 1 OS=Homo sapiens OX=9606 GN=ACOT1 PE=1 SV=1	ACOT1	7	2	3	2	421	46.2	7.34	9.33	16.982	0.12	0.423168	1	8.41	8	118874	112157	132162	146561	127180	128846
Q9NPJ3	Acyl-coenzyme A thioesterase 13 OS=Homo sapiens OX=9606 GN=ACOT13 PE=1 SV=1	ACOT13	21	3	6	3	140	15	9.14	14.02	12.964	0.15	0.795174	1	9.58	2.15	624336	633944	739370	725807	697430	701954
O00154	Cytosolic acyl coenzyme A thioester hydrolase OS=Homo sapiens OX=9606 GN=ACOT7 PE=1 SV=3	ACOT7	31	8	27	8	380	41.8	8.54	55.57	85.733	0.02	0.943019	1	9.55	6.09	1.14056e+06	1.31302e+06	1.37592e+06	1.32838e+06	1.24509e+06	1.4068e+06
O14734	Acyl-coenzyme A thioesterase 8 OS=Homo sapiens OX=9606 GN=ACOT8 PE=1 SV=1	ACOT8	13	2	2	2	319	35.9	7.56	2.71	8.013	0.16	0.999999	1	25.98	14.92	36439.8	35629.3	55092.6	36086.2	48400.8	40674.1
Q9Y305	Acyl-coenzyme A thioesterase 9, mitochondrial OS=Homo sapiens OX=9606 GN=ACOT9 PE=1 SV=2	ACOT9	9	3	4	3	439	49.9	8.6	4.74	8.999	-0.02	0.903625	1	16.49	11.92	158518	144740	197829	170425	156167	134092
O95573	Fatty acid CoA ligase Acsl3 OS=Homo sapiens OX=9606 GN=ACSL3 PE=1 SV=3	ACSL3	19	10	17	9	720	80.4	8.38	29.42	49.609	0.22	0.127901	1	8.93	5.99	990555	1.07231e+06	1.18302e+06	1.27992e+06	1.25175e+06	1.14119e+06
O60488	Long-chain-fatty-acid--CoA ligase 4 OS=Homo sapiens OX=9606 GN=ACSL4 PE=1 SV=2	ACSL4	10	4	7	3	711	79.1	8.38	11.06	26.494	0.26	0.236285	1	9	9.42	142798	151841	170162	182210	201097	166619
P68133	Actin, alpha skeletal muscle OS=Homo sapiens OX=9606 GN=ACTA1 PE=1 SV=1	ACTA1	31	11	67	1	377	42	5.39	130.45	117.72	-0.27	0.102579	1	13.24	4.66	1.78836e+06	1.89861e+06	2.29021e+06	1.56988e+06	1.4599e+06	1.59482e+06
P60709	Actin, cytoplasmic 1 OS=Homo sapiens OX=9606 GN=ACTB PE=1 SV=1	ACTB	67	19	96	9	375	41.7	5.48	212.49	173.569	-0.19	0.332189	1	6.08	6.11	8.97964e+06	9.41756e+06	1.01251e+07	7.87628e+06	8.23458e+06	8.88082e+06
P12814	Alpha-actinin-1 OS=Homo sapiens OX=9606 GN=ACTN1 PE=1 SV=2	ACTN1	4	2	6	2	892	103	5.41	2.89	13.182	-0.09	0.998925	1	24.7	16.42	65035.1	87349.1	107880	82307.8	105334	78381.6
P61163	Alpha-centractin OS=Homo sapiens OX=9606 GN=ACTR1A PE=1 SV=1	ACTR1A	21	6	11	6	376	42.6	6.64	23.18	36.903	-0.02	0.992316	1	17.36	4.98	504137	577494	708624	608523	569588	552409
P61160	Actin-related protein 2 OS=Homo sapiens OX=9606 GN=ACTR2 PE=1 SV=1	ACTR2	16	6	12	6	394	44.7	6.74	23.66	27.502	-0.13	0.635571	1	7.08	6.94	542103	619872	607280	586408	510518	556406
P61158	Actin-related protein 3 OS=Homo sapiens OX=9606 GN=ACTR3 PE=1 SV=3	ACTR3	38	10	16	10	418	47.3	5.88	20.91	43.513	-0.36	0.107675	1	10.94	6.19	340638	409662	418417	349393	320038	310625
Q9GZN1	Actin-related protein 6 OS=Homo sapiens OX=9606 GN=ACTR6 PE=1 SV=1	ACTR6	3	1	1	1	396	45.8	5.03	0	2.196	-0.27	0.12254	1	6.32	11.04	84720.8	92030.7	81397.7	74637.9	70058.2	59923.7
Q9H981	Actin-related protein 8 OS=Homo sapiens OX=9606 GN=ACTR8 PE=1 SV=2	ACTR8	2	1	1	1	624	70.4	7.78	0	3.393	0.16	0.513442	1	13.53	10.34	71290.1	63790.7	54256.6	79215.2	64402.8	71380.4
Q13443	Disintegrin and metalloproteinase domain-containing protein 9 OS=Homo sapiens OX=9606 GN=ADAM9 PE=1 SV=1	ADAM9	4	2	2	2	819	90.5	7.52	0	7.272	0.16	0.758344	1	10.16	14.01	64009.1	74790.8	78046.6	87214.7	83706.9	66499.3
P55265	Double-stranded RNA-specific adenosine deaminase OS=Homo sapiens OX=9606 GN=ADAR PE=1 SV=4	ADAR	2	2	3	2	1226	136	8.65	4.73	7.162	0.31	0.623173	1	19.19	10.38	49892.7	59094.3	73011	73081.2	73821.1	61002.6
P35611	Alpha-adducin OS=Homo sapiens OX=9606 GN=ADD1 PE=1 SV=2	ADD1	12	5	5	5	737	80.9	5.83	0	11.284	0.22	0.497917	1	15.64	10.08	108809	135267	149175	163239	157592	134376
Q9UEY8	Gamma-adducin OS=Homo sapiens OX=9606 GN=ADD3 PE=1 SV=1	ADD3	12	8	9	8	706	79.1	6.32	4.35	25.069	-0.02	0.999274	1	2.82	3.02	371813	386896	392795	380378	400567	380238
O95490	Adhesion G protein-coupled receptor L2 OS=Homo sapiens OX=9606 GN=ADGRL2 PE=1 SV=2	ADGRL2	1	1	1	1	1459	163.2	6.43	0	3.665	-0.6	0.993977	1	58.06	38.02	10529.6	27207.9	40934.3	16097.3	31233.3	17904.7
P11766	Alcohol dehydrogenase class-3 OS=Homo sapiens OX=9606 GN=ADH5 PE=1 SV=4	ADH5	9	3	6	3	374	39.7	7.49	6.37	9.617	0.24	0.143632	1	9.68	1.53	340688	363212	411106	440974	429348	429658
Q9GZN8	Adipose-secreted signaling protein OS=Homo sapiens OX=9606 GN=ADISSP PE=1 SV=3	ADISSP	9	1	1	1	174	19.3	6.84	3.26	7.229	-0.1	0.956342	1	10.24	5.02	36871.8	35188.8	30163.2	30804.8	32896.5	34029.1
P55263	Adenosine kinase OS=Homo sapiens OX=9606 GN=ADK PE=1 SV=2	ADK	3	1	2	1	362	40.5	6.7	5.24	5.476	0.19	0.943626	1	13.17	17.76	81100.7	96360.6	105725	116663	109856	82165.2
Q9H2P0	Activity-dependent neuroprotector homeobox protein OS=Homo sapiens OX=9606 GN=ADNP PE=1 SV=1	ADNP	5	4	6	4	1102	123.5	7.34	9.36	14.558	0.01	0.814713	1	4.01	4.53	202227	186615	194678	211870	196200	195978
Q9BRR6	ADP-dependent glucokinase OS=Homo sapiens OX=9606 GN=ADPGK PE=1 SV=1	ADPGK	3	1	2	1	497	54.1	6.2	0	3.587	0.09	0.975935	1	39.68	27.43	27374.7	50039.6	64670.6	53288.3	63035.3	35626.9
Q16186	Proteasomal ubiquitin receptor ADRM1 OS=Homo sapiens OX=9606 GN=ADRM1 PE=1 SV=2	ADRM1	5	2	3	2	407	42.1	5.07	4.78	6.277	-0.12	0.893937	1	12.42	9.46	172508	196595	153437	159283	183823	154623
P30520	Adenylosuccinate synthetase isozyme 2 OS=Homo sapiens OX=9606 GN=ADSS2 PE=1 SV=3	ADSS2	17	6	12	6	456	50.1	6.55	31.16	46.291	-0.12	0.223628	1	1.79	6	691709	675745	700039	634430	668934	593139
Q6ZN18	Zinc finger protein AEBP2 OS=Homo sapiens OX=9606 GN=AEBP2 PE=1 SV=2	AEBP2	4	1	1	1	517	54.4	5.21	0	2.009						0	0	0	0	0	0
Q9Y4W6	AFG3-like protein 2 OS=Homo sapiens OX=9606 GN=AFG3L2 PE=1 SV=2	AFG3L2	1	1	2	1	797	88.5	8.66	0	3.334	-0.38	0.434882	1	14.43	18.88	5945.15	7659.31	7788.54	5140.81	6724.91	0
Q53H12	Acylglycerol kinase, mitochondrial OS=Homo sapiens OX=9606 GN=AGK PE=1 SV=2	AGK	23	7	14	7	422	47.1	8.09	12.92	25.185	-0.18	0.0872284	1	3.45	10.84	570037	610791	589736	520598	533256	434412
Q9UKV8	Protein argonaute-2 OS=Homo sapiens OX=9606 GN=AGO2 PE=1 SV=3	AGO2	3	2	2	2	859	97.1	9.19	3.21	11.357	-0.04	0.999146	1	10.93	25.53	61529.4	53220.9	66246.7	59661.8	80435.7	48796.6
Q9NRZ7	1-acyl-sn-glycerol-3-phosphate acyltransferase gamma OS=Homo sapiens OX=9606 GN=AGPAT3 PE=1 SV=1	AGPAT3	9	3	5	3	376	43.4	8.72	0	7.077	0.27	7.56288e-05	0.0152608	1.82	3.03	367221	362267	375525	423101	443467	448047
Q9NRZ5	1-acyl-sn-glycerol-3-phosphate acyltransferase delta OS=Homo sapiens OX=9606 GN=AGPAT4 PE=1 SV=1	AGPAT4	8	3	3	3	378	44	8.72	6.08	12.396	0.29	0.190642	1	6.96	13.25	120173	135316	136455	164891	168971	131510
O00116	Alkyldihydroxyacetonephosphate synthase, peroxisomal OS=Homo sapiens OX=9606 GN=AGPS PE=1 SV=1	AGPS	15	7	11	7	658	72.9	7.34	11.87	31.681	0.1	0.254177	1	4.22	6.86	432692	467345	464299	474514	542365	496565
Q9UPW5	Cytosolic carboxypeptidase 1 OS=Homo sapiens OX=9606 GN=AGTPBP1 PE=1 SV=3	AGTPBP1	2	2	5	2	1226	138.4	6.15	0	6.576	-0.04	0.997704	1	71.47	31.02	6384.23	24667.2	40391.2	25448.1	23932	13504.4
Q6RW13	Type-1 angiotensin II receptor-associated protein OS=Homo sapiens OX=9606 GN=AGTRAP PE=1 SV=1	AGTRAP	31	4	7	4	159	17.4	6.14	19.14	30.206	-0.1	0.948871	1	7.09	9.79	263586	234272	267260	246188	272490	224095
P23526	Adenosylhomocysteinase OS=Homo sapiens OX=9606 GN=AHCY PE=1 SV=4	AHCY	6	2	2	2	432	47.7	6.34	2.56	7.36	-0.03	0.99381	1	8.86	12.57	59443.8	51050.4	60073.2	58286.4	52711.9	67520.3
O43865	S-adenosylhomocysteine hydrolase-like protein 1 OS=Homo sapiens OX=9606 GN=AHCYL1 PE=1 SV=2	AHCYL1	13	5	8	5	530	58.9	6.89	4.34	13.783	0.08	0.964168	1	7.76	13.6	513326	589580	588657	624284	641203	495257
Q09666	Neuroblast differentiation-associated protein AHNAK OS=Homo sapiens OX=9606 GN=AHNAK PE=1 SV=2	AHNAK	2	1	1	1	5890	628.7	6.15	0	4.921	0.09	0.98991	1	13.73	31.45	18733.1	22893.1	17782.8	31001	19948.1	17538
O95433	Activator of 90 kDa heat shock protein ATPase homolog 1 OS=Homo sapiens OX=9606 GN=AHSA1 PE=1 SV=1	AHSA1	53	13	65	13	338	38.3	5.53	86.61	100.047	-0.01	0.942574	1	18.21	12.11	1.36075e+06	1.65483e+06	1.96542e+06	1.64674e+06	1.98845e+06	1.60187e+06
Q96BJ3	Axin interactor, dorsalization-associated protein OS=Homo sapiens OX=9606 GN=AIDA PE=1 SV=1	AIDA	10	2	3	2	306	35	6.55	0	4.603	-0.12	0.999998	1	67.45	67.46	5236.97	10994.4	22247.4	5588.37	22023.5	10132.4
O95831	Apoptosis-inducing factor 1, mitochondrial OS=Homo sapiens OX=9606 GN=AIFM1 PE=1 SV=1	AIFM1	34	15	30	15	613	66.9	8.95	55.8	99.771	0.09	0.888816	1	8.34	7.67	1.58274e+06	1.76002e+06	1.86995e+06	1.90212e+06	1.8691e+06	1.64736e+06
Q12904	Aminoacyl tRNA synthase complex-interacting multifunctional protein 1 OS=Homo sapiens OX=9606 GN=AIMP1 PE=1 SV=2	AIMP1	19	3	4	3	312	34.3	8.43	8.17	21.647	0.01	0.99333	1	6.74	12.76	72468.2	72839.4	81467.2	73237.6	83658.7	64830.2
Q13155	Aminoacyl tRNA synthase complex-interacting multifunctional protein 2 OS=Homo sapiens OX=9606 GN=AIMP2 PE=1 SV=2	AIMP2	8	1	2	1	320	35.3	8.22	6.15	11.631	0.42	0.800881	1	12.39	26.32	29460.8	25482.2	23080.3	22380.2	38515.2	33998.9
P54819	Adenylate kinase 2, mitochondrial OS=Homo sapiens OX=9606 GN=AK2 PE=1 SV=2	AK2	7	1	2	1	239	26.5	7.81	6.15	7.324	0.13	0.991022	1	11.64	27.61	27260.5	33697.7	28275.9	34497.4	19540.6	31042.3
Q92667	A-kinase anchor protein 1, mitochondrial OS=Homo sapiens OX=9606 GN=AKAP1 PE=1 SV=1	AKAP1	11	7	13	7	903	97.3	4.94	9.69	29.806	0.13	0.910597	1	14.68	8	244751	312217	243903	268554	303505	262177
P15121	Aldo-keto reductase family 1 member B1 OS=Homo sapiens OX=9606 GN=AKR1B1 PE=1 SV=3	AKR1B1	66	16	51	16	316	35.8	6.98	101.7	119.162	0.15	0.458237	1	9.91	4.99	4.45892e+06	5.02559e+06	5.44068e+06	5.62559e+06	5.58869e+06	5.13756e+06
Q9H8T0	AKT-interacting protein OS=Homo sapiens OX=9606 GN=AKTIP PE=1 SV=1	AKTIP	8	2	3	2	292	33.1	9.31	0	3.789	-0.34	0.95685	1	79.43	47.71	0	6398.86	22796.4	13564.5	6721.13	0
P02768	Albumin OS=Homo sapiens OX=9606 GN=ALB PE=1 SV=2	ALB	7	5	14	5	609	69.3	6.28	25.21	21.772	0.07	0.555814	1	5.45	12.74	2.30881e+06	2.07396e+06	2.15984e+06	2.26243e+06	2.19095e+06	2.7533e+06
P54886	Delta-1-pyrroline-5-carboxylate synthase OS=Homo sapiens OX=9606 GN=ALDH18A1 PE=1 SV=2	ALDH18A1	42	28	54	28	795	87.2	7.12	101.14	164.614	-0.03	0.999529	1	3.93	8.3	2.11486e+06	2.27627e+06	2.25189e+06	2.38704e+06	2.2085e+06	2.02097e+06
O94788	Retinal dehydrogenase 2 OS=Homo sapiens OX=9606 GN=ALDH1A2 PE=1 SV=3	ALDH1A2	3	1	2	1	518	56.7	6.05	0	4.793	-0.28	0.893567	1	42.39	27.99	9891.97	20934.4	11459	9427.82	12892.2	7408.48
P30837	Aldehyde dehydrogenase X, mitochondrial OS=Homo sapiens OX=9606 GN=ALDH1B1 PE=1 SV=4	ALDH1B1	12	4	5	4	517	57.2	6.99	8.23	17.233	-0.04	0.662894	1	3.6	8.2	279077	279291	296976	280885	271338	239563
Q3SY69	Mitochondrial 10-formyltetrahydrofolate dehydrogenase OS=Homo sapiens OX=9606 GN=ALDH1L2 PE=1 SV=2	ALDH1L2	2	1	1	1	923	101.7	6.52	0	2.49	-0.81	0.837803	1	15.47	54.46	0	8281.88	10316.7	12400.8	5288.14	5152.74
P51649	Succinate-semialdehyde dehydrogenase, mitochondrial OS=Homo sapiens OX=9606 GN=ALDH5A1 PE=1 SV=2	ALDH5A1	2	1	1	1	535	57.2	8.28	0	2.627	0.39	0.808929	1	35.38	17.34	7147.51	4833.94	10011.4	10636.6	7479.32	9354.7
Q02252	Methylmalonate-semialdehyde dehydrogenase [acylating], mitochondrial OS=Homo sapiens OX=9606 GN=ALDH6A1 PE=1 SV=2	ALDH6A1	3	1	2	1	535	57.8	8.5	4.85	6.078	-0.18	0.735498	1	17.71	8.78	141926	152803	107341	107304	125242	125690
P49189	4-trimethylaminobutyraldehyde dehydrogenase OS=Homo sapiens OX=9606 GN=ALDH9A1 PE=1 SV=3	ALDH9A1	24	11	22	11	494	53.8	5.87	43.17	48.752	0.17	0.072671	1	3.95	3.86	1.3017e+06	1.3321e+06	1.40519e+06	1.56956e+06	1.49415e+06	1.4552e+06
P04075	Fructose-bisphosphate aldolase A OS=Homo sapiens OX=9606 GN=ALDOA PE=1 SV=2	ALDOA	42	14	31	14	364	39.4	8.09	70.16	79.482	0	0.999381	1	1.28	3.04	3.12413e+06	3.1507e+06	3.07231e+06	3.24922e+06	3.11713e+06	3.06352e+06
Q9BT22	Chitobiosyldiphosphodolichol beta-mannosyltransferase OS=Homo sapiens OX=9606 GN=ALG1 PE=1 SV=2	ALG1	11	3	8	3	464	52.5	7.23	20.4	24.185	-0.02	0.995675	1	7.4	13.76	115769	132384	117922	112888	144264	116618
Q5BKT4	Dol-P-Glc:Glc(2)Man(9)GlcNAc(2)-PP-Dol alpha-1,2-glucosyltransferase OS=Homo sapiens OX=9606 GN=ALG10 PE=1 SV=1	ALG10	6	2	7	2	473	55.6	9.29	15.69	15.064	0.07	0.364589	1	9.79	5.76	174064	206692	207927	237359	217315	213469
Q9BV10	Dol-P-Man:Man(7)GlcNAc(2)-PP-Dol alpha-1,6-mannosyltransferase OS=Homo sapiens OX=9606 GN=ALG12 PE=1 SV=1	ALG12	4	2	5	2	488	54.6	9.58	1.72	4.756	0.13	0.99982	1	19.79	11.26	122697	130654	175138	158705	143181	126558
Q92685	Dol-P-Man:Man(5)GlcNAc(2)-PP-Dol alpha-1,3-mannosyltransferase OS=Homo sapiens OX=9606 GN=ALG3 PE=1 SV=1	ALG3	2	1	1	1	438	50.1	9.44	2.67	4.33	-0.43	0.977221	1	40.14	36.78	5054.05	9524.6	12114.8	5430.1	0	9246.83
Q9Y673	Dolichyl-phosphate beta-glucosyltransferase OS=Homo sapiens OX=9606 GN=ALG5 PE=1 SV=1	ALG5	19	4	10	4	324	36.9	9.28	7	28.282	0.16	0.726568	1	6.82	3.26	223801	227069	253005	253563	263793	247313
Q9Y672	Dolichyl pyrophosphate Man9GlcNAc2 alpha-1,3-glucosyltransferase OS=Homo sapiens OX=9606 GN=ALG6 PE=1 SV=2	ALG6	2	1	3	1	507	58.1	8.46	2.44	2.901	-0.06	0.996747	1	18.13	10.17	140176	181303	202418	195454	174021	159819
Q9BVK2	Probable dolichyl pyrophosphate Glc1Man9GlcNAc2 alpha-1,3-glucosyltransferase OS=Homo sapiens OX=9606 GN=ALG8 PE=1 SV=2	ALG8	3	1	1	1	526	60	9.14	0	2.4	-0.41	0.300966	1	11.69	19.09	103160	121076	130328	113709	78131.5	91109.3
Q6P6C2	RNA demethylase ALKBH5 OS=Homo sapiens OX=9606 GN=ALKBH5 PE=1 SV=2	ALKBH5	19	3	5	3	394	44.2	9.09	6.26	17.636	0.01	0.612886	1	22.16	17.66	65806.1	91900	103457	91115.8	123031	92471.6
Q86V81	THO complex subunit 4 OS=Homo sapiens OX=9606 GN=ALYREF PE=1 SV=3	ALYREF	21	3	8	3	257	26.9	11.15	21.04	26.558	0.52	0.0223352	0.606702	6.63	19.88	201694	178373	199223	225455	286531	337974
Q9UKV5	E3 ubiquitin-protein ligase AMFR OS=Homo sapiens OX=9606 GN=AMFR PE=1 SV=2	AMFR	4	1	1	1	643	72.9	6.39	3.62	8.666	0	0.996698	1	20.86	58.99	16006	12522.7	10638.3	12505	22199.8	6225.62
Q9Y4X0	Nuclear protein AMMECR1 OS=Homo sapiens OX=9606 GN=AMMECR1 PE=1 SV=1	AMMECR1	5	1	1	1	333	35.4	8.63	3.94	6.739	0.23	0.389334	1	7.41	8.73	62449	71723.8	64318	85966.3	75535	73125.8
Q01433	AMP deaminase 2 OS=Homo sapiens OX=9606 GN=AMPD2 PE=1 SV=2	AMPD2	2	2	2	2	879	100.6	6.93	0	4.903	-0.02	0.984539	1	13.27	7.62	32592.8	35198	26992.9	32066.6	31253.8	35968.5
Q86W34	Archaemetzincin-2 OS=Homo sapiens OX=9606 GN=AMZ2 PE=2 SV=2	AMZ2	5	1	2	1	360	41.2	8.15	0	4.379	-0.04	0.999667	1	9.71	11.47	161731	149231	180840	187986	156989	153310
Q9H1A4	Anaphase-promoting complex subunit 1 OS=Homo sapiens OX=9606 GN=ANAPC1 PE=1 SV=1	ANAPC1	9	11	19	11	1944	216.4	6.3	16.95	41.496	-0.07	0.934349	1	4.7	15.68	549038	499908	522271	499183	580069	423038
Q9UJX5	Anaphase-promoting complex subunit 4 OS=Homo sapiens OX=9606 GN=ANAPC4 PE=1 SV=2	ANAPC4	11	6	9	6	808	92.1	5.53	0	21.774	-0.17	0.982321	1	17.86	20.18	198753	272948	279038	243006	284776	188653
Q9P2R3	Rabankyrin-5 OS=Homo sapiens OX=9606 GN=ANKFY1 PE=1 SV=2	ANKFY1	18	12	23	12	1169	128.3	6.1	49.39	84.755	-0.17	0.75296	1	18.05	6	510478	637665	736762	565803	606939	539012
Q8IWZ3	Ankyrin repeat and KH domain-containing protein 1 OS=Homo sapiens OX=9606 GN=ANKHD1 PE=1 SV=1	ANKHD1	1	2	3	2	2542	269.3	5.73	2.48	8.18	0.11	0.908278	1	6.84	7.88	133121	117536	119683	141921	129448	121447
O15084	Serine/threonine-protein phosphatase 6 regulatory ankyrin repeat subunit A OS=Homo sapiens OX=9606 GN=ANKRD28 PE=1 SV=5	ANKRD28	2	1	2	1	1053	112.9	6.25	6.71	7.506	-0.05	0.952344	1	16	9.25	170110	206702	235225	199210	199602	169083
Q8NB46	Serine/threonine-protein phosphatase 6 regulatory ankyrin repeat subunit C OS=Homo sapiens OX=9606 GN=ANKRD52 PE=1 SV=3	ANKRD52	6	4	6	4	1076	115	6.48	11.69	18.581	0.27	0.457595	1	7.37	10.57	89870.8	88135.7	100763	113298	108189	92116.4
Q9NQW6	Anillin OS=Homo sapiens OX=9606 GN=ANLN PE=1 SV=2	ANLN	7	3	5	3	1124	124.1	8.07	2.16	16.392	-0.21	0.999938	1	26.31	13	65963.3	106929	110933	92755.1	103430	79571.2
P39687	Acidic leucine-rich nuclear phosphoprotein 32 family member A OS=Homo sapiens OX=9606 GN=ANP32A PE=1 SV=1	ANP32A	8	2	3	1	249	28.6	4.09	2.38	7.293	1.17	0.0743217	1	45.69	17.23	13699.3	23861.8	36107.7	46543.2	65334.7	53536.8
Q92688	Acidic leucine-rich nuclear phosphoprotein 32 family member B OS=Homo sapiens OX=9606 GN=ANP32B PE=1 SV=1	ANP32B	13	3	4	2	251	28.8	4.06	7.11	15.081	0.27	0.722467	1	11.86	15.01	233601	222146	277039	232562	315027	281792
Q9BTT0	Acidic leucine-rich nuclear phosphoprotein 32 family member E OS=Homo sapiens OX=9606 GN=ANP32E PE=1 SV=1	ANP32E	29	4	7	4	268	30.7	3.85	8	22.393	0.12	0.561409	1	6.73	13.39	127351	133432	145258	139872	177889	144920
P07355	Annexin A2 OS=Homo sapiens OX=9606 GN=ANXA2 PE=1 SV=2	ANXA2	29	8	12	8	339	38.6	7.75	21.22	33.675	-0.19	0.975465	1	45.07	10.35	934569	569545	377975	498602	423410	517211
P08133	Annexin A6 OS=Homo sapiens OX=9606 GN=ANXA6 PE=1 SV=3	ANXA6	6	3	7	3	673	75.8	5.6	5.5	9.065	-0.53	0.00516983	0.31074	4.17	5.18	260559	259043	278986	175505	193756	180092
Q10567	AP-1 complex subunit beta-1 OS=Homo sapiens OX=9606 GN=AP1B1 PE=1 SV=3	AP1B1	30	21	51	13	949	104.5	5.06	68.6	99.089	-0.21	0.00686588	0.387922	1.12	8.13	2.55533e+06	2.52203e+06	2.4989e+06	2.17862e+06	2.28649e+06	1.94629e+06
O43747	AP-1 complex subunit gamma-1 OS=Homo sapiens OX=9606 GN=AP1G1 PE=1 SV=5	AP1G1	7	5	12	5	822	91.3	6.8	6.35	13.921	0.26	0.993867	1	13.24	15.76	392034	388375	487030	478897	467992	355317
Q9BXS5	AP-1 complex subunit mu-1 OS=Homo sapiens OX=9606 GN=AP1M1 PE=1 SV=3	AP1M1	35	11	22	11	423	48.6	7.3	43.33	68.707	0.12	0.642047	1	9.12	5.58	1.18979e+06	1.30937e+06	1.42872e+06	1.45312e+06	1.4232e+06	1.30594e+06
P61966	AP-1 complex subunit sigma-1A OS=Homo sapiens OX=9606 GN=AP1S1 PE=1 SV=1	AP1S1	20	3	3	2	158	18.7	5.73	5.85	12.16	0.14	0.975079	1	8.74	8.27	135430	139684	159164	158839	154245	135501
P56377	AP-1 complex subunit sigma-2 OS=Homo sapiens OX=9606 GN=AP1S2 PE=1 SV=1	AP1S2	21	3	5	2	157	18.6	5.47	7.73	13.786	0.04	0.974895	1	7.28	1.12	254793	235550	220389	243664	238310	241740
O95782	AP-2 complex subunit alpha-1 OS=Homo sapiens OX=9606 GN=AP2A1 PE=1 SV=3	AP2A1	4	3	4	1	977	107.5	7.03	5.09	12.403	-0.2	0.932689	1	12.03	15.86	54774.3	55587.2	44454.2	47557.1	54964.3	39902.7
O94973	AP-2 complex subunit alpha-2 OS=Homo sapiens OX=9606 GN=AP2A2 PE=1 SV=2	AP2A2	5	3	4	1	939	103.9	6.96	2.82	11.216	0.37	0.698853	1	55.21	7.99	6070.82	14135.5	21362.6	16050.4	18324.8	18634.4
P63010	AP-2 complex subunit beta OS=Homo sapiens OX=9606 GN=AP2B1 PE=1 SV=1	AP2B1	16	12	23	4	937	104.5	5.38	35.35	57.665	-0.07	0.272048	1	12.17	10.49	213807	182526	169097	175995	174014	145066
Q96CW1	AP-2 complex subunit mu OS=Homo sapiens OX=9606 GN=AP2M1 PE=1 SV=2	AP2M1	27	11	31	11	435	49.6	9.54	34.65	71.537	0.02	0.999733	1	10.82	2.35	1.57328e+06	1.76395e+06	1.95487e+06	1.78448e+06	1.79449e+06	1.71828e+06
P53680	AP-2 complex subunit sigma OS=Homo sapiens OX=9606 GN=AP2S1 PE=1 SV=2	AP2S1	31	4	8	4	142	17	6.18	18.78	22.01	0.19	0.861449	1	10.01	9	137856	143367	166001	163779	169017	142135
O00203	AP-3 complex subunit beta-1 OS=Homo sapiens OX=9606 GN=AP3B1 PE=1 SV=3	AP3B1	24	23	43	23	1094	121.2	6.04	63.11	101.919	0.04	0.970174	1	4.33	8.19	1.52764e+06	1.63547e+06	1.65793e+06	1.68618e+06	1.74786e+06	1.49044e+06
O14617	AP-3 complex subunit delta-1 OS=Homo sapiens OX=9606 GN=AP3D1 PE=1 SV=1	AP3D1	30	27	47	27	1153	130.1	8.48	60.76	131.376	0.04	0.45452	1	8.74	4.62	1.70873e+06	1.9928e+06	1.99982e+06	2.17197e+06	2.04667e+06	1.98422e+06
Q9Y2T2	AP-3 complex subunit mu-1 OS=Homo sapiens OX=9606 GN=AP3M1 PE=1 SV=1	AP3M1	20	6	14	6	418	46.9	6.93	12.55	22.123	0.07	0.973739	1	16.27	9.34	528787	657682	735064	699514	690720	588693
Q92572	AP-3 complex subunit sigma-1 OS=Homo sapiens OX=9606 GN=AP3S1 PE=1 SV=1	AP3S1	13	2	3	2	193	21.7	5.39	5.35	7.803	-0.17	0.9838	1	16.21	9.45	71177.1	96331.8	95145.2	84770.5	74568.3	90007.6
O14727	Apoptotic protease-activating factor 1 OS=Homo sapiens OX=9606 GN=APAF1 PE=1 SV=2	APAF1	5	4	5	4	1248	141.7	6.4	5.86	17.031	-0.02	0.999656	1	6.82	18.51	188705	211214	187511	241271	186714	170845
P27695	DNA-(apurinic or apyrimidinic site) endonuclease OS=Homo sapiens OX=9606 GN=APEX1 PE=1 SV=2	APEX1	16	3	4	3	318	35.5	8.12	4.45	16.558	-0.12	0.957801	1	54.59	13.42	12060.7	19021	35707.9	19407.4	17545.4	14805.6
Q96BI3	Gamma-secretase subunit APH-1A OS=Homo sapiens OX=9606 GN=APH1A PE=1 SV=1	APH1A	5	2	3	2	265	29	7.9	7.66	8.503	-0.1	0.936593	1	3.73	11.68	367021	386301	394915	412656	360168	327724
Q9NRW3	DNA dC->dU-editing enzyme APOBEC-3C OS=Homo sapiens OX=9606 GN=APOBEC3C PE=1 SV=2	APOBEC3C	9	1	1	1	190	22.8	7.59	0	2.013	0.66	0.355512	1	21.93	37.04	12207.9	7788.01	10482.2	16507.5	21658.7	9838.39
P02656	Apolipoprotein C-III OS=Homo sapiens OX=9606 GN=APOC3 PE=1 SV=1	APOC3	16	1	2	1	99	10.8	5.41	5.96	7.024	0.4	0.272356	1	5.51	8.03	36203	33692.5	32524.4	45838.8	39240.9	44375.9
Q9UKG1	DCC-interacting protein 13-alpha OS=Homo sapiens OX=9606 GN=APPL1 PE=1 SV=1	APPL1	8	4	4	3	709	79.6	5.41	12.99	28.635	0.22	0.445738	1	16.02	16.37	59809	45322.8	61518.8	75766.1	69766.4	54585.8
P07741	Adenine phosphoribosyltransferase OS=Homo sapiens OX=9606 GN=APRT PE=1 SV=2	APRT	24	4	10	4	180	19.6	6.02	21.03	17.958	-0.11	0.534509	1	4.86	3.38	866360	954903	912685	886123	843751	830952
O60306	RNA helicase aquarius OS=Homo sapiens OX=9606 GN=AQR PE=1 SV=4	AQR	1	1	2	1	1485	171.2	6.37	0	3.093	0.01	0.999967	1	36.94	29.52	15437.2	31918.8	20858.9	29219.8	21044.9	16272
P10398	Serine/threonine-protein kinase A-Raf OS=Homo sapiens OX=9606 GN=ARAF PE=1 SV=2	ARAF	6	2	3	1	606	67.5	9.01	5.95	10.902	0.05	0.984406	1	9.57	15.96	111768	110408	130549	131465	115674	95145.1
P48444	Coatomer subunit delta OS=Homo sapiens OX=9606 GN=ARCN1 PE=1 SV=1	ARCN1	38	17	38	17	511	57.2	6.21	57.58	91.085	0	0.996564	1	11.09	6.94	2.05392e+06	2.38763e+06	2.56385e+06	2.51415e+06	2.3817e+06	2.1881e+06
P84077	ADP-ribosylation factor 1 OS=Homo sapiens OX=9606 GN=ARF1 PE=1 SV=2	ARF1	75	10	42	6	181	20.7	6.8	47.51	77.092	-0.23	0.416893	1	8.11	6.53	2.427e+06	2.66407e+06	2.26868e+06	1.99883e+06	2.26563e+06	2.07202e+06
P18085	ADP-ribosylation factor 4 OS=Homo sapiens OX=9606 GN=ARF4 PE=1 SV=3	ARF4	56	9	30	6	180	20.5	7.14	43.52	50.68	-0.01	0.997447	1	8.56	9.88	615030	669110	729853	663190	753229	621993
P84085	ADP-ribosylation factor 5 OS=Homo sapiens OX=9606 GN=ARF5 PE=1 SV=2	ARF5	68	9	27	5	180	20.5	6.79	45	55.514	0.11	0.640395	1	15.99	9.44	818016	1.08385e+06	1.10625e+06	1.17399e+06	1.17066e+06	990632
P62330	ADP-ribosylation factor 6 OS=Homo sapiens OX=9606 GN=ARF6 PE=1 SV=2	ARF6	27	4	6	4	175	20.1	8.95	4.95	11.083	-0.19	0.291069	1	15.28	22.49	41410.8	30693.3	34523.4	30308.6	33871.6	21414
Q8N6H7	ADP-ribosylation factor GTPase-activating protein 2 OS=Homo sapiens OX=9606 GN=ARFGAP2 PE=1 SV=1	ARFGAP2	2	1	1	1	521	56.7	7.99	2.09	2.725	0.21	0.609265	1	4.86	19.03	61957.4	60356.5	56343.9	78857.4	69850.2	53548.3
Q9Y6D5	Brefeldin A-inhibited guanine nucleotide-exchange protein 2 OS=Homo sapiens OX=9606 GN=ARFGEF2 PE=1 SV=3	ARFGEF2	2	3	3	3	1785	201.9	6.33	0	8.456	0.11	0.735526	1	12.32	15.11	169757	214086	209434	226495	250295	184514
P05089	Arginase-1 OS=Homo sapiens OX=9606 GN=ARG1 PE=1 SV=2	ARG1	3	1	1	1	322	34.7	7.21	0	2.709	-0.75	0.867425	1	113.59	32.38	539642	127915	38437.2	76201.8	71382.6	124480
Q9NWB6	Arginine and glutamate-rich protein 1 OS=Homo sapiens OX=9606 GN=ARGLU1 PE=1 SV=1	ARGLU1	9	3	4	3	273	33.2	10.35	6.19	5.681	-0.23	0.943542	1	14.33	27.89	290007	384625	325692	278558	213681	373713
P52565	Rho GDP-dissociation inhibitor 1 OS=Homo sapiens OX=9606 GN=ARHGDIA PE=1 SV=3	ARHGDIA	25	5	14	5	204	23.2	5.11	27	32.252	0.1	0.617772	1	12.33	6.42	2.15134e+06	2.43174e+06	2.75417e+06	2.86594e+06	2.53804e+06	2.61446e+06
Q92888	Rho guanine nucleotide exchange factor 1 OS=Homo sapiens OX=9606 GN=ARHGEF1 PE=1 SV=2	ARHGEF1	1	1	1	1	912	102.4	5.66	2.51	3.114						0	0	0	0	0	0
Q92974	Rho guanine nucleotide exchange factor 2 OS=Homo sapiens OX=9606 GN=ARHGEF2 PE=1 SV=4	ARHGEF2	3	2	2	2	986	111.5	7.27	2.32	5.253	0.56	0.0155125	0.5781	14.26	10.25	43272.9	57682.5	50627	75945.2	62735.6	74683.9
Q96DR7	Rho guanine nucleotide exchange factor 26 OS=Homo sapiens OX=9606 GN=ARHGEF26 PE=1 SV=4	ARHGEF26	3	2	2	2	871	97.3	8.95	0	4.097	-0.36	0.8769	1	24.54	50.26	8988.01	14416.2	14210.3	16088.8	5237.23	11091
Q9Y4X5	E3 ubiquitin-protein ligase ARIH1 OS=Homo sapiens OX=9606 GN=ARIH1 PE=1 SV=2	ARIH1	2	1	1	1	557	64.1	5.08	0	1.94	0.08	0.403311	1	2.18	16.22	64845.8	67139	67525.3	68058.9	90875.7	70917.5
O95376	E3 ubiquitin-protein ligase ARIH2 OS=Homo sapiens OX=9606 GN=ARIH2 PE=1 SV=1	ARIH2	8	2	2	2	493	57.8	5.63	2.91	7.721	-0.29	0.925339	1	34.3	12.29	19023.3	30849	39332.4	27265.7	25271.8	21320.2
P40616	ADP-ribosylation factor-like protein 1 OS=Homo sapiens OX=9606 GN=ARL1 PE=1 SV=1	ARL1	37	5	10	5	181	20.4	5.72	11.48	45.308	-0.22	0.892814	1	18.84	1.44	769555	1.0594e+06	1.11292e+06	907146	926166	900966
Q15041	ADP-ribosylation factor-like protein 6-interacting protein 1 OS=Homo sapiens OX=9606 GN=ARL6IP1 PE=1 SV=2	ARL6IP1	5	1	1	1	203	23.3	9.32	2.36	4.713	0.26	0.647383	1	17.99	5.74	85507.3	121686	98495.9	118758	106941	117849
Q66PJ3	ADP-ribosylation factor-like protein 6-interacting protein 4 OS=Homo sapiens OX=9606 GN=ARL6IP4 PE=1 SV=3	ARL6IP4	8	1	2	1	237	26.4	10.86	8.61	9.969	-0.1	0.622056	1	9.69	12.7	55190	45427.3	50602.8	48323.7	37998.8	47142.9
O75915	PRA1 family protein 3 OS=Homo sapiens OX=9606 GN=ARL6IP5 PE=1 SV=1	ARL6IP5	20	3	7	3	188	21.6	9.77	11.28	19.076	0.08	0.997899	1	15.52	9.12	395050	435022	532110	460617	415107	498550
Q96BM9	ADP-ribosylation factor-like protein 8A OS=Homo sapiens OX=9606 GN=ARL8A PE=1 SV=1	ARL8A	18	3	5	1	186	21.4	7.77	10.52	13.225	0.04	0.997924	1	2.79	14.14	542613	546036	570874	620409	560998	466416
Q9NVJ2	ADP-ribosylation factor-like protein 8B OS=Homo sapiens OX=9606 GN=ARL8B PE=1 SV=1	ARL8B	18	3	6	1	186	21.5	8.43	12.74	15.976	-0.01	0.998892	1	10.27	5.64	163273	178313	200165	189472	169603	176688
Q9H993	Damage-control phosphatase ARMT1 OS=Homo sapiens OX=9606 GN=ARMT1 PE=1 SV=1	ARMT1	18	6	16	6	441	51.1	5.76	15.54	31.18	-0.15	0.912843	1	12.76	6.7	524826	621385	678308	626851	559917	558736
P27540	Aryl hydrocarbon receptor nuclear translocator OS=Homo sapiens OX=9606 GN=ARNT PE=1 SV=1	ARNT	2	1	1	1	789	86.6	6.54	0	2.919	0.33	0.0775168	1	4.01	13.19	34668.8	36679.4	37497.5	41823.2	46165	54146.4
Q92747	Actin-related protein 2/3 complex subunit 1A OS=Homo sapiens OX=9606 GN=ARPC1A PE=1 SV=2	ARPC1A	34	10	15	10	370	41.5	8.18	26.33	42.754	0.01	0.902271	1	9.35	6.03	1.33896e+06	1.54192e+06	1.60718e+06	1.64533e+06	1.55595e+06	1.45821e+06
O15143	Actin-related protein 2/3 complex subunit 1B OS=Homo sapiens OX=9606 GN=ARPC1B PE=1 SV=3	ARPC1B	27	8	17	8	372	40.9	8.35	27.53	39.993	0.18	0.489209	1	4.96	8.38	1.98208e+06	1.99659e+06	2.16482e+06	2.43135e+06	2.25863e+06	2.05485e+06
O15144	Actin-related protein 2/3 complex subunit 2 OS=Homo sapiens OX=9606 GN=ARPC2 PE=1 SV=1	ARPC2	45	9	21	9	300	34.3	7.36	35.88	43.434	0.07	0.26375	1	4.53	0.91	1.34497e+06	1.30172e+06	1.42293e+06	1.43511e+06	1.4144e+06	1.41151e+06
P59998	Actin-related protein 2/3 complex subunit 4 OS=Homo sapiens OX=9606 GN=ARPC4 PE=1 SV=3	ARPC4	35	6	16	6	168	19.7	8.43	21.36	28.616	-0.02	0.530636	1	1.39	5.97	1.2264e+06	1.19301e+06	1.21308e+06	1.1964e+06	1.21429e+06	1.08582e+06
P49407	Beta-arrestin-1 OS=Homo sapiens OX=9606 GN=ARRB1 PE=1 SV=2	ARRB1	8	3	3	2	418	47	6.2	5.29	9.764	0.17	0.926523	1	19.56	8.35	50968.6	44960.1	65428.2	57438.3	51870.3	61318.2
P32121	Beta-arrestin-2 OS=Homo sapiens OX=9606 GN=ARRB2 PE=1 SV=2	ARRB2	12	6	11	5	409	46.1	7.69	12.45	20.894	-0.12	0.40505	1	0.69	8.8	278558	282252	281435	275492	259507	231123
Q9H672	Ankyrin repeat and SOCS box protein 7 OS=Homo sapiens OX=9606 GN=ASB7 PE=1 SV=2	ASB7	2	1	2	1	318	36	8.29	3.51	2.03	-0.28	0.275856	1	5.43	9.22	128866	143667	136597	112168	102225	122963
Q8N3C0	Activating signal cointegrator 1 complex subunit 3 OS=Homo sapiens OX=9606 GN=ASCC3 PE=1 SV=3	ASCC3	19	30	47	30	2202	251.3	7.09	54.35	140.081	0	0.997179	1	10.2	9.44	1.76714e+06	2.12031e+06	2.12145e+06	2.15232e+06	2.12292e+06	1.80716e+06
Q9UBL3	Set1/Ash2 histone methyltransferase complex subunit ASH2 OS=Homo sapiens OX=9606 GN=ASH2L PE=1 SV=1	ASH2L	2	1	2	1	628	68.7	5.69	4.73	5.334	0.01	0.940439	1	13.96	13.53	109453	144034	122278	126269	97844.4	123517
P08243	Asparagine synthetase [glutamine-hydrolyzing] OS=Homo sapiens OX=9606 GN=ASNS PE=1 SV=4	ASNS	54	23	81	23	561	64.3	6.86	125.75	143.961	0.21	0.281965	1	10.84	5.8	7.51824e+06	8.44972e+06	9.34773e+06	9.77219e+06	9.77262e+06	8.82305e+06
Q9NWL6	Asparagine synthetase domain-containing protein 1 OS=Homo sapiens OX=9606 GN=ASNSD1 PE=2 SV=2	ASNSD1	5	2	3	2	643	72	6.83	5.17	9.128	0.12	0.924067	1	25.92	8.89	74055	100339	125947	113370	109417	95422.3
Q12797	Aspartyl/asparaginyl beta-hydroxylase OS=Homo sapiens OX=9606 GN=ASPH PE=1 SV=3	ASPH	7	4	6	4	758	85.8	5.01	6.35	21.084	-0.02	0.871774	1	5.92	5.22	337887	376114	373997	397375	360048	368352
Q53RT3	Retroviral-like aspartic protease 1 OS=Homo sapiens OX=9606 GN=ASPRV1 PE=1 SV=1	ASPRV1	9	1	1	1	343	37	5.44	3.79	8.903	-0.46	0.796978	1	33.11	37.29	10548.3	13333	19967.6	6500.92	13965.2	9674.4
Q9NVI7	ATPase family AAA domain-containing protein 3A OS=Homo sapiens OX=9606 GN=ATAD3A PE=1 SV=2	ATAD3A	11	5	9	3	634	71.3	8.98	11.82	20.508	-0.08	0.69038	1	4.36	6.73	62532.1	58939.8	64226	59096.6	60849.6	53414.4
Q5T9A4	ATPase family AAA domain-containing protein 3B OS=Homo sapiens OX=9606 GN=ATAD3B PE=1 SV=1	ATAD3B	13	6	13	4	648	72.5	9.2	16.35	35.7	-0.02	0.757972	1	7.74	13.53	414463	481208	434037	429430	461038	352120
O75143	Autophagy-related protein 13 OS=Homo sapiens OX=9606 GN=ATG13 PE=1 SV=1	ATG13	3	1	1	1	517	56.5	5.12	0	3.761	0.61	0.337879	1	8.11	4.37	16902.6	19221.7	19740.4	29244.2	28270.9	30821.5
Q96BY7	Autophagy-related protein 2 homolog B OS=Homo sapiens OX=9606 GN=ATG2B PE=1 SV=5	ATG2B	1	2	2	2	2078	232.6	5.76	6.44	13.597	-0.29	0.412189	1	16.02	3.68	128796	110754	93254.7	90297.5	93856.9	87202.8
O95352	Ubiquitin-like modifier-activating enzyme ATG7 OS=Homo sapiens OX=9606 GN=ATG7 PE=1 SV=1	ATG7	11	5	6	5	703	77.9	6.24	2.02	15.828	0.03	0.998562	1	25.83	3.89	97181.4	126624	163766	128855	133984	123960
Q7Z3C6	Autophagy-related protein 9A OS=Homo sapiens OX=9606 GN=ATG9A PE=1 SV=3	ATG9A	1	1	2	1	839	94.4	6.67	0	2.651	-0.14	0.7274	1	6.46	14.59	64496.1	70903.9	62819.3	66766.2	58394.3	49748.5
P31939	Bifunctional purine biosynthesis protein ATIC OS=Homo sapiens OX=9606 GN=ATIC PE=1 SV=3	ATIC	35	16	36	16	592	64.6	6.71	56.37	93.573	-0.05	0.986071	1	9.78	9.75	1.07636e+06	1.10724e+06	1.28586e+06	1.06957e+06	1.2565e+06	1.06224e+06
Q9Y2G3	Phospholipid-transporting ATPase IF OS=Homo sapiens OX=9606 GN=ATP11B PE=1 SV=2	ATP11B	3	2	2	2	1177	134.1	6.96	0	7.05	0.67	0.831108	1	75.39	9.29	6787.25	4000.72	17442.5	9323.27	11158.3	10771.5
Q8NB49	Phospholipid-transporting ATPase IG OS=Homo sapiens OX=9606 GN=ATP11C PE=1 SV=3	ATP11C	6	5	6	5	1132	129.4	6.67	8.16	24.489	0.07	0.842316	1	6.61	14.4	92537.8	103916	104096	124743	109410	93303.4
Q9HD20	Endoplasmic reticulum transmembrane helix translocase OS=Homo sapiens OX=9606 GN=ATP13A1 PE=1 SV=2	ATP13A1	6	4	6	4	1204	132.9	8.13	9.71	24.418	0.25	0.530953	1	14.94	11.5	53486.4	58582.6	71215.3	77183	61245.3	69441.7
P05023	Sodium/potassium-transporting ATPase subunit alpha-1 OS=Homo sapiens OX=9606 GN=ATP1A1 PE=1 SV=1	ATP1A1	38	30	71	30	1023	112.8	5.49	151.42	200.039	0.02	0.995073	1	3.51	7.56	4.93992e+06	5.28847e+06	5.19658e+06	5.35992e+06	5.28001e+06	4.65629e+06
P54709	Sodium/potassium-transporting ATPase subunit beta-3 OS=Homo sapiens OX=9606 GN=ATP1B3 PE=1 SV=1	ATP1B3	15	4	10	4	279	31.5	8.35	18.53	18.704	-0.15	0.33175	1	11.71	7.66	854008	888297	1.05813e+06	898331	779847	800596
P16615	Sarcoplasmic/endoplasmic reticulum calcium ATPase 2 OS=Homo sapiens OX=9606 GN=ATP2A2 PE=1 SV=1	ATP2A2	30	27	70	27	1042	114.7	5.34	135.54	205.027	0.08	0.939435	1	9.8	9.14	4.97822e+06	5.54429e+06	6.06092e+06	6.16875e+06	5.86473e+06	5.14877e+06
P20020	Plasma membrane calcium-transporting ATPase 1 OS=Homo sapiens OX=9606 GN=ATP2B1 PE=1 SV=4	ATP2B1	8	8	14	4	1220	134.6	5.91	30.24	38.506	0.08	0.985786	1	9.79	10.96	843495	911258	1.02293e+06	1.04281e+06	962082	836798
P23634	Plasma membrane calcium-transporting ATPase 4 OS=Homo sapiens OX=9606 GN=ATP2B4 PE=1 SV=2	ATP2B4	5	5	6	1	1241	137.8	6.6	10.48	24.595	-0.27	0.496635	1	17.82	19.28	39770.8	50938.3	57092.3	42249.7	31568.3	46613.8
P25705	ATP synthase subunit alpha, mitochondrial OS=Homo sapiens OX=9606 GN=ATP5F1A PE=1 SV=1	ATP5F1A	50	22	66	22	553	59.7	9.13	146.78	162.753	-0.14	0.00962043	0.440859	3.77	3.23	6.11424e+06	6.40281e+06	6.59085e+06	6.00609e+06	5.79067e+06	5.63164e+06
P06576	ATP synthase subunit beta, mitochondrial OS=Homo sapiens OX=9606 GN=ATP5F1B PE=1 SV=3	ATP5F1B	51	17	56	17	529	56.5	5.4	130.47	163.398	-0.29	0.0205827	0.581004	6.26	7.62	2.25517e+06	2.4434e+06	2.55437e+06	1.99636e+06	2.12685e+06	1.82543e+06
P36542	ATP synthase subunit gamma, mitochondrial OS=Homo sapiens OX=9606 GN=ATP5F1C PE=1 SV=1	ATP5F1C	27	8	13	8	298	33	9.22	23.39	39.978	0.01	0.930538	1	14.13	5.62	878955	1.04532e+06	1.16931e+06	1.13162e+06	1.0142e+06	1.05219e+06
P05496	ATP synthase F(0) complex subunit C1, mitochondrial OS=Homo sapiens OX=9606 GN=ATP5MC1 PE=1 SV=2	ATP5MC1	5	1	1	1	136	14.3	9.74	2.53	2.188	-0.08	0.999651	1	17.8	6.59	592033	751534	849884	786576	697163	710656
P56385	ATP synthase subunit e, mitochondrial OS=Homo sapiens OX=9606 GN=ATP5ME PE=1 SV=2	ATP5ME	35	2	4	2	69	7.9	9.35	4.53	7.87	0.03	1	1	14.44	10.58	267518	327152	357596	337909	332920	277656
P56134	ATP synthase subunit f, mitochondrial OS=Homo sapiens OX=9606 GN=ATP5MF PE=1 SV=3	ATP5MF	26	2	12	2	94	10.9	9.67	17.12	13.874	0.17	0.573231	1	10.49	14.64	696936	767528	858951	864813	1.00036e+06	745658
O75964	ATP synthase subunit g, mitochondrial OS=Homo sapiens OX=9606 GN=ATP5MG PE=1 SV=3	ATP5MG	32	3	7	3	103	11.4	9.64	18.02	23.709	-0.07	0.935416	1	11.77	10.47	404188	470712	512036	482822	449267	391497
Q96IX5	ATP synthase membrane subunit K, mitochondrial OS=Homo sapiens OX=9606 GN=ATP5MK PE=1 SV=1	ATP5MK	17	1	3	1	58	6.5	9.76	8.01	5.426	-0.39	0.000463922	0.0689779	3.27	7.42	433452	444433	416451	341645	331543	295998
P24539	ATP synthase F(0) complex subunit B1, mitochondrial OS=Homo sapiens OX=9606 GN=ATP5PB PE=1 SV=2	ATP5PB	19	5	7	5	256	28.9	9.36	5.12	16.199	-0.47	0.0398909	0.771862	18.33	12.49	396184	274270	364109	211329	265894	263543
Q93050	V-type proton ATPase 116 kDa subunit a 1 OS=Homo sapiens OX=9606 GN=ATP6V0A1 PE=1 SV=3	ATP6V0A1	8	5	6	5	837	96.4	6.43	6.65	23.438	-0.28	0.0638768	1	1.39	9.41	229026	234966	234232	220724	192544	185130
P27449	V-type proton ATPase 16 kDa proteolipid subunit c OS=Homo sapiens OX=9606 GN=ATP6V0C PE=1 SV=1	ATP6V0C	12	1	4	1	155	15.7	8.44	10.52	10.913	0.13	0.903099	1	21.44	7.72	171788	204881	262034	244502	223477	209860
P38606	V-type proton ATPase catalytic subunit A OS=Homo sapiens OX=9606 GN=ATP6V1A PE=1 SV=2	ATP6V1A	13	7	11	7	617	68.3	5.52	29.86	43.265	-0.08	0.994868	1	11.01	5.89	722015	863204	891920	857958	815303	762508
P21281	V-type proton ATPase subunit B, brain isoform OS=Homo sapiens OX=9606 GN=ATP6V1B2 PE=1 SV=3	ATP6V1B2	6	2	2	2	511	56.5	5.81	0	5.341	-0.05	0.989072	1	12.21	15.89	28598.2	26729.3	33729.6	33921.2	27695	24972.7
Q9UI12	V-type proton ATPase subunit H OS=Homo sapiens OX=9606 GN=ATP6V1H PE=1 SV=1	ATP6V1H	13	4	6	4	483	55.8	6.48	10.94	21.565	-0.48	0.0209759	0.581004	3.76	10.46	169588	182817	175796	125953	146694	120759
Q04656	Copper-transporting ATPase 1 OS=Homo sapiens OX=9606 GN=ATP7A PE=1 SV=4	ATP7A	1	1	1	1	1500	163.3	6.33	0	3.004	0.32	1	1	43.14	50.48	6659.57	6260.78	12875.2	13701.2	8324.83	4750.45
P35670	Copper-transporting ATPase 2 OS=Homo sapiens OX=9606 GN=ATP7B PE=1 SV=4	ATP7B	1	1	1	1	1465	157.2	6.7	0	3.036	-0.27	0.95049	1	12.27	20.76	54127.1	59409.8	46398.8	43759	44752.1	62314.7
Q5TC12	ATP synthase mitochondrial F1 complex assembly factor 1 OS=Homo sapiens OX=9606 GN=ATPAF1 PE=1 SV=1	ATPAF1	17	4	4	4	328	36.4	7.96	0	13.593	0.17	0.515314	1	11.46	5.13	117114	144307	121363	136101	136037	148529
Q13535	Serine/threonine-protein kinase ATR OS=Homo sapiens OX=9606 GN=ATR PE=1 SV=3	ATR	0	1	1	1	2644	301.2	7.43	0	3.385	0.14	0.813457	1	11.24	16.75	23818.7	21364	19008.8	28452.1	20417.2	23604.6
Q99700	Ataxin-2 OS=Homo sapiens OX=9606 GN=ATXN2 PE=1 SV=2	ATXN2	1	1	2	1	1313	140.2	9.57	0	3.402	-0.04	0.987975	1	33.73	23.75	17476.4	18558.4	31046.5	18033.8	26450.6	17791.7
Q96GX2	Ataxin-7-like protein 3B OS=Homo sapiens OX=9606 GN=ATXN7L3B PE=1 SV=2	ATXN7L3B	31	2	3	2	97	10.8	4.36	8.5	10.908	0.45	0.125139	1	6.72	15.87	74458.7	78647.3	85045.3	109180	81035.3	107324
Q9Y679	Lipid droplet-regulating VLDL assembly factor AUP1 OS=Homo sapiens OX=9606 GN=AUP1 PE=1 SV=2	AUP1	3	1	2	1	410	45.8	8.65	0	3.735	0.12	0.998393	1	23.31	10.96	30380.2	41792.1	27093.4	29787.6	33097.3	37081.4
Q9NWT8	Small ribosomal subunit protein mS38 OS=Homo sapiens OX=9606 GN=AURKAIP1 PE=1 SV=1	AURKAIP1	5	1	1	1	199	22.3	10.76	2.04	3.243	0.32	0.849531	1	25.84	7.88	65552.7	73128.3	105107	91304.2	79339.9	91185.9
P61769	Beta-2-microglobulin OS=Homo sapiens OX=9606 GN=B2M PE=1 SV=1	B2M	8	1	1	1	119	13.7	6.52	2.11	4.024	-0.05	0.994827	1	5.71	1.67	72177.5	80855.3	77651.3	76766.3	74342.1	74949.3
Q6ZMB0	Acetylgalactosaminyl-O-glycosyl-glycoprotein beta-1,3-N-acetylglucosaminyltransferase OS=Homo sapiens OX=9606 GN=B3GNT6 PE=1 SV=2	B3GNT6	2	1	6	1	384	42.7	7.71	2.01	2.26	-0.17	0.227539	1	9.89	16.31	313628	288041	257096	256597	272913	197748
O75531	Barrier-to-autointegration factor OS=Homo sapiens OX=9606 GN=BANF1 PE=1 SV=1	BANF1	15	1	2	1	89	10.1	6.09	0	2.475	-0.72	0.260854	1	39.19	18.3	0	8398.46	14837.7	8683.27	6145.47	6792.68
P51572	B-cell receptor-associated protein 31 OS=Homo sapiens OX=9606 GN=BCAP31 PE=1 SV=3	BCAP31	22	5	9	5	246	28	8.44	14.4	36.878	0.03	0.399124	1	8.94	5.32	967741	1.13433e+06	1.13549e+06	1.23963e+06	1.11657e+06	1.16066e+06
Q9P287	BRCA2 and CDKN1A-interacting protein OS=Homo sapiens OX=9606 GN=BCCIP PE=1 SV=1	BCCIP	10	3	8	3	314	36	4.61	2.12	6.655	0.12	0.57551	1	7.36	9.5	171096	185982	198307	182303	220620	202709
Q9NYF8	Bcl-2-associated transcription factor 1 OS=Homo sapiens OX=9606 GN=BCLAF1 PE=1 SV=2	BCLAF1	6	3	7	3	920	106.1	9.98	19.08	18.424	-0.13	0.994213	1	10.04	11.07	276220	333067	327511	300198	269115	335876
P11274	Breakpoint cluster region protein OS=Homo sapiens OX=9606 GN=BCR PE=1 SV=2	BCR	4	4	5	4	1271	142.7	7.03	3.25	11.074	0.18	0.671232	1	8.92	3.86	92993.4	80671	79350.3	91376.8	89928.5	96720.3
Q9Y276	Mitochondrial chaperone BCS1 OS=Homo sapiens OX=9606 GN=BCS1L PE=1 SV=1	BCS1L	9	4	7	4	419	47.5	8.5	7.67	18.646	-0.02	0.905516	1	5.29	12.06	366758	353000	391629	360748	388519	305261
Q9BUT1	Dehydrogenase/reductase SDR family member 6 OS=Homo sapiens OX=9606 GN=BDH2 PE=1 SV=2	BDH2	4	1	1	1	245	26.7	7.65	0	2.366	0.03	0.936291	1	12.6	23.24	40519.2	50974.3	50758.7	64591.8	51954.2	40298.9
O15155	BET1 homolog OS=Homo sapiens OX=9606 GN=BET1 PE=1 SV=1	BET1	9	1	1	1	118	13.3	9.06	0	3.847	0.29	0.645666	1	19.66	9.74	30053.7	30280.9	41751.5	36930.4	43322.2	36588.1
Q9NR09	Baculoviral IAP repeat-containing protein 6 OS=Homo sapiens OX=9606 GN=BIRC6 PE=1 SV=3	BIRC6	4	12	16	12	4857	529.9	6.05	12.91	48.856	0.03	0.787737	1	9.72	15.06	219629	241669	266776	232115	306753	247190
P54132	RecQ-like DNA helicase BLM OS=Homo sapiens OX=9606 GN=BLM PE=1 SV=1	BLM	1	1	2	1	1417	158.9	7.49	0	2.632						0	0	0	0	0	0
P53004	Biliverdin reductase A OS=Homo sapiens OX=9606 GN=BLVRA PE=1 SV=2	BLVRA	25	5	8	5	296	33.4	6.44	11.62	21.978	-0.22	0.865033	1	18.65	11.38	296672	394956	431780	340172	379240	301769
P35226	Polycomb complex protein BMI-1 OS=Homo sapiens OX=9606 GN=BMI1 PE=1 SV=2	BMI1	3	1	1	1	326	36.9	8.63	0	2.36	0.22	0.532036	1	20.17	20.22	32767.1	49429	43626.6	67303.3	46165.3	50965.2
Q12981	Vesicle transport protein SEC20 OS=Homo sapiens OX=9606 GN=BNIP1 PE=1 SV=3	BNIP1	5	1	1	1	228	26.1	8.95	0	2.855	0.02	0.793393	1	17.41	13.96	31970.1	45496.9	40712.6	49689	41284.8	38057.2
Q9H3K6	BolA-like protein 2 OS=Homo sapiens OX=9606 GN=BOLA2B PE=1 SV=1	BOLA2B	70	5	23	5	86	10.1	6.52	54.28	46.728	0.23	0.0756433	1	9.38	7.77	2.55797e+06	2.83213e+06	3.08802e+06	3.58067e+06	3.32971e+06	3.06433e+06
Q14137	Ribosome biogenesis protein BOP1 OS=Homo sapiens OX=9606 GN=BOP1 PE=1 SV=2	BOP1	3	1	1	1	746	83.6	6.19	2.46	5.336	-0.61	0.917212	1	26.1	21.13	5876.78	9838.87	9482.37	5337.04	0	7211.67
O95861	3'(2'),5'-bisphosphate nucleotidase 1 OS=Homo sapiens OX=9606 GN=BPNT1 PE=1 SV=1	BPNT1	25	5	7	5	308	33.4	5.69	6.13	21.071	-0.07	0.937039	1	2.12	7.56	139359	134101	134703	127910	140953	121668
Q9NX62	Golgi-resident adenosine 3',5'-bisphosphate 3'-phosphatase OS=Homo sapiens OX=9606 GN=BPNT2 PE=1 SV=1	BPNT2	7	1	1	1	359	38.7	6.86	3.09	6.384	0.25	0.899414	1	14.88	5.08	16470.4	22032.3	18410.1	20686.8	22897.9	21969.1
Q12830	Nucleosome-remodeling factor subunit BPTF OS=Homo sapiens OX=9606 GN=BPTF PE=1 SV=3	BPTF	1	3	3	3	3046	338.1	6.54	0	7.312	0.18	0.285259	1	8.31	9.88	65614.8	74906.7	76901.3	84833.9	97246.3	80609.7
P46736	Lys-63-specific deubiquitinase BRCC36 OS=Homo sapiens OX=9606 GN=BRCC3 PE=1 SV=2	BRCC3	11	2	2	2	316	36	5.92	6.56	12.383	0.11	0.444572	1	11.67	4.75	104350	88497.5	111679	114151	112923	104508
P25440	Bromodomain-containing protein 2 OS=Homo sapiens OX=9606 GN=BRD2 PE=1 SV=2	BRD2	1	1	2	1	801	88	9.09	2.65	5.698	0.49	0.608327	1	19.77	14.44	120761	87311.8	86873.9	96300.5	127325	122303
Q9BX63	Fanconi anemia group J protein OS=Homo sapiens OX=9606 GN=BRIP1 PE=1 SV=2	BRIP1	1	1	2	1	1249	140.8	6.92	4.43	4.305	-0.16	0.0463252	0.828283	7.52	6.22	76890.5	87203.2	76626.8	68895.1	71233.3	63048.7
Q8TDN6	Ribosome biogenesis protein BRX1 homolog OS=Homo sapiens OX=9606 GN=BRIX1 PE=1 SV=2	BRIX1	18	4	5	4	353	41.4	9.92	0	11.251	0.1	0.826436	1	11.1	8.64	88111.6	93296.4	108752	98062.7	114367	99656.9
P35613	Basigin OS=Homo sapiens OX=9606 GN=BSG PE=1 SV=2	BSG	18	5	14	5	385	42.2	5.66	15.41	25.778	-0.12	0.332901	1	4.2	5.57	1.09485e+06	1.08302e+06	1.01232e+06	1.04746e+06	936825	995428
O14981	TATA-binding protein-associated factor 172 OS=Homo sapiens OX=9606 GN=BTAF1 PE=1 SV=2	BTAF1	1	2	2	2	1849	206.8	6.52	3.46	11.118	0.28	0.901052	1	24.37	19.44	29721.7	39093.6	48838.8	47358.4	50001.9	34103.9
P20290	Transcription factor BTF3 OS=Homo sapiens OX=9606 GN=BTF3 PE=1 SV=1	BTF3	15	2	3	2	206	22.2	9.38	6.74	6.851	0.01	0.958879	1	8.99	3.64	146675	164781	175545	166154	164241	175712
Q9Y297	F-box/WD repeat-containing protein 1A OS=Homo sapiens OX=9606 GN=BTRC PE=1 SV=1	BTRC	5	2	3	1	605	68.8	7.96	0	6.814	0.55					0	0	5038.02	0	7380.64	0
O60566	Mitotic checkpoint serine/threonine-protein kinase BUB1 beta OS=Homo sapiens OX=9606 GN=BUB1B PE=1 SV=3	BUB1B	3	2	2	2	1050	119.5	5.27	3.45	10.113	0.26	0.214892	1	4.93	11.06	33170.2	30053.3	31771.7	42903.7	37947.8	34445.6
O43684	Mitotic checkpoint protein BUB3 OS=Homo sapiens OX=9606 GN=BUB3 PE=1 SV=1	BUB3	45	12	43	12	328	37.1	6.84	111.06	98.219	0.04	0.999869	1	3.37	8.19	4.82649e+06	5.1216e+06	5.11827e+06	5.24883e+06	5.31958e+06	4.57104e+06
O43709	Probable 18S rRNA (guanine-N(7))-methyltransferase OS=Homo sapiens OX=9606 GN=BUD23 PE=1 SV=2	BUD23	10	1	2	1	281	31.9	8.73	0	4.667	0.3				3.36	0	0	3862.73	0	4652.01	4878.77
E9PRG8	Uncharacterized protein C11orf98 OS=Homo sapiens OX=9606 GN=C11orf98 PE=4 SV=2	C11orf98	11	1	2	1	123	14.2	11.53	1.79	3.693	-0.08	0.985361	1	2.53	5.55	111037	109945	105821	104060	103238	113909
Q07021	Complement component 1 Q subcomponent-binding protein, mitochondrial OS=Homo sapiens OX=9606 GN=C1QBP PE=1 SV=1	C1QBP	45	6	56	6	282	31.3	4.84	110.21	73.499	0.08	0.890362	1	11.76	20.57	1.67441e+06	1.49932e+06	1.89585e+06	1.49854e+06	2.24746e+06	1.77567e+06
Q7Z4R8	UPF0669 protein C6orf120 OS=Homo sapiens OX=9606 GN=C6orf120 PE=1 SV=1	C6orf120	14	1	1	1	191	20.8	4.84	2.99	7.297	0.06	0.849233	1	21.25	9.25	25452.7	20509.2	31461.5	25976	30713.4	26618.5
Q9BRJ6	Uncharacterized protein C7orf50 OS=Homo sapiens OX=9606 GN=C7orf50 PE=1 SV=1	C7orf50	11	1	2	1	194	22.1	9.64	2.55	4.394	0.4	0.12611	1	8.22	6.22	66533.1	68021.4	77251	89852.5	87160	98109.3
P00918	Carbonic anhydrase 2 OS=Homo sapiens OX=9606 GN=CA2 PE=1 SV=2	CA2	62	14	45	14	260	29.2	7.4	86.44	130.311	-0.02	0.924489	1	12.31	3.07	4.50951e+06	5.58517e+06	5.66934e+06	5.54295e+06	5.51681e+06	5.24158e+06
P35219	Carbonic anhydrase-related protein OS=Homo sapiens OX=9606 GN=CA8 PE=1 SV=3	CA8	7	1	1	1	290	33	4.86	3.22	8.549	0.56	0.783017	1	47.44	18.2	5684.24	8648.39	14690.4	9358.6	13343.2	12755.2
Q9HB71	Calcyclin-binding protein OS=Homo sapiens OX=9606 GN=CACYBP PE=1 SV=2	CACYBP	52	10	30	10	228	26.2	8.25	71.67	70.238	0.14	0.372768	1	16.66	4.18	2.82971e+06	3.52768e+06	3.96625e+06	4.14525e+06	3.89187e+06	3.83423e+06
P27708	CAD protein OS=Homo sapiens OX=9606 GN=CAD PE=1 SV=3	CAD	44	69	195	69	2225	242.8	6.46	458.64	518.251	0.15	0.814657	1	6.9	12.86	9.51877e+06	1.05008e+07	1.09019e+07	1.16632e+07	1.19588e+07	9.37505e+06
P27797	Calreticulin OS=Homo sapiens OX=9606 GN=CALR PE=1 SV=1	CALR	51	11	19	11	417	48.1	4.44	27.8	60.132	0.12	0.255965	1	17.22	6.11	1.17821e+06	1.56882e+06	1.65035e+06	1.81485e+06	1.60615e+06	1.70602e+06
O43852	Calumenin OS=Homo sapiens OX=9606 GN=CALU PE=1 SV=2	CALU	36	7	10	7	315	37.1	4.64	18.78	33.208	-0.14	0.519659	1	3.74	7.88	628664	636004	592745	569886	596272	510284
Q13557	Calcium/calmodulin-dependent protein kinase type II subunit delta OS=Homo sapiens OX=9606 GN=CAMK2D PE=1 SV=3	CAMK2D	13	5	8	4	499	56.3	7.25	9.95	24.192	0.18	0.0207587	0.581004	4.45	6.76	246595	268406	264091	288085	328263	299900
Q13555	Calcium/calmodulin-dependent protein kinase type II subunit gamma OS=Homo sapiens OX=9606 GN=CAMK2G PE=1 SV=4	CAMK2G	8	3	4	2	558	62.6	7.83	4.69	10.946	0.58	0.645196	1	23.41	25.8	24463.1	15864.3	17699	24935.9	26487	39131.1
Q86VP6	Cullin-associated NEDD8-dissociated protein 1 OS=Homo sapiens OX=9606 GN=CAND1 PE=1 SV=2	CAND1	2	2	5	2	1230	136.3	5.78	2.9	12.322	0.34	0.454267	1	23.08	11.32	34314.2	54226.5	41988.4	58300.3	53039.8	46419.4
P27824	Calnexin OS=Homo sapiens OX=9606 GN=CANX PE=1 SV=2	CANX	24	9	28	9	592	67.5	4.6	39.54	43.626	-0.24	0.521326	1	12.94	6.06	1.45598e+06	1.80328e+06	1.86663e+06	1.62797e+06	1.44291e+06	1.52219e+06
Q01518	Adenylyl cyclase-associated protein 1 OS=Homo sapiens OX=9606 GN=CAP1 PE=1 SV=5	CAP1	6	2	3	2	475	51.9	8.06	2.66	9.561	-0.09	0.998811	1	21.09	17.47	74854	92059.5	114280	86619.9	108374	77480.3
P07384	Calpain-1 catalytic subunit OS=Homo sapiens OX=9606 GN=CAPN1 PE=1 SV=1	CAPN1	5	2	2	2	714	81.8	5.67	2.32	7.107	-0.23	0.326977	1	21.75	36.1	33868.7	24408.3	23041.1	20881.4	25014.5	11527.9
P17655	Calpain-2 catalytic subunit OS=Homo sapiens OX=9606 GN=CAPN2 PE=1 SV=6	CAPN2	12	6	9	6	700	79.9	4.98	11.65	27.711	0.07	0.862418	1	3.9	7.03	217594	216297	202641	231642	203044	227786
Q9Y6W3	Calpain-7 OS=Homo sapiens OX=9606 GN=CAPN7 PE=1 SV=1	CAPN7	3	2	2	2	813	92.6	7.65	0	5.787	-0.23	0.931803	1	21.09	49.72	12848.9	8493.59	12251.9	15049.7	10445.2	4965.88
P52907	F-actin-capping protein subunit alpha-1 OS=Homo sapiens OX=9606 GN=CAPZA1 PE=1 SV=3	CAPZA1	45	7	21	5	286	32.9	5.69	64.89	76.954	0.1	0.159515	1	3.44	4.5	532509	564442	566623	605994	631663	577261
P47755	F-actin-capping protein subunit alpha-2 OS=Homo sapiens OX=9606 GN=CAPZA2 PE=1 SV=3	CAPZA2	45	7	18	5	286	32.9	5.85	26.74	55.096	-0.04	1	1	2.75	6.88	254478	251354	264868	277511	247845	245981
P47756	F-actin-capping protein subunit beta OS=Homo sapiens OX=9606 GN=CAPZB PE=1 SV=5	CAPZB	42	11	34	11	272	30.6	6	87.6	76.336	-0.06	0.999941	1	4.96	5.07	2.36595e+06	2.55736e+06	2.59905e+06	2.65848e+06	2.45323e+06	2.42533e+06
Q86X55	Histone-arginine methyltransferase CARM1 OS=Homo sapiens OX=9606 GN=CARM1 PE=1 SV=3	CARM1	33	14	37	14	608	65.8	6.73	73.9	74.813	0.06	0.999079	1	8.21	9.92	2.95364e+06	3.24914e+06	3.48229e+06	3.49563e+06	3.39443e+06	2.89169e+06
P49589	Cysteine--tRNA ligase, cytoplasmic OS=Homo sapiens OX=9606 GN=CARS1 PE=1 SV=3	CARS1	3	2	4	2	748	85.4	6.76	5.82	11.382	0.2	0.860355	1	16.82	1.38	100761	130482	96830.7	113969	117157	115542
P31944	Caspase-14 OS=Homo sapiens OX=9606 GN=CASP14 PE=1 SV=2	CASP14	6	1	1	1	242	27.7	5.58	2.65	6.52	0.32	0.997631	1	66.97	24.08	54236.1	24681.7	14157.8	34841.1	21248.9	30710.7
A6NHX0	Cytosolic arginine sensor for mTORC1 subunit 2 OS=Homo sapiens OX=9606 GN=CASTOR2 PE=1 SV=3	CASTOR2	6	1	2	1	329	36	5.16	7.1	9.581	-0.05	0.892366	1	12.99	17.93	138335	171780	137998	133874	168505	119445
P16152	Carbonyl reductase [NADPH] 1 OS=Homo sapiens OX=9606 GN=CBR1 PE=1 SV=3	CBR1	41	7	15	7	277	30.4	8.32	26.65	40.859	-0.07	0.776558	1	6.32	3.02	397044	374590	424869	394702	372732	377580
P35520	Cystathionine beta-synthase OS=Homo sapiens OX=9606 GN=CBS PE=1 SV=2	CBS	10	5	11	5	551	60.5	6.65	18.59	25.797	0.08	0.335247	1	4.89	4.87	769407	795247	846589	907445	832251	837892
Q6P1N0	Coiled-coil and C2 domain-containing protein 1A OS=Homo sapiens OX=9606 GN=CC2D1A PE=1 SV=1	CC2D1A	3	2	2	2	951	104	8.09	2.2	8.316	0.3	0.797907	1	19.08	2.64	68473.1	94897.7	69981.3	86376.3	86310.1	82458.4
Q8N163	Cell cycle and apoptosis regulator protein 2 OS=Homo sapiens OX=9606 GN=CCAR2 PE=1 SV=2	CCAR2	4	3	6	3	923	102.8	5.22	13.26	13.635	-0.21	0.551513	1	31.82	11.57	392828	241315	228301	209264	197689	245928
Q6PK04	Coiled-coil domain-containing protein 137 OS=Homo sapiens OX=9606 GN=CCDC137 PE=1 SV=1	CCDC137	8	2	3	2	289	33.2	10.93	2.28	7.922	-0.07	0.976111	1	10.4	0.39	118000	135277	145304	128750	128595	127816
Q86WR0	Coiled-coil domain-containing protein 25 OS=Homo sapiens OX=9606 GN=CCDC25 PE=1 SV=2	CCDC25	16	3	5	3	208	24.5	6.8	12.24	16.166	0.13	0.583468	1	15.47	10.81	407652	473273	555446	609764	516755	501407
Q96A33	PAT complex subunit CCDC47 OS=Homo sapiens OX=9606 GN=CCDC47 PE=1 SV=1	CCDC47	5	2	2	2	483	55.8	4.87	4.57	8.384	-0.01	0.957527	1	15.89	9.45	138117	163093	190162	139782	168035	161423
Q9H0W5	Coiled-coil domain-containing protein 8 OS=Homo sapiens OX=9606 GN=CCDC8 PE=1 SV=2	CCDC8	4	1	1	1	538	59.3	8.63	0	5.991	0.47	0.975932	1	55.46	37.85	4525.67	12519.9	5983.33	10936.3	0	6318.39
Q9H6F5	Coiled-coil domain-containing protein 86 OS=Homo sapiens OX=9606 GN=CCDC86 PE=1 SV=1	CCDC86	5	1	2	1	360	40.2	10.33	2.29	4.147	0.17	0.999995	1	7.11	24.62	91381.6	99156.3	86121.5	68186.3	102795	112399
Q96S94	Cyclin-L2 OS=Homo sapiens OX=9606 GN=CCNL2 PE=1 SV=1	CCNL2	2	1	1	1	520	58.1	10.26	0	2.565	0.01	0.923973	1	17.36	15.64	60534.3	42708.2	50923.1	50822	66215.7	51229.8
P78371	T-complex protein 1 subunit beta OS=Homo sapiens OX=9606 GN=CCT2 PE=1 SV=4	CCT2	43	17	42	17	535	57.5	6.46	79.88	127.358	-0.42	0.015187	0.5781	2.49	5.79	2.99797e+06	3.06975e+06	3.15077e+06	2.4609e+06	2.30147e+06	2.19402e+06
P49368	T-complex protein 1 subunit gamma OS=Homo sapiens OX=9606 GN=CCT3 PE=1 SV=4	CCT3	38	15	25	15	545	60.5	6.49	31.93	66.943	-0.01	0.993601	1	5.75	11.54	964804	1.07989e+06	1.04679e+06	1.12096e+06	1.0428e+06	889955
P50991	T-complex protein 1 subunit delta OS=Homo sapiens OX=9606 GN=CCT4 PE=1 SV=4	CCT4	54	23	71	23	539	57.9	7.83	93.6	133.626	0	0.711931	1	6.36	4.15	3.93877e+06	4.11789e+06	4.46069e+06	4.1265e+06	4.10788e+06	3.8285e+06
P48643	T-complex protein 1 subunit epsilon OS=Homo sapiens OX=9606 GN=CCT5 PE=1 SV=1	CCT5	62	30	95	30	541	59.6	5.66	161.49	199.196	0.04	0.999909	1	14.63	4.16	6.56427e+06	7.57197e+06	8.79801e+06	7.84058e+06	7.77498e+06	7.26174e+06
P40227	T-complex protein 1 subunit zeta OS=Homo sapiens OX=9606 GN=CCT6A PE=1 SV=3	CCT6A	29	14	35	14	531	58	6.68	65.01	65.764	0.2	0.034671	0.725851	3.6	2.36	1.64921e+06	1.66198e+06	1.76057e+06	1.914e+06	1.90851e+06	1.83437e+06
Q99832	T-complex protein 1 subunit eta OS=Homo sapiens OX=9606 GN=CCT7 PE=1 SV=2	CCT7	51	20	51	20	543	59.3	7.65	113.98	139.413	0.06	0.897595	1	7.11	3.14	3.39659e+06	3.57376e+06	3.90404e+06	3.73676e+06	3.8287e+06	3.59647e+06
P50990	T-complex protein 1 subunit theta OS=Homo sapiens OX=9606 GN=CCT8 PE=1 SV=4	CCT8	42	22	49	22	548	59.6	5.6	115.13	129.846	-0.15	0.0143856	0.5781	1.55	2.69	4.08261e+06	4.03188e+06	4.15758e+06	3.84179e+06	3.68737e+06	3.65365e+06
Q12834	Cell division cycle protein 20 homolog OS=Homo sapiens OX=9606 GN=CDC20 PE=1 SV=2	CDC20	5	2	2	2	499	54.7	9.23	2.38	4.905	0.29	0.66471	1	16.32	7.02	86371.9	68294.6	63941.8	83698.5	73766.6	83347.2
P30260	Cell division cycle protein 27 homolog OS=Homo sapiens OX=9606 GN=CDC27 PE=1 SV=2	CDC27	2	2	3	2	824	91.8	7.02	0	6.51	-0.22	0.992014	1	10.04	26.83	39820.3	48709.8	45131.5	35145.6	57052.8	38873.9
O60508	Pre-mRNA-processing factor 17 OS=Homo sapiens OX=9606 GN=CDC40 PE=1 SV=1	CDC40	5	2	3	2	579	65.5	7.06	3.51	14.829	-0.23	0.377846	1	20.54	4.72	136757	91236.8	108104	98556.2	90211.4	91890.5
P60953	Cell division control protein 42 homolog OS=Homo sapiens OX=9606 GN=CDC42 PE=1 SV=2	CDC42	48	8	29	7	191	21.2	6.55	27.27	42.466	-0.03	0.890296	1	4.88	8.2	2.07027e+06	2.22081e+06	2.27703e+06	2.49815e+06	2.17743e+06	2.17082e+06
Q5VT25	Serine/threonine-protein kinase MRCK alpha OS=Homo sapiens OX=9606 GN=CDC42BPA PE=1 SV=1	CDC42BPA	2	2	4	2	1732	197.2	6.58	9.22	12.731	-0.12	0.654471	1	20.83	23.52	74049.3	59578.6	90699.2	67923.9	72113.3	45133.7
O75419	Cell division control protein 45 homolog OS=Homo sapiens OX=9606 GN=CDC45 PE=1 SV=1	CDC45	16	9	18	9	566	65.5	5.53	33.19	41.479	-0.03	0.999648	1	8.94	8.17	1.01971e+06	1.18914e+06	1.20156e+06	1.16694e+06	1.22402e+06	1.04124e+06
Q99459	Cell division cycle 5-like protein OS=Homo sapiens OX=9606 GN=CDC5L PE=1 SV=2	CDC5L	12	7	13	7	802	92.2	8.18	16.5	29.993	0.37	0.189454	1	11.96	8.45	467819	462937	568884	603619	523586	612647
O00311	Cell division cycle 7-related protein kinase OS=Homo sapiens OX=9606 GN=CDC7 PE=1 SV=1	CDC7	2	1	2	1	574	63.8	8.73	5.18	4.374	0.47	0.493179	1	22.39	7.87	80380.5	78700.4	114924	97478.4	111533	112584
Q6P1J9	Parafibromin OS=Homo sapiens OX=9606 GN=CDC73 PE=1 SV=1	CDC73	4	2	2	2	531	60.5	9.61	2.15	9.032	-0.07	0.946612	1	4.33	6.41	191116	200646	208425	191360	207897	183513
O14735	CDP-diacylglycerol--inositol 3-phosphatidyltransferase OS=Homo sapiens OX=9606 GN=CDIPT PE=1 SV=1	CDIPT	21	4	8	4	213	23.5	8.03	7.71	15.451	-0.15	0.901127	1	13.17	19.14	232781	295158	295694	266865	300505	203640
P06493	Cyclin-dependent kinase 1 OS=Homo sapiens OX=9606 GN=CDK1 PE=1 SV=3	CDK1	21	5	11	4	297	34.1	8.4	21.02	23.964	-0.01	0.999977	1	13.52	4.06	605919	718138	796050	721539	711928	668231
Q9NYV4	Cyclin-dependent kinase 12 OS=Homo sapiens OX=9606 GN=CDK12 PE=1 SV=2	CDK12	2	3	3	2	1490	164.1	9.44	2.32	6.994	0	0.991412	1	6.61	14.74	99315.5	113291	108164	117122	87219.1	108211
P11802	Cyclin-dependent kinase 4 OS=Homo sapiens OX=9606 GN=CDK4 PE=1 SV=2	CDK4	37	8	16	7	303	33.7	7.01	24.78	46.213	0	0.977071	1	6.58	8.6	1.00724e+06	981928	1.1103e+06	1.10182e+06	1.00806e+06	927830
Q00535	Cyclin-dependent kinase 5 OS=Homo sapiens OX=9606 GN=CDK5 PE=1 SV=3	CDK5	20	4	5	3	292	33.3	7.66	4.67	11.084	-0.12	0.36904	1	19.23	2.72	300873	210695	229740	211754	204997	216419
Q96SZ6	Mitochondrial tRNA methylthiotransferase CDK5RAP1 OS=Homo sapiens OX=9606 GN=CDK5RAP1 PE=1 SV=2	CDK5RAP1	4	2	2	2	601	67.6	8.21	2.02	5.525	-0.07	0.999065	1	31.81	34.69	28177.9	16835.6	32918.6	33124.5	26782.8	15815.2
Q00534	Cyclin-dependent kinase 6 OS=Homo sapiens OX=9606 GN=CDK6 PE=1 SV=1	CDK6	8	2	2	1	326	36.9	6.46	2.32	4.354	-0.2	0.999818	1	17.4	39.19	13711.6	16724.2	19503.9	14606.8	24045.9	11467.6
Q5VV42	Threonylcarbamoyladenosine tRNA methylthiotransferase OS=Homo sapiens OX=9606 GN=CDKAL1 PE=1 SV=1	CDKAL1	2	1	1	1	579	65.1	7.46	0	2.627						0	0	0	0	0	0
O95674	Phosphatidate cytidylyltransferase 2 OS=Homo sapiens OX=9606 GN=CDS2 PE=1 SV=1	CDS2	13	3	5	3	445	51.4	7.09	13.98	20.974	-0.13	0.999266	1	36.62	23.38	80030.5	103880	162141	94275.3	139028	95134
Q92879	CUGBP Elav-like family member 1 OS=Homo sapiens OX=9606 GN=CELF1 PE=1 SV=2	CELF1	3	1	1	1	486	52	8.46	4.21	9.201	0.38	0.127209	1	11.26	3.81	137122	143622	169063	195099	186397	180931
Q9NSP4	Centromere protein M OS=Homo sapiens OX=9606 GN=CENPM PE=1 SV=1	CENPM	19	3	5	3	180	19.7	7.2	5.7	11.443	-0.08	0.754826	1	17.35	4.49	169505	192407	237658	186821	181785	170998
Q5SW79	Centrosomal protein of 170 kDa OS=Homo sapiens OX=9606 GN=CEP170 PE=1 SV=1	CEP170	1	1	1	1	1584	175.2	7.11	2.07	2.804	0.27	0.0190586	0.579925	8.75	4.77	69080.6	80220.2	81173.4	96876.5	104146	95321.2
P27544	Ceramide synthase 1 OS=Homo sapiens OX=9606 GN=CERS1 PE=1 SV=1	CERS1	4	1	1	1	350	39.5	9.04	2.52	3.808	0.11	0.796024	1	13.51	5.91	45996.5	38480.7	50516.4	49783.2	50717	45339.9
Q96G23	Ceramide synthase 2 OS=Homo sapiens OX=9606 GN=CERS2 PE=1 SV=1	CERS2	14	5	19	5	380	44.8	8.98	44.26	27.225	0.14	0.643635	1	9.11	2.7	1.39212e+06	1.45229e+06	1.65303e+06	1.64023e+06	1.59739e+06	1.5541e+06
Q6ZMG9	Ceramide synthase 6 OS=Homo sapiens OX=9606 GN=CERS6 PE=1 SV=1	CERS6	5	1	3	1	384	44.9	7.65	0	3.211	-0.26	0.99999	1	7.03	45.99	39403.4	44337.3	44873.8	29988.7	69183	37078.4
Q9Y5P4	Ceramide transfer protein OS=Homo sapiens OX=9606 GN=CERT1 PE=1 SV=1	CERT1	7	2	4	2	624	70.8	5.48	5.6	14.818	-0.04	0.964308	1	20.67	5.92	119257	148745	181131	131036	144562	146210
Q9Y6A4	Cilia- and flagella-associated protein 20 OS=Homo sapiens OX=9606 GN=CFAP20 PE=1 SV=1	CFAP20	40	5	7	5	193	22.8	9.76	7.53	18.095	0.09	0.974245	1	15.86	10.61	235597	230168	303122	251073	261561	212804
P23528	Cofilin-1 OS=Homo sapiens OX=9606 GN=CFL1 PE=1 SV=3	CFL1	22	4	10	4	166	18.5	8.09	4.41	19.935	0.36	0.330602	1	24.26	9.12	378262	476881	614913	669955	558093	612715
Q13112	Chromatin assembly factor 1 subunit B OS=Homo sapiens OX=9606 GN=CHAF1B PE=1 SV=1	CHAF1B	16	7	13	7	559	61.5	7.5	24.14	29.102	0.14	0.930677	1	15.6	4.43	647979	728372	879004	803208	811865	747638
O14646	Chromodomain-helicase-DNA-binding protein 1 OS=Homo sapiens OX=9606 GN=CHD1 PE=1 SV=2	CHD1	2	3	3	2	1710	196.6	7.14	2.94	8.321	0.09	0.998483	1	3.13	9.69	106911	111727	113645	120397	118571	100547
Q12873	Chromodomain-helicase-DNA-binding protein 3 OS=Homo sapiens OX=9606 GN=CHD3 PE=1 SV=3	CHD3	6	10	16	2	2000	226.5	7.3	18.81	53.828	0.17	0.956894	1	58.63	15.4	65443.5	116309	33037.9	73834.7	64825.8	87903.9
Q14839	Chromodomain-helicase-DNA-binding protein 4 OS=Homo sapiens OX=9606 GN=CHD4 PE=1 SV=2	CHD4	31	40	69	31	1912	217.9	5.86	108.15	210.27	0.13	0.789118	1	11.11	3.74	2.79559e+06	3.0857e+06	3.48618e+06	3.36894e+06	3.37766e+06	3.15966e+06
Q3L8U1	Chromodomain-helicase-DNA-binding protein 9 OS=Homo sapiens OX=9606 GN=CHD9 PE=1 SV=2	CHD9	1	2	2	1	2897	325.8	7.01	0	3.266	-0.33	0.798665	1	17.05	23.17	148405	125119	105378	97918.4	144245	99246.9
Q8NE62	Choline dehydrogenase, mitochondrial OS=Homo sapiens OX=9606 GN=CHDH PE=1 SV=2	CHDH	3	1	1	1	594	65.3	8.28	3.43	7.394	-0.03	0.999898	1	26.86	10.36	29960	17709.7	21886.5	25153.4	20847.9	21457.7
O14757	Serine/threonine-protein kinase Chk1 OS=Homo sapiens OX=9606 GN=CHEK1 PE=1 SV=2	CHEK1	7	3	3	3	476	54.4	8.25	0	5.416	-0.2	0.543891	1	4.58	7.85	98767	108001	105472	99230.5	84790.7	91946
Q8IWX8	Calcium homeostasis endoplasmic reticulum protein OS=Homo sapiens OX=9606 GN=CHERP PE=1 SV=3	CHERP	6	3	4	3	916	103.6	9.04	5.3	12.294	0.38	0.620945	1	16.49	10.49	161578	155205	208036	175717	214022	209585
Q9UHD1	Cysteine and histidine-rich domain-containing protein 1 OS=Homo sapiens OX=9606 GN=CHORDC1 PE=1 SV=2	CHORDC1	57	12	29	12	332	37.5	7.87	76.74	115.208	-0.03	0.875357	1	11.41	6.73	3.0454e+06	3.60529e+06	3.81557e+06	3.95183e+06	3.51828e+06	3.53129e+06
Q9Y3Y2	Chromatin target of PRMT1 protein OS=Homo sapiens OX=9606 GN=CHTOP PE=1 SV=2	CHTOP	6	1	1	1	248	26.4	12.23	0	2.553	0.08	0.946514	1	18.3	12.59	85057.9	59370.9	80616.9	68332.4	86231.3	85251.4
O76071	Probable cytosolic iron-sulfur protein assembly protein CIAO1 OS=Homo sapiens OX=9606 GN=CIAO1 PE=1 SV=1	CIAO1	22	4	6	4	339	37.8	4.97	10.18	24.039	0.12	0.935583	1	6.01	9.76	138052	146137	155663	158867	169403	139407
Q9Y3D0	Cytosolic iron-sulfur assembly component 2B OS=Homo sapiens OX=9606 GN=CIAO2B PE=1 SV=1	CIAO2B	13	1	2	1	163	17.7	5.19	2.81	5.453	-0.07	0.995562	1	19.29	14.23	18207.6	22041.2	26814.6	20981.3	17585	23441.8
Q8TCG1	Protein CIP2A OS=Homo sapiens OX=9606 GN=CIP2A PE=1 SV=2	CIP2A	2	1	1	1	905	102.1	6.23	0	3.756	0.02	0.993116	1	6.65	2.45	35016.2	39994.8	37329.4	39239.9	37941.8	37421
Q9NZ45	CDGSH iron-sulfur domain-containing protein 1 OS=Homo sapiens OX=9606 GN=CISD1 PE=1 SV=1	CISD1	26	2	4	2	108	12.2	9.09	11.2	17.593	0.02	0.970336	1	8.6	1.28	151219	179572	169122	171849	174069	169660
P12277	Creatine kinase B-type OS=Homo sapiens OX=9606 GN=CKB PE=1 SV=1	CKB	5	2	2	2	381	42.6	5.59	3.73	6.075	-0.08	0.898063	1	12.06	27.94	76478.7	73797.9	60643.1	69850.7	62582.5	103807
O14967	Calmegin OS=Homo sapiens OX=9606 GN=CLGN PE=1 SV=1	CLGN	2	1	1	1	610	70	4.69	2.02	4.215	-0.12	0.99181	1	10.03	1.2	49831.6	51030	42211.8	45675.7	46646.4	45700.2
Q9Y696	Chloride intracellular channel protein 4 OS=Homo sapiens OX=9606 GN=CLIC4 PE=1 SV=4	CLIC4	9	2	3	2	253	28.8	5.59	0	4.901	-0.07	0.999519	1	14.65	10.6	89941.7	120655	104116	115582	99254.2	94792.6
Q14677	Clathrin interactor 1 OS=Homo sapiens OX=9606 GN=CLINT1 PE=1 SV=1	CLINT1	23	13	27	13	625	68.2	6.42	47.61	63.206	0.5	0.440148	1	8.42	27.5	2.43278e+06	2.82858e+06	2.82311e+06	4.06643e+06	3.98096e+06	2.37135e+06
Q9NWW5	Ceroid-lipofuscinosis neuronal protein 6 OS=Homo sapiens OX=9606 GN=CLN6 PE=1 SV=1	CLN6	7	1	2	1	311	35.9	8.87	9.52	12.994	-0.21	0.981063	1	8.09	21.98	49490.9	44850.9	42218.7	55065.6	37876.1	38843.1
P54105	Methylosome subunit pICln OS=Homo sapiens OX=9606 GN=CLNS1A PE=1 SV=1	CLNS1A	13	2	3	2	237	26.2	4.11	5.01	9.849	0.38	0.124636	1	3.24	8.11	262067	255277	272198	308220	362429	341999
Q92989	Polyribonucleotide 5'-hydroxyl-kinase Clp1 OS=Homo sapiens OX=9606 GN=CLP1 PE=1 SV=1	CLP1	7	3	5	3	425	47.6	6.62	4.14	7.575	0.11	0.996728	1	7.82	13.9	201992	236286	219927	238078	246334	188674
O96005	Putative lipid scramblase CLPTM1 OS=Homo sapiens OX=9606 GN=CLPTM1 PE=1 SV=1	CLPTM1	12	5	8	5	669	76	6.3	8.05	17.267	-0.29	0.0152478	0.5781	10.49	2.14	302502	321227	369829	263463	270092	258827
Q96KA5	Lipid scramblase CLPTM1L OS=Homo sapiens OX=9606 GN=CLPTM1L PE=1 SV=1	CLPTM1L	8	3	3	3	538	62.2	8.56	9.47	17.512	0	0.988839	1	4.5	10.48	185443	182036	198122	185373	204577	165755
O76031	ATP-dependent Clp protease ATP-binding subunit clpX-like, mitochondrial OS=Homo sapiens OX=9606 GN=CLPX PE=1 SV=2	CLPX	2	1	1	1	633	69.2	7.58	0	2.384	0.17	0.999473	1	15.47	15.31	14958.6	14080.1	18715.1	16855.9	12784.7	16946.1
Q00610	Clathrin heavy chain 1 OS=Homo sapiens OX=9606 GN=CLTC PE=1 SV=5	CLTC	46	63	180	47	1675	191.5	5.69	349.7	478.709	-0.03	0.990072	1	7.05	5.61	8.39745e+06	9.26486e+06	9.65126e+06	9.08547e+06	9.44486e+06	8.44915e+06
P53675	Clathrin heavy chain 2 OS=Homo sapiens OX=9606 GN=CLTCL1 PE=1 SV=2	CLTCL1	9	17	34	1	1640	186.9	5.85	43.45	77.34	0.99	0.457089	1	33.56	28.04	6981.89	0	11327.3	10936.8	17673.5	19451.9
O75153	Clustered mitochondria protein homolog OS=Homo sapiens OX=9606 GN=CLUH PE=1 SV=2	CLUH	10	11	17	11	1309	146.6	6.13	22.49	48.62	0.01	0.868567	1	3.6	3.09	555669	592573	591037	577188	613905	593464
Q8NFW8	N-acylneuraminate cytidylyltransferase OS=Homo sapiens OX=9606 GN=CMAS PE=1 SV=2	CMAS	12	4	8	4	434	48.3	7.93	9.44	20.147	0.26	0.578267	1	23.65	6.77	128583	149467	202019	178874	173212	196940
P30085	UMP-CMP kinase OS=Homo sapiens OX=9606 GN=CMPK1 PE=1 SV=3	CMPK1	10	1	1	1	196	22.2	5.57	0	2.68	0.27	0.953515	1	66.8	28.95	8510.75	5085.68	19023.2	9835.92	16077.2	10251.2
Q8N1G2	Cap-specific mRNA (nucleoside-2'-O-)-methyltransferase 1 OS=Homo sapiens OX=9606 GN=CMTR1 PE=1 SV=1	CMTR1	29	17	33	17	835	95.3	7.05	52.36	89.155	0.09	0.956959	1	12.71	9.23	1.13436e+06	1.33935e+06	1.46483e+06	1.43348e+06	1.42326e+06	1.21166e+06
P62633	CCHC-type zinc finger nucleic acid binding protein OS=Homo sapiens OX=9606 GN=CNBP PE=1 SV=1	CNBP	24	3	7	3	177	19.5	7.71	7.83	18.373	0.58	0.0178475	0.5781	13.76	10.05	198497	236758	262011	385794	353044	315226
Q96KP4	Cytosolic non-specific dipeptidase OS=Homo sapiens OX=9606 GN=CNDP2 PE=1 SV=2	CNDP2	5	2	2	2	475	52.8	5.97	0	8.709	0.06	0.972666	1	12.33	6.08	47805.4	53032.4	41363.5	52302.8	46331.3	49996.7
Q9P003	Protein cornichon homolog 4 OS=Homo sapiens OX=9606 GN=CNIH4 PE=1 SV=1	CNIH4	14	1	9	1	139	16.1	6.65	25.09	27.734	0.05	1	1	13.25	16.45	180779	218860	235487	227262	237079	172300
A5YKK6	CCR4-NOT transcription complex subunit 1 OS=Homo sapiens OX=9606 GN=CNOT1 PE=1 SV=2	CNOT1	2	3	4	3	2376	266.8	7.11	2.19	10.698	-0.1	0.967125	1	12.2	9.64	39168.3	49051.8	48518.8	52725.1	45331	44362.3
Q9ULM6	CCR4-NOT transcription complex subunit 6 OS=Homo sapiens OX=9606 GN=CNOT6 PE=1 SV=2	CNOT6	6	3	4	3	557	63.3	7.27	5.53	17.018	0.07	0.998799	1	7.77	16.59	108151	98831.5	115488	119769	113636	86526.2
P09543	2',3'-cyclic-nucleotide 3'-phosphodiesterase OS=Homo sapiens OX=9606 GN=CNP PE=1 SV=2	CNP	33	10	17	10	421	47.5	9.07	28.63	53.729	-0.08	0.989466	1	10.49	5.7	575471	685782	701325	668788	649143	598222
Q13057	Bifunctional coenzyme A synthase OS=Homo sapiens OX=9606 GN=COASY PE=1 SV=4	COASY	3	1	1	1	564	62.3	6.99	0	3.017	-1.15	0.559843	1	4.06	83.26	0	22092	23397.3	4646.18	26973.1	10240.7
Q8NBJ5	Procollagen galactosyltransferase 1 OS=Homo sapiens OX=9606 GN=COLGALT1 PE=1 SV=1	COLGALT1	9	6	11	6	622	71.6	7.31	20.87	28.754	0.11	0.880043	1	11.99	4.9	444720	497131	564806	535752	545322	496672
Q9H0A8	COMM domain-containing protein 4 OS=Homo sapiens OX=9606 GN=COMMD4 PE=1 SV=1	COMMD4	5	1	4	1	199	21.8	7.31	0	2.061	-0.87	0.705234	1	70.54	8.1	0	16787.5	5614.05	5633.66	0	5023.61
P53621	Coatomer subunit alpha OS=Homo sapiens OX=9606 GN=COPA PE=1 SV=2	COPA	41	40	87	40	1224	138.3	7.66	203.99	268.98	0.08	0.750635	1	5.69	7.07	5.79819e+06	6.3072e+06	6.47525e+06	6.89352e+06	6.68259e+06	6.01011e+06
P53618	Coatomer subunit beta OS=Homo sapiens OX=9606 GN=COPB1 PE=1 SV=3	COPB1	43	37	103	37	953	107.1	6.05	167.7	237.746	0	0.966371	1	6.2	15	6.03513e+06	6.78621e+06	6.66082e+06	6.64405e+06	7.06805e+06	5.25553e+06
P35606	Coatomer subunit beta' OS=Homo sapiens OX=9606 GN=COPB2 PE=1 SV=2	COPB2	35	26	81	26	906	102.4	5.27	154.4	159.499	0.04	0.950415	1	4.91	5.51	5.22515e+06	5.72414e+06	5.66193e+06	5.89016e+06	5.83216e+06	5.32146e+06
O14579	Coatomer subunit epsilon OS=Homo sapiens OX=9606 GN=COPE PE=1 SV=3	COPE	6	1	2	1	308	34.5	5.12	0	2.933	0.97	0.243079	1	50.82	18.3	4498.94	7491.48	12787.5	0	12903.9	16740.7
Q9Y678	Coatomer subunit gamma-1 OS=Homo sapiens OX=9606 GN=COPG1 PE=1 SV=1	COPG1	25	17	35	17	874	97.7	5.47	60.59	77.085	0.11	0.713868	1	5.49	8.41	1.47096e+06	1.61251e+06	1.62695e+06	1.76146e+06	1.73961e+06	1.508e+06
Q9UBF2	Coatomer subunit gamma-2 OS=Homo sapiens OX=9606 GN=COPG2 PE=1 SV=1	COPG2	10	6	9	6	871	97.6	5.81	5.52	26.893	0.14	0.659803	1	21.41	7.85	191885	261998	297151	298791	289678	256769
Q92905	COP9 signalosome complex subunit 5 OS=Homo sapiens OX=9606 GN=COPS5 PE=1 SV=4	COPS5	8	2	2	2	334	37.6	6.54	0	4.732	0.21				36.34	0	0	5668.22	0	8532.78	5044.37
Q7L5N1	COP9 signalosome complex subunit 6 OS=Homo sapiens OX=9606 GN=COPS6 PE=1 SV=1	COPS6	17	3	6	3	327	36.1	5.73	13.48	18.156	0.14	0.103281	1	1.69	8.38	227303	232721	225240	286433	250894	246491
P61923	Coatomer subunit zeta-1 OS=Homo sapiens OX=9606 GN=COPZ1 PE=1 SV=1	COPZ1	19	2	2	2	177	20.2	4.81	1.76	5.326	1.14	0.191371	1	41.36	26.73	5186.54	9058.33	4248.92	7783.33	11406.9	13557.7
Q8NI60	Atypical kinase COQ8A, mitochondrial OS=Homo sapiens OX=9606 GN=COQ8A PE=1 SV=1	COQ8A	6	3	6	3	647	71.9	6.99	2.53	9.126	0.27	0.604283	1	17.21	6.86	106967	118769	148643	126830	143349	143052
Q9ULV4	Coronin-1C OS=Homo sapiens OX=9606 GN=CORO1C PE=1 SV=1	CORO1C	27	8	9	8	474	53.2	7.08	12.88	32.422	0.06	0.370159	1	12.71	7.69	937628	1.14422e+06	1.20249e+06	1.3231e+06	1.14274e+06	1.18912e+06
P57737	Coronin-7 OS=Homo sapiens OX=9606 GN=CORO7 PE=1 SV=2	CORO7	7	3	3	3	925	100.5	5.8	4.67	12.403	-0.04	0.999095	1	6.35	4.21	101133	90493.9	101340	99392.3	98097.8	91802.6
Q14019	Coactosin-like protein OS=Homo sapiens OX=9606 GN=COTL1 PE=1 SV=3	COTL1	42	4	12	4	142	15.9	5.67	22.42	26.121	0.13	0.789059	1	8.55	3.43	589048	606239	689441	661172	685762	640423
Q9Y6N1	Cytochrome c oxidase assembly protein COX11, mitochondrial OS=Homo sapiens OX=9606 GN=COX11 PE=1 SV=3	COX11	18	3	5	3	276	31.4	9.06	5.21	13.646	-0.07	0.978367	1	13.88	17.42	46598.3	59760.1	60100.9	69294.4	57068.9	49070
Q7KZN9	Cytochrome c oxidase assembly protein COX15 homolog OS=Homo sapiens OX=9606 GN=COX15 PE=1 SV=1	COX15	14	4	7	4	410	46	9.82	10.67	28.328	0.01	0.999354	1	10.87	14.23	203485	245934	248543	262082	247135	197958
Q5RI15	Cytochrome c oxidase assembly protein COX20, mitochondrial OS=Homo sapiens OX=9606 GN=COX20 PE=1 SV=2	COX20	10	1	1	1	118	13.3	8.76	2.56	7.165	-0.15	0.885181	1	4.89	17.26	45999.7	45299.8	41935.8	34309.8	40858.8	48524.6
P13073	Cytochrome c oxidase subunit 4 isoform 1, mitochondrial OS=Homo sapiens OX=9606 GN=COX4I1 PE=1 SV=1	COX4I1	14	2	2	2	169	19.6	9.51	5.75	10.588	0.04	0.653984	1	13.71	12.16	90941.2	113855	118550	117026	115240	142399
P10606	Cytochrome c oxidase subunit 5B, mitochondrial OS=Homo sapiens OX=9606 GN=COX5B PE=1 SV=2	COX5B	35	5	10	5	129	13.7	8.81	15.97	15.165	0.29	0.0218431	0.599094	8.33	6.73	678362	727156	800034	995523	890042	885785
P12074	Cytochrome c oxidase subunit 6A1, mitochondrial OS=Homo sapiens OX=9606 GN=COX6A1 PE=1 SV=4	COX6A1	27	1	1	1	109	12.1	9.32	0	3.116	-0.22	0.938156	1	19.57	5.24	18200.1	27019.6	22407.8	17944.6	19258.2	19903.8
P14406	Cytochrome c oxidase subunit 7A2, mitochondrial OS=Homo sapiens OX=9606 GN=COX7A2 PE=1 SV=1	COX7A2	12	1	3	1	83	9.4	9.76	5.29	5.751	-0.33	0.189302	1	17.05	8.48	264258	212216	190500	168875	166607	193573
Q99829	Copine-1 OS=Homo sapiens OX=9606 GN=CPNE1 PE=1 SV=1	CPNE1	17	7	13	7	537	59	5.83	19.19	35.345	-0.04	0.998051	1	8.89	4.97	523126	575967	625359	559257	600965	546987
O75131	Copine-3 OS=Homo sapiens OX=9606 GN=CPNE3 PE=1 SV=1	CPNE3	29	11	26	11	537	60.1	5.85	46.51	58.403	0.17	0.196514	1	4.57	6.3	1.45097e+06	1.53431e+06	1.58941e+06	1.73347e+06	1.72294e+06	1.54643e+06
Q10570	Cleavage and polyadenylation specificity factor subunit 1 OS=Homo sapiens OX=9606 GN=CPSF1 PE=1 SV=2	CPSF1	16	16	25	16	1443	160.8	6.4	43.59	73.525	-0.11	0.42371	1	7.23	5.46	1.04748e+06	1.16466e+06	1.20641e+06	1.07712e+06	1.09237e+06	986126
Q9UKF6	Cleavage and polyadenylation specificity factor subunit 3 OS=Homo sapiens OX=9606 GN=CPSF3 PE=1 SV=1	CPSF3	6	3	5	3	684	77.4	5.6	15.23	15.841	0.05	0.997844	1	12.08	16.6	156790	150930	188078	188700	162845	134889
O95639	Cleavage and polyadenylation specificity factor subunit 4 OS=Homo sapiens OX=9606 GN=CPSF4 PE=1 SV=1	CPSF4	4	1	2	1	269	30.2	8.31	2.08	5.642	-0.04	0.999903	1	12.69	7.41	83935.6	94953	108183	104060	92411.9	91183.3
Q16630	Cleavage and polyadenylation specificity factor subunit 6 OS=Homo sapiens OX=9606 GN=CPSF6 PE=1 SV=2	CPSF6	10	4	5	4	551	59.2	7.15	13	22.267	0.42	0.227735	1	19.47	4.36	135041	124033	177708	174206	180841	189994
P50416	Carnitine O-palmitoyltransferase 1, liver isoform OS=Homo sapiens OX=9606 GN=CPT1A PE=1 SV=2	CPT1A	2	1	1	1	773	88.3	8.65	2.53	6.171	-0.77	0.367757	1	13.02	15.77	20222.9	15746.5	19522.9	12797.8	11474.8	9302.67
P23786	Carnitine O-palmitoyltransferase 2, mitochondrial OS=Homo sapiens OX=9606 GN=CPT2 PE=1 SV=2	CPT2	6	2	4	2	658	73.7	8.18	5.56	9.631	-0.13	0.652122	1	11.64	10.65	225303	253275	284505	252138	231313	203543
Q9H3G5	Probable serine carboxypeptidase CPVL OS=Homo sapiens OX=9606 GN=CPVL PE=1 SV=2	CPVL	2	1	2	1	476	54.1	5.62	1.99	2.395	0.02	0.969751	1	12.49	0.22	79093.6	65731.3	62908.8	66996.5	66708.7	66807.9
P43155	Carnitine O-acetyltransferase OS=Homo sapiens OX=9606 GN=CRAT PE=1 SV=5	CRAT	2	1	1	1	626	70.8	8.44	2.25	5.926	-0.45	0.0629277	1	5.18	13.92	72212	70067.5	65223.1	51196.1	60680	46243.2
Q8IUI8	Cytokine receptor-like factor 3 OS=Homo sapiens OX=9606 GN=CRLF3 PE=1 SV=2	CRLF3	9	2	6	2	442	49.7	5.14	15.61	14.198	0.13	0.998051	1	14.11	15.54	128426	144302	169678	158151	168809	124067
Q9BZJ0	Crooked neck-like protein 1 OS=Homo sapiens OX=9606 GN=CRNKL1 PE=1 SV=4	CRNKL1	3	2	2	2	848	100.4	8	0	2.77	-0.31	0.815171	1	5.93	10.32	19146.2	17919.7	20180.8	15397.5	14227.8	17426.6
Q5TZA2	Rootletin OS=Homo sapiens OX=9606 GN=CROCC PE=1 SV=2	CROCC	0	1	3	1	2017	228.3	5.49	4.15	3.079	-0.33	0.164468	1	5.17	18.11	89438.1	99179.1	93973.3	86344.3	74543.3	59755.4
Q68DQ2	Very large A-kinase anchor protein OS=Homo sapiens OX=9606 GN=CRYBG3 PE=1 SV=3	CRYBG3	0	1	1	1	2970	330.4	5.2	2.5	4.263	-0.35	0.963335	1	27.19	22.46	22845.2	40098.6	32434.6	32836.6	25369.1	21107.4
O75390	Citrate synthase, mitochondrial OS=Homo sapiens OX=9606 GN=CS PE=1 SV=2	CS	2	1	1	1	466	51.7	8.32	0	1.93	0.26	0.970262	1	14.78	23.66	61242.8	60117.9	77635.7	73437.1	54732.7	88933.3
O75534	Cold shock domain-containing protein E1 OS=Homo sapiens OX=9606 GN=CSDE1 PE=1 SV=2	CSDE1	20	16	26	16	798	88.8	6.25	52.89	66.753	0.18	0.327874	1	8.53	7.02	2.06598e+06	2.26562e+06	2.45147e+06	2.64384e+06	2.57246e+06	2.30943e+06
P55060	Exportin-2 OS=Homo sapiens OX=9606 GN=CSE1L PE=1 SV=3	CSE1L	20	13	24	13	971	110.3	5.77	30.36	70.5	-0.22	0.842095	1	16.31	10.88	601505	771985	833002	661976	747238	602053
P41240	Tyrosine-protein kinase CSK OS=Homo sapiens OX=9606 GN=CSK PE=1 SV=1	CSK	10	3	7	3	450	50.7	7.06	2.99	14.206	-0.31	0.624689	1	28.54	17.72	27658.3	34365.2	48220.3	27801.8	29639.4	20867.5
P48729	Casein kinase I isoform alpha OS=Homo sapiens OX=9606 GN=CSNK1A1 PE=1 SV=2	CSNK1A1	10	3	7	3	337	38.9	9.57	14.47	16.435	0.18	0.407015	1	11.86	8.27	375601	420877	476047	475401	511615	433385
P48730	Casein kinase I isoform delta OS=Homo sapiens OX=9606 GN=CSNK1D PE=1 SV=2	CSNK1D	3	1	2	1	415	47.3	9.74	0	3.198	0.1	0.518503	1	31.85	10.95	24874.9	43912.7	48215.9	54161.4	43797.2	47094.5
P68400	Casein kinase II subunit alpha OS=Homo sapiens OX=9606 GN=CSNK2A1 PE=1 SV=1	CSNK2A1	28	8	13	7	391	45.1	7.74	18.31	28.297	0.17	0.243201	1	6.27	2.95	417024	424064	467502	478103	473220	500002
P19784	Casein kinase II subunit alpha' OS=Homo sapiens OX=9606 GN=CSNK2A2 PE=1 SV=1	CSNK2A2	26	6	12	5	350	41.2	8.56	19.46	29.945	-0.01	0.985221	1	8.25	7.55	329963	379050	384663	398165	375746	342344
P67870	Casein kinase II subunit beta OS=Homo sapiens OX=9606 GN=CSNK2B PE=1 SV=1	CSNK2B	41	5	9	5	215	24.9	5.55	15.51	33.951	0.09	0.972632	1	11.43	1.84	506202	537759	628915	561693	582723	572357
Q16527	Cysteine and glycine-rich protein 2 OS=Homo sapiens OX=9606 GN=CSRP2 PE=1 SV=3	CSRP2	34	5	13	5	193	20.9	8.62	19.26	39.175	0.22	0.175374	1	12.66	8.3	550579	658886	709028	824710	767781	698216
P01040	Cystatin-A OS=Homo sapiens OX=9606 GN=CSTA PE=1 SV=1	CSTA	12	1	2	1	98	11	5.5	4.85	5.439	-0.66	0.958058	1	85.7	80.72	178207	57101.5	34806	35721.9	36038.4	129834
P04080	Cystatin-B OS=Homo sapiens OX=9606 GN=CSTB PE=1 SV=2	CSTB	46	3	5	3	98	11.1	7.56	11.23	13.075	0.06	0.876219	1	4.88	15.07	163246	170304	154471	210133	158458	170314
P56545	C-terminal-binding protein 2 OS=Homo sapiens OX=9606 GN=CTBP2 PE=1 SV=1	CTBP2	17	5	8	5	445	48.9	6.95	8.75	20.279	-0.01	0.922626	1	2.7	4.44	363182	382198	378762	400942	376895	368195
P35222	Catenin beta-1 OS=Homo sapiens OX=9606 GN=CTNNB1 PE=1 SV=1	CTNNB1	6	4	4	3	781	85.4	5.86	7.36	18.765	-0.42	0.866633	1	74.33	17.15	252275	101823	57686.2	60372.7	76177.5	85487.6
P17812	CTP synthase 1 OS=Homo sapiens OX=9606 GN=CTPS1 PE=1 SV=2	CTPS1	18	8	14	8	591	66.6	6.46	30.46	47.715	-0.03	0.997235	1	5.89	2.05	658875	730356	731517	701572	715060	730901
Q6PD62	RNA polymerase-associated protein CTR9 homolog OS=Homo sapiens OX=9606 GN=CTR9 PE=1 SV=1	CTR9	6	3	4	3	1173	133.4	6.77	8.76	15.842	0.12	0.995119	1	9.59	23.37	55953.6	67520.6	60018.6	48909	78933	65071.6
P10619	Lysosomal protective protein OS=Homo sapiens OX=9606 GN=CTSA PE=1 SV=2	CTSA	2	1	1	1	480	54.4	6.61	0	2.685	-0.06	0.737143	1	82.11	14.33	24305.1	7517.38	5678.53	7235.4	7675.86	5786.53
Q13616	Cullin-1 OS=Homo sapiens OX=9606 GN=CUL1 PE=1 SV=2	CUL1	30	21	41	21	776	89.6	8	59.33	113.076	-0.01	0.983749	1	8.06	6.6	2.12748e+06	2.36633e+06	2.49825e+06	2.38437e+06	2.35573e+06	2.11012e+06
Q13617	Cullin-2 OS=Homo sapiens OX=9606 GN=CUL2 PE=1 SV=2	CUL2	12	7	8	7	745	86.9	6.92	7.5	24.771	0.15	0.298253	1	7.41	1.69	449126	504755	517448	561499	564183	546721
Q13618	Cullin-3 OS=Homo sapiens OX=9606 GN=CUL3 PE=1 SV=2	CUL3	8	5	7	5	768	88.9	8.48	9.38	20.539	-0.03	0.917618	1	7.96	12.21	193391	217530	225924	220293	212749	174224
Q13620	Cullin-4B OS=Homo sapiens OX=9606 GN=CUL4B PE=1 SV=4	CUL4B	17	12	15	12	913	103.9	7.37	7.72	54.739	0.06	0.988743	1	5.47	10.81	386120	363240	405320	428162	403498	345514
Q93034	Cullin-5 OS=Homo sapiens OX=9606 GN=CUL5 PE=1 SV=4	CUL5	6	3	8	3	780	90.9	7.94	9.34	13.707	-0.08	0.995712	1	17.27	13.74	185092	243068	260982	203859	267863	230344
Q69YN2	CWF19-like protein 1 OS=Homo sapiens OX=9606 GN=CWF19L1 PE=1 SV=2	CWF19L1	5	2	2	2	538	60.6	7.24	0	7.8	-0.42	0.347539	1	11.86	3.12	29856.4	30541.4	24423.2	21507.6	22384.3	22877.8
P00167	Cytochrome b5 OS=Homo sapiens OX=9606 GN=CYB5A PE=1 SV=2	CYB5A	10	1	2	1	134	15.3	4.96	4.5	5.656	0.25	0.617336	1	12.09	3.59	49056.3	61011.9	50709.3	57226.8	61346.5	60293.6
Q9UHQ9	NADH-cytochrome b5 reductase 1 OS=Homo sapiens OX=9606 GN=CYB5R1 PE=1 SV=1	CYB5R1	36	7	20	7	305	34.1	9.38	10.94	28.405	0.05	0.770038	1	7.15	4.14	584147	644376	672986	641420	696667	667227
P00387	NADH-cytochrome b5 reductase 3 OS=Homo sapiens OX=9606 GN=CYB5R3 PE=1 SV=3	CYB5R3	43	9	23	9	301	34.2	7.59	54.84	52.444	0.03	0.879264	1	11.35	2.52	1.33199e+06	1.52244e+06	1.67401e+06	1.61074e+06	1.53353e+06	1.55717e+06
P08574	Cytochrome c1, heme protein, mitochondrial OS=Homo sapiens OX=9606 GN=CYC1 PE=1 SV=3	CYC1	7	1	2	1	325	35.4	9	2.9	5.079	0.19	0.854881	1	13.85	16.43	39954.1	52208.3	43748	49969.2	41017	57217.1
P99999	Cytochrome c OS=Homo sapiens OX=9606 GN=CYCS PE=1 SV=2	CYCS	48	5	16	5	105	11.7	9.57	21.7	22.66	0.05	0.999994	1	12.21	2.19	673973	696616	839936	750767	722543	723499
Q7L576	Cytoplasmic FMR1-interacting protein 1 OS=Homo sapiens OX=9606 GN=CYFIP1 PE=1 SV=1	CYFIP1	4	5	5	4	1253	145.1	6.9	2.32	16.154	-0.08	0.955549	1	48.81	50.75	15767.1	21490.8	39756.7	33214.1	20381.8	11349.8
Q96F07	Cytoplasmic FMR1-interacting protein 2 OS=Homo sapiens OX=9606 GN=CYFIP2 PE=1 SV=2	CYFIP2	2	2	2	1	1278	148.3	7.31	2.32	7.064	0.04	0.816072	1	1.28	47.37	6226.85	6340.16	0	6446.93	6188.28	13446.6
Q16850	Lanosterol 14-alpha demethylase OS=Homo sapiens OX=9606 GN=CYP51A1 PE=1 SV=4	CYP51A1	9	3	3	3	509	57.2	8.53	4.98	11.347	-0.03	0.999548	1	8.63	15.19	137434	163082	147872	177059	145259	132322
P61803	Dolichyl-diphosphooligosaccharide--protein glycosyltransferase subunit DAD1 OS=Homo sapiens OX=9606 GN=DAD1 PE=1 SV=3	DAD1	27	3	9	3	113	12.5	7.08	12.72	15.76	0.09	0.161149	1	5.65	1.55	1.13824e+06	1.25916e+06	1.25547e+06	1.33429e+06	1.32544e+06	1.36498e+06
P14868	Aspartate--tRNA ligase, cytoplasmic OS=Homo sapiens OX=9606 GN=DARS1 PE=1 SV=2	DARS1	57	29	76	29	501	57.1	6.55	140.62	159.873	0.12	0.538622	1	6.37	7.77	6.48256e+06	7.08765e+06	7.34794e+06	7.90006e+06	7.71621e+06	6.81453e+06
Q6PI48	Aspartate--tRNA ligase, mitochondrial OS=Homo sapiens OX=9606 GN=DARS2 PE=1 SV=1	DARS2	19	12	24	12	645	73.5	8.02	31.95	46.507	-0.07	0.999063	1	9.14	6.45	1.31404e+06	1.56402e+06	1.52311e+06	1.55032e+06	1.44758e+06	1.36308e+06
Q96EP5	DAZ-associated protein 1 OS=Homo sapiens OX=9606 GN=DAZAP1 PE=1 SV=1	DAZAP1	4	1	2	1	407	43.4	8.56	5.36	5.846	0.08	0.822979	1	11.62	2.95	73146.8	64930	57973.8	66428.2	68673.1	70464.6
Q9UK59	Lariat debranching enzyme OS=Homo sapiens OX=9606 GN=DBR1 PE=1 SV=2	DBR1	8	3	4	3	544	61.5	5.47	7.26	13.191	0.33	0.507874	1	25.13	10.05	66257.6	78053.5	107182	105686	97890.7	86380.3
Q9Y4B6	DDB1- and CUL4-associated factor 1 OS=Homo sapiens OX=9606 GN=DCAF1 PE=1 SV=3	DCAF1	7	7	14	7	1507	168.9	5.06	17.23	25.434	0.22	0.0458587	0.828283	8.94	4.99	325949	355608	389766	413255	440930	400042
Q8TEB1	DDB1- and CUL4-associated factor 11 OS=Homo sapiens OX=9606 GN=DCAF11 PE=1 SV=1	DCAF11	11	3	5	3	546	61.6	6.4	8.75	26.242	-0.11	0.993642	1	44.08	19.47	80439.9	140385	205773	122514	173831	130161
P61962	DDB1- and CUL4-associated factor 7 OS=Homo sapiens OX=9606 GN=DCAF7 PE=1 SV=1	DCAF7	3	1	1	1	342	38.9	5.52	1.9	3.025	0.1	0.924569	1	10.52	8.1	86622.9	70168.2	80570	86585	78002.3	91688.2
Q5TAQ9	DDB1- and CUL4-associated factor 8 OS=Homo sapiens OX=9606 GN=DCAF8 PE=1 SV=1	DCAF8	10	5	11	5	597	66.8	5.39	20.03	19.586	-0.04	0.891806	1	4.04	7.52	331746	341121	359077	352214	331211	302917
Q8WVC6	Dephospho-CoA kinase domain-containing protein OS=Homo sapiens OX=9606 GN=DCAKD PE=1 SV=1	DCAKD	14	3	4	3	231	26.5	9.58	11.91	15.213	0.1	0.876622	1	7.13	14.6	133083	118247	117580	127004	117957	155291
P81605	Dermcidin OS=Homo sapiens OX=9606 GN=DCD PE=1 SV=2	DCD	29	3	4	3	110	11.3	6.54	6.6	10.09	-0.47	0.960512	1	24.22	79.89	254419	236200	156248	155800	171103	582842
Q9NPI6	mRNA-decapping enzyme 1A OS=Homo sapiens OX=9606 GN=DCP1A PE=1 SV=3	DCP1A	22	9	12	9	582	63.2	6.25	11.15	35.03	0.1	0.972676	1	19.32	10.02	342621	403530	501887	433593	470660	384832
Q14203	Dynactin subunit 1 OS=Homo sapiens OX=9606 GN=DCTN1 PE=1 SV=3	DCTN1	4	4	6	4	1278	141.6	5.81	4.6	17.426	-0.36	0.11236	1	15.42	14.78	109667	127132	149272	84330.6	113577	98869.2
Q9UJW0	Dynactin subunit 4 OS=Homo sapiens OX=9606 GN=DCTN4 PE=1 SV=1	DCTN4	11	4	6	4	460	52.3	7.34	11.64	19.635	0.03	0.646049	1	6.46	2.52	230873	255511	261124	259706	272002	261464
Q7Z4W1	L-xylulose reductase OS=Homo sapiens OX=9606 GN=DCXR PE=1 SV=2	DCXR	5	1	2	1	244	25.9	8.1	1.86	3.317	-0.1	0.409625	1	18.65	12.52	82865.3	87265.4	115598	81225.6	68451.1	87982.4
Q16531	DNA damage-binding protein 1 OS=Homo sapiens OX=9606 GN=DDB1 PE=1 SV=1	DDB1	26	23	41	23	1140	126.9	5.26	61.87	107.502	-0.04	0.482242	1	1.76	9.55	2.03008e+06	2.04575e+06	1.97807e+06	1.97061e+06	1.99532e+06	1.67281e+06
Q5TDH0	Protein DDI1 homolog 2 OS=Homo sapiens OX=9606 GN=DDI2 PE=1 SV=1	DDI2	12	3	8	3	399	44.5	5.05	5.24	15.326	0.26	0.167052	1	12.09	2.62	201960	207543	250584	258060	248723	245362
P39656	Dolichyl-diphosphooligosaccharide--protein glycosyltransferase 48 kDa subunit OS=Homo sapiens OX=9606 GN=DDOST PE=1 SV=4	DDOST	35	12	42	12	456	50.8	6.55	86.2	67.108	0.03	0.999025	1	6.3	7.03	3.26241e+06	3.53072e+06	3.69897e+06	3.71535e+06	3.60495e+06	3.24219e+06
Q92499	ATP-dependent RNA helicase DDX1 OS=Homo sapiens OX=9606 GN=DDX1 PE=1 SV=2	DDX1	27	16	35	16	740	82.4	7.23	41.99	79.455	0	0.996024	1	12.18	6.45	1.12265e+06	1.27215e+06	1.43352e+06	1.3804e+06	1.26956e+06	1.21763e+06
Q92841	Probable ATP-dependent RNA helicase DDX17 OS=Homo sapiens OX=9606 GN=DDX17 PE=1 SV=2	DDX17	40	26	80	18	729	80.2	8.27	145.54	136.357	0.19	0.0454329	0.828283	2	2.89	5.83765e+06	6.06901e+06	6.00628e+06	6.86925e+06	6.52184e+06	6.8484e+06
Q9NVP1	ATP-dependent RNA helicase DDX18 OS=Homo sapiens OX=9606 GN=DDX18 PE=1 SV=2	DDX18	9	4	7	4	670	75.4	9.5	0	12.896	0.27	0.189218	1	11.03	10.83	75355.7	84211.4	93998.9	101796	107904	87059.4
Q9NUU7	ATP-dependent RNA helicase DDX19A OS=Homo sapiens OX=9606 GN=DDX19A PE=1 SV=1	DDX19A	21	6	11	6	478	53.9	6.58	22.44	36.005	0.22	0.238921	1	10.3	8.12	392620	420836	479671	532816	490540	452967
Q9UHI6	Probable ATP-dependent RNA helicase DDX20 OS=Homo sapiens OX=9606 GN=DDX20 PE=1 SV=2	DDX20	14	8	14	8	824	92.2	6.95	27.22	49.131	0.07	0.999404	1	5.29	11.3	806023	802394	880121	907951	846285	724491
Q9NR30	Nucleolar RNA helicase 2 OS=Homo sapiens OX=9606 GN=DDX21 PE=1 SV=5	DDX21	55	39	115	37	783	87.3	9.28	248.75	266.997	0.22	0.186905	1	11.45	4.14	7.7305e+06	8.83066e+06	9.73551e+06	1.05125e+07	1.02682e+07	9.69271e+06
Q9BUQ8	Probable ATP-dependent RNA helicase DDX23 OS=Homo sapiens OX=9606 GN=DDX23 PE=1 SV=3	DDX23	17	11	23	11	820	95.5	9.55	39.41	52.226	0.16	0.25678	1	8.76	5.75	1.20703e+06	1.37467e+06	1.43291e+06	1.53284e+06	1.42992e+06	1.60417e+06
Q9GZR7	ATP-dependent RNA helicase DDX24 OS=Homo sapiens OX=9606 GN=DDX24 PE=1 SV=1	DDX24	1	1	1	1	859	96.3	9.06	2.27	3.205	0.23	0.767408	1	23.42	12.49	42807.7	36613.2	57416.9	58583	45924.9	50202.4
Q9NUL7	Probable ATP-dependent RNA helicase DDX28 OS=Homo sapiens OX=9606 GN=DDX28 PE=1 SV=2	DDX28	6	2	3	2	540	59.5	10.42	0	3.789	0.57	0.533542	1	16.06	22.98	30714.4	30103.9	39713.7	49377.6	45731.7	31111.9
O00148	ATP-dependent RNA helicase DDX39A OS=Homo sapiens OX=9606 GN=DDX39A PE=1 SV=2	DDX39A	44	16	47	6	427	49.1	5.68	87.41	86.412	0.18	0.283977	1	18.76	2.13	579390	746784	848727	874604	847628	839976
Q13838	Spliceosome RNA helicase DDX39B OS=Homo sapiens OX=9606 GN=DDX39B PE=1 SV=1	DDX39B	51	18	61	8	428	49	5.67	114.06	101.823	0.19	0.659169	1	10.91	5.38	4.86638e+06	5.21373e+06	6.00761e+06	5.93985e+06	5.96382e+06	5.41438e+06
O00571	ATP-dependent RNA helicase DDX3X OS=Homo sapiens OX=9606 GN=DDX3X PE=1 SV=3	DDX3X	35	20	43	19	662	73.2	7.18	74.51	97.706	0.16	0.323242	1	9.64	3.12	2.39017e+06	2.59432e+06	2.89366e+06	2.97354e+06	2.79367e+06	2.89509e+06
Q7L014	Probable ATP-dependent RNA helicase DDX46 OS=Homo sapiens OX=9606 GN=DDX46 PE=1 SV=2	DDX46	30	28	57	28	1031	117.3	9.29	109.27	137.34	0.07	0.836437	1	5.14	5.13	4.22946e+06	4.38382e+06	4.67813e+06	4.48627e+06	4.5867e+06	4.94272e+06
Q9H0S4	Probable ATP-dependent RNA helicase DDX47 OS=Homo sapiens OX=9606 GN=DDX47 PE=1 SV=1	DDX47	12	3	5	3	455	50.6	9.1	2.44	12.161	-0.13	0.756429	1	9.9	8.89	125687	103102	113628	118093	99932	103939
P17844	Probable ATP-dependent RNA helicase DDX5 OS=Homo sapiens OX=9606 GN=DDX5 PE=1 SV=1	DDX5	47	26	74	18	614	69.1	8.92	146.49	120.179	0.15	0.103439	1	4.37	2.36	3.10763e+06	3.2369e+06	3.39088e+06	3.59602e+06	3.47451e+06	3.63623e+06
Q9BQ39	ATP-dependent RNA helicase DDX50 OS=Homo sapiens OX=9606 GN=DDX50 PE=1 SV=1	DDX50	15	7	20	5	737	82.5	9.17	39.74	33.268	0.43	0.0190913	0.579925	7.89	7.97	448214	466779	520939	552920	642161	630579
Q8TDD1	ATP-dependent RNA helicase DDX54 OS=Homo sapiens OX=9606 GN=DDX54 PE=1 SV=2	DDX54	16	10	14	10	881	98.5	10.02	16.77	40.582	0.01	0.946603	1	8.36	2.86	500214	473749	423524	476739	493109	465910
Q9NY93	Probable ATP-dependent RNA helicase DDX56 OS=Homo sapiens OX=9606 GN=DDX56 PE=1 SV=1	DDX56	10	4	4	4	547	61.6	9.26	2.07	15.246	0.24	0.268845	1	12.76	10.7	234427	241311	294294	285608	279478	338094
P26196	Probable ATP-dependent RNA helicase DDX6 OS=Homo sapiens OX=9606 GN=DDX6 PE=1 SV=2	DDX6	18	6	9	6	483	54.4	8.66	18.65	30.811	-0.12	0.556001	1	5.11	7.73	519771	543383	575350	560716	500513	485364
O15121	Sphingolipid delta(4)-desaturase DES1 OS=Homo sapiens OX=9606 GN=DEGS1 PE=1 SV=1	DEGS1	11	2	3	2	323	37.8	7.46	10.65	14.301	0.01	0.822574	1	22.38	7.24	222060	150827	156791	147413	170293	157491
A4D1U4	DENN domain-containing protein 11 OS=Homo sapiens OX=9606 GN=DENND11 PE=1 SV=1	DENND11	7	2	2	2	455	51.4	5.31	0	5.591	0.19	0.465102	1	45.37	15.53	10236.3	25353.3	28161	34566.4	25426.7	29001.6
Q9BUN8	Derlin-1 OS=Homo sapiens OX=9606 GN=DERL1 PE=1 SV=1	DERL1	13	2	3	2	251	28.8	9.51	7.47	7.875	0.56	0.668803	1	45.1	12.41	34077.1	43902.3	78961.6	60727.8	76727	64533
Q9GZP9	Derlin-2 OS=Homo sapiens OX=9606 GN=DERL2 PE=1 SV=1	DERL2	13	1	3	1	239	27.5	7.28	11.21	11.521	0.07	0.998094	1	9.33	9.17	71075.9	68210	81259.9	74508.9	82155.4	68417.7
Q7L5Y6	DET1 homolog OS=Homo sapiens OX=9606 GN=DET1 PE=1 SV=2	DET1	2	1	1	1	550	63.8	7.56	0	3.111	-0.12	0.879978	1	27.23	11.43	22051	16487.5	28671.5	20406.9	20267.9	16562.3
P52429	Diacylglycerol kinase epsilon OS=Homo sapiens OX=9606 GN=DGKE PE=1 SV=1	DGKE	2	1	1	1	567	63.9	7.74	0	2.952	-0.07	0.992608	1	12.81	11.35	98753	123672	125186	119956	118119	97134.7
Q13574	Diacylglycerol kinase zeta OS=Homo sapiens OX=9606 GN=DGKZ PE=1 SV=4	DGKZ	2	1	2	1	928	103.9	8.05	6.66	10.081	0.18	0.501837	1	22.08	1.02	58924.8	48191.6	37620.5	54631.5	55659.9	54759.9
Q15392	Delta(24)-sterol reductase OS=Homo sapiens OX=9606 GN=DHCR24 PE=1 SV=2	DHCR24	15	5	10	5	516	60.1	8.16	17.76	25.986	-0.09	0.999997	1	12.6	8.36	553798	676502	707863	699330	637251	592235
Q9UBM7	7-dehydrocholesterol reductase OS=Homo sapiens OX=9606 GN=DHCR7 PE=1 SV=1	DHCR7	8	4	13	4	475	54.5	8.7	25	20.535	0.17	0.99755	1	12.39	7.17	1.19146e+06	1.17555e+06	1.45668e+06	1.33735e+06	1.34862e+06	1.18306e+06
P00374	Dihydrofolate reductase OS=Homo sapiens OX=9606 GN=DHFR PE=1 SV=2	DHFR	13	3	5	3	187	21.4	7.42	6.16	6.61	0.05	0.976098	1	1.99	9.14	326211	333194	339459	370648	308541	344436
Q6IAN0	Dehydrogenase/reductase SDR family member 7B OS=Homo sapiens OX=9606 GN=DHRS7B PE=1 SV=2	DHRS7B	4	1	2	1	325	35.1	9.55	6.18	7	0.34	0.0673248	1	11.16	8.9	158717	150435	185649	221245	200329	185416
O43143	ATP-dependent RNA helicase DHX15 OS=Homo sapiens OX=9606 GN=DHX15 PE=1 SV=2	DHX15	30	21	56	20	795	90.9	7.46	106.3	131.039	0.02	0.98928	1	6.42	5.37	2.86237e+06	3.17806e+06	3.22867e+06	3.21875e+06	3.24262e+06	2.94e+06
O60231	Pre-mRNA-splicing factor ATP-dependent RNA helicase DHX16 OS=Homo sapiens OX=9606 GN=DHX16 PE=1 SV=2	DHX16	21	16	26	15	1041	119.2	6.8	51.23	82.263	0	0.982741	1	5.66	4.99	805788	719525	761135	815988	759070	742411
Q7Z478	ATP-dependent RNA helicase DHX29 OS=Homo sapiens OX=9606 GN=DHX29 PE=1 SV=2	DHX29	9	8	10	8	1369	155.1	8.09	5.07	30.796	-0.04	0.999532	1	21.48	12.62	192274	269381	297153	262376	279869	217868
Q7L2E3	ATP-dependent RNA helicase DHX30 OS=Homo sapiens OX=9606 GN=DHX30 PE=1 SV=1	DHX30	15	12	16	12	1194	133.9	8.78	16.36	38.083	0.04	0.981841	1	3.89	2.76	651239	651074	696033	669800	669032	637968
Q9H2U1	ATP-dependent DNA/RNA helicase DHX36 OS=Homo sapiens OX=9606 GN=DHX36 PE=1 SV=2	DHX36	16	10	17	10	1008	114.7	7.68	37.2	56.011	0.08	0.510686	1	11.28	8.09	657013	768700	822890	897103	814946	764770
Q8IY37	Probable ATP-dependent RNA helicase DHX37 OS=Homo sapiens OX=9606 GN=DHX37 PE=1 SV=1	DHX37	3	3	7	3	1157	129.5	8.1	4.33	10.608	0.04	0.987549	1	15.83	11.39	182230	201163	246916	244273	206237	198155
Q8IX18	Probable ATP-dependent RNA helicase DHX40 OS=Homo sapiens OX=9606 GN=DHX40 PE=1 SV=2	DHX40	16	8	12	8	779	88.5	8.65	27.35	45.936	-0.01	0.993409	1	8.72	9.17	649646	749567	765875	795346	745512	662106
Q6P158	Putative ATP-dependent RNA helicase DHX57 OS=Homo sapiens OX=9606 GN=DHX57 PE=1 SV=2	DHX57	7	6	9	6	1386	155.5	7.71	14.35	26.786	0.02	0.792954	1	4.95	9.34	230290	253441	247755	239799	286477	251905
Q14562	ATP-dependent RNA helicase DHX8 OS=Homo sapiens OX=9606 GN=DHX8 PE=1 SV=1	DHX8	5	4	7	3	1220	139.2	8.32	11.43	19.781	0.46	0.424172	1	5.77	15.73	32610.4	36463	33770.3	48134.7	35540.4	46364.9
Q08211	ATP-dependent RNA helicase A OS=Homo sapiens OX=9606 GN=DHX9 PE=1 SV=4	DHX9	38	36	73	36	1270	140.9	6.84	151.04	227.198	0.15	0.64014	1	7.12	5.68	3.66688e+06	3.82484e+06	4.20685e+06	4.29077e+06	4.24547e+06	3.86355e+06
O60610	Protein diaphanous homolog 1 OS=Homo sapiens OX=9606 GN=DIAPH1 PE=1 SV=2	DIAPH1	5	3	3	3	1272	141.3	5.41	0	10.73	1.19				45.05	0	0	4357.54	7124.71	13785.9	0
Q9UPY3	Endoribonuclease Dicer OS=Homo sapiens OX=9606 GN=DICER1 PE=1 SV=3	DICER1	3	3	3	3	1922	218.5	5.68	0	5.876	-0.3	0.881345	1	16.64	19.26	47085	36425.9	50769	30812.6	45522.6	38240.8
Q9BTC0	Death-inducer obliterator 1 OS=Homo sapiens OX=9606 GN=DIDO1 PE=1 SV=5	DIDO1	2	2	3	2	2240	243.7	7.88	0	5.082	-0.08	0.989745	1	12.04	15.89	88414.1	83819.7	69771	98272.3	72832.8	79114.5
Q9UNQ2	Probable dimethyladenosine transferase OS=Homo sapiens OX=9606 GN=DIMT1 PE=1 SV=1	DIMT1	11	2	3	2	313	35.2	9.99	5.87	10.2	0.21	0.819427	1	12.73	6.23	111215	113497	139022	131523	133463	118783
Q14689	Disco-interacting protein 2 homolog A OS=Homo sapiens OX=9606 GN=DIP2A PE=1 SV=2	DIP2A	1	2	3	1	1571	170.3	8.03	6.79	8.587	0.08	0.838117	1	13.41	10.25	40288.9	42922.9	32909.2	46277.1	37658.9	42439.8
Q9P265	Disco-interacting protein 2 homolog B OS=Homo sapiens OX=9606 GN=DIP2B PE=1 SV=3	DIP2B	11	13	23	12	1576	171.4	8.09	38.05	64.456	0.06	0.99951	1	19.21	5.98	593703	703680	869390	735834	755121	672710
Q9Y2L1	Exosome complex exonuclease RRP44 OS=Homo sapiens OX=9606 GN=DIS3 PE=1 SV=2	DIS3	49	34	83	34	958	108.9	7.14	200.27	226.677	0.16	0.285669	1	5.01	7.46	5.28173e+06	5.79704e+06	5.73148e+06	6.38457e+06	6.40966e+06	5.60495e+06
O60832	H/ACA ribonucleoprotein complex subunit DKC1 OS=Homo sapiens OX=9606 GN=DKC1 PE=1 SV=3	DKC1	16	6	11	6	514	57.6	9.42	17.07	41.044	0.12	0.421143	1	8.68	8.13	435493	512402	503056	545185	509803	598770
P10515	Dihydrolipoyllysine-residue acetyltransferase component of pyruvate dehydrogenase complex, mitochondrial OS=Homo sapiens OX=9606 GN=DLAT PE=1 SV=3	DLAT	14	6	8	6	647	69	7.84	12.34	29.627	0.06	0.957503	1	1.85	5.83	319471	329947	329928	347872	344571	312535
P09622	Dihydrolipoyl dehydrogenase, mitochondrial OS=Homo sapiens OX=9606 GN=DLD PE=1 SV=2	DLD	12	4	7	4	509	54.1	7.85	20.34	36.789	0.01	0.977107	1	3.76	6.92	624783	670488	633910	675282	638445	587864
P36957	Dihydrolipoyllysine-residue succinyltransferase component of 2-oxoglutarate dehydrogenase complex, mitochondrial OS=Homo sapiens OX=9606 GN=DLST PE=1 SV=4	DLST	9	4	5	4	453	48.7	8.95	2.05	6.493	-0.26	0.138511	1	2.76	7.52	237117	227753	240186	220516	191423	197814
Q9Y485	DmX-like protein 1 OS=Homo sapiens OX=9606 GN=DMXL1 PE=1 SV=3	DMXL1	1	2	2	2	3027	337.6	6.34	4.75	9.512	0.45	0.419394	1	8.47	73.61	65428.5	72859.1	61775	76332.7	89653.9	266382
Q8TDJ6	DmX-like protein 2 OS=Homo sapiens OX=9606 GN=DMXL2 PE=1 SV=2	DMXL2	1	1	1	1	3036	339.4	6.38	3.48	8.533	-0.39	0.944159	1	21.75	50.21	13650.3	11175.6	17241.7	10428.8	20359.8	8104.15
P51530	DNA replication ATP-dependent helicase/nuclease DNA2 OS=Homo sapiens OX=9606 GN=DNA2 PE=1 SV=3	DNA2	5	3	4	3	1060	120.3	7.74	8.9	17.885	0.03	0.993688	1	5.82	10.48	83289.3	93530.6	87747.7	89805.8	101444	82483.9
Q86Y56	Dynein axonemal assembly factor 5 OS=Homo sapiens OX=9606 GN=DNAAF5 PE=1 SV=4	DNAAF5	7	5	6	5	855	93.5	6.42	12.37	22.912	-0.02	0.999434	1	6.87	6.54	241954	263706	230510	260073	239195	228909
P31689	DnaJ homolog subfamily A member 1 OS=Homo sapiens OX=9606 GN=DNAJA1 PE=1 SV=2	DNAJA1	26	6	15	6	397	44.8	7.08	25.76	43.614	0.03	0.99978	1	9.08	9.15	817411	980355	917797	977417	935832	816903
O60884	DnaJ homolog subfamily A member 2 OS=Homo sapiens OX=9606 GN=DNAJA2 PE=1 SV=1	DNAJA2	12	3	8	3	412	45.7	6.48	14.75	18.056	0.11	0.986387	1	10.95	8.44	479362	525005	595230	568428	570492	490099
Q96EY1	DnaJ homolog subfamily A member 3, mitochondrial OS=Homo sapiens OX=9606 GN=DNAJA3 PE=1 SV=2	DNAJA3	20	7	15	7	480	52.5	9.26	23.25	34.937	-0.07	0.999986	1	6.6	5.19	785740	878387	887000	839638	900366	814362
Q9UBS4	DnaJ homolog subfamily B member 11 OS=Homo sapiens OX=9606 GN=DNAJB11 PE=1 SV=1	DNAJB11	8	2	5	2	358	40.5	6.18	11.64	12.57	-0.24	0.761026	1	14.4	11.06	178148	227803	234347	215540	192923	172720
O75190	DnaJ homolog subfamily B member 6 OS=Homo sapiens OX=9606 GN=DNAJB6 PE=1 SV=2	DNAJB6	16	3	5	3	326	36.1	9.16	4.8	12.119	-0.07	0.960896	1	6.89	4.53	76612.4	87819.9	84070.7	79899.5	84332.4	77108.2
Q8IXB1	DnaJ homolog subfamily C member 10 OS=Homo sapiens OX=9606 GN=DNAJC10 PE=1 SV=2	DNAJC10	4	2	3	2	793	91	7.18	9.01	13.711	-0.23	0.624238	1	13.29	10.38	33851.1	44162.3	40861	34911.7	37324.2	30336.7
Q9NVH1	DnaJ homolog subfamily C member 11 OS=Homo sapiens OX=9606 GN=DNAJC11 PE=1 SV=2	DNAJC11	11	4	12	4	559	63.2	8.4	17.17	22.496	0.02	0.951736	1	18.12	7.05	354999	422152	510074	427594	480102	424346
Q9Y2G8	DnaJ homolog subfamily C member 16 OS=Homo sapiens OX=9606 GN=DNAJC16 PE=1 SV=3	DNAJC16	2	1	1	1	782	90.5	7.12	0	2.292	0.27	0.960922	1	15.3	22.01	0	7652.94	6158.51	0	9710.25	7094.64
O00429	Dynamin-1-like protein OS=Homo sapiens OX=9606 GN=DNM1L PE=1 SV=2	DNM1L	4	2	3	2	736	81.8	6.81	6.67	9.666	-0.13	0.799159	1	5.95	2.58	53410.5	60117.5	57725.6	50947.4	53599.6	52755.1
P50570	Dynamin-2 OS=Homo sapiens OX=9606 GN=DNM2 PE=1 SV=2	DNM2	8	7	18	7	870	98	7.44	30.65	27.458	0.09	0.50961	1	0.26	2.54	1.17007e+06	1.16414e+06	1.16814e+06	1.24689e+06	1.19918e+06	1.25818e+06
P26358	DNA (cytosine-5)-methyltransferase 1 OS=Homo sapiens OX=9606 GN=DNMT1 PE=1 SV=2	DNMT1	19	28	65	28	1616	183.1	7.75	120.1	146.697	0.05	0.844287	1	5.56	5.26	3.06321e+06	3.34631e+06	3.40235e+06	3.52836e+06	3.45409e+06	3.18893e+06
O43598	2'-deoxynucleoside 5'-phosphate N-hydrolase 1 OS=Homo sapiens OX=9606 GN=DNPH1 PE=1 SV=1	DNPH1	29	2	2	2	174	19.1	5.05	0	7.887	0.16	0.998864	1	35.28	10.05	7111.75	7519.97	12916.2	7840.79	9040.35	0
Q96N67	Dedicator of cytokinesis protein 7 OS=Homo sapiens OX=9606 GN=DOCK7 PE=1 SV=4	DOCK7	8	11	14	11	2140	242.4	6.8	20.05	44.61	-0.01	0.996928	1	2.07	5.49	435975	420796	436523	449018	402509	431550
Q9H3H5	UDP-N-acetylglucosamine--dolichyl-phosphate N-acetylglucosaminephosphotransferase OS=Homo sapiens OX=9606 GN=DPAGT1 PE=1 SV=2	DPAGT1	2	1	2	1	408	46.1	8	4.7	3.239	-0.06	0.999443	1	5.36	7.48	265847	291363	292897	310161	278820	269218
Q9BVM2	Protein DPCD OS=Homo sapiens OX=9606 GN=DPCD PE=1 SV=2	DPCD	10	2	3	2	203	23.2	9.03	7.01	10.748	0.15	0.221348	1	7.7	9.18	135971	157557	153546	155932	169945	187294
Q9H2P9	Diphthine methyl ester synthase OS=Homo sapiens OX=9606 GN=DPH5 PE=1 SV=2	DPH5	26	5	10	5	285	31.6	5.31	16.97	40.994	0.12	0.417196	1	11.54	3	269942	302833	340149	329746	346280	328182
O60762	Dolichol-phosphate mannosyltransferase subunit 1 OS=Homo sapiens OX=9606 GN=DPM1 PE=1 SV=1	DPM1	29	6	18	6	260	29.6	9.57	29.94	34.033	0	0.99981	1	9.99	8.26	597909	728251	691304	691959	708291	605475
Q9NY33	Dipeptidyl peptidase 3 OS=Homo sapiens OX=9606 GN=DPP3 PE=1 SV=2	DPP3	9	3	4	3	737	82.5	5.1	2.41	8.002	-0.36	0.991396	1	14.79	37.9	21771.8	17049.6	22708.1	16948.5	27611.9	13543.3
Q86TI2	Dipeptidyl peptidase 9 OS=Homo sapiens OX=9606 GN=DPP9 PE=1 SV=3	DPP9	6	3	5	3	863	98.2	6.46	2.58	9.915	-0.11	0.23996	1	3.03	9.12	109640	104976	103480	85881.2	97017.2	103012
Q9Y295	Developmentally-regulated GTP-binding protein 1 OS=Homo sapiens OX=9606 GN=DRG1 PE=1 SV=1	DRG1	6	2	2	2	367	40.5	8.9	0	4.504	0.05	0.990916	1	1.86	29.41	20903.2	21163	20399.3	21657.9	13464.7	24873.2
P55039	Developmentally-regulated GTP-binding protein 2 OS=Homo sapiens OX=9606 GN=DRG2 PE=1 SV=1	DRG2	24	7	11	7	364	40.7	8.88	17.71	30.571	-0.1	0.684835	1	6.09	10.9	612132	690573	643326	679999	598632	548503
Q08554	Desmocollin-1 OS=Homo sapiens OX=9606 GN=DSC1 PE=1 SV=2	DSC1	4	3	5	3	894	99.9	5.43	14.66	18.4	-0.51	0.790027	1	111.17	28.02	882566	186600	94032.5	117350	131278	195059
Q02413	Desmoglein-1 OS=Homo sapiens OX=9606 GN=DSG1 PE=1 SV=2	DSG1	7	4	5	4	1049	113.7	5.03	7.76	14.403	-0.44	0.734993	1	93.71	37.9	624934	152538	123587	94273.9	112709	188559
P15924	Desmoplakin OS=Homo sapiens OX=9606 GN=DSP PE=1 SV=3	DSP	9	16	23	16	2871	331.6	6.81	34.83	79.691	-0.5	0.917106	1	71.65	26.05	1.41996e+06	562900	365056	380640	398041	595444
P60981	Destrin OS=Homo sapiens OX=9606 GN=DSTN PE=1 SV=3	DSTN	17	2	4	2	165	18.5	7.85	5.64	7.4	0.23	0.794389	1	23.55	21.09	62695.7	79714	100799	93571.4	120789	80160.6
Q8NBA8	tRNA-uridine aminocarboxypropyltransferase 2 OS=Homo sapiens OX=9606 GN=DTWD2 PE=1 SV=1	DTWD2	5	1	1	1	298	33.4	8.68	0	3.722	-0.52	0.0342708	0.725851	7.23	19.04	42539.7	36926.5	38871.7	35371.8	27119.7	24833.9
Q96G46	tRNA-dihydrouridine(47) synthase [NAD(P)(+)]-like OS=Homo sapiens OX=9606 GN=DUS3L PE=1 SV=2	DUS3L	5	2	3	2	650	72.5	8.05	8.7	10.356	-0.03	0.93596	1	4.58	12.79	118698	126029	129976	132850	102929	123671
O14641	Segment polarity protein dishevelled homolog DVL-2 OS=Homo sapiens OX=9606 GN=DVL2 PE=1 SV=1	DVL2	8	3	3	3	736	78.9	6.02	3.73	9.733	0.39	0.0376797	0.746071	13.73	4.22	76552.5	88387.4	100878	120370	116051	110617
Q14204	Cytoplasmic dynein 1 heavy chain 1 OS=Homo sapiens OX=9606 GN=DYNC1H1 PE=1 SV=5	DYNC1H1	23	76	125	76	4646	532.1	6.4	203.66	387.512	0.06	0.997967	1	5.47	8.06	5.17764e+06	5.77677e+06	5.49737e+06	5.72623e+06	5.84517e+06	5.02082e+06
Q13409	Cytoplasmic dynein 1 intermediate chain 2 OS=Homo sapiens OX=9606 GN=DYNC1I2 PE=1 SV=3	DYNC1I2	27	11	19	11	638	71.4	5.2	51.68	73.279	0.04	0.999659	1	10.44	5.33	1.0204e+06	1.11944e+06	1.2558e+06	1.18787e+06	1.14848e+06	1.06901e+06
Q9Y6G9	Cytoplasmic dynein 1 light intermediate chain 1 OS=Homo sapiens OX=9606 GN=DYNC1LI1 PE=1 SV=3	DYNC1LI1	2	1	1	1	523	56.5	6.42	0	3.831	0.07	0.999516	1	11.3	6.55	46499.7	37608.8	39627.6	44468.6	41525.5	39018.9
P63167	Dynein light chain 1, cytoplasmic OS=Homo sapiens OX=9606 GN=DYNLL1 PE=1 SV=1	DYNLL1	46	4	8	4	89	10.4	7.4	23.85	23.899	0.08	0.773361	1	16.07	5.58	617906	726158	853049	841866	766581	764378
Q8TF09	Dynein light chain roadblock-type 2 OS=Homo sapiens OX=9606 GN=DYNLRB2 PE=1 SV=1	DYNLRB2	13	1	2	1	96	10.8	7.5	0	2.492	-0.39	0.957183	1	36.54	36.57	6518.02	14200.2	12683.2	12806.5	5895.4	9687.95
P63172	Dynein light chain Tctex-type 1 OS=Homo sapiens OX=9606 GN=DYNLT1 PE=1 SV=1	DYNLT1	30	2	3	2	113	12.4	5.08	6.24	19.641	0.11	0.972082	1	19.3	14.64	125320	122814	170688	169991	135372	131161
P51808	Dynein light chain Tctex-type 3 OS=Homo sapiens OX=9606 GN=DYNLT3 PE=1 SV=1	DYNLT3	15	1	2	1	116	13.1	5.66	5.6	7.014	0.24	0.491867	1	10.18	6.71	129244	131060	154487	154837	169229	148630
Q86Y13	E3 ubiquitin-protein ligase DZIP3 OS=Homo sapiens OX=9606 GN=DZIP3 PE=1 SV=2	DZIP3	2	1	1	1	1208	138.5	6.87	0	2.691	0.34	0.987996	1	33.55	1.57	6603.56	6971.28	11666.4	8939.53	8743.65	0
Q56P03	E2F-associated phosphoprotein OS=Homo sapiens OX=9606 GN=EAPP PE=1 SV=4	EAPP	9	2	15	2	285	32.7	5.12	0	4.968	-0.08	0.999715	1	18.62	14.73	80660.8	55698.5	75252.5	78278.8	71167.3	58180
Q99848	Probable rRNA-processing protein EBP2 OS=Homo sapiens OX=9606 GN=EBNA1BP2 PE=1 SV=2	EBNA1BP2	16	5	8	5	306	34.8	10.1	15.73	22.349	0.14	0.439726	1	4.29	8.49	572465	535534	580995	629789	588489	695895
O95905	Protein ecdysoneless homolog OS=Homo sapiens OX=9606 GN=ECD PE=1 SV=1	ECD	9	3	4	3	644	72.7	4.87	2.12	9.239	-0.34	0.374836	1	12.21	17.74	130780	104394	109358	81372.1	112174	86305
Q5VYK3	Proteasome adapter and scaffold protein ECM29 OS=Homo sapiens OX=9606 GN=ECPAS PE=1 SV=2	ECPAS	8	9	16	9	1845	204.2	7.12	13.12	50.871	-0.16	0.984218	1	19.84	16.9	178489	264351	248785	223327	285066	209011
Q6P2E9	Enhancer of mRNA-decapping protein 4 OS=Homo sapiens OX=9606 GN=EDC4 PE=1 SV=1	EDC4	30	23	45	23	1401	151.6	5.86	101.55	158.745	-0.09	0.972074	1	10.47	9.9	1.46372e+06	1.71674e+06	1.79618e+06	1.61002e+06	1.77104e+06	1.4521e+06
O75530	Polycomb protein EED OS=Homo sapiens OX=9606 GN=EED PE=1 SV=2	EED	6	2	2	2	441	50.2	7.03	2.06	5.147	-0.01	0.998852	1	10.54	5.9	134297	145026	117388	133400	121641	136095
P68104	Elongation factor 1-alpha 1 OS=Homo sapiens OX=9606 GN=EEF1A1 PE=1 SV=1	EEF1A1	47	17	83	9	462	50.1	9.01	226.87	198.558	0.14	0.319204	1	4.9	5.55	1.75957e+07	1.93787e+07	1.88198e+07	2.07827e+07	2.10349e+07	1.89715e+07
Q05639	Elongation factor 1-alpha 2 OS=Homo sapiens OX=9606 GN=EEF1A2 PE=1 SV=1	EEF1A2	25	10	42	2	463	50.4	9.03	115.58	96.226	-0.14	0.330757	1	7.49	3.26	555463	516094	478084	467531	468461	442061
P0DPD7	EEF1A lysine methyltransferase 4 OS=Homo sapiens OX=9606 GN=EEF1AKMT4 PE=1 SV=1	EEF1AKMT4	5	1	2	1	255	28.3	6.05	5.28	3.732	0.02	0.867688	1	4.17	10.57	136903	126257	129489	128150	154935	131474
P24534	Elongation factor 1-beta OS=Homo sapiens OX=9606 GN=EEF1B2 PE=1 SV=3	EEF1B2	22	2	2	2	225	24.7	4.67	0	5.72	0.42	0.497513	1	36.43	8.33	46721.8	60450.1	94248.6	80694.2	74084.6	87537.6
P29692	Elongation factor 1-delta OS=Homo sapiens OX=9606 GN=EEF1D PE=1 SV=5	EEF1D	22	3	4	3	281	31.1	5.01	4.67	9.799	-0.15	0.803203	1	4.83	9.64	75221	72432	79690.5	67908.9	65870.8	78580.3
O43324	Eukaryotic translation elongation factor 1 epsilon-1 OS=Homo sapiens OX=9606 GN=EEF1E1 PE=1 SV=1	EEF1E1	6	1	1	1	174	19.8	8.54	2.12	4.974	0.02			6.15		5144.18	5151.46	4618.64	5231.1	0	0
P26641	Elongation factor 1-gamma OS=Homo sapiens OX=9606 GN=EEF1G PE=1 SV=3	EEF1G	53	18	53	18	437	50.1	6.67	117.44	143.209	0.12	0.161611	1	5.73	3.72	6.86165e+06	7.22334e+06	7.69072e+06	8.00905e+06	7.87384e+06	7.45424e+06
P13639	Elongation factor 2 OS=Homo sapiens OX=9606 GN=EEF2 PE=1 SV=4	EEF2	56	42	143	42	858	95.3	6.83	281.7	312.401	-0.06	0.967589	1	11.01	3.22	1.34407e+07	1.53325e+07	1.67726e+07	1.52956e+07	1.469e+07	1.43555e+07
P57772	Selenocysteine-specific elongation factor OS=Homo sapiens OX=9606 GN=EEFSEC PE=1 SV=4	EEFSEC	7	4	7	4	596	65.3	8.35	11.06	11.751	-0.23	0.00570688	0.329019	3.49	3.85	405907	425781	434638	386259	360782	362479
Q15029	116 kDa U5 small nuclear ribonucleoprotein component OS=Homo sapiens OX=9606 GN=EFTUD2 PE=1 SV=1	EFTUD2	53	35	74	35	972	109.4	5	157.93	204.15	0.01	1	1	3.75	7.7	3.66239e+06	3.88629e+06	3.92992e+06	3.90856e+06	4.08383e+06	3.50832e+06
Q9GZT9	Egl nine homolog 1 OS=Homo sapiens OX=9606 GN=EGLN1 PE=1 SV=1	EGLN1	6	2	4	2	426	46	8.53	5.44	11.094	0.12	0.651043	1	22.78	8.2	179910	235764	286520	284578	255688	242769
Q9H9B1	Histone-lysine N-methyltransferase EHMT1 OS=Homo sapiens OX=9606 GN=EHMT1 PE=1 SV=4	EHMT1	3	2	2	2	1298	141.4	5.76	5.3	10.871	0.23	0.905276	1	13.4	7.41	43131.6	33744.3	35375.6	41450.3	36776.1	42307.6
O14681	Etoposide-induced protein 2.4 homolog OS=Homo sapiens OX=9606 GN=EI24 PE=1 SV=4	EI24	10	2	3	2	340	38.9	9.72	3.74	14.077	-1.12	0.981	1	99.37	101.92	5328.23	39668.1	100485	0	45344.4	7361.29
P47813	Eukaryotic translation initiation factor 1A, X-chromosomal OS=Homo sapiens OX=9606 GN=EIF1AX PE=1 SV=2	EIF1AX	8	1	2	1	144	16.5	5.24	4.34	3.9	0.02	0.991246	1	2.31	11.28	80400	83042.4	84105.6	88440	70948.8	84463.2
Q9BY44	Eukaryotic translation initiation factor 2A OS=Homo sapiens OX=9606 GN=EIF2A PE=1 SV=3	EIF2A	8	3	4	3	585	64.9	8.87	2.7	13.279	0.37	0.0362752	0.745092	3.67	8.47	94744	97230	90401.1	108147	122661	127614
P19525	Interferon-induced, double-stranded RNA-activated protein kinase OS=Homo sapiens OX=9606 GN=EIF2AK2 PE=1 SV=2	EIF2AK2	5	2	4	2	551	62.1	8.4	0	7.162	0.07	0.927355	1	23.73	8.99	60840.3	80808.8	98875.7	84590.1	94187.2	78912.5
Q9P2K8	eIF-2-alpha kinase GCN2 OS=Homo sapiens OX=9606 GN=EIF2AK4 PE=1 SV=3	EIF2AK4	2	2	3	2	1649	186.8	6.28	0	7.21	0.2	0.889047	1	21.86	17.94	66722.8	91179.5	104401	104704	108127	76583.2
Q9UI10	Translation initiation factor eIF-2B subunit delta OS=Homo sapiens OX=9606 GN=EIF2B4 PE=1 SV=2	EIF2B4	7	3	8	3	523	57.5	9.38	13.27	15.808	-0.02	0.690203	1	9.07	7.67	423072	431290	363757	469589	418240	407721
Q13144	Translation initiation factor eIF-2B subunit epsilon OS=Homo sapiens OX=9606 GN=EIF2B5 PE=1 SV=3	EIF2B5	12	5	6	5	721	80.3	5.08	9.86	22.668	-0.02	0.962745	1	6.4	7.4	144715	134121	127538	132355	140315	120985
P05198	Eukaryotic translation initiation factor 2 subunit 1 OS=Homo sapiens OX=9606 GN=EIF2S1 PE=1 SV=3	EIF2S1	56	17	43	17	315	36.1	5.08	98.74	143.204	0.05	0.963548	1	5.22	6.12	3.7698e+06	4.00379e+06	4.18464e+06	4.28562e+06	4.13887e+06	3.79978e+06
P20042	Eukaryotic translation initiation factor 2 subunit 2 OS=Homo sapiens OX=9606 GN=EIF2S2 PE=1 SV=2	EIF2S2	25	7	11	7	333	38.4	5.8	23.58	33.566	-0.07	0.477565	1	5.59	6.47	595399	642644	664789	612475	625139	552794
P41091	Eukaryotic translation initiation factor 2 subunit 3 OS=Homo sapiens OX=9606 GN=EIF2S3 PE=1 SV=3	EIF2S3	50	17	50	17	472	51.1	8.4	113.78	119.278	-0.17	0.88613	1	7.71	7.32	4.93255e+06	5.55844e+06	5.72244e+06	5.57584e+06	4.94155e+06	4.90771e+06
Q14152	Eukaryotic translation initiation factor 3 subunit A OS=Homo sapiens OX=9606 GN=EIF3A PE=1 SV=1	EIF3A	8	9	14	9	1382	166.5	6.79	24.02	43.739	-0.18	0.180768	1	10.85	4.69	666395	786179	645576	630584	588007	577616
P55884	Eukaryotic translation initiation factor 3 subunit B OS=Homo sapiens OX=9606 GN=EIF3B PE=1 SV=3	EIF3B	34	20	41	20	814	92.4	5	77.75	99.109	0.01	0.962857	1	4.56	8.65	1.89448e+06	2.07141e+06	2.02028e+06	2.0289e+06	2.06135e+06	1.75473e+06
B5ME19	Eukaryotic translation initiation factor 3 subunit C-like protein OS=Homo sapiens OX=9606 GN=EIF3CL PE=1 SV=1	EIF3CL	9	6	11	6	914	105.4	5.64	21.43	28.854	0.31	0.00934143	0.439825	6.29	5.22	282969	316111	316257	365856	405976	390666
O15371	Eukaryotic translation initiation factor 3 subunit D OS=Homo sapiens OX=9606 GN=EIF3D PE=1 SV=1	EIF3D	31	13	39	13	548	63.9	6.05	62.52	78.322	0.05	0.377561	1	8.78	2.88	1.90272e+06	2.19027e+06	2.25006e+06	2.37061e+06	2.26738e+06	2.24771e+06
O75821	Eukaryotic translation initiation factor 3 subunit G OS=Homo sapiens OX=9606 GN=EIF3G PE=1 SV=2	EIF3G	22	7	15	7	320	35.6	6.13	38.34	46.14	0.21	0.464417	1	14.4	3.74	1.23343e+06	1.32975e+06	1.61919e+06	1.54322e+06	1.59043e+06	1.47614e+06
Q13347	Eukaryotic translation initiation factor 3 subunit I OS=Homo sapiens OX=9606 GN=EIF3I PE=1 SV=1	EIF3I	74	17	81	17	325	36.5	5.64	140.79	121.296	0.18	0.0462367	0.828283	7.32	1.72	5.31124e+06	5.65392e+06	6.14237e+06	6.38795e+06	6.57864e+06	6.38417e+06
Q9Y262	Eukaryotic translation initiation factor 3 subunit L OS=Homo sapiens OX=9606 GN=EIF3L PE=1 SV=1	EIF3L	21	8	10	8	564	66.7	6.34	15.83	33.914	-0.29	0.246796	1	14.23	6.64	341890	452923	425964	347253	365205	319856
Q7L2H7	Eukaryotic translation initiation factor 3 subunit M OS=Homo sapiens OX=9606 GN=EIF3M PE=1 SV=1	EIF3M	5	1	2	1	374	42.5	5.63	3.94	8.07	-0.05	0.944454	1	12.86	13.15	66961.3	74100.1	86232	78190.4	71674.3	60023.7
P60842	Eukaryotic initiation factor 4A-I OS=Homo sapiens OX=9606 GN=EIF4A1 PE=1 SV=1	EIF4A1	62	22	97	13	406	46.1	5.48	179.47	172.257	-0.09	0.380404	1	2.62	1.53	5.50455e+06	5.61247e+06	5.32768e+06	5.16725e+06	5.16405e+06	5.03001e+06
Q14240	Eukaryotic initiation factor 4A-II OS=Homo sapiens OX=9606 GN=EIF4A2 PE=1 SV=2	EIF4A2	38	12	44	3	407	46.4	5.48	79.96	82.822	-0.04	0.996149	1	16.06	4.31	287303	372742	393810	365733	337527	361982
P38919	Eukaryotic initiation factor 4A-III OS=Homo sapiens OX=9606 GN=EIF4A3 PE=1 SV=4	EIF4A3	29	9	22	8	411	46.8	6.73	42.38	50.394	-0.08	0.192211	1	1.52	5.62	1.66366e+06	1.62813e+06	1.67681e+06	1.64632e+06	1.57043e+06	1.47116e+06
P06730	Eukaryotic translation initiation factor 4E OS=Homo sapiens OX=9606 GN=EIF4E PE=1 SV=2	EIF4E	22	4	8	4	217	25.1	6.15	8.64	18.282	0.04	0.898001	1	22.78	0.88	263283	285299	397225	288468	292990	292821
Q04637	Eukaryotic translation initiation factor 4 gamma 1 OS=Homo sapiens OX=9606 GN=EIF4G1 PE=1 SV=4	EIF4G1	1	1	2	1	1599	175.4	5.33	0	4.557	0.86	9.73049e-05	0.016617	10.29	14.98	59985.8	67474.5	73771.8	151228	122733	114212
P78344	Eukaryotic translation initiation factor 4 gamma 2 OS=Homo sapiens OX=9606 GN=EIF4G2 PE=1 SV=1	EIF4G2	3	1	1	1	907	102.3	7.14	0	3.901	0.3			40.49		0	4207.99	7584.5	0	6952.43	0
P63241	Eukaryotic translation initiation factor 5A-1 OS=Homo sapiens OX=9606 GN=EIF5A PE=1 SV=2	EIF5A	64	9	27	9	154	16.8	5.24	46.97	74.775	0.09	0.556443	1	7.17	4.6	2.07752e+06	2.23059e+06	2.39804e+06	2.51201e+06	2.37444e+06	2.29413e+06
O60841	Eukaryotic translation initiation factor 5B OS=Homo sapiens OX=9606 GN=EIF5B PE=1 SV=4	EIF5B	34	32	76	32	1220	138.7	5.49	110.95	185.345	0.02	0.423229	1	4.12	1.89	3.86407e+06	4.16223e+06	4.14363e+06	4.33317e+06	4.21397e+06	4.18038e+06
Q9BQ52	Zinc phosphodiesterase ELAC protein 2 OS=Homo sapiens OX=9606 GN=ELAC2 PE=1 SV=2	ELAC2	15	7	11	7	826	92.2	7.9	32.69	49.532	0.16	0.728597	1	15.75	3.1	363173	405108	492883	461657	452031	434232
Q15717	ELAV-like protein 1 OS=Homo sapiens OX=9606 GN=ELAVL1 PE=1 SV=2	ELAVL1	21	6	11	6	326	36.1	9.17	16.71	31.911	0.11	0.410763	1	4.52	2.79	486064	531023	501215	540674	558641	528540
Q8IZ81	ELMO domain-containing protein 2 OS=Homo sapiens OX=9606 GN=ELMOD2 PE=1 SV=1	ELMOD2	3	1	2	1	293	34.9	8.05	2.14	3.57	-0.22	0.228218	1	12.88	3.98	124782	143226	161692	119334	123000	129087
Q15370	Elongin-B OS=Homo sapiens OX=9606 GN=ELOB PE=1 SV=1	ELOB	31	5	13	5	118	13.1	4.88	22.81	21.324	0.12	0.761506	1	12.16	10.81	1.29124e+06	1.51888e+06	1.648e+06	1.76247e+06	1.65457e+06	1.4213e+06
Q15369	Elongin-C OS=Homo sapiens OX=9606 GN=ELOC PE=1 SV=1	ELOC	44	4	7	4	112	12.5	4.78	9.29	13.98	0.31	0.445595	1	23.08	4.39	198783	169181	264232	229963	249941	246255
Q9BW60	Elongation of very long chain fatty acids protein 1 OS=Homo sapiens OX=9606 GN=ELOVL1 PE=1 SV=1	ELOVL1	4	1	2	1	279	32.6	9.6	3.26	8.873	0.23	0.694671	1	5.52	10.88	43291.3	38759.2	41294.4	49534.7	48286	40299.6
Q9NXB9	Elongation of very long chain fatty acids protein 2 OS=Homo sapiens OX=9606 GN=ELOVL2 PE=1 SV=2	ELOVL2	9	2	2	2	296	34.6	9.26	0	4.092	-0.02	0.999117	1	68.35	59.99	7194.35	11868.8	27424.9	11684	23306.4	6997.39
Q9GZR5	Elongation of very long chain fatty acids protein 4 OS=Homo sapiens OX=9606 GN=ELOVL4 PE=1 SV=1	ELOVL4	3	1	2	1	314	36.8	9.47	0	2.247	-0.25	0.569623	1	7.84	15.38	44532.4	45271.1	51256.6	47427	35653.2	38096
Q9H5J4	Elongation of very long chain fatty acids protein 6 OS=Homo sapiens OX=9606 GN=ELOVL6 PE=1 SV=1	ELOVL6	4	1	2	1	265	31.4	9.36	0	3.869	0.1	0.871872	1	44.59	77.1	5896.69	4827.65	10834.2	6330.48	20512.2	5721.4
A1L3X0	Elongation of very long chain fatty acids protein 7 OS=Homo sapiens OX=9606 GN=ELOVL7 PE=1 SV=1	ELOVL7	4	1	3	1	281	33.3	9.26	2.31	5.475	0.24	0.74815	1	24.33	12.2	100207	132224	164618	156309	157077	125771
O95163	Elongator complex protein 1 OS=Homo sapiens OX=9606 GN=ELP1 PE=1 SV=3	ELP1	16	15	26	15	1332	150.2	5.94	34.21	76.044	0.05	0.725905	1	13.05	2.56	716893	872881	927998	901186	906601	864691
Q9H9T3	Elongator complex protein 3 OS=Homo sapiens OX=9606 GN=ELP3 PE=1 SV=2	ELP3	8	3	4	3	547	62.2	8.88	3.43	14.403	0.18	0.947061	1	13.67	12.02	62039.6	71246.6	54177.3	56504.6	70219.2	70096.2
Q8N766	ER membrane protein complex subunit 1 OS=Homo sapiens OX=9606 GN=EMC1 PE=1 SV=1	EMC1	19	13	24	13	993	111.7	7.66	53.6	88.792	0.03	0.982231	1	10.96	11.55	605298	698790	754108	715733	780520	618771
Q9P0I2	ER membrane protein complex subunit 3 OS=Homo sapiens OX=9606 GN=EMC3 PE=1 SV=3	EMC3	9	2	2	2	261	29.9	6.81	2.84	9.818	-0.17	0.557738	1	8.75	13.27	67974.4	64765.1	76565.4	60542.8	55549.8	71771.1
Q5J8M3	ER membrane protein complex subunit 4 OS=Homo sapiens OX=9606 GN=EMC4 PE=1 SV=2	EMC4	7	1	3	1	183	20.1	8.62	4.32	9.353	0.2	0.744142	1	28.04	15.84	17837.1	12083.3	21660.3	24515	20450.9	17931.9
Q9NPA0	ER membrane protein complex subunit 7 OS=Homo sapiens OX=9606 GN=EMC7 PE=1 SV=1	EMC7	10	2	3	2	242	26.5	9.25	4.33	4.454	0.2	0.110528	1	19.31	14.13	25534	36919	36063.7	41370.8	51434.1	39965.1
O43402	ER membrane protein complex subunit 8 OS=Homo sapiens OX=9606 GN=EMC8 PE=1 SV=1	EMC8	8	1	2	1	210	23.8	6.4	6.71	7.769	0.09	0.987948	1	10.22	16.82	58833.8	48180.9	56301.4	64389.7	46046.3	59768.4
P50402	Emerin OS=Homo sapiens OX=9606 GN=EMD PE=1 SV=1	EMD	13	3	7	3	254	29	5.5	19.38	20.497	0.1	0.993293	1	5.78	12.51	820761	916277	844442	917930	905635	727781
Q92979	Ribosomal RNA small subunit methyltransferase NEP1 OS=Homo sapiens OX=9606 GN=EMG1 PE=1 SV=4	EMG1	20	4	9	4	244	26.7	9.17	20.56	31.887	0.04	0.96997	1	14.35	3.12	457483	554891	610877	568847	571155	539770
Q9HC35	Echinoderm microtubule-associated protein-like 4 OS=Homo sapiens OX=9606 GN=EML4 PE=1 SV=3	EML4	19	16	33	16	981	108.8	6.4	55.62	64.427	0.02	0.991592	1	1.76	4.13	1.38954e+06	1.40422e+06	1.3567e+06	1.44523e+06	1.40545e+06	1.33179e+06
Q8N8S7	Protein enabled homolog OS=Homo sapiens OX=9606 GN=ENAH PE=1 SV=2	ENAH	6	2	3	2	591	66.5	6.93	0	3.37	-0.25	0.912113	1	23.81	27.3	121626	157397	97963.9	145689	86923.6	102278
Q8NFI3	Cytosolic endo-beta-N-acetylglucosaminidase OS=Homo sapiens OX=9606 GN=ENGASE PE=1 SV=1	ENGASE	4	1	1	1	743	83.9	6.79	4.19	9.478	-0.27	0.992326	1	37.77	12.89	7406.91	12720.8	16624.9	9798.77	12529.6	10541
Q9UHY7	Enolase-phosphatase E1 OS=Homo sapiens OX=9606 GN=ENOPH1 PE=1 SV=1	ENOPH1	8	1	3	1	261	28.9	4.78	0	3.832	-0.11	0.975017	1	33.16	36.69	5713.22	11232.3	10781	7637.61	12989.3	0
P11171	Protein 4.1 OS=Homo sapiens OX=9606 GN=EPB41 PE=1 SV=4	EPB41	13	8	13	8	864	97	5.58	21.97	52.058	0	0.927924	1	11.09	5.14	471171	562463	583683	590197	532523	561177
O43491	Band 4.1-like protein 2 OS=Homo sapiens OX=9606 GN=EPB41L2 PE=1 SV=1	EPB41L2	18	13	21	9	1005	112.5	5.44	41.2	67.785	0.03	0.743882	1	12.94	3.64	1.06275e+06	1.31005e+06	1.36572e+06	1.35963e+06	1.33917e+06	1.26803e+06
Q9Y2J2	Band 4.1-like protein 3 OS=Homo sapiens OX=9606 GN=EPB41L3 PE=1 SV=2	EPB41L3	11	10	15	6	1087	120.6	5.19	30.44	45.875	0.08	0.576042	1	5.37	5.26	627188	689012	630369	728279	665132	666279
Q9HCM4	Band 4.1-like protein 5 OS=Homo sapiens OX=9606 GN=EPB41L5 PE=1 SV=3	EPB41L5	4	2	2	2	733	81.8	6.58	0	5.088	-0.11	0.998585	1	6.82	18.02	87839.6	99950.1	90674.9	110937	83814	80914.6
P58107	Epiplakin OS=Homo sapiens OX=9606 GN=EPPK1 PE=1 SV=3	EPPK1	4	3	5	3	5088	555.3	5.62	11.36	19.513	-0.35	0.974971	1	25.99	10.67	73192.8	59890.4	42793.8	50790.6	41005.5	47095.3
P07814	Bifunctional glutamate/proline--tRNA ligase OS=Homo sapiens OX=9606 GN=EPRS1 PE=1 SV=5	EPRS1	45	50	128	50	1512	170.5	7.33	233.97	299.538	-0.01	0.977229	1	6.19	6.82	7.3974e+06	8.28084e+06	8.21827e+06	8.62774e+06	8.16244e+06	7.52659e+06
O75616	GTPase Era, mitochondrial OS=Homo sapiens OX=9606 GN=ERAL1 PE=1 SV=2	ERAL1	8	3	5	3	437	48.3	8.84	4.46	15.909	0.12	0.999958	1	7.62	13.51	50826.4	57082.2	49633.4	58771.8	55234.7	44990
P19447	General transcription and DNA repair factor IIH helicase subunit XPB OS=Homo sapiens OX=9606 GN=ERCC3 PE=1 SV=1	ERCC3	2	2	3	2	782	89.2	7.23	3.91	5.51	0.02	0.999994	1	4.65	24.79	149792	162997	162016	164656	199159	119527
Q2NKX8	DNA excision repair protein ERCC-6-like OS=Homo sapiens OX=9606 GN=ERCC6L PE=1 SV=1	ERCC6L	4	4	7	4	1250	141	5.31	18.23	29.328	0.25	0.141622	1	10.68	9.55	242839	281723	300389	334597	346297	287999
Q9UKR5	Ergosterol biosynthetic protein 28 homolog OS=Homo sapiens OX=9606 GN=ERG28 PE=1 SV=1	ERG28	6	1	2	1	140	15.9	9.83	2.23	3.871	0.26	0.360997	1	14.45	8.88	152441	169887	202222	203206	183776	219662
Q969X5	Endoplasmic reticulum-Golgi intermediate compartment protein 1 OS=Homo sapiens OX=9606 GN=ERGIC1 PE=1 SV=1	ERGIC1	5	1	1	1	290	32.6	7.06	2.06	5.188	-0.35	0.475511	1	18.32	23.61	36909.7	41645.2	28698.4	35193.8	21691	28987.2
Q96RQ1	Endoplasmic reticulum-Golgi intermediate compartment protein 2 OS=Homo sapiens OX=9606 GN=ERGIC2 PE=1 SV=2	ERGIC2	11	3	6	3	377	42.5	6.77	2.18	12.618	0.04	0.995811	1	12.95	6.78	209609	225727	268418	243384	232443	212693
Q9Y282	Endoplasmic reticulum-Golgi intermediate compartment protein 3 OS=Homo sapiens OX=9606 GN=ERGIC3 PE=1 SV=1	ERGIC3	3	1	1	1	383	43.2	6.06	2.35	3.799	-0.12	0.997541	1	3.55	18.45	74850.1	78767.5	80191.5	72295.4	97211.3	70947.6
O43414	ERI1 exoribonuclease 3 OS=Homo sapiens OX=9606 GN=ERI3 PE=1 SV=2	ERI3	8	3	5	3	337	37.2	8.07	5.95	7.469	0.14	0.929996	1	4.88	12.99	251114	268166	244025	297466	276906	229592
Q96DZ1	Endoplasmic reticulum lectin 1 OS=Homo sapiens OX=9606 GN=ERLEC1 PE=1 SV=1	ERLEC1	3	1	1	1	483	54.8	6.28	2.09	3.415	0.33	0.837974	1	11.08	26.93	28115.6	26097.4	22521.1	35175.8	32891.2	20418.3
O94905	Erlin-2 OS=Homo sapiens OX=9606 GN=ERLIN2 PE=1 SV=1	ERLIN2	16	6	9	6	339	37.8	5.62	18.28	26.76	-0.07	0.9477	1	4.21	4.95	496704	485595	457494	493301	447522	464130
Q96HE7	ERO1-like protein alpha OS=Homo sapiens OX=9606 GN=ERO1A PE=1 SV=2	ERO1A	2	1	2	1	468	54.4	5.68	0	4.008	0.01			52.8		14181.4	37565.9	48932.2	0	37881.3	0
P60507	Endogenous retrovirus group FC1 Env polyprotein OS=Homo sapiens OX=9606 GN=ERVFC1 PE=1 SV=1	ERVFC1	3	1	1	1	584	65.2	8.21	0	2.089	0.17	0.943686	1	20.4	12.33	68339.4	50684.5	47268.2	56835.5	68046.8	54180.2
Q56NI9	N-acetyltransferase ESCO2 OS=Homo sapiens OX=9606 GN=ESCO2 PE=1 SV=1	ESCO2	3	1	2	1	601	68.3	9.39	0	4.431	-0.05	0.993105	1	9.96	31.33	12271.9	14953.2	14129.5	13639.8	20190.7	11096.8
P10768	S-formylglutathione hydrolase OS=Homo sapiens OX=9606 GN=ESD PE=1 SV=2	ESD	8	1	3	1	282	31.4	7.02	5.63	12.004	-0.39	0.977376	1	31.59	20.25	12455.7	23763.6	22402.1	17069.6	18161.7	12156
Q9BSJ8	Extended synaptotagmin-1 OS=Homo sapiens OX=9606 GN=ESYT1 PE=1 SV=1	ESYT1	15	10	25	10	1104	122.8	5.83	39.55	74.015	-0.12	0.713217	1	5.41	13.43	550700	574441	612821	529517	614494	470756
A0FGR8	Extended synaptotagmin-2 OS=Homo sapiens OX=9606 GN=ESYT2 PE=1 SV=1	ESYT2	17	12	18	12	921	102.3	9.26	36.95	62.923	-0.01	0.872176	1	5.2	2.94	974178	994877	1.07412e+06	989863	999831	945851
P62495	Eukaryotic peptide chain release factor subunit 1 OS=Homo sapiens OX=9606 GN=ETF1 PE=1 SV=3	ETF1	19	5	8	5	437	49	5.71	5.97	19.931	-0.09	0.999597	1	17.45	12.2	114889	142023	163730	133704	156618	123787
P13804	Electron transfer flavoprotein subunit alpha, mitochondrial OS=Homo sapiens OX=9606 GN=ETFA PE=1 SV=1	ETFA	3	1	1	1	333	35.1	8.38	2.14	3.689	0.34	0.00774607	0.42082	3.22	9.34	32957.4	31512.4	33560.8	44884	37213.8	41732.9
Q01844	RNA-binding protein EWS OS=Homo sapiens OX=9606 GN=EWSR1 PE=1 SV=1	EWSR1	1	1	2	1	656	68.4	9.33	0	2.279	0.14	0.950251	1	10.51	4.41	26785.6	29437.7	23831.9	29480.1	30243.7	27735.5
Q9NV70	Exocyst complex component 1 OS=Homo sapiens OX=9606 GN=EXOC1 PE=1 SV=4	EXOC1	3	2	2	2	894	101.9	6.61	0	6.343	0.1	0.717456	1	40.55	30.2	10329.6	24288.6	23608.7	32725.9	25286.1	17522
Q96KP1	Exocyst complex component 2 OS=Homo sapiens OX=9606 GN=EXOC2 PE=1 SV=1	EXOC2	4	3	3	3	924	104	6.9	0	6.185	-0.55	0.731182	1	43.28	57.98	20095.5	20283.8	8080.57	4067.72	17002.3	13710.1
Q96A65	Exocyst complex component 4 OS=Homo sapiens OX=9606 GN=EXOC4 PE=1 SV=1	EXOC4	1	1	1	1	974	110.4	6.49	0	1.931	0.15	0.86245	1	18.77	33.87	17776.3	25803.5	20991	35419.6	18532.4	23239.9
Q9Y3B2	Exosome complex component CSL4 OS=Homo sapiens OX=9606 GN=EXOSC1 PE=1 SV=1	EXOSC1	14	2	2	2	195	21.4	8.24	5.11	12.005	0.1	0.996788	1	10.83	12.98	54278.8	60331.1	67407.3	68679.2	53160.8	64812.4
Q01780	Exosome component 10 OS=Homo sapiens OX=9606 GN=EXOSC10 PE=1 SV=2	EXOSC10	17	10	14	10	885	100.8	8.46	25.49	43.689	0.2	0.296032	1	6.05	8.62	456860	445490	499136	523649	559700	470920
Q15024	Exosome complex component RRP42 OS=Homo sapiens OX=9606 GN=EXOSC7 PE=1 SV=3	EXOSC7	16	3	4	3	291	31.8	5.19	7.6	19.92	0.29	0.0949435	1	8.49	12.17	188657	207695	223692	253314	281202	220040
Q06265	Exosome complex component RRP45 OS=Homo sapiens OX=9606 GN=EXOSC9 PE=1 SV=3	EXOSC9	18	6	17	6	439	48.9	5.29	18.11	35.974	-0.12	0.726449	1	13.17	12.68	506524	593670	660732	547013	600438	465110
P15311	Ezrin OS=Homo sapiens OX=9606 GN=EZR PE=1 SV=4	EZR	20	16	43	4	586	69.4	6.27	61.09	71.627	0.13	0.352412	1	10	4.73	393728	435118	481031	514658	473434	476003
O60427	Acyl-CoA (8-3)-desaturase OS=Homo sapiens OX=9606 GN=FADS1 PE=1 SV=3	FADS1	9	3	6	3	444	51.9	8.87	9.16	15.032	0.05	0.998835	1	5.86	5.47	348667	350155	386091	373185	362469	335311
O95864	Acyl-CoA 6-desaturase OS=Homo sapiens OX=9606 GN=FADS2 PE=1 SV=1	FADS2	6	2	4	2	444	52.2	8.82	12.18	13.026	-0.03	0.784039	1	4.85	4.55	256028	260833	280383	268548	256351	245181
Q9UNN5	FAS-associated factor 1 OS=Homo sapiens OX=9606 GN=FAF1 PE=1 SV=2	FAF1	6	3	4	3	650	73.9	4.88	1.86	9.704	0.14	0.727704	1	0.64	7.89	138322	138653	140004	157223	152841	135103
Q96CS3	FAS-associated factor 2 OS=Homo sapiens OX=9606 GN=FAF2 PE=1 SV=2	FAF2	16	4	7	4	445	52.6	5.62	13.87	23.299	-0.07	0.875364	1	15.89	9.05	212700	245741	291819	254366	233700	212119
Q9NVQ4	Fas apoptotic inhibitory molecule 1 OS=Homo sapiens OX=9606 GN=FAIM PE=1 SV=1	FAIM	24	4	10	4	179	20.2	5.83	28.86	22.567	0.19	0.571971	1	10.26	7.47	908170	994749	1.11362e+06	1.01873e+06	1.13833e+06	1.17825e+06
Q9NZB2	Constitutive coactivator of PPAR-gamma-like protein 1 OS=Homo sapiens OX=9606 GN=FAM120A PE=1 SV=2	FAM120A	2	2	2	2	1118	121.8	8.88	2.05	8.134	0.21	0.0314464	0.699497	4.65	2.94	96433	91736.7	100680	108163	114698	111261
Q9H4H8	Protein FAM83D OS=Homo sapiens OX=9606 GN=FAM83D PE=1 SV=3	FAM83D	5	2	3	2	585	64.4	6.54	8.28	11.353	0.16	0.808253	1	22.71	18.9	41843.7	62810.4	65233.3	69981.1	49868.7	71416.3
Q52LJ0	Protein FAM98B OS=Homo sapiens OX=9606 GN=FAM98B PE=1 SV=2	FAM98B	6	2	3	2	433	45.5	8.69	11.2	12.966	-0.13	0.913433	1	7.53	13.93	140200	162420	147661	134547	125784	163380
Q9BXW9	Fanconi anemia group D2 protein OS=Homo sapiens OX=9606 GN=FANCD2 PE=1 SV=2	FANCD2	7	5	7	5	1451	164	5.88	9.39	25.938	0.13	0.844586	1	29.48	12.48	67287.9	109256	124353	122217	119550	96615
Q9NVI1	Fanconi anemia group I protein OS=Homo sapiens OX=9606 GN=FANCI PE=1 SV=4	FANCI	19	20	34	20	1328	149.2	6.74	53.08	95.13	0.15	0.777569	1	5.58	13.18	1.06143e+06	1.16868e+06	1.17329e+06	1.29443e+06	1.34192e+06	1.0413e+06
Q8WVX9	Fatty acyl-CoA reductase 1 OS=Homo sapiens OX=9606 GN=FAR1 PE=1 SV=1	FAR1	25	11	14	11	515	59.3	9.17	20.2	44.257	0.05	0.988908	1	9.05	9.05	791502	945756	903097	938143	946459	802056
Q9Y4F1	FERM, ARHGEF and pleckstrin domain-containing protein 1 OS=Homo sapiens OX=9606 GN=FARP1 PE=1 SV=1	FARP1	1	1	1	1	1045	118.6	8.15	2.08	3.457	-0.19	0.999998	1	25.06	38.96	11084.6	17669.2	12575.8	20424	10845.1	10993
O94887	FERM, ARHGEF and pleckstrin domain-containing protein 2 OS=Homo sapiens OX=9606 GN=FARP2 PE=1 SV=3	FARP2	4	3	5	3	1054	119.8	8.79	10.21	17.181	0.07	0.999956	1	14.88	5.24	107622	121618	144349	128630	127724	116905
O95363	Phenylalanine--tRNA ligase, mitochondrial OS=Homo sapiens OX=9606 GN=FARS2 PE=1 SV=1	FARS2	5	2	2	2	451	52.3	7.46	2.26	5.555	0.15	0.996307	1	21.94	3.27	65969.8	60142.3	89960.9	75991.8	73448.9	71185.3
Q9Y285	Phenylalanine--tRNA ligase alpha subunit OS=Homo sapiens OX=9606 GN=FARSA PE=1 SV=3	FARSA	16	5	9	5	508	57.5	7.8	22.19	39.574	-0.29	0.236074	1	9.21	11.63	295091	354805	332353	326132	272647	264563
Q9NSD9	Phenylalanine--tRNA ligase beta subunit OS=Homo sapiens OX=9606 GN=FARSB PE=1 SV=3	FARSB	23	11	18	11	589	66.1	6.84	33.28	57.683	0.09	0.998179	1	6.74	7.32	1.06263e+06	1.07489e+06	1.19811e+06	1.15092e+06	1.1466e+06	1.00905e+06
P49327	Fatty acid synthase OS=Homo sapiens OX=9606 GN=FASN PE=1 SV=3	FASN	50	90	288	89	2511	273.3	6.44	616.38	696.623	0.13	0.382057	1	4.63	6.8	1.7396e+07	1.9072e+07	1.84545e+07	2.03103e+07	2.01301e+07	1.79324e+07
Q9NYY8	FAST kinase domain-containing protein 2, mitochondrial OS=Homo sapiens OX=9606 GN=FASTKD2 PE=1 SV=1	FASTKD2	3	2	3	2	710	81.4	8.05	2.55	8.136	0.42	0.449035	1	12.6	15.29	109059	125522	97763.6	150749	145742	112411
Q7L8L6	FAST kinase domain-containing protein 5, mitochondrial OS=Homo sapiens OX=9606 GN=FASTKD5 PE=1 SV=1	FASTKD5	3	2	3	2	764	86.5	8.13	0	5.894	0.18	0.419227	1	13.47	6.31	106725	129549	139687	146324	140216	158592
P62861	Ubiquitin-like FUBI-ribosomal protein eS30 fusion protein OS=Homo sapiens OX=9606 GN=FAU PE=1 SV=2	FAU	9	4	9	4	133	14.4	10.17	9.24	11.236	0.51	0.638234	1	34.48	18.22	347181	372143	626793	466163	530307	663838
P22087	rRNA 2'-O-methyltransferase fibrillarin OS=Homo sapiens OX=9606 GN=FBL PE=1 SV=2	FBL	33	8	19	7	321	33.8	10.18	29.77	49.462	0.2	0.561931	1	12.03	4.57	1.32522e+06	1.49645e+06	1.68663e+06	1.74265e+06	1.71923e+06	1.59887e+06
A6NHQ2	rRNA/tRNA 2'-O-methyltransferase fibrillarin-like protein 1 OS=Homo sapiens OX=9606 GN=FBLL1 PE=3 SV=2	FBLL1	7	2	6	1	334	34.8	10.35	15.19	10.919	0.07	0.999225	1	20.68	10.92	38973.8	58791.7	46924.3	53616.1	49116.5	43046.2
Q8NEZ5	F-box only protein 22 OS=Homo sapiens OX=9606 GN=FBXO22 PE=1 SV=1	FBXO22	17	6	11	6	403	44.5	7.03	27.09	36.395	0.07	0.946014	1	4.41	3.64	715463	728887	777525	767262	766314	719389
Q9UK99	F-box only protein 3 OS=Homo sapiens OX=9606 GN=FBXO3 PE=1 SV=3	FBXO3	6	2	2	2	471	54.5	5	2.73	7.923	0.02	0.992811	1	14.67	11.74	78465.6	100098	104202	101546	104635	83624.4
Q9Y3I1	F-box only protein 7 OS=Homo sapiens OX=9606 GN=FBXO7 PE=1 SV=1	FBXO7	4	2	4	2	522	58.5	6.55	0	5.274	-0.01	0.996714	1	5.82	5.64	219901	236981	246896	239532	235816	215423
Q9UK97	F-box only protein 9 OS=Homo sapiens OX=9606 GN=FBXO9 PE=1 SV=1	FBXO9	7	2	3	2	447	52.3	6.15	0	3.626	0.09	0.96271	1	12.42	10.63	106476	101808	127904	113446	113782	93903.8
Q9UKB1	F-box/WD repeat-containing protein 11 OS=Homo sapiens OX=9606 GN=FBXW11 PE=1 SV=1	FBXW11	13	4	4	3	542	62.1	7.12	0	10.757	0.14	0.999004	1	34.38	56.49	13027.5	23140.4	27076.5	25547.1	37970.5	10243.4
P14324	Farnesyl pyrophosphate synthase OS=Homo sapiens OX=9606 GN=FDPS PE=1 SV=4	FDPS	9	3	6	3	419	48.2	6.15	9.79	18.427	-0.06	0.996137	1	9.93	5.93	366674	310284	373755	377590	350579	336180
P39748	Flap endonuclease 1 OS=Homo sapiens OX=9606 GN=FEN1 PE=1 SV=1	FEN1	22	5	8	5	380	42.6	8.62	8.3	22.585	0.36	0.0126686	0.542255	11.6	14.69	256385	321069	308236	476939	395134	359329
Q96AC1	Fermitin family homolog 2 OS=Homo sapiens OX=9606 GN=FERMT2 PE=1 SV=1	FERMT2	34	17	32	17	680	77.8	6.7	36.52	82.693	-0.03	0.999989	1	3.34	4.88	1.11628e+06	1.16011e+06	1.19339e+06	1.223e+06	1.13663e+06	1.11657e+06
P07954	Fumarate hydratase, mitochondrial OS=Homo sapiens OX=9606 GN=FH PE=1 SV=3	FH	8	3	5	3	510	54.6	8.76	7.94	13.286	-0.06	0.625545	1	8.34	17.47	223710	229959	260795	219904	252854	177332
Q13642	Four and a half LIM domains protein 1 OS=Homo sapiens OX=9606 GN=FHL1 PE=1 SV=4	FHL1	40	10	27	10	323	36.2	8.97	63.42	73.208	0	0.993366	1	9.16	10.55	1.82422e+06	2.03877e+06	2.19232e+06	2.30965e+06	2.03891e+06	1.87642e+06
Q92562	Polyphosphoinositide phosphatase OS=Homo sapiens OX=9606 GN=FIG4 PE=1 SV=1	FIG4	4	2	2	2	907	103.6	6.92	3.94	12.366	0.21	0.316675	1	7.52	17.27	39919.4	46108.2	44911.5	65788.6	47640.1	51785.5
Q9Y3D6	Mitochondrial fission 1 protein OS=Homo sapiens OX=9606 GN=FIS1 PE=1 SV=2	FIS1	23	3	5	3	152	16.9	8.79	4.43	13.363	0	0.96348	1	22.19	10.07	64328.8	84033.4	101216	83939.6	97697.8	81241.6
P62942	Peptidyl-prolyl cis-trans isomerase FKBP1A OS=Homo sapiens OX=9606 GN=FKBP1A PE=1 SV=2	FKBP1A	13	1	3	1	108	11.9	8.16	8.39	10.024	0.2	0.620553	1	23.81	4.07	33317.7	45341.8	54361.7	52217.1	50740.2	54964.2
P26885	Peptidyl-prolyl cis-trans isomerase FKBP2 OS=Homo sapiens OX=9606 GN=FKBP2 PE=1 SV=2	FKBP2	8	1	1	1	142	15.6	9.13	1.64	3.378	0.21	0.947943	1	7.57	10.27	85325.9	97112.5	85485.5	82835.1	99911.6	99146.9
Q02790	Peptidyl-prolyl cis-trans isomerase FKBP4 OS=Homo sapiens OX=9606 GN=FKBP4 PE=1 SV=3	FKBP4	4	2	3	2	459	51.8	5.43	0	5.093	0	0.993086	1	16.06	12.34	34852.8	42535.6	31147.4	34953.5	30716.8	39360.2
Q14318	Peptidyl-prolyl cis-trans isomerase FKBP8 OS=Homo sapiens OX=9606 GN=FKBP8 PE=1 SV=2	FKBP8	11	3	3	3	412	44.5	4.84	5.39	13.794	0.44	0.771897	1	14.79	24.54	9325.57	11815.6	12465	17007	16005.4	10414.1
Q8NFF5	FAD synthase OS=Homo sapiens OX=9606 GN=FLAD1 PE=1 SV=1	FLAD1	4	1	2	1	587	65.2	6.93	7.4	17.411	-0.25	0.584147	1	26.68	50.42	14179.5	15988.5	23145.4	13426.3	17799.6	5588.68
Q5D862	Filaggrin-2 OS=Homo sapiens OX=9606 GN=FLG2 PE=1 SV=1	FLG2	3	3	5	3	2391	247.9	8.31	5.57	14.896	-1.24	0.413712	1	85.16	18.73	233498	78197.7	44039.6	33136.4	42661.2	29975.5
Q13045	Protein flightless-1 homolog OS=Homo sapiens OX=9606 GN=FLII PE=1 SV=2	FLII	9	7	9	7	1269	144.7	6.05	2.44	21.492	0.07	0.886098	1	15.92	11.09	166656	147599	201591	166590	204927	174776
P21333	Filamin-A OS=Homo sapiens OX=9606 GN=FLNA PE=1 SV=4	FLNA	1	2	3	1	2647	280.6	6.06	0	7.307	0.48	0.0571848	0.950276	22.12	7.91	77742.7	62779.1	49712.1	81553.9	95434.6	87408.5
O75369	Filamin-B OS=Homo sapiens OX=9606 GN=FLNB PE=1 SV=2	FLNB	3	5	6	4	2602	278	5.73	2.56	18.168	0.31	0.200388	1	10.99	9.56	156978	188613	193244	238159	233633	199072
O75955	Flotillin-1 OS=Homo sapiens OX=9606 GN=FLOT1 PE=1 SV=3	FLOT1	9	2	3	2	427	47.3	7.49	7.64	12.628	-0.13	0.999448	1	19.64	25.85	22413.2	33303.1	27502.6	24095.4	37534.9	25140.9
Q14254	Flotillin-2 OS=Homo sapiens OX=9606 GN=FLOT2 PE=1 SV=2	FLOT2	2	1	1	1	428	47	5.25	2.43	4.688	0.19	0.534479	1	47.34	9.69	28871.3	10030.2	27230.1	28507	31041.4	34558
Q9Y5Y0	Heme transporter FLVCR1 OS=Homo sapiens OX=9606 GN=FLVCR1 PE=1 SV=1	FLVCR1	4	2	3	2	555	59.8	5.97	5.01	9.674	-0.34	0.995425	1	28.3	5.46	5748.09	9895.03	9970.73	7495.95	0	8098.27
Q06787	Fragile X messenger ribonucleoprotein 1 OS=Homo sapiens OX=9606 GN=FMR1 PE=1 SV=1	FMR1	5	3	5	2	632	71.1	7.42	8.13	9.655	0.04	0.998129	1	11.95	4.59	59628.1	63631.7	74849	65606.2	70890.7	65482.2
Q9Y2H6	Fibronectin type-III domain-containing protein 3A OS=Homo sapiens OX=9606 GN=FNDC3A PE=1 SV=4	FNDC3A	8	6	10	6	1198	131.8	6.71	14.46	34.916	0.07	0.999892	1	7.77	15.26	271688	294817	317485	308649	330715	244219
P85037	Forkhead box protein K1 OS=Homo sapiens OX=9606 GN=FOXK1 PE=1 SV=1	FOXK1	5	2	2	2	733	75.4	9.32	0	6.375	0.03	0.897275	1	39.84	15.72	22034.2	52285.2	40515.4	41377.1	50795.2	37589.8
O14772	Fucose-1-phosphate guanylyltransferase OS=Homo sapiens OX=9606 GN=FPGT PE=1 SV=3	FPGT	18	7	11	7	607	68	6.87	25.25	40.993	-0.02	0.957338	1	8.39	4	336239	381938	395804	401025	373481	375613
Q70Z53	Protein FRA10AC1 OS=Homo sapiens OX=9606 GN=FRA10AC1 PE=1 SV=3	FRA10AC1	7	2	2	2	315	37.5	8.1	2.61	9.236	0.06	0.946805	1	4.01	7.55	50118.2	53893.9	53621.2	50042.1	55776.4	58039.9
Q14331	Protein FRG1 OS=Homo sapiens OX=9606 GN=FRG1 PE=1 SV=1	FRG1	7	1	1	1	258	29.2	9.01	0	5.555	0.28	0.898605	1	21.03	12.33	19629.1	19107	27382.8	21416.3	27342.2	23798.7
Q16658	Fascin OS=Homo sapiens OX=9606 GN=FSCN1 PE=1 SV=3	FSCN1	25	9	27	9	493	54.5	7.24	62.86	62.104	0.08	0.65322	1	1.21	7.56	1.68573e+06	1.70903e+06	1.72699e+06	1.93673e+06	1.80141e+06	1.66437e+06
Q9BTV5	Fibronectin type III and SPRY domain-containing protein 1 OS=Homo sapiens OX=9606 GN=FSD1 PE=1 SV=1	FSD1	3	1	1	1	496	55.8	6.99	2.71	6.655	-0.08	0.986541	1	17.4	10.88	24072.7	26447.2	33441.4	25042.4	29110.2	23683.5
Q9C0B1	Alpha-ketoglutarate-dependent dioxygenase FTO OS=Homo sapiens OX=9606 GN=FTO PE=1 SV=3	FTO	11	4	7	4	505	58.2	5.22	5.28	14.648	-0.14	0.722704	1	7.4	4.75	320130	367463	362043	327711	348705	317920
Q8IY81	pre-rRNA 2'-O-ribose RNA methyltransferase FTSJ3 OS=Homo sapiens OX=9606 GN=FTSJ3 PE=1 SV=2	FTSJ3	6	3	5	3	847	96.5	8.4	16.48	20.554	0	0.966214	1	6.12	5.28	288171	256210	281375	299984	270519	280624
P35637	RNA-binding protein FUS OS=Homo sapiens OX=9606 GN=FUS PE=1 SV=1	FUS	3	2	5	1	526	53.4	9.36	3.66	6.369	0.16	0.704104	1	5.76	7.01	279579	249508	260930	290807	265750	305581
P51114	RNA-binding protein FXR1 OS=Homo sapiens OX=9606 GN=FXR1 PE=1 SV=3	FXR1	11	5	7	4	621	69.7	6.15	14.64	25.371	0.2	0.115145	1	3.85	8.33	122699	121012	130039	140602	156573	133196
P51116	RNA-binding protein FXR2 OS=Homo sapiens OX=9606 GN=FXR2 PE=1 SV=2	FXR2	9	5	6	4	673	74.2	6.23	9.97	18.237	0.03	0.924524	1	2.13	2.37	554299	577903	562209	568719	594579	573566
Q13283	Ras GTPase-activating protein-binding protein 1 OS=Homo sapiens OX=9606 GN=G3BP1 PE=1 SV=1	G3BP1	2	1	3	1	466	52.1	5.52	7.41	4.556	-0.36	0.0810602	1	5.64	7.32	81797.3	91573.2	87011.4	64760.5	74633.5	67798
Q9UN86	Ras GTPase-activating protein-binding protein 2 OS=Homo sapiens OX=9606 GN=G3BP2 PE=1 SV=2	G3BP2	7	2	2	2	482	54.1	5.55	0	7.362	-0.01	0.988994	1	19.42	14.86	54623.3	70461	48697.1	63664.8	47383.5	54109.9
Q9BUM1	Glucose-6-phosphatase 3 OS=Homo sapiens OX=9606 GN=G6PC3 PE=1 SV=2	G6PC3	6	1	1	1	346	38.7	8.21	0	3.388	0.55	0.765	1	16.5	22.7	10331.1	10795.2	13873.9	15777.8	16293.4	10477.6
P11413	Glucose-6-phosphate 1-dehydrogenase OS=Homo sapiens OX=9606 GN=G6PD PE=1 SV=4	G6PD	19	8	13	8	515	59.2	6.84	17.99	38.778	0.09	0.81518	1	4.03	5.12	602362	641270	595448	666874	641902	602214
Q9H0R8	Gamma-aminobutyric acid receptor-associated protein-like 1 OS=Homo sapiens OX=9606 GN=GABARAPL1 PE=1 SV=1	GABARAPL1	10	2	3	2	117	14	8.73	0	4.807	0.21	0.0678874	1	2.96	3.36	390931	413903	397333	481814	458822	452068
O14976	Cyclin-G-associated kinase OS=Homo sapiens OX=9606 GN=GAK PE=1 SV=2	GAK	1	1	1	1	1311	143.1	5.73	0	2.411	0.14	0.546737	1	18.72	7.02	20969.9	29245.5	29981.6	32269	28535.2	32352.1
P51570	Galactokinase OS=Homo sapiens OX=9606 GN=GALK1 PE=1 SV=1	GALK1	8	1	1	1	392	42.2	6.46	2.47	4.034	-0.43	0.496062	1	8.66	10.06	0	13013.3	14711.7	9561.43	11026.5	0
Q10471	Polypeptide N-acetylgalactosaminyltransferase 2 OS=Homo sapiens OX=9606 GN=GALNT2 PE=1 SV=1	GALNT2	15	7	15	7	571	64.7	8.35	15.31	31.392	-0.05	0.998403	1	4.33	2.16	389021	420491	418931	411936	394529	403415
Q86SF2	N-acetylgalactosaminyltransferase 7 OS=Homo sapiens OX=9606 GN=GALNT7 PE=1 SV=1	GALNT7	5	2	2	2	657	75.3	7.11	0	4.375	0.11	0.89947	1	5.88	19.47	64793.8	67564.1	60106.7	84558	69897.3	57117.6
Q14353	Guanidinoacetate N-methyltransferase OS=Homo sapiens OX=9606 GN=GAMT PE=1 SV=1	GAMT	9	1	1	1	236	26.3	6.14	2.86	5.377	-0.32	0.95977	1	42.36	28.93	31773.3	12824.8	22499.7	25105.3	18040.5	14202.6
Q14697	Neutral alpha-glucosidase AB OS=Homo sapiens OX=9606 GN=GANAB PE=1 SV=3	GANAB	39	26	64	26	944	106.8	6.14	115.07	152.69	-0.04	0.768124	1	3.78	4.6	2.51783e+06	2.54215e+06	2.69804e+06	2.47257e+06	2.65502e+06	2.43985e+06
P04406	Glyceraldehyde-3-phosphate dehydrogenase OS=Homo sapiens OX=9606 GN=GAPDH PE=1 SV=3	GAPDH	25	6	16	6	335	36	8.46	25.15	40.561	-0.1	0.996853	1	27.86	16.4	920670	529749	676402	632674	568536	779765
Q9NY12	H/ACA ribonucleoprotein complex subunit 1 OS=Homo sapiens OX=9606 GN=GAR1 PE=1 SV=1	GAR1	12	2	3	2	217	22.3	10.92	1.67	5.563	0.25	0.82555	1	10.11	8.36	59005.3	70778.5	60494.6	73735.7	62896.7	71973
P41250	Glycine--tRNA ligase OS=Homo sapiens OX=9606 GN=GARS1 PE=1 SV=3	GARS1	19	9	15	9	739	83.1	7.03	19.75	43.988	-0.07	0.999188	1	15.13	4.31	849800	1.0245e+06	1.1542e+06	978149	1.0418e+06	960367
P22102	Trifunctional purine biosynthetic protein adenosine-3 OS=Homo sapiens OX=9606 GN=GART PE=1 SV=1	GART	33	24	69	24	1010	107.7	6.7	134.03	165.864	0.14	0.996315	1	6.32	8.55	3.15922e+06	3.18596e+06	3.53197e+06	3.50148e+06	3.50556e+06	3.00916e+06
O75879	Glutamyl-tRNA(Gln) amidotransferase subunit B, mitochondrial OS=Homo sapiens OX=9606 GN=GATB PE=1 SV=1	GATB	3	1	1	1	557	61.8	8.63	3.42	8.977	0.09	0.999987	1	3.43	14.88	17500.1	18610.5	18554.3	19865.7	15094	19710.6
A0A0B4J2D5	Putative glutamine amidotransferase-like class 1 domain-containing protein 3B, mitochondrial OS=Homo sapiens OX=9606 GN=GATD3B PE=5 SV=1	GATD3B	25	4	5	4	268	28.1	8.27	4.95	14.169	0.65	0.00171634	0.193946	10.33	12.61	169165	142657	173536	231109	265886	297917
Q04446	1,4-alpha-glucan-branching enzyme OS=Homo sapiens OX=9606 GN=GBE1 PE=1 SV=3	GBE1	5	2	3	2	702	80.4	6.32	6.4	14.547	0.01	0.709954	1	11.44	6.67	40772.5	48522.4	51045.2	48622.2	54670.5	49003.6
Q92538	Golgi-specific brefeldin A-resistance guanine nucleotide exchange factor 1 OS=Homo sapiens OX=9606 GN=GBF1 PE=1 SV=2	GBF1	1	2	3	2	1859	206.3	5.73	0	4.531	0.34	0.329466	1	14.83	12.25	120933	91537.8	98465.1	131967	124550	103612
Q92947	Glutaryl-CoA dehydrogenase, mitochondrial OS=Homo sapiens OX=9606 GN=GCDH PE=1 SV=1	GCDH	10	2	4	2	438	48.1	8.06	7.61	18.856	0.35	0.479402	1	24.61	9.98	61088.9	77898.6	100203	83765.2	101028	99020.2
Q92616	Stalled ribosome sensor GCN1 OS=Homo sapiens OX=9606 GN=GCN1 PE=1 SV=7	GCN1	9	18	26	18	2671	292.5	7.43	26.53	75.563	0.08	0.553145	1	7.8	7.27	894596	1.01221e+06	1.03835e+06	1.06987e+06	1.11027e+06	962874
P31150	Rab GDP dissociation inhibitor alpha OS=Homo sapiens OX=9606 GN=GDI1 PE=1 SV=2	GDI1	27	10	18	2	447	50.6	5.14	25.93	51.236	-0.18	0.988338	1	10.18	24.72	28581.2	35023	31491.8	38871.5	27726.4	24573.1
P50395	Rab GDP dissociation inhibitor beta OS=Homo sapiens OX=9606 GN=GDI2 PE=1 SV=2	GDI2	57	21	44	13	445	50.6	6.47	64.88	113.874	0	0.991582	1	12.09	4.49	2.05305e+06	2.32921e+06	2.61721e+06	2.36168e+06	2.3258e+06	2.16859e+06
P57678	Gem-associated protein 4 OS=Homo sapiens OX=9606 GN=GEMIN4 PE=1 SV=2	GEMIN4	6	6	8	6	1058	120	6.04	11.85	21.344	0.05	0.999863	1	12.23	1.38	657211	563222	518318	587096	571261	581330
Q8TEQ6	Gem-associated protein 5 OS=Homo sapiens OX=9606 GN=GEMIN5 PE=1 SV=3	GEMIN5	13	15	23	15	1508	168.5	6.62	29.92	53.458	0.08	0.691068	1	4.73	6.93	1.12465e+06	1.2101e+06	1.23053e+06	1.30562e+06	1.27671e+06	1.14426e+06
Q96RP9	Elongation factor G, mitochondrial OS=Homo sapiens OX=9606 GN=GFM1 PE=1 SV=2	GFM1	41	24	49	24	751	83.4	7.01	83.7	122.012	-0.02	0.997648	1	9.07	5.26	2.80625e+06	3.21576e+06	3.35015e+06	3.17915e+06	3.19291e+06	2.90441e+06
Q969S9	Ribosome-releasing factor 2, mitochondrial OS=Homo sapiens OX=9606 GN=GFM2 PE=1 SV=1	GFM2	7	4	6	4	779	86.5	6.51	9.13	18.909	0.04	0.736611	1	5.44	9.16	216674	239962	236472	230837	275375	243791
Q06210	Glutamine--fructose-6-phosphate aminotransferase [isomerizing] 1 OS=Homo sapiens OX=9606 GN=GFPT1 PE=1 SV=3	GFPT1	33	16	25	16	699	78.8	7.11	45.1	88.509	0.1	0.779176	1	4.41	5.23	998458	1.04318e+06	1.09058e+06	1.11577e+06	1.12541e+06	1.0224e+06
Q9UJY5	ADP-ribosylation factor-binding protein GGA1 OS=Homo sapiens OX=9606 GN=GGA1 PE=1 SV=1	GGA1	1	1	1	1	639	70.3	5.29	0	1.975	0.11	0.972427	1	9.19	19.95	22516.8	24306.4	20208.6	29821.1	24381.2	19975.9
P38435	Vitamin K-dependent gamma-carboxylase OS=Homo sapiens OX=9606 GN=GGCX PE=1 SV=2	GGCX	6	3	4	3	758	87.5	8.02	2.51	10.793	0	0.98396	1	11.92	23.19	78957.8	97361.7	98320.6	103157	97639.1	65124.3
Q8IVV7	Glucose-induced degradation protein 4 homolog OS=Homo sapiens OX=9606 GN=GID4 PE=1 SV=1	GID4	7	2	3	2	300	33.5	9.16	4.12	6.338	0.23	0.54941	1	13.06	6.49	166086	153532	197240	201033	177220	195164
P17302	Gap junction alpha-1 protein OS=Homo sapiens OX=9606 GN=GJA1 PE=1 SV=2	GJA1	4	1	1	1	382	43	8.76	2.75	6.041	0.04	0.892528	1	30.19	24.8	24565.3	45704	34766.6	52195.4	33843.4	35815.8
O94925	Glutaminase kidney isoform, mitochondrial OS=Homo sapiens OX=9606 GN=GLS PE=1 SV=1	GLS	12	5	6	5	669	73.4	7.77	2.87	17.015	0.66	0.254052	1	22.38	25.22	46707	52024.1	70779	82456.8	94917	56404.4
P00367	Glutamate dehydrogenase 1, mitochondrial OS=Homo sapiens OX=9606 GN=GLUD1 PE=1 SV=2	GLUD1	35	15	36	15	558	61.4	7.8	80.48	91.247	0.08	0.536978	1	8.02	2.01	1.95118e+06	2.13457e+06	2.29187e+06	2.18871e+06	2.25495e+06	2.27459e+06
O60547	GDP-mannose 4,6 dehydratase OS=Homo sapiens OX=9606 GN=GMDS PE=1 SV=1	GMDS	12	3	3	3	372	41.9	7.31	5.04	11.291	0.01	0.994949	1	8.92	16.42	61393.1	65222.3	73038.2	65587.1	76458.7	54894.1
Q96IJ6	Mannose-1-phosphate guanyltransferase alpha OS=Homo sapiens OX=9606 GN=GMPPA PE=1 SV=1	GMPPA	3	1	1	1	420	46.3	7.21	2.27	4.636	-0.14	0.929522	1	24.4	5.87	10312.2	16360.7	16396.4	14852.7	14579.3	16246.3
Q9Y5P6	Mannose-1-phosphate guanyltransferase beta OS=Homo sapiens OX=9606 GN=GMPPB PE=1 SV=2	GMPPB	9	3	3	3	360	39.8	6.61	2.35	7.946	-0.13	0.951069	1	16.53	9.68	100263	135608	135859	145366	123365	123525
P49915	GMP synthase [glutamine-hydrolyzing] OS=Homo sapiens OX=9606 GN=GMPS PE=1 SV=1	GMPS	31	13	16	13	693	76.7	6.87	25.92	60.25	0.07	0.833355	1	7.63	4.25	653165	685839	757456	760367	720161	699681
Q14344	Guanine nucleotide-binding protein subunit alpha-13 OS=Homo sapiens OX=9606 GN=GNA13 PE=1 SV=2	GNA13	3	1	1	1	377	44	8	0	2.876	0.05	0.999971	1	14.19	11.15	27338.2	22502.3	29938.5	28423.8	28331.1	23227.8
P08754	Guanine nucleotide-binding protein G(i) subunit alpha-3 OS=Homo sapiens OX=9606 GN=GNAI3 PE=1 SV=3	GNAI3	11	3	5	2	354	40.5	5.69	7.56	14.969	-0.1	0.501924	1	5.33	8.62	215017	201652	193535	203491	171171	187803
Q5JWF2	Guanine nucleotide-binding protein G(s) subunit alpha isoforms XLas OS=Homo sapiens OX=9606 GN=GNAS PE=1 SV=2	GNAS	2	2	4	1	1037	111	5.03	2.02	5.457	0.08	0.900223	1	4.14	30.53	83898.3	83442.4	77822.6	90825.1	88023.9	49290.4
P62873	Guanine nucleotide-binding protein G(I)/G(S)/G(T) subunit beta-1 OS=Homo sapiens OX=9606 GN=GNB1 PE=1 SV=3	GNB1	25	7	20	3	340	37.4	6	47.02	41.37	-0.06	0.981637	1	14.63	12.02	340209	371764	450309	356878	419824	333837
Q9BYB4	Guanine nucleotide-binding protein subunit beta-like protein 1 OS=Homo sapiens OX=9606 GN=GNB1L PE=1 SV=2	GNB1L	31	8	12	8	327	35.6	7.97	23.06	46.171	-0.03	0.998467	1	6.47	9.54	419335	444031	476920	420134	501042	434793
P62879	Guanine nucleotide-binding protein G(I)/G(S)/G(T) subunit beta-2 OS=Homo sapiens OX=9606 GN=GNB2 PE=1 SV=3	GNB2	38	9	23	4	340	37.3	6	52.82	51.775	0.19	0.37414	1	10.14	3.27	1.08602e+06	1.15712e+06	1.32087e+06	1.31617e+06	1.33461e+06	1.25345e+06
Q9HAV0	Guanine nucleotide-binding protein subunit beta-4 OS=Homo sapiens OX=9606 GN=GNB4 PE=1 SV=3	GNB4	20	5	12	1	340	37.5	6	20.91	16.74	-0.14	0.947724	1	28.87	18.83	5707.98	0	8636.62	0	7271.19	5562.21
Q9Y223	Bifunctional UDP-N-acetylglucosamine 2-epimerase/N-acetylmannosamine kinase OS=Homo sapiens OX=9606 GN=GNE PE=1 SV=1	GNE	2	1	2	1	722	79.2	6.8	2.4	6.758	0.3	0.817756	1	10.59	18.57	56673.3	68858	58795.5	81008.7	72238.4	55566.2
P36915	Guanine nucleotide-binding protein-like 1 OS=Homo sapiens OX=9606 GN=GNL1 PE=1 SV=2	GNL1	3	1	2	1	607	68.6	5.8	7.54	7.56	-0.27	0.974437	1	11.93	24.77	46816.8	37026.9	44399.3	36934.6	52680.8	33639.3
Q13823	Nucleolar GTP-binding protein 2 OS=Homo sapiens OX=9606 GN=GNL2 PE=1 SV=1	GNL2	2	1	2	1	731	83.6	9.25	5.77	6.891	0.19	0.621905	1	29.12	19.2	27084.2	14783.1	23899.6	34992.3	27205.6	24284.3
Q9BVP2	Guanine nucleotide-binding protein-like 3 OS=Homo sapiens OX=9606 GN=GNL3 PE=1 SV=2	GNL3	26	14	20	13	549	62	9.16	32.27	63.823	0.2	0.119022	1	8.56	5.64	1.6326e+06	1.85195e+06	1.93083e+06	2.12995e+06	1.99042e+06	2.2278e+06
Q9NVN8	Guanine nucleotide-binding protein-like 3-like protein OS=Homo sapiens OX=9606 GN=GNL3L PE=1 SV=1	GNL3L	5	2	3	1	582	65.5	8.44	1.7	6.777	0.69	0.318848	1	16.87	34.51	32061.9	23334	31510.1	50776.8	51823.2	25744.2
O15228	Dihydroxyacetone phosphate acyltransferase OS=Homo sapiens OX=9606 GN=GNPAT PE=1 SV=1	GNPAT	5	2	3	2	680	77.1	6.57	0	7.583	-0.05	0.994783	1	12.93	10.21	128225	156622	165325	151736	157306	129142
Q9HD26	Golgi-associated PDZ and coiled-coil motif-containing protein OS=Homo sapiens OX=9606 GN=GOPC PE=1 SV=1	GOPC	8	2	3	2	462	50.5	5.92	2.47	6.602	0.36	0.850337	1	41.99	48.6	4556.44	11508.4	9394.28	12067.6	16546.1	5542.59
Q53EU6	Glycerol-3-phosphate acyltransferase 3 OS=Homo sapiens OX=9606 GN=GPAT3 PE=1 SV=2	GPAT3	3	1	1	1	434	48.7	8.87	2	3.698	0.03	0.961275	1	14.31	33.21	31962.6	29128	38389.2	28132.9	51526.2	32575.7
Q86UL3	Glycerol-3-phosphate acyltransferase 4 OS=Homo sapiens OX=9606 GN=GPAT4 PE=1 SV=1	GPAT4	4	1	1	1	456	52	9.19	0	3.29	-0.67	0.865222	1	47.42	38.02	8012.84	17863.4	23383.2	6697.19	15045.9	11232.8
Q5T3I0	G patch domain-containing protein 4 OS=Homo sapiens OX=9606 GN=GPATCH4 PE=1 SV=2	GPATCH4	15	4	4	4	446	50.4	9.63	5.03	16.247	0.36	0.318902	1	17.34	12.12	43767.3	51140	61787.4	59118	65682.5	75181.4
Q9UKJ3	G patch domain-containing protein 8 OS=Homo sapiens OX=9606 GN=GPATCH8 PE=1 SV=2	GPATCH8	3	3	4	3	1502	164.1	8.66	6.5	14.034	-0.43	0.748958	1	7.02	24.34	227026	225150	254692	168736	155190	240410
Q9NQX3	Gephyrin OS=Homo sapiens OX=9606 GN=GPHN PE=1 SV=1	GPHN	5	1	1	1	736	79.7	5.43	4.25	8.556	0.3	0.921279	1	65.27	47.75	7284.65	10814.7	25001.2	11635.2	26595.6	13292.3
Q5VW38	Protein GPR107 OS=Homo sapiens OX=9606 GN=GPR107 PE=1 SV=1	GPR107	2	1	1	1	600	66.9	7.24	2.16	3.882	0.26	0.435776	1	44.16	3.35	21331.4	44038.7	56857.4	52748.1	55427	52040
Q86V85	Integral membrane protein GPR180 OS=Homo sapiens OX=9606 GN=GPR180 PE=2 SV=1	GPR180	8	3	4	3	440	49.4	7.39	4.42	12.625	-0.05	0.571985	1	10.85	30.95	48014.2	49229.7	58306.1	53626.5	47617.7	28102.8
P0CG08	Golgi pH regulator B OS=Homo sapiens OX=9606 GN=GPR89B PE=1 SV=1	GPR89B	12	3	3	3	455	52.9	9.28	2.81	15.397	0.22	0.930507	1	22.2	12.7	9643.41	15205.8	13114.6	12484.3	16007.4	15224.4
Q9UBQ7	Glyoxylate reductase/hydroxypyruvate reductase OS=Homo sapiens OX=9606 GN=GRHPR PE=1 SV=1	GRHPR	3	1	1	1	328	35.6	7.39	2.87	4.97	-0.05	0.443087	1	3.41	7.27	209343	205146	219197	201855	180216	207155
Q12849	G-rich sequence factor 1 OS=Homo sapiens OX=9606 GN=GRSF1 PE=1 SV=3	GRSF1	5	1	1	1	480	53.1	6.19	3.59	9.779	0.08	0.842509	1	55.5	8.55	9358.46	22991.9	33764.5	24331.5	27912.1	23986.8
Q9BQ67	Glutamate-rich WD repeat-containing protein 1 OS=Homo sapiens OX=9606 GN=GRWD1 PE=1 SV=1	GRWD1	10	3	4	3	446	49.4	4.92	3.89	18.123	0.16	0.257273	1	3.64	11.22	197449	204770	212358	209517	261365	229148
P49840	Glycogen synthase kinase-3 alpha OS=Homo sapiens OX=9606 GN=GSK3A PE=1 SV=2	GSK3A	4	1	1	1	483	50.9	8.75	2.18	5.34	-0.12	0.996514	1	12.76	35.89	12284.8	9497.2	11045.3	7150.19	14762.3	10145.1
P49841	Glycogen synthase kinase-3 beta OS=Homo sapiens OX=9606 GN=GSK3B PE=1 SV=2	GSK3B	5	1	1	1	420	46.7	8.78	2.13	4.528	0.32	0.908058	1	34.53	34.16	6934.48	10949.1	14343.8	17477.7	13660.9	8486.75
P15170	Eukaryotic peptide chain release factor GTP-binding subunit ERF3A OS=Homo sapiens OX=9606 GN=GSPT1 PE=1 SV=1	GSPT1	40	15	24	15	499	55.7	5.62	53.9	94.287	0.08	0.86096	1	9.52	7.32	1.61656e+06	1.81459e+06	1.95704e+06	1.992e+06	1.91613e+06	1.72533e+06
Q8NEC7	Glutathione S-transferase C-terminal domain-containing protein OS=Homo sapiens OX=9606 GN=GSTCD PE=1 SV=2	GSTCD	5	2	2	2	633	71	7.78	0	4.416	-0.5	0.953987	1	31.09	24.35	8058.01	15502.5	12879.9	9081.97	13030.9	8455.4
P21266	Glutathione S-transferase Mu 3 OS=Homo sapiens OX=9606 GN=GSTM3 PE=1 SV=3	GSTM3	8	1	2	1	225	26.5	5.54	0	2.21	0.56	0.753979	1	89.11	22.83	4803.08	13678.9	36424.7	17360.9	26920.9	20207.9
P78417	Glutathione S-transferase omega-1 OS=Homo sapiens OX=9606 GN=GSTO1 PE=1 SV=2	GSTO1	7	2	2	2	241	27.5	6.6	2.29	5.844	-0.01	0.93351	1	8.11	10.8	124725	123822	142577	139214	123602	112316
P09211	Glutathione S-transferase P OS=Homo sapiens OX=9606 GN=GSTP1 PE=1 SV=2	GSTP1	13	2	3	2	210	23.3	5.64	1.73	7.83	0.54	0.607887	1	13.31	7.13	134274	147041	173844	207695	213382	237199
P29084	Transcription initiation factor IIE subunit beta OS=Homo sapiens OX=9606 GN=GTF2E2 PE=1 SV=1	GTF2E2	8	1	2	1	291	33	9.66	0	3.48	0.12	0.909479	1	39.95	14.95	34757.9	49416.7	77039.5	51850.3	67572.3	53573.3
Q13888	General transcription factor IIH subunit 2 OS=Homo sapiens OX=9606 GN=GTF2H2 PE=1 SV=1	GTF2H2	7	2	2	2	395	44.4	6.76	0	4.73	0.17	0.999887	1	15.54	19.09	59833.5	48031.1	44806.8	54118.7	40752.3	59981.9
Q13889	General transcription factor IIH subunit 3 OS=Homo sapiens OX=9606 GN=GTF2H3 PE=1 SV=2	GTF2H3	8	2	2	2	308	34.4	7.02	5.93	8.408	0.03	0.873709	1	10.42	16.36	65086.3	60075.4	73727.2	66329.3	85929.9	64649.1
P78347	General transcription factor II-I OS=Homo sapiens OX=9606 GN=GTF2I PE=1 SV=2	GTF2I	18	12	23	12	998	112.3	6.39	43.24	73.371	-0.09	0.613328	1	5.46	7.59	1.15407e+06	1.2153e+06	1.2871e+06	1.21563e+06	1.04405e+06	1.13926e+06
Q12789	General transcription factor 3C polypeptide 1 OS=Homo sapiens OX=9606 GN=GTF3C1 PE=1 SV=4	GTF3C1	11	16	26	16	2109	238.7	7.3	37.58	68.006	0.16	0.123635	1	3.5	6.78	1.32456e+06	1.41569e+06	1.3978e+06	1.63197e+06	1.5621e+06	1.42668e+06
Q8WUA4	General transcription factor 3C polypeptide 2 OS=Homo sapiens OX=9606 GN=GTF3C2 PE=1 SV=2	GTF3C2	5	4	4	4	911	100.6	7.31	4.89	14.551	0.17	0.389937	1	4.95	7.54	113439	117577	125043	145286	131990	125409
Q9Y5Q9	General transcription factor 3C polypeptide 3 OS=Homo sapiens OX=9606 GN=GTF3C3 PE=1 SV=1	GTF3C3	13	9	12	9	886	101.2	5.07	15.15	33.606	0.14	0.928671	1	4.85	14.29	486723	528164	531623	583844	589336	452579
Q9UKN8	General transcription factor 3C polypeptide 4 OS=Homo sapiens OX=9606 GN=GTF3C4 PE=1 SV=2	GTF3C4	11	6	9	6	822	91.9	6.65	10.46	24.271	0.02	0.7505	1	12.18	10.98	287967	330127	367972	324576	396067	334906
Q9Y5Q8	General transcription factor 3C polypeptide 5 OS=Homo sapiens OX=9606 GN=GTF3C5 PE=1 SV=2	GTF3C5	10	4	7	4	519	59.5	6.9	13.89	17.522	0.06	0.987648	1	7.67	2.55	384719	401022	445500	417587	405934	427198
O00178	GTP-binding protein 1 OS=Homo sapiens OX=9606 GN=GTPBP1 PE=1 SV=3	GTPBP1	32	15	34	15	669	72.4	8.34	88.57	120.733	0.09	0.704979	1	8.58	5.07	1.62849e+06	1.82225e+06	1.93255e+06	1.9417e+06	1.93855e+06	1.77453e+06
Q9BZE4	GTP-binding protein 4 OS=Homo sapiens OX=9606 GN=GTPBP4 PE=1 SV=3	GTPBP4	17	9	16	9	634	73.9	9.5	16.79	40.295	-0.02	0.832686	1	23.59	3.36	780230	500685	570173	561257	529938	562793
O43824	Putative GTP-binding protein 6 OS=Homo sapiens OX=9606 GN=GTPBP6 PE=1 SV=4	GTPBP6	2	1	2	1	516	56.9	9.42	6.93	8.763	0.36	0.999043	1	15.7	32.03	24373.2	20693	17807	26486.9	26954.6	14215.9
Q8N442	Translation factor GUF1, mitochondrial OS=Homo sapiens OX=9606 GN=GUF1 PE=1 SV=1	GUF1	3	1	2	1	669	74.3	8.59	0	4.042	0.61	0.331099	1	30.61	21.24	18625.7	9802.85	16085	16662.1	24568.8	24982.8
P13807	Glycogen [starch] synthase, muscle OS=Homo sapiens OX=9606 GN=GYS1 PE=1 SV=2	GYS1	8	3	6	3	737	83.7	6.18	5.18	12.607	0.03	0.709469	1	13.95	7.08	94077.5	116303	124021	129395	112643	118444
Q92522	Histone H1.10 OS=Homo sapiens OX=9606 GN=H1-10 PE=1 SV=1	H1-10	23	4	7	4	213	22.5	10.76	19.12	23.222	0.22	0.361396	1	7.28	15.4	685309	674787	769097	750046	799429	997104
P16403	Histone H1.2 OS=Homo sapiens OX=9606 GN=H1-2 PE=1 SV=2	H1-2	23	6	21	1	213	21.4	10.93	47.47	39.881	-0.09	0.901582	1	9.48	22.83	120121	109027	99365.8	102596	77675.8	123924
P10412	Histone H1.4 OS=Homo sapiens OX=9606 GN=H1-4 PE=1 SV=2	H1-4	22	6	21	1	219	21.9	11.03	47	38.916	0.25	0.309965	1	5.04	13.47	2.69878e+06	2.88537e+06	2.98177e+06	2.97067e+06	3.4217e+06	3.89454e+06
Q71UI9	Histone H2A.V OS=Homo sapiens OX=9606 GN=H2AZ2 PE=1 SV=3	H2AZ2	31	5	14	5	128	13.5	10.58	22.44	20.95	0.3	0.200394	1	0.5	5.92	1.5097e+06	1.50567e+06	1.49502e+06	1.88712e+06	1.6878e+06	1.85545e+06
Q5QNW6	Histone H2B type 2-F OS=Homo sapiens OX=9606 GN=H2BC18 PE=1 SV=3	H2BC18	47	7	26	2	126	13.9	10.32	49.66	47.692	0.42	0.0180407	0.5781	4.36	1.55	1.36152e+06	1.43466e+06	1.4852e+06	1.91298e+06	1.90574e+06	1.96082e+06
Q16778	Histone H2B type 2-E OS=Homo sapiens OX=9606 GN=H2BC21 PE=1 SV=3	H2BC21	47	7	23	2	126	13.9	10.32	41.84	44.959	0.24	0.00403612	0.29236	1.4	3.33	1.82446e+06	1.85997e+06	1.87515e+06	2.29233e+06	2.14809e+06	2.1951e+06
P84243	Histone H3.3 OS=Homo sapiens OX=9606 GN=H3-3B PE=1 SV=2	H3-3B	29	2	7	1	136	15.3	11.27	11.17	9.155	0.24	0.757293	1	12.25	16.26	2.11323e+06	1.72492e+06	1.71607e+06	2.03348e+06	1.7379e+06	2.40613e+06
Q71DI3	Histone H3.2 OS=Homo sapiens OX=9606 GN=H3C13 PE=1 SV=3	H3C13	29	2	7	1	136	15.4	11.27	20.05	16.622	0.09	0.606266	1	40.34	43.69	32628.7	32885.7	62596.7	35122.2	38955.4	14851.5
P62805	Histone H4 OS=Homo sapiens OX=9606 GN=H4C16 PE=1 SV=2	H4C16	28	4	11	4	103	11.4	11.36	23.9	17.631	0.1	0.977804	1	14.9	4.23	995126	1.1146e+06	824596	1.08277e+06	998505	1.06438e+06
Q6Y1H2	Very-long-chain (3R)-3-hydroxyacyl-CoA dehydratase 2 OS=Homo sapiens OX=9606 GN=HACD2 PE=1 SV=1	HACD2	5	1	3	1	254	28.4	9.55	4.75	6.456	0.05	0.79948	1	7.86	2.44	67507.5	78715	75803.2	76497.6	78670.5	80322.8
Q9P035	Very-long-chain (3R)-3-hydroxyacyl-CoA dehydratase 3 OS=Homo sapiens OX=9606 GN=HACD3 PE=1 SV=2	HACD3	28	11	43	11	362	43.1	8.94	110.26	105.942	0.22	0.70356	1	10.66	9.24	3.36758e+06	3.60564e+06	4.13894e+06	4.19202e+06	4.28886e+06	3.60163e+06
Q16836	Hydroxyacyl-coenzyme A dehydrogenase, mitochondrial OS=Homo sapiens OX=9606 GN=HADH PE=1 SV=3	HADH	22	5	10	5	314	34.3	8.85	10.24	31.682	-0.24	0.295846	1	13.98	3.11	329629	400672	436474	338367	323832	344075
P40939	Trifunctional enzyme subunit alpha, mitochondrial OS=Homo sapiens OX=9606 GN=HADHA PE=1 SV=2	HADHA	38	22	42	22	763	82.9	9.04	60.35	127.825	-0.06	0.999997	1	8.06	2.26	2.14188e+06	2.44277e+06	2.49351e+06	2.41044e+06	2.33989e+06	2.3065e+06
P55084	Trifunctional enzyme subunit beta, mitochondrial OS=Homo sapiens OX=9606 GN=HADHB PE=1 SV=3	HADHB	31	12	23	12	474	51.3	9.41	26.77	49.105	-0.01	0.999983	1	9.24	3.12	1.12051e+06	1.26831e+06	1.34723e+06	1.25616e+06	1.20081e+06	1.2756e+06
P12081	Histidine--tRNA ligase, cytoplasmic OS=Homo sapiens OX=9606 GN=HARS1 PE=1 SV=2	HARS1	22	9	12	7	509	57.4	5.88	13.92	38.348	0	0.792758	1	8.12	7.57	498913	503082	574827	523274	451087	503238
P49590	Histidine--tRNA ligase, mitochondrial OS=Homo sapiens OX=9606 GN=HARS2 PE=1 SV=1	HARS2	5	3	4	1	506	56.9	8.24	0	6.114	0.05	0.999555	1	4.75	4.76	51424.9	54407.2	49524	53914.9	49282.6	53137.6
Q8TF76	Serine/threonine-protein kinase haspin OS=Homo sapiens OX=9606 GN=HASPIN PE=1 SV=3	HASPIN	6	3	4	3	798	88.4	9.16	7.27	15.645	-0.05	0.996781	1	9.8	9.33	100048	120124	118104	118172	113844	98591.2
O14929	Histone acetyltransferase type B catalytic subunit OS=Homo sapiens OX=9606 GN=HAT1 PE=1 SV=2	HAT1	26	7	13	7	419	49.5	5.69	21.18	39.124	-0.09	0.962985	1	8.87	8.34	504717	583926	596703	546855	584627	494595
Q7Z4H7	HAUS augmin-like complex subunit 6 OS=Homo sapiens OX=9606 GN=HAUS6 PE=1 SV=2	HAUS6	6	3	4	3	955	108.6	6.47	0	12.318	-0.55	0.56297	1	33	55.87	27686.9	31673.3	50281.5	21672.5	41419.9	13651.3
O00165	HCLS1-associated protein X-1 OS=Homo sapiens OX=9606 GN=HAX1 PE=1 SV=2	HAX1	34	6	14	6	279	31.6	4.92	14.67	28.564	0.03	0.983301	1	7.45	3.29	565719	587472	651964	595803	601611	633082
Q9Y450	HBS1-like protein OS=Homo sapiens OX=9606 GN=HBS1L PE=1 SV=1	HBS1L	22	11	20	11	684	75.4	6.61	48.6	58.149	0.12	0.978214	1	7.6	8.64	1.48445e+06	1.55784e+06	1.72036e+06	1.69258e+06	1.72154e+06	1.46504e+06
P51610	Host cell factor 1 OS=Homo sapiens OX=9606 GN=HCFC1 PE=1 SV=2	HCFC1	13	18	39	18	2035	208.6	7.46	60.44	101.742	0.1	0.852315	1	3.52	8.14	1.89927e+06	1.98206e+06	2.03712e+06	2.13048e+06	2.16374e+06	1.8595e+06
Q13547	Histone deacetylase 1 OS=Homo sapiens OX=9606 GN=HDAC1 PE=1 SV=1	HDAC1	24	9	33	2	482	55.1	5.48	33.14	45.519	-0.4	0.0380298	0.746071	9.18	2.86	545931	558776	469649	423388	412358	399830
Q92769	Histone deacetylase 2 OS=Homo sapiens OX=9606 GN=HDAC2 PE=1 SV=2	HDAC2	36	12	35	5	488	55.3	5.91	30.84	57.148	-0.07	0.998532	1	12.41	3.12	1.64935e+06	1.94398e+06	2.11644e+06	1.83615e+06	1.94253e+06	1.84695e+06
O15379	Histone deacetylase 3 OS=Homo sapiens OX=9606 GN=HDAC3 PE=1 SV=2	HDAC3	3	1	3	1	428	48.8	5.16	3.03	5.68	-0.52	0.633207	1	22.16	32.23	25786	25553.7	16937.8	21945.7	17845.9	11114
Q9UBN7	Histone deacetylase 6 OS=Homo sapiens OX=9606 GN=HDAC6 PE=1 SV=2	HDAC6	5	3	4	3	1215	131.3	5.3	1.77	9.339	0	0.926433	1	8.8	16.5	61478.2	56716.6	67589.5	67195.8	61379.9	48217.7
Q7Z4H3	5'-deoxynucleotidase HDDC2 OS=Homo sapiens OX=9606 GN=HDDC2 PE=1 SV=1	HDDC2	11	1	1	1	204	23.4	5.49	0	5.157	0.32	0.99985	1	52.95	17	16309.9	14252.3	35355.2	20321	24449.4	17437.4
Q9BXW7	Haloacid dehalogenase-like hydrolase domain-containing 5 OS=Homo sapiens OX=9606 GN=HDHD5 PE=1 SV=1	HDHD5	22	4	6	4	423	46.3	8.13	9.68	19.555	-0.39	0.816882	1	31.09	23.8	70971.7	113060	136526	86176.4	112690	70416
Q00341	Vigilin OS=Homo sapiens OX=9606 GN=HDLBP PE=1 SV=2	HDLBP	8	8	11	8	1268	141.4	6.87	15.36	33.88	-0.03	0.996477	1	7.37	7.67	384468	434244	441247	439019	424863	378346
Q9H583	HEAT repeat-containing protein 1 OS=Homo sapiens OX=9606 GN=HEATR1 PE=1 SV=3	HEATR1	3	5	8	5	2144	242.2	6.54	4.8	17.772	-0.05	0.999878	1	15.54	14.09	131815	166807	179696	178664	161200	134448
Q6AI08	HEAT repeat-containing protein 6 OS=Homo sapiens OX=9606 GN=HEATR6 PE=1 SV=1	HEATR6	3	2	2	2	1181	128.7	7.03	0	7.78	0.4	0.706789	1	34.22	6.71	18931.2	23379.1	36174.4	32800.3	30767.8	28672.3
Q9ULT8	E3 ubiquitin-protein ligase HECTD1 OS=Homo sapiens OX=9606 GN=HECTD1 PE=1 SV=4	HECTD1	1	2	2	2	2610	289.2	5.35	2.52	6.442	0.47	0.239825	1	22.39	12.28	103229	106911	151745	147604	180049	145506
Q5T447	E3 ubiquitin-protein ligase HECTD3 OS=Homo sapiens OX=9606 GN=HECTD3 PE=1 SV=1	HECTD3	5	3	4	3	861	97.1	5.64	8.3	14.003	0.61	0.00897027	0.438926	17.65	3.27	107522	108283	144618	163974	174108	165381
Q9NRZ9	Lymphoid-specific helicase OS=Homo sapiens OX=9606 GN=HELLS PE=1 SV=1	HELLS	16	8	12	8	838	97	7.93	15.18	34.009	0.16	0.61914	1	3.04	8.4	510464	533733	503840	580046	571258	496106
O95714	E3 ubiquitin-protein ligase HERC2 OS=Homo sapiens OX=9606 GN=HERC2 PE=1 SV=2	HERC2	14	48	76	48	4834	526.9	6.28	122.53	246.094	0.03	0.988885	1	1.5	8.04	2.41975e+06	2.49324e+06	2.45271e+06	2.57599e+06	2.49888e+06	2.20618e+06
Q5GLZ8	Probable E3 ubiquitin-protein ligase HERC4 OS=Homo sapiens OX=9606 GN=HERC4 PE=1 SV=1	HERC4	1	1	1	1	1057	118.5	6.19	0	2.14						0	0	0	0	0	0
Q9UII4	E3 ISG15--protein ligase HERC5 OS=Homo sapiens OX=9606 GN=HERC5 PE=1 SV=2	HERC5	2	2	2	2	1024	116.8	7.65	0	3.631	0.36	0.673629	1	36.66	19.28	37453.1	24948.7	53127.5	47945.9	54277	36656.1
Q6NVY1	3-hydroxyisobutyryl-CoA hydrolase, mitochondrial OS=Homo sapiens OX=9606 GN=HIBCH PE=1 SV=2	HIBCH	17	6	9	6	386	43.5	8.19	18.76	23.173	-0.01	0.999876	1	8.26	6.69	607159	634271	710793	697650	617393	629123
Q53FT3	Protein Hikeshi OS=Homo sapiens OX=9606 GN=HIKESHI PE=1 SV=2	HIKESHI	11	2	2	2	197	21.6	5.45	3.14	8.821	-0.02	0.966579	1	13.01	13.4	127732	156209	164969	179873	154333	138022
P49773	Adenosine 5'-monophosphoramidase HINT1 OS=Homo sapiens OX=9606 GN=HINT1 PE=1 SV=2	HINT1	11	1	3	1	126	13.8	6.95	0	3.09	0.44	0.00376807	0.29236	8.11	6.31	429880	453746	503393	617465	672861	595991
Q9BX68	Adenosine 5'-monophosphoramidase HINT2 OS=Homo sapiens OX=9606 GN=HINT2 PE=1 SV=1	HINT2	21	2	6	2	163	17.2	9.16	11.38	14.198	0	0.938006	1	24.94	10.82	155109	222204	259601	222039	249472	201117
P54198	Protein HIRA OS=Homo sapiens OX=9606 GN=HIRA PE=1 SV=2	HIRA	1	1	1	1	1017	111.8	8.07	0	1.936						0	0	0	0	0	0
P19367	Hexokinase-1 OS=Homo sapiens OX=9606 GN=HK1 PE=1 SV=3	HK1	12	10	14	9	917	102.4	6.8	28.49	51.29	-0.07	0.842024	1	3.23	3.49	870402	927683	908654	916092	859709	866835
P52789	Hexokinase-2 OS=Homo sapiens OX=9606 GN=HK2 PE=1 SV=2	HK2	7	5	9	4	917	102.3	6.05	8.43	19.467	-0.07	0.811568	1	4.77	5.1	362346	331756	336844	348978	319944	319805
P10321	HLA class I histocompatibility antigen, C alpha chain OS=Homo sapiens OX=9606 GN=HLA-C PE=1 SV=3	HLA-C	4	1	2	1	366	40.6	6.04	4.58	6.257	-0.01	0.942838	1	11.78	9.5	97271	76919.9	85699.2	89073.4	85056.2	73912.9
P50747	Biotin--protein ligase OS=Homo sapiens OX=9606 GN=HLCS PE=1 SV=1	HLCS	5	2	2	2	726	80.7	5.62	0	3.717	-0.16	0.990126	1	17.73	16	64175.8	87310.5	90269.1	78235.7	63196.7	87354.8
Q14527	Helicase-like transcription factor OS=Homo sapiens OX=9606 GN=HLTF PE=1 SV=2	HLTF	5	3	4	3	1009	113.9	8.6	5.33	11.037	0.21	0.883768	1	18.38	16.87	83894.7	99456	121020	115057	125966	89708.5
Q8TCT9	Minor histocompatibility antigen H13 OS=Homo sapiens OX=9606 GN=HM13 PE=1 SV=1	HM13	11	4	6	4	377	41.5	6.43	8.95	10.922	-0.03	0.652855	1	4.28	14.07	585226	625161	577765	612183	573448	463113
P08397	Porphobilinogen deaminase OS=Homo sapiens OX=9606 GN=HMBS PE=1 SV=2	HMBS	3	1	2	1	361	39.3	7.18	0	3.211	-0.11	0.999096	1	10.6	21.48	53755.9	56020.1	65431.6	72589.4	51781	50189.8
Q13151	Heterogeneous nuclear ribonucleoprotein A0 OS=Homo sapiens OX=9606 GN=HNRNPA0 PE=1 SV=1	HNRNPA0	35	7	16	7	305	30.8	9.29	32.23	36.673	0.09	0.363236	1	11.44	5.13	635201	738161	799090	856460	788369	781346
P09651	Heterogeneous nuclear ribonucleoprotein A1 OS=Homo sapiens OX=9606 GN=HNRNPA1 PE=1 SV=5	HNRNPA1	38	12	52	11	372	38.7	9.13	103.24	101.962	0.31	0.0182086	0.5781	6.5	7.4	3.94212e+06	4.1633e+06	4.48434e+06	5.17176e+06	5.62918e+06	4.86069e+06
P22626	Heterogeneous nuclear ribonucleoproteins A2/B1 OS=Homo sapiens OX=9606 GN=HNRNPA2B1 PE=1 SV=2	HNRNPA2B1	50	14	23	13	353	37.4	8.95	33.86	56.914	0.19	0.0881671	1	6.32	5.61	1.99546e+06	2.1837e+06	2.25851e+06	2.48268e+06	2.33626e+06	2.61395e+06
P51991	Heterogeneous nuclear ribonucleoprotein A3 OS=Homo sapiens OX=9606 GN=HNRNPA3 PE=1 SV=2	HNRNPA3	33	9	18	8	378	39.6	9.01	32.27	58.037	0.22	0.0417232	0.785787	5.39	3.92	1.08314e+06	972293	1.03442e+06	1.20671e+06	1.22576e+06	1.13711e+06
P07910	Heterogeneous nuclear ribonucleoproteins C1/C2 OS=Homo sapiens OX=9606 GN=HNRNPC PE=1 SV=4	HNRNPC	18	9	21	9	306	33.7	5.08	30.3	40.759	0.3	0.0734166	1	12.05	7.93	1.75986e+06	2.03355e+06	2.2432e+06	2.51221e+06	2.24641e+06	2.62685e+06
Q14103	Heterogeneous nuclear ribonucleoprotein D0 OS=Homo sapiens OX=9606 GN=HNRNPD PE=1 SV=1	HNRNPD	10	3	8	3	355	38.4	7.81	2.16	11.394	0.43	0.329492	1	25.83	12.4	80927.9	105669	136449	142381	154245	120281
P52597	Heterogeneous nuclear ribonucleoprotein F OS=Homo sapiens OX=9606 GN=HNRNPF PE=1 SV=3	HNRNPF	14	4	9	3	415	45.6	5.58	15.72	14.574	0.58	0.00505162	0.31074	3.24	9.44	202132	215520	207304	309900	311985	262758
P31943	Heterogeneous nuclear ribonucleoprotein H OS=Homo sapiens OX=9606 GN=HNRNPH1 PE=1 SV=4	HNRNPH1	10	3	10	2	449	49.2	6.3	21.8	23.178	0.66	0.0650954	1	25.42	7.78	92270.1	60694.4	61031.7	108094	96720.9	93335.4
P61978	Heterogeneous nuclear ribonucleoprotein K OS=Homo sapiens OX=9606 GN=HNRNPK PE=1 SV=1	HNRNPK	26	8	20	8	463	50.9	5.54	23.44	39.352	0.42	0.00299159	0.281708	5.18	9.93	598775	598561	654066	941641	800204	792678
P14866	Heterogeneous nuclear ribonucleoprotein L OS=Homo sapiens OX=9606 GN=HNRNPL PE=1 SV=2	HNRNPL	38	12	31	11	589	64.1	8.22	70.84	117.651	0.44	0.00358142	0.29236	11.25	2.63	1.97292e+06	2.24852e+06	2.4741e+06	3.19321e+06	3.04979e+06	3.05393e+06
Q8WVV9	Heterogeneous nuclear ribonucleoprotein L-like OS=Homo sapiens OX=9606 GN=HNRNPLL PE=1 SV=1	HNRNPLL	7	3	6	2	542	60	7.72	11.82	15.621	0.09	0.969147	1	15.63	21.64	38190.6	39566.3	50377.3	41985.2	56817.5	38110.2
P52272	Heterogeneous nuclear ribonucleoprotein M OS=Homo sapiens OX=9606 GN=HNRNPM PE=1 SV=3	HNRNPM	9	6	10	6	730	77.5	8.7	20.48	24.329	-0.01	0.999398	1	4.13	13.08	642420	693675	686904	773489	682166	594740
O43390	Heterogeneous nuclear ribonucleoprotein R OS=Homo sapiens OX=9606 GN=HNRNPR PE=1 SV=1	HNRNPR	25	16	43	11	633	70.9	8.13	88.81	89.216	0.29	0.00556877	0.327745	2.74	6.39	2.45144e+06	2.43976e+06	2.56321e+06	2.99374e+06	2.99719e+06	3.3397e+06
Q00839	Heterogeneous nuclear ribonucleoprotein U OS=Homo sapiens OX=9606 GN=HNRNPU PE=1 SV=6	HNRNPU	35	22	74	22	825	90.5	6	181.18	176.179	0.4	0.00119572	0.153542	5.64	6.43	6.04484e+06	6.33041e+06	6.76013e+06	8.09469e+06	8.36598e+06	9.15134e+06
Q9BUJ2	Heterogeneous nuclear ribonucleoprotein U-like protein 1 OS=Homo sapiens OX=9606 GN=HNRNPUL1 PE=1 SV=2	HNRNPUL1	21	11	23	11	856	95.7	6.92	53.94	71.53	0.12	0.312165	1	10.35	5.59	1.52079e+06	1.77372e+06	1.86435e+06	1.99897e+06	1.92348e+06	1.78899e+06
Q9NWY4	Histone PARylation factor 1 OS=Homo sapiens OX=9606 GN=HPF1 PE=1 SV=2	HPF1	7	2	2	2	346	39.4	6.8	2.56	8.857	-0.16	0.789526	1	15.7	8.49	53379.6	65406.8	73350.8	60056.7	51129.7	58687
Q99714	3-hydroxyacyl-CoA dehydrogenase type-2 OS=Homo sapiens OX=9606 GN=HSD17B10 PE=1 SV=3	HSD17B10	53	9	20	9	261	26.9	7.78	56.81	63.58	0.2	0.316747	1	9.63	2.87	1.03421e+06	1.06757e+06	1.23406e+06	1.26273e+06	1.2262e+06	1.19238e+06
Q8NBQ5	Estradiol 17-beta-dehydrogenase 11 OS=Homo sapiens OX=9606 GN=HSD17B11 PE=1 SV=4	HSD17B11	18	4	5	4	300	32.9	9.17	9.12	18.866	0.1	0.838065	1	9.05	7.83	302696	324692	361748	385888	348835	331424
Q53GQ0	Very-long-chain 3-oxoacyl-CoA reductase OS=Homo sapiens OX=9606 GN=HSD17B12 PE=1 SV=2	HSD17B12	19	5	6	5	312	34.3	9.32	4.1	16.492	0.06	0.998794	1	16.33	9.87	330646	392860	459441	430064	410872	354433
P51659	Peroxisomal multifunctional enzyme type 2 OS=Homo sapiens OX=9606 GN=HSD17B4 PE=1 SV=3	HSD17B4	28	15	32	15	736	79.6	8.84	67.23	91.416	0.03	0.983717	1	4.41	3.92	1.65628e+06	1.73947e+06	1.80925e+06	1.81309e+06	1.7707e+06	1.6785e+06
P56937	3-keto-steroid reductase/17-beta-hydroxysteroid dehydrogenase 7 OS=Homo sapiens OX=9606 GN=HSD17B7 PE=1 SV=1	HSD17B7	4	1	2	1	341	38.2	8.1	5.15	6.06	0.01	0.993621	1	10.04	13.33	171145	192264	209413	226584	193488	174383
Q3SXM5	Inactive hydroxysteroid dehydrogenase-like protein 1 OS=Homo sapiens OX=9606 GN=HSDL1 PE=1 SV=3	HSDL1	5	2	3	2	330	37	8.72	6.67	5.961	-0.01	0.98401	1	8.08	6.46	250343	272884	294378	298441	271865	264206
Q6YN16	Hydroxysteroid dehydrogenase-like protein 2 OS=Homo sapiens OX=9606 GN=HSDL2 PE=1 SV=1	HSDL2	14	4	4	4	418	45.4	7.99	2.93	15.374	0.1	0.764463	1	11.29	6.32	166768	179902	207615	186826	193042	210819
P07900	Heat shock protein HSP 90-alpha OS=Homo sapiens OX=9606 GN=HSP90AA1 PE=1 SV=5	HSP90AA1	50	32	120	19	732	84.6	5.02	291.45	298.436	-0.04	0.476985	1	7.44	4.59	4.33952e+06	4.60212e+06	5.02621e+06	4.54278e+06	4.47609e+06	4.16523e+06
P08238	Heat shock protein HSP 90-beta OS=Homo sapiens OX=9606 GN=HSP90AB1 PE=1 SV=4	HSP90AB1	61	38	151	22	724	83.2	5.03	348.68	321.047	-0.04	0.79464	1	7.75	3.21	1.49231e+07	1.63498e+07	1.7431e+07	1.59226e+07	1.58973e+07	1.50424e+07
P14625	Endoplasmin OS=Homo sapiens OX=9606 GN=HSP90B1 PE=1 SV=1	HSP90B1	19	12	25	10	803	92.4	4.84	39.47	60.573	-0.1	0.272898	1	7.19	3.4	704249	767415	813324	715514	729684	682715
Q0VDF9	Heat shock 70 kDa protein 14 OS=Homo sapiens OX=9606 GN=HSPA14 PE=1 SV=1	HSPA14	12	3	5	3	509	54.8	5.59	15.87	21.021	0.1	0.881699	1	9.49	10.62	254233	279249	307378	299596	323761	261632
P0DMV9	Heat shock 70 kDa protein 1B OS=Homo sapiens OX=9606 GN=HSPA1B PE=1 SV=1	HSPA1B	58	30	111	25	641	70	5.66	230.71	232.889	-0.03	0.999329	1	8.86	3.48	6.11192e+06	7.00956e+06	7.25544e+06	7.03408e+06	6.84367e+06	6.56235e+06
P34932	Heat shock 70 kDa protein 4 OS=Homo sapiens OX=9606 GN=HSPA4 PE=1 SV=4	HSPA4	48	32	75	30	840	94.3	5.19	143.71	192.276	0.01	0.876013	1	11.59	6.08	4.10871e+06	4.94884e+06	5.13936e+06	5.2091e+06	4.98287e+06	4.61491e+06
O95757	Heat shock 70 kDa protein 4L OS=Homo sapiens OX=9606 GN=HSPA4L PE=1 SV=3	HSPA4L	10	7	13	4	839	94.5	5.88	24.31	37.469	0.01	0.997315	1	3.22	2.21	305816	316073	296381	296916	307577	309383
P11021	Endoplasmic reticulum chaperone BiP OS=Homo sapiens OX=9606 GN=HSPA5 PE=1 SV=2	HSPA5	32	19	51	16	654	72.3	5.16	95.17	95.408	-0.02	0.999997	1	4.44	2.96	2.35177e+06	2.50633e+06	2.56419e+06	2.54543e+06	2.46994e+06	2.39935e+06
P11142	Heat shock cognate 71 kDa protein OS=Homo sapiens OX=9606 GN=HSPA8 PE=1 SV=1	HSPA8	60	33	141	27	646	70.9	5.52	307.71	232.46	-0.02	0.926381	1	6.93	4.58	1.64891e+07	1.85013e+07	1.8757e+07	1.91628e+07	1.82982e+07	1.74869e+07
P38646	Stress-70 protein, mitochondrial OS=Homo sapiens OX=9606 GN=HSPA9 PE=1 SV=2	HSPA9	22	11	20	11	679	73.6	6.16	38.67	56.533	-0.04	0.952089	1	5.9	5.19	897648	975425	1.0078e+06	974056	949382	880410
P04792	Heat shock protein beta-1 OS=Homo sapiens OX=9606 GN=HSPB1 PE=1 SV=2	HSPB1	16	2	3	2	205	22.8	6.4	6.02	9.243	0.22	0.997909	1	4.11	27.65	46392.8	42788.9	44103.4	51433.7	60163.1	33844.2
P10809	60 kDa heat shock protein, mitochondrial OS=Homo sapiens OX=9606 GN=HSPD1 PE=1 SV=2	HSPD1	12	5	7	5	573	61	5.87	12.11	33.752	-0.05	0.84388	1	7.22	9.22	308932	267955	296543	286442	298415	249264
Q92598	Heat shock protein 105 kDa OS=Homo sapiens OX=9606 GN=HSPH1 PE=1 SV=1	HSPH1	26	17	37	15	858	96.8	5.39	67.7	110.953	0.13	0.500611	1	10.66	6.16	1.40984e+06	1.59252e+06	1.74679e+06	1.78136e+06	1.74021e+06	1.5829e+06
O43719	HIV Tat-specific factor 1 OS=Homo sapiens OX=9606 GN=HTATSF1 PE=1 SV=1	HTATSF1	3	2	3	2	755	85.8	4.4	7.96	10.303	0.11	0.691856	1	16.37	5.76	201654	161261	224581	217918	221454	198677
O43464	Serine protease HTRA2, mitochondrial OS=Homo sapiens OX=9606 GN=HTRA2 PE=1 SV=2	HTRA2	14	3	6	3	458	48.8	10.07	0	13.342	-0.15	0.995955	1	56.71	70.76	5661.1	9721.58	18060.4	0	15203	5063.17
P42858	Huntingtin OS=Homo sapiens OX=9606 GN=HTT PE=1 SV=2	HTT	2	3	3	3	3142	347.4	6.2	6.7	20.204	-0.06	0.990449	1	9.59	10.41	86848.6	90506.3	103926	87001.1	101731	84066.7
O60921	Checkpoint protein HUS1 OS=Homo sapiens OX=9606 GN=HUS1 PE=1 SV=1	HUS1	5	1	1	1	280	31.7	6.84	2.11	3.371	0.49	0.321002	1	21.5	13.91	30021	32127.8	44138.9	45027.6	47912.5	36390.2
Q7Z6Z7	E3 ubiquitin-protein ligase HUWE1 OS=Homo sapiens OX=9606 GN=HUWE1 PE=1 SV=3	HUWE1	33	99	241	99	4374	481.6	5.22	392.76	569.868	0.17	0.284397	1	3.57	8.41	9.94311e+06	1.06101e+07	1.05532e+07	1.22994e+07	1.18502e+07	1.04408e+07
Q9Y4L1	Hypoxia up-regulated protein 1 OS=Homo sapiens OX=9606 GN=HYOU1 PE=1 SV=1	HYOU1	9	7	13	7	999	111.3	5.22	18.61	30.1	-0.5	0.00862307	0.438926	7.35	9.63	884006	1.01156e+06	1.00174e+06	818695	708798	685724
P41252	Isoleucine--tRNA ligase, cytoplasmic OS=Homo sapiens OX=9606 GN=IARS1 PE=1 SV=2	IARS1	30	31	95	31	1262	144.4	6.15	178.78	189.689	0.08	0.989915	1	4.97	9.9	5.43583e+06	5.98799e+06	5.84264e+06	6.22277e+06	6.16995e+06	5.19197e+06
Q9NSE4	Isoleucine--tRNA ligase, mitochondrial OS=Homo sapiens OX=9606 GN=IARS2 PE=1 SV=2	IARS2	19	15	25	15	1012	113.7	7.2	33.12	61.023	-0.07	0.905638	1	10.92	5.32	941717	1.08842e+06	1.17186e+06	1.03351e+06	1.0683e+06	961697
O60725	Protein-S-isoprenylcysteine O-methyltransferase OS=Homo sapiens OX=9606 GN=ICMT PE=1 SV=1	ICMT	4	1	3	1	284	31.9	7.96	5.3	3.967	0.04	0.915606	1	22.09	6.36	244236	330503	384225	340064	359101	316115
P14735	Insulin-degrading enzyme OS=Homo sapiens OX=9606 GN=IDE PE=1 SV=4	IDE	7	6	9	6	1019	117.9	6.61	6.36	17.878	-0.08	0.994032	1	1.99	6.91	262164	272786	267676	279531	245396	253002
O75874	Isocitrate dehydrogenase [NADP] cytoplasmic OS=Homo sapiens OX=9606 GN=IDH1 PE=1 SV=2	IDH1	12	4	6	4	414	46.6	7.01	0	11.103	0.33	0.921765	1	13.07	10.36	38997.9	41361.2	49786	44049.9	51930.4	53799.8
P48735	Isocitrate dehydrogenase [NADP], mitochondrial OS=Homo sapiens OX=9606 GN=IDH2 PE=1 SV=2	IDH2	9	3	3	3	452	50.9	8.69	2.71	12.077	0.13	0.959682	1	15.5	18.42	36347.9	46406.9	35386	28736.1	40790.4	39902.6
O43837	Isocitrate dehydrogenase [NAD] subunit beta, mitochondrial OS=Homo sapiens OX=9606 GN=IDH3B PE=1 SV=2	IDH3B	12	3	5	3	385	42.2	8.46	9.21	11.544	0.06	0.991809	1	3.26	3.57	280664	277468	294879	292630	294562	275888
P51553	Isocitrate dehydrogenase [NAD] subunit gamma, mitochondrial OS=Homo sapiens OX=9606 GN=IDH3G PE=1 SV=1	IDH3G	8	2	4	2	393	42.8	8.5	8.7	13.698	0.19	0.993389	1	30.51	5.26	159665	184500	279871	210890	219132	197351
Q13907	Isopentenyl-diphosphate Delta-isomerase 1 OS=Homo sapiens OX=9606 GN=IDI1 PE=1 SV=2	IDI1	5	1	1	1	227	26.3	6.34	0	2.201	0.38				44.86	5464.43	0	0	9899.33	5131.8	0
Q9Y5U9	Immediate early response 3-interacting protein 1 OS=Homo sapiens OX=9606 GN=IER3IP1 PE=1 SV=1	IER3IP1	10	1	1	1	82	9	8.22	1.94	3.221	0.26	0.636726	1	27.42	7.06	63117.1	79531.7	108444	95078.5	103846	90435
Q9UG01	Intraflagellar transport protein 172 homolog OS=Homo sapiens OX=9606 GN=IFT172 PE=1 SV=2	IFT172	3	3	5	3	1749	197.5	6.13	4.76	16.285	-0.01	0.999628	1	3.3	5.9	167628	158354	167895	171216	166606	152689
Q9P2H3	Intraflagellar transport protein 80 homolog OS=Homo sapiens OX=9606 GN=IFT80 PE=1 SV=3	IFT80	2	1	1	1	777	88	7.69	0	3.051	-0.08	0.851775	1	27.41	12.13	25820.7	29973.7	43135	29382	28385.8	23272.6
Q9NZI8	Insulin-like growth factor 2 mRNA-binding protein 1 OS=Homo sapiens OX=9606 GN=IGF2BP1 PE=1 SV=2	IGF2BP1	19	10	10	10	577	63.4	9.2	12.81	33.66	0.24	0.0402455	0.773426	9.26	5.83	809241	893800	974579	1.05477e+06	982716	1.10422e+06
O00425	Insulin-like growth factor 2 mRNA-binding protein 3 OS=Homo sapiens OX=9606 GN=IGF2BP3 PE=1 SV=2	IGF2BP3	3	1	2	1	579	63.7	8.87	7.39	8.729	0.09	0.95369	1	13.6	9.06	125358	164922	149239	158359	140161	167873
P11717	Cation-independent mannose-6-phosphate receptor OS=Homo sapiens OX=9606 GN=IGF2R PE=1 SV=3	IGF2R	4	7	9	7	2491	274.2	5.94	14.47	33.113	0.1	0.662782	1	6.93	2.59	598356	685447	661149	719824	708608	684117
Q12905	Interleukin enhancer-binding factor 2 OS=Homo sapiens OX=9606 GN=ILF2 PE=1 SV=2	ILF2	14	3	5	3	390	43	5.26	5.21	17.098	-0.21	0.914209	1	12.51	3.08	76541.8	75642.8	60735.9	65343.2	62625.3	66520
Q12906	Interleukin enhancer-binding factor 3 OS=Homo sapiens OX=9606 GN=ILF3 PE=1 SV=3	ILF3	31	24	58	24	894	95.3	8.76	100.66	158.178	0.3	0.00967549	0.440859	6.16	3.48	3.17467e+06	3.31835e+06	3.58253e+06	4.09413e+06	3.99093e+06	4.27411e+06
Q13418	Integrin-linked protein kinase OS=Homo sapiens OX=9606 GN=ILK PE=1 SV=2	ILK	2	1	1	1	452	51.4	8.07	0	4.92	-0.26	0.49495	1	3.15	13.87	59276	57012.4	60702.2	48401.6	49416.6	61648.6
Q9H0C8	Integrin-linked kinase-associated serine/threonine phosphatase 2C OS=Homo sapiens OX=9606 GN=ILKAP PE=1 SV=1	ILKAP	25	8	13	8	392	42.9	7.09	25.18	34.767	0.08	0.329136	1	3.73	0.74	552452	541797	513715	566015	573762	572892
A1L0T0	2-hydroxyacyl-CoA lyase 2 OS=Homo sapiens OX=9606 GN=ILVBL PE=1 SV=2	ILVBL	19	7	12	7	632	67.8	8.15	27.11	37.658	0.19	0.210077	1	10.88	6.45	306884	293913	359665	343983	387142	350496
Q16891	MICOS complex subunit MIC60 OS=Homo sapiens OX=9606 GN=IMMT PE=1 SV=1	IMMT	27	15	27	15	758	83.6	6.48	68.33	88.383	-0.11	0.909723	1	5.97	9.97	1.07252e+06	1.1802e+06	1.20027e+06	1.23435e+06	1.09408e+06	1.01504e+06
Q9BT40	Inositol polyphosphate 5-phosphatase K OS=Homo sapiens OX=9606 GN=INPP5K PE=1 SV=3	INPP5K	2	1	1	1	448	51.1	6.54	2.1	4.176	-1.39	0.368571	1	49.5	22.51	13856.9	13993	4640.44	0	4501.49	6205.75
O15357	Phosphatidylinositol 3,4,5-trisphosphate 5-phosphatase 2 OS=Homo sapiens OX=9606 GN=INPPL1 PE=1 SV=2	INPPL1	2	1	2	1	1258	138.5	6.54	0	3.073	1.02	0.267469	1	16.23	43.52	11902.3	15706.8	16263.1	31918	32965.2	12914.8
Q8N201	Integrator complex subunit 1 OS=Homo sapiens OX=9606 GN=INTS1 PE=1 SV=2	INTS1	2	2	2	2	2190	244.1	6.13	0	4.276	-0.02	0.976334	1	13.26	5.71	22732.4	29021.4	28767.8	25961.2	28946	28381.9
Q5TA45	Integrator complex subunit 11 OS=Homo sapiens OX=9606 GN=INTS11 PE=1 SV=2	INTS11	8	4	5	4	600	67.6	8.06	8.71	14.092	-0.1	0.999492	1	7.29	8.66	160380	182087	182896	169519	189946	160660
Q96CB8	Integrator complex subunit 12 OS=Homo sapiens OX=9606 GN=INTS12 PE=1 SV=1	INTS12	6	2	3	2	462	48.8	9.69	7.07	8.208	0.07	0.892929	1	3.22	5.54	241925	244626	230156	254676	254049	230733
Q9NVM9	Integrator complex subunit 13 OS=Homo sapiens OX=9606 GN=INTS13 PE=1 SV=2	INTS13	15	9	13	9	706	80.2	6.7	26.49	42.963	0.01	0.961023	1	6.71	6.17	519769	586041	584349	589301	603685	536186
Q9H0H0	Integrator complex subunit 2 OS=Homo sapiens OX=9606 GN=INTS2 PE=1 SV=2	INTS2	6	3	5	3	1204	134.2	6.05	2.63	11.371	-0.07	0.999999	1	16.97	7.33	88702.2	109400	125173	104221	115492	100471
Q96HW7	Integrator complex subunit 4 OS=Homo sapiens OX=9606 GN=INTS4 PE=1 SV=2	INTS4	4	2	2	2	963	108.1	6.44	2.07	4.063	-0.07	0.730691	1	15.72	5.64	91290.1	108980	79851.4	88880	79800.3	87067.5
Q9NVH2	Integrator complex subunit 7 OS=Homo sapiens OX=9606 GN=INTS7 PE=1 SV=1	INTS7	1	1	1	1	962	106.8	8.02	0	2.031	0.1	0.979991	1	11.43	9.05	27143.5	26491.6	32470.5	29025.3	33796.7	28976.9
Q75QN2	Integrator complex subunit 8 OS=Homo sapiens OX=9606 GN=INTS8 PE=1 SV=1	INTS8	2	1	1	1	995	113	7.05	0	3.736	0.28	0.999977	1	40.79	33.21	4565.62	6813.29	10445.6	4392.04	8679.01	8245.28
Q9NV88	Integrator complex subunit 9 OS=Homo sapiens OX=9606 GN=INTS9 PE=1 SV=2	INTS9	6	3	3	3	658	73.8	6.33	0	5.827	-0.68	0.338129	1	26.27	43.17	49172.5	57627.9	80918.8	29771.7	65114.6	36089.9
Q9UI26	Importin-11 OS=Homo sapiens OX=9606 GN=IPO11 PE=1 SV=1	IPO11	6	4	4	4	975	112.5	5.25	7.13	18.019	0.09	0.979548	1	8.74	8.44	116379	126994	138619	135367	138943	118272
Q8TEX9	Importin-4 OS=Homo sapiens OX=9606 GN=IPO4 PE=1 SV=2	IPO4	12	8	15	8	1081	118.6	4.96	26.44	39.658	-0.07	0.580551	1	4.08	5.7	865546	935143	881556	839465	896625	800774
O00410	Importin-5 OS=Homo sapiens OX=9606 GN=IPO5 PE=1 SV=4	IPO5	11	7	11	7	1097	123.6	4.94	13.46	36.188	-0.63	0.0198763	0.581004	20.27	10.87	208578	272200	315519	176186	190888	153453
O95373	Importin-7 OS=Homo sapiens OX=9606 GN=IPO7 PE=1 SV=1	IPO7	31	23	48	22	1038	119.4	4.82	56.64	159.366	-0.18	0.89455	1	9.76	12.1	1.24285e+06	1.4418e+06	1.50345e+06	1.27066e+06	1.51459e+06	1.21006e+06
O15397	Importin-8 OS=Homo sapiens OX=9606 GN=IPO8 PE=1 SV=2	IPO8	7	5	13	4	1037	119.9	5.16	5.54	18.287	-0.11	0.883947	1	23.4	19.59	71272.6	92300.3	114672	85762	98105.7	65802.2
Q96P70	Importin-9 OS=Homo sapiens OX=9606 GN=IPO9 PE=1 SV=3	IPO9	18	13	29	13	1041	115.9	4.81	37.89	75.65	0.06	0.982316	1	1.67	7.51	1.75744e+06	1.80929e+06	1.80898e+06	1.88694e+06	1.91689e+06	1.66616e+06
P46940	Ras GTPase-activating-like protein IQGAP1 OS=Homo sapiens OX=9606 GN=IQGAP1 PE=1 SV=1	IQGAP1	19	20	35	20	1657	189.1	6.48	39.79	90.101	-0.07	0.999871	1	17.66	5.51	935855	1.33949e+06	1.15797e+06	1.19651e+06	1.07977e+06	1.10195e+06
O14654	Insulin receptor substrate 4 OS=Homo sapiens OX=9606 GN=IRS4 PE=1 SV=1	IRS4	23	22	39	22	1257	133.7	8.44	71.04	111.124	0.18	0.565233	1	6.63	7.19	1.10211e+06	1.13845e+06	1.25008e+06	1.29265e+06	1.32583e+06	1.15535e+06
Q96CN7	Isochorismatase domain-containing protein 1 OS=Homo sapiens OX=9606 GN=ISOC1 PE=1 SV=3	ISOC1	25	5	7	5	298	32.2	7.39	13.15	31.113	0	0.970215	1	1.97	2.78	454099	452260	438006	453033	469248	444263
Q96J02	E3 ubiquitin-protein ligase Itchy homolog OS=Homo sapiens OX=9606 GN=ITCH PE=1 SV=2	ITCH	6	4	4	4	903	102.7	6.3	8.23	17.102	0.49	0.0346867	0.725851	11.19	15.15	123997	148887	153603	209004	238237	175392
Q969R8	KICSTOR complex protein ITFG2 OS=Homo sapiens OX=9606 GN=ITFG2 PE=1 SV=1	ITFG2	6	1	2	1	447	49.3	5.22	0	4.92	0.24	0.994368	1	18.83	53.97	19010.1	26710.1	27128.9	34697.5	31476.3	9630.36
Q9BY32	Inosine triphosphate pyrophosphatase OS=Homo sapiens OX=9606 GN=ITPA PE=1 SV=2	ITPA	14	2	2	2	194	21.4	5.66	2.81	8.659	0.55	0.241326	1	17.87	5.19	30850.2	40038.3	44271.7	54967.3	60950.3	58687.3
Q14571	Inositol 1,4,5-trisphosphate receptor type 2 OS=Homo sapiens OX=9606 GN=ITPR2 PE=1 SV=2	ITPR2	0	1	3	1	2701	307.9	6.43	4.59	3.429	-0.11	0.861392	1	2.88	3.71	881242	896125	846942	850402	790035	814067
Q8N5M9	Protein jagunal homolog 1 OS=Homo sapiens OX=9606 GN=JAGN1 PE=1 SV=1	JAGN1	31	3	4	3	183	21.1	9.73	7.84	11.452	0.09	0.996599	1	6.85	9.45	188854	199429	216239	212080	218556	182356
P23458	Tyrosine-protein kinase JAK1 OS=Homo sapiens OX=9606 GN=JAK1 PE=1 SV=2	JAK1	2	1	1	1	1154	133.2	7.55	0	2.072						0	0	0	0	0	0
Q6NYC1	Bifunctional arginine demethylase and lysyl-hydroxylase JMJD6 OS=Homo sapiens OX=9606 GN=JMJD6 PE=1 SV=1	JMJD6	7	2	3	2	403	46.4	8.69	3.48	11.042	0.02	0.779396	1	4.6	9.82	106893	117140	111260	112490	112787	132949
Q8TAC2	Josephin-2 OS=Homo sapiens OX=9606 GN=JOSD2 PE=1 SV=1	JOSD2	6	1	1	1	188	20.7	7.42	2.41	3.278	-0.13	0.999994	1	15.62	2.4	77231	57891	76744.6	71289	67984.7	70132.3
P14923	Junction plakoglobin OS=Homo sapiens OX=9606 GN=JUP PE=1 SV=3	JUP	18	9	10	8	745	81.7	6.14	22.2	59.887	-0.18	0.907798	1	65.81	10.02	596726	237979	185499	198907	209958	240790
Q15046	Lysine--tRNA ligase OS=Homo sapiens OX=9606 GN=KARS1 PE=1 SV=3	KARS1	22	11	20	11	597	68	6.35	27.07	43.471	-0.03	0.925142	1	9.8	8.1	1.01173e+06	1.15813e+06	1.22957e+06	1.14795e+06	1.13741e+06	989789
Q8NFY9	Kelch repeat and BTB domain-containing protein 8 OS=Homo sapiens OX=9606 GN=KBTBD8 PE=1 SV=2	KBTBD8	4	1	1	1	601	68.8	6.29	0	3.589	-0.22	0.927516	1	40.47	30.51	15192	24690.1	35523.1	14714	27624.8	21127.7
Q13303	Voltage-gated potassium channel subunit beta-2 OS=Homo sapiens OX=9606 GN=KCNAB2 PE=1 SV=2	KCNAB2	3	1	1	1	367	41	9	0	3.121	0.18	0.982396	1	30.01	14.4	18536.7	17938.2	29690.4	20914.3	26636.6	20968.2
Q96CX2	BTB/POZ domain-containing protein KCTD12 OS=Homo sapiens OX=9606 GN=KCTD12 PE=1 SV=1	KCTD12	26	7	28	7	325	35.7	5.64	32.2	36.676	0	0.980424	1	4.55	4.38	1.40438e+06	1.33632e+06	1.46371e+06	1.48924e+06	1.40925e+06	1.36669e+06
Q9Y597	BTB/POZ domain-containing protein KCTD3 OS=Homo sapiens OX=9606 GN=KCTD3 PE=1 SV=2	KCTD3	2	1	1	1	815	88.9	7.03	2.81	7.906	-0.02	0.994088	1	35.58	12.26	26070.5	38856.7	19197.6	29175.4	25785.1	22823.1
P24390	ER lumen protein-retaining receptor 1 OS=Homo sapiens OX=9606 GN=KDELR1 PE=1 SV=1	KDELR1	22	3	9	3	212	24.5	8.62	11.93	31.994	0.01	0.989304	1	37.35	7.75	226283	295930	465372	298294	323815	277406
P33947	ER lumen protein-retaining receptor 2 OS=Homo sapiens OX=9606 GN=KDELR2 PE=1 SV=1	KDELR2	22	3	5	3	212	24.4	8.72	1.81	9.5	-0.47	0.927307	1	49.27	36.68	78882.7	142287	225006	87415.3	170348	102903
O60341	Lysine-specific histone demethylase 1A OS=Homo sapiens OX=9606 GN=KDM1A PE=1 SV=2	KDM1A	15	10	19	10	852	92.8	6.52	36.67	51.727	0.06	0.853399	1	8.93	4.01	932382	1.02887e+06	1.11554e+06	1.11835e+06	1.07378e+06	1.03208e+06
Q06136	3-ketodihydrosphingosine reductase OS=Homo sapiens OX=9606 GN=KDSR PE=1 SV=1	KDSR	5	1	1	1	332	36.2	7.12	2.91	4.923	0.02	0.641971	1	16.94	18.22	40233.4	52905	56202.1	69750.4	53683.1	49934.6
Q07666	KH domain-containing, RNA-binding, signal transduction-associated protein 1 OS=Homo sapiens OX=9606 GN=KHDRBS1 PE=1 SV=1	KHDRBS1	10	4	5	4	443	48.2	8.66	6.6	20.238	0.2	0.532038	1	17.02	3.14	164047	185545	228465	213756	209256	222538
P52732	Kinesin-like protein KIF11 OS=Homo sapiens OX=9606 GN=KIF11 PE=1 SV=2	KIF11	6	5	6	5	1056	119.1	5.64	3.9	15.264	0.06	0.997243	1	16.96	18.22	66214.7	58860.2	81760.3	68855.3	79307.8	54755
Q96L93	Kinesin-like protein KIF16B OS=Homo sapiens OX=9606 GN=KIF16B PE=1 SV=2	KIF16B	1	1	1	1	1317	151.9	6.16	2.86	5.28	-0.11	0.898936	1	13.04	11.95	67922.4	59820.9	52271.2	49707.4	63087.5	55567.8
Q12756	Kinesin-like protein KIF1A OS=Homo sapiens OX=9606 GN=KIF1A PE=1 SV=2	KIF1A	11	14	20	13	1690	190.9	6.21	23.98	63.718	0.03	0.999796	1	4.87	5.96	758005	791498	835269	810686	828327	739152
O43896	Kinesin-like protein KIF1C OS=Homo sapiens OX=9606 GN=KIF1C PE=1 SV=3	KIF1C	3	3	3	2	1103	122.9	6.9	2.03	8.072	0.17	0.655341	1	11.42	14.87	127511	154312	127167	175140	143258	132122
Q7Z4S6	Kinesin-like protein KIF21A OS=Homo sapiens OX=9606 GN=KIF21A PE=1 SV=2	KIF21A	1	1	1	1	1674	187.1	6.42	2.05	5.126	0.15	0.983382	1	0.95	14.31	21474.5	21504	21845.5	23902.8	20330.6	27134.8
O00139	Kinesin-like protein KIF2A OS=Homo sapiens OX=9606 GN=KIF2A PE=1 SV=3	KIF2A	3	1	1	1	706	79.9	6.68	3.02	5.308	-0.39	0.386957	1	13.09	14.23	42623.2	37564.3	48803.4	32464.3	34726.7	26179.1
O95239	Chromosome-associated kinesin KIF4A OS=Homo sapiens OX=9606 GN=KIF4A PE=1 SV=3	KIF4A	5	5	6	4	1232	139.8	6.27	5.1	21.47	-0.17	0.830087	1	18.31	13.52	97544.5	141466	126103	112333	125348	95409.6
Q2VIQ3	Chromosome-associated kinesin KIF4B OS=Homo sapiens OX=9606 GN=KIF4B PE=2 SV=2	KIF4B	2	2	2	1	1234	139.9	6.18	2.27	5.56	-0.05	0.999404	1	4.08	11.29	53113.3	51986.6	56224.7	60301.4	48875.7	51204.6
P33176	Kinesin-1 heavy chain OS=Homo sapiens OX=9606 GN=KIF5B PE=1 SV=1	KIF5B	9	6	11	6	963	109.6	6.51	11.57	20.236	-0.31	0.0269675	0.666651	8.29	5.16	247280	272836	292003	239129	218337	219604
Q96EK5	KIF-binding protein OS=Homo sapiens OX=9606 GN=KIFBP PE=1 SV=1	KIFBP	17	6	9	6	621	71.8	5.49	12.6	31.075	-0.13	0.17347	1	13.53	4.35	238454	235497	297159	217591	230571	211883
Q8TBB5	Kelch domain-containing protein 4 OS=Homo sapiens OX=9606 GN=KLHDC4 PE=1 SV=1	KLHDC4	3	1	1	1	520	57.9	5.72	0	3.306	-0.5	0.960732	1	11	46.79	10124.1	12622.1	11317.4	7981.55	16443.2	7610.41
Q9NVR0	Kelch-like protein 11 OS=Homo sapiens OX=9606 GN=KLHL11 PE=1 SV=1	KLHL11	3	1	2	1	708	80.1	6.16	0	8.552	-0.64	0.999745	1	57.96	60.87	4113.98	11976.5	16613.1	6445.51	18450.6	7666.24
Q9H0H3	Kelch-like protein 25 OS=Homo sapiens OX=9606 GN=KLHL25 PE=1 SV=1	KLHL25	4	1	2	1	589	65.9	6.57	2.69	5.793	0.45	0.783499	1	33.51	19.02	22608	29567.3	43614	42037.1	40527.1	29091.1
O14686	Histone-lysine N-methyltransferase 2D OS=Homo sapiens OX=9606 GN=KMT2D PE=1 SV=2	KMT2D	0	1	1	1	5537	593	5.58	3.09	7.068	0.12	0.476318	1	10.38	11.16	42721.4	40074.2	34740.9	41462.3	43674.8	51140
Q1ED39	Lysine-rich nucleolar protein 1 OS=Homo sapiens OX=9606 GN=KNOP1 PE=1 SV=1	KNOP1	3	1	1	1	458	51.6	9.86	0	5.355	0.22	0.813837	1	19.67	12.79	43396.6	46195	61821	53748.8	66264.3	53217.8
Q5T750	Protein KPLCE OS=Homo sapiens OX=9606 GN=KPLCE PE=1 SV=1	KPLCE	5	1	1	1	250	26.2	7.97	0	2.502	-0.15	0.731452	1	79.73	36.58	79457.1	18947.3	26052.2	16500.1	23503.3	34524.7
P52294	Importin subunit alpha-5 OS=Homo sapiens OX=9606 GN=KPNA1 PE=1 SV=3	KPNA1	11	4	5	1	538	60.2	5.01	8.38	25.241	0.15	0.460056	1	4.4	6.71	128748	140318	137008	152397	154098	136152
P52292	Importin subunit alpha-1 OS=Homo sapiens OX=9606 GN=KPNA2 PE=1 SV=1	KPNA2	8	3	5	3	529	57.8	5.4	13.35	18.428	-0.05	0.594468	1	2.11	10.1	484846	464820	474697	475101	390651	457581
O00629	Importin subunit alpha-3 OS=Homo sapiens OX=9606 GN=KPNA4 PE=1 SV=1	KPNA4	5	1	2	1	521	57.9	4.96	0	2.827	1.04	0.735254	1	62.18	27.51	4450.85	4822.4	12415.8	8162.36	12104.2	0
O15131	Importin subunit alpha-6 OS=Homo sapiens OX=9606 GN=KPNA5 PE=1 SV=3	KPNA5	11	4	5	1	539	60.6	5.12	11.16	28.645	0.53	0.886966	1	44.56	21.29	8334.84	10407	18883.4	16901.9	10947.5	14996.9
Q14974	Importin subunit beta-1 OS=Homo sapiens OX=9606 GN=KPNB1 PE=1 SV=2	KPNB1	22	13	33	13	876	97.1	4.78	54.3	89.05	-0.14	0.0633319	1	3.85	4.73	2.17303e+06	2.33379e+06	2.20002e+06	1.99912e+06	2.05471e+06	1.87228e+06
Q5T749	Keratinocyte proline-rich protein OS=Homo sapiens OX=9606 GN=KPRP PE=1 SV=1	KPRP	2	1	2	1	579	64.1	8.27	2.2	5.032	0.05	0.989297	1	136.33	37.97	179666	22737.8	7400.78	0	17930.5	31090.9
P04264	Keratin, type II cytoskeletal 1 OS=Homo sapiens OX=9606 GN=KRT1 PE=1 SV=6	KRT1	60	50	225	41	644	66	8.12	478.02	411.927	-1.28	0.875992	1	95.02	75.84	1.00646e+08	3.75696e+07	9.35772e+06	1.55198e+07	1.06287e+07	4.30982e+07
P13645	Keratin, type I cytoskeletal 10 OS=Homo sapiens OX=9606 GN=KRT10 PE=1 SV=6	KRT10	62	36	152	30	584	58.8	5.21	414.01	375.487	-1.49	0.92196	1	96.65	75.3	6.35611e+07	2.40884e+07	5.0222e+06	8.59315e+06	7.54595e+06	2.66497e+07
P13646	Keratin, type I cytoskeletal 13 OS=Homo sapiens OX=9606 GN=KRT13 PE=1 SV=4	KRT13	28	15	47	9	458	49.6	4.96	112.86	83.249	-1.99	0.839998	1	54.91	111.49	1.72441e+06	2.17896e+06	584564	2.67499e+06	398287	435274
P02533	Keratin, type I cytoskeletal 14 OS=Homo sapiens OX=9606 GN=KRT14 PE=1 SV=4	KRT14	54	27	91	8	472	51.5	5.16	153.42	138.56	-1.29	0.84306	1	59.58	42.6	9.17974e+06	6.56399e+06	2.14904e+06	2.678e+06	2.0091e+06	4.53713e+06
P08779	Keratin, type I cytoskeletal 16 OS=Homo sapiens OX=9606 GN=KRT16 PE=1 SV=4	KRT16	47	22	82	9	473	51.2	5.05	138.15	122.89	-0.5	0.953153	1	56.9	35.02	315029	628559	208268	222160	195083	365054
Q04695	Keratin, type I cytoskeletal 17 OS=Homo sapiens OX=9606 GN=KRT17 PE=1 SV=2	KRT17	50	23	63	12	432	48.1	5.02	117.41	118.684	-0.8	0.945428	1	39.81	29.55	370954	568084	254750	142869	213126	264657
P35908	Keratin, type II cytoskeletal 2 epidermal OS=Homo sapiens OX=9606 GN=KRT2 PE=1 SV=2	KRT2	60	42	169	30	639	65.4	8	363.49	304.295	-1.41	0.907255	1	91.56	58.85	4.64366e+07	1.96733e+07	4.08051e+06	7.37768e+06	7.09111e+06	1.83982e+07
P19013	Keratin, type II cytoskeletal 4 OS=Homo sapiens OX=9606 GN=KRT4 PE=1 SV=5	KRT4	18	9	39	4	520	56.1	6.61	89.02	48.83	-1.75	0.864317	1	49.32	109.6	1.32318e+06	1.4064e+06	459559	2.00657e+06	261202	392706
P13647	Keratin, type II cytoskeletal 5 OS=Homo sapiens OX=9606 GN=KRT5 PE=1 SV=3	KRT5	44	30	115	16	590	62.3	7.74	253.92	192.122	-1.09	0.908034	1	85.29	54.5	9.25684e+06	3.91258e+06	1.21972e+06	1.83921e+06	1.43046e+06	3.84575e+06
P02538	Keratin, type II cytoskeletal 6A OS=Homo sapiens OX=9606 GN=KRT6A PE=1 SV=3	KRT6A	47	31	117	3	564	60	8	260.09	211.834	-1.12	0.968773	1	57.56	24.29	5.23085e+06	5.75386e+06	1.40106e+06	2.4075e+06	1.661e+06	2.73599e+06
P04259	Keratin, type II cytoskeletal 6B OS=Homo sapiens OX=9606 GN=KRT6B PE=1 SV=5	KRT6B	47	31	113	3	564	60	8	251.38	209.077	-0.79	0.831009	1	52.67	14.71	173452	305549	104056	100528	87233.4	117076
Q8N1N4	Keratin, type II cytoskeletal 78 OS=Homo sapiens OX=9606 GN=KRT78 PE=1 SV=2	KRT78	7	4	5	1	520	56.8	6.02	6.99	11.494	-0.51	0.249041	1	49.02	22.09	23925.9	11363.8	10569.2	10449.7	7968.61	6813.86
P35527	Keratin, type I cytoskeletal 9 OS=Homo sapiens OX=9606 GN=KRT9 PE=1 SV=3	KRT9	53	29	147	28	623	62	5.24	287.48	306.528	-0.79	0.8131	1	115.89	71.83	5.4636e+07	1.08454e+07	4.86317e+06	6.26667e+06	5.25125e+06	1.79464e+07
Q6YP21	Kynurenine--oxoglutarate transaminase 3 OS=Homo sapiens OX=9606 GN=KYAT3 PE=1 SV=1	KYAT3	3	1	3	1	454	51.4	8.19	7.75	6.786	-0.21	0.449609	1	5.64	8.34	172622	192773	187081	178161	151170	161214
Q9H9P8	L-2-hydroxyglutarate dehydrogenase, mitochondrial OS=Homo sapiens OX=9606 GN=L2HGDH PE=1 SV=3	L2HGDH	5	1	1	1	463	50.3	8.15	0	3.916	0.01			55.03		4652.12	9798.03	15706.9	0	9846.4	0
Q14657	EKC/KEOPS complex subunit LAGE3 OS=Homo sapiens OX=9606 GN=LAGE3 PE=1 SV=2	LAGE3	27	2	3	2	143	14.8	8.63	10.95	19.596	-0.2	0.999999	1	47.78	12.64	18304.9	39723.3	53585.2	29744.1	38378.8	34563.9
P11279	Lysosome-associated membrane glycoprotein 1 OS=Homo sapiens OX=9606 GN=LAMP1 PE=1 SV=3	LAMP1	5	2	4	2	417	44.9	8.75	7.55	7.981	0	0.968695	1	7.88	4.19	292937	251369	264559	269324	248412	264352
Q9UHA4	Ragulator complex protein LAMTOR3 OS=Homo sapiens OX=9606 GN=LAMTOR3 PE=1 SV=1	LAMTOR3	49	3	5	3	124	13.6	7.34	3.46	8.472	0.13	0.652115	1	11.93	6.22	189693	160792	204116	208156	218583	193044
P28838	Cytosol aminopeptidase OS=Homo sapiens OX=9606 GN=LAP3 PE=1 SV=3	LAP3	3	1	2	1	519	56.1	7.93	5.09	7.765	0.06	0.986395	1	8.44	2.49	75511.3	77107.8	87949.9	80176.7	83894.8	80604
Q6PKG0	La-related protein 1 OS=Homo sapiens OX=9606 GN=LARP1 PE=1 SV=2	LARP1	16	16	24	16	1096	123.4	8.82	26.02	54.029	0.11	0.472951	1	7.04	2.86	750351	808930	864017	839787	872456	888422
Q4G0J3	La-related protein 7 OS=Homo sapiens OX=9606 GN=LARP7 PE=1 SV=1	LARP7	14	6	9	6	582	66.9	9.55	11.28	23.824	0.48	0.194391	1	18.11	13.37	294049	300496	401222	353743	417824	463265
Q9P2J5	Leucine--tRNA ligase, cytoplasmic OS=Homo sapiens OX=9606 GN=LARS1 PE=1 SV=2	LARS1	25	24	52	24	1176	134.4	7.3	52.33	103.205	0.08	0.5582	1	8.19	5.99	1.51428e+06	1.70942e+06	1.7773e+06	1.81049e+06	1.8895e+06	1.67708e+06
Q15031	Leucine--tRNA ligase, mitochondrial OS=Homo sapiens OX=9606 GN=LARS2 PE=1 SV=2	LARS2	17	10	14	10	903	101.9	8.22	26.32	51.333	0.13	0.995589	1	10.28	13.82	348492	352992	417023	387612	404266	309271
Q9Y4W2	Ribosomal biogenesis protein LAS1L OS=Homo sapiens OX=9606 GN=LAS1L PE=1 SV=2	LAS1L	6	3	4	3	734	83	4.73	0	10.667	0.16	0.480376	1	22.04	5.55	58705.4	56855	38267.7	66978.6	63492.1	59935.7
Q14739	Delta(14)-sterol reductase LBR OS=Homo sapiens OX=9606 GN=LBR PE=1 SV=2	LBR	15	11	37	11	615	70.7	9.36	83.43	50.609	0.17	0.308605	1	3.81	5.64	4.52672e+06	4.72825e+06	4.8854e+06	5.34733e+06	5.30987e+06	4.82539e+06
Q6UWP7	Lysocardiolipin acyltransferase 1 OS=Homo sapiens OX=9606 GN=LCLAT1 PE=1 SV=1	LCLAT1	12	4	10	4	414	48.9	8.62	17.66	20.239	0.09	0.758803	1	10.18	7.14	687833	736059	838203	867059	758002	781957
P00338	L-lactate dehydrogenase A chain OS=Homo sapiens OX=9606 GN=LDHA PE=1 SV=2	LDHA	57	19	50	18	332	36.7	8.27	87.03	104.015	-0.08	0.774042	1	7.2	2.4	4.10565e+06	4.62259e+06	4.69741e+06	4.3712e+06	4.37097e+06	4.19179e+06
P07195	L-lactate dehydrogenase B chain OS=Homo sapiens OX=9606 GN=LDHB PE=1 SV=2	LDHB	59	17	66	16	334	36.6	6.05	119.91	151.348	0.11	0.296081	1	8.58	1.87	7.44799e+06	8.33378e+06	8.83825e+06	9.20804e+06	8.88282e+06	8.96517e+06
P47929	Galectin-7 OS=Homo sapiens OX=9606 GN=LGALS7B PE=1 SV=2	LGALS7B	43	4	9	4	136	15.1	7.62	19.53	23.068	-0.07	0.998936	1	12.96	8.26	199522	237997	186111	196060	167139	189895
Q99538	Legumain OS=Homo sapiens OX=9606 GN=LGMN PE=1 SV=1	LGMN	6	2	2	2	433	49.4	6.55	3.45	10.173	0.21	0.694519	1	13.42	16.18	75004.4	72116.7	91913.7	105043	76516.6	86596.7
P18858	DNA ligase 1 OS=Homo sapiens OX=9606 GN=LIG1 PE=1 SV=1	LIG1	2	1	2	1	919	101.7	5.62	2.46	7.183	-0.06	0.999146	1	4.13	18.94	32225.4	33196	34954.1	29331.5	41658.8	31932.5
P49916	DNA ligase 3 OS=Homo sapiens OX=9606 GN=LIG3 PE=1 SV=2	LIG3	6	5	9	5	1009	112.8	9.01	9.61	13.959	-0.02	0.988172	1	7.24	2.45	368602	327705	375628	369939	352468	364053
P48059	LIM and senescent cell antigen-like-containing domain protein 1 OS=Homo sapiens OX=9606 GN=LIMS1 PE=1 SV=4	LIMS1	3	1	1	1	325	37.2	8.05	0	3.218	0.27	0.99748	1	11.89	21.88	29478	29713.4	36136.5	35911.9	25459.2	39685.6
Q15334	Lethal(2) giant larvae protein homolog 1 OS=Homo sapiens OX=9606 GN=LLGL1 PE=1 SV=3	LLGL1	5	4	6	4	1064	115.3	6.29	8.26	19.131	0.11	0.404047	1	8.57	6.25	207174	199205	234117	247383	221213	223783
Q9BRT6	Protein LLP homolog OS=Homo sapiens OX=9606 GN=LLPH PE=1 SV=1	LLPH	12	1	1	1	129	15.2	10.37	2.57	5.192	0.06	0.956715	1	17.39	3.89	20930.1	16776.7	23883.8	20577.3	22171.2	21815.2
P49257	Protein ERGIC-53 OS=Homo sapiens OX=9606 GN=LMAN1 PE=1 SV=2	LMAN1	24	8	23	8	510	57.5	6.77	58.19	59.328	-0.09	0.506188	1	6.84	5.99	1.06041e+06	1.11188e+06	1.21212e+06	1.13498e+06	1.04469e+06	1.01187e+06
Q12907	Vesicular integral-membrane protein VIP36 OS=Homo sapiens OX=9606 GN=LMAN2 PE=1 SV=1	LMAN2	31	9	25	9	356	40.2	6.95	47.11	51.318	0.45	0.00802002	0.427482	11.77	8.89	773090	855033	976113	1.16836e+06	1.30331e+06	1.09504e+06
Q9H0V9	VIP36-like protein OS=Homo sapiens OX=9606 GN=LMAN2L PE=1 SV=1	LMAN2L	3	1	1	1	348	39.7	8.38	2.55	5.78	0.17	0.468358	1	13.74	17.24	35475.5	42003.9	46819.4	58983.9	42429.9	47112.6
Q9BU23	Lipase maturation factor 2 OS=Homo sapiens OX=9606 GN=LMF2 PE=1 SV=2	LMF2	6	2	3	2	707	79.6	10.1	8.12	11.181	-0.19	0.869949	1	7.54	10.66	109105	118274	126902	122546	101502	103406
P02545	Prelamin-A/C OS=Homo sapiens OX=9606 GN=LMNA PE=1 SV=1	LMNA	2	1	1	1	664	74.1	7.02	0	2.104	-0.24				11.36	0	0	7201.54	6619.42	0	5634.7
P20700	Lamin-B1 OS=Homo sapiens OX=9606 GN=LMNB1 PE=1 SV=2	LMNB1	13	6	9	6	586	66.4	5.16	9.26	22.029	-0.03	0.995573	1	4.75	5.7	304016	324144	333849	335069	318157	298893
P36776	Lon protease homolog, mitochondrial OS=Homo sapiens OX=9606 GN=LONP1 PE=1 SV=2	LONP1	3	1	2	1	959	106.4	6.39	2.55	5.918	0.14	0.746214	1	69.22	14.56	19952.6	4170.15	27530.5	17294.6	21994.3	22926.3
Q6P1A2	Lysophospholipid acyltransferase 5 OS=Homo sapiens OX=9606 GN=LPCAT3 PE=1 SV=1	LPCAT3	4	2	4	2	487	56	8.69	9.64	8.123	-0.03	0.990019	1	3.57	18.05	277647	264696	283972	317042	272823	219734
Q96KN1	Protein LRATD2 OS=Homo sapiens OX=9606 GN=LRATD2 PE=1 SV=1	LRATD2	8	1	1	1	310	34.5	5.54	4.27	8.482	-0.48	0.915207	1	24.74	31.04	21707.4	13026.9	18382.1	11376	13199.6	20143.8
P50851	Lipopolysaccharide-responsive and beige-like anchor protein OS=Homo sapiens OX=9606 GN=LRBA PE=1 SV=4	LRBA	7	14	24	14	2863	318.9	5.6	26.74	54.065	0.14	0.559626	1	8.74	9.2	1.14752e+06	1.29951e+06	1.36376e+06	1.45099e+06	1.42885e+06	1.22274e+06
P42704	Leucine-rich PPR motif-containing protein, mitochondrial OS=Homo sapiens OX=9606 GN=LRPPRC PE=1 SV=3	LRPPRC	6	6	9	6	1394	157.8	6.13	13.84	29.602	0.28	0.804156	1	8.95	10.02	430569	378296	364132	458078	486630	398678
Q15048	Leucine-rich repeat-containing protein 14 OS=Homo sapiens OX=9606 GN=LRRC14 PE=1 SV=1	LRRC14	5	2	3	2	493	54.5	6.9	7.12	12.543	-0.05	0.992623	1	11.93	12.1	55916.3	43982.7	50101	48274.2	59087.1	48165.7
Q9H9A6	Leucine-rich repeat-containing protein 40 OS=Homo sapiens OX=9606 GN=LRRC40 PE=1 SV=1	LRRC40	27	13	22	13	602	68.2	6.43	23.65	48.762	-0.01	0.733853	1	8.33	3.73	783391	810393	915197	825692	806572	767225
Q8N1G4	Leucine-rich repeat-containing protein 47 OS=Homo sapiens OX=9606 GN=LRRC47 PE=1 SV=1	LRRC47	14	7	8	7	583	63.4	8.28	13.57	27.376	-0.15	0.691067	1	2.21	10.43	547835	571173	566773	589846	511354	483596
Q96AG4	Leucine-rich repeat-containing protein 59 OS=Homo sapiens OX=9606 GN=LRRC59 PE=1 SV=1	LRRC59	4	1	3	1	307	34.9	9.57	4.2	4.978	0.18	0.941509	1	20.15	20.99	37577.8	51663	36536.3	44264.6	29392.7	42514.9
Q9H089	Large subunit GTPase 1 homolog OS=Homo sapiens OX=9606 GN=LSG1 PE=1 SV=2	LSG1	3	2	4	2	658	75.2	6.38	0	4.228	-0.08	0.999938	1	13.23	8.12	93571.4	72413.3	89773.9	77313.4	90993.3	85063.3
Q3MHD2	Protein LSM12 OS=Homo sapiens OX=9606 GN=LSM12 PE=1 SV=2	LSM12	12	1	2	1	195	21.7	7.74	3.01	7.239	0.25	0.93682	1	57.63	27.58	17895	32280.4	59329.4	38419.4	50717	29048.9
Q8ND56	Protein LSM14 homolog A OS=Homo sapiens OX=9606 GN=LSM14A PE=1 SV=3	LSM14A	5	2	3	2	463	50.5	9.52	2.3	5.92	0.29	0.161681	1	11.34	1.99	104755	118249	94319.6	125942	130971	127715
Q9UK45	U6 snRNA-associated Sm-like protein LSm7 OS=Homo sapiens OX=9606 GN=LSM7 PE=1 SV=1	LSM7	24	1	1	1	103	11.6	5.27	0	2.088	-0.55	0.999999	1	59.5	68.88	4660.77	11742	18508.5	8001.18	20681.7	5996.82
P09960	Leukotriene A-4 hydrolase OS=Homo sapiens OX=9606 GN=LTA4H PE=1 SV=2	LTA4H	37	18	31	18	611	69.2	6.18	58.13	91.628	-0.01	0.985143	1	12.32	5.76	1.57166e+06	1.84708e+06	2.01334e+06	1.95194e+06	1.82872e+06	1.74085e+06
O94822	E3 ubiquitin-protein ligase listerin OS=Homo sapiens OX=9606 GN=LTN1 PE=1 SV=6	LTN1	1	2	3	2	1766	200.4	6.25	4.23	7.563	0.27	0.806302	1	15.23	22.22	58182.1	42818.9	53057.4	69922.1	64065.6	44644.1
Q96GA3	Protein LTV1 homolog OS=Homo sapiens OX=9606 GN=LTV1 PE=1 SV=1	LTV1	3	1	1	1	475	54.8	4.91	2.31	6.231	0.07	0.75438	1	2.99	21.19	58473.5	55090.7	56571	81730	56035.4	59523.8
Q9NQ29	Putative RNA-binding protein Luc7-like 1 OS=Homo sapiens OX=9606 GN=LUC7L PE=1 SV=1	LUC7L	23	8	14	3	371	43.7	9.92	26.83	53.785	0.16	0.833549	1	4.74	6.14	176964	176617	191695	178915	197370	200941
Q9Y383	Putative RNA-binding protein Luc7-like 2 OS=Homo sapiens OX=9606 GN=LUC7L2 PE=1 SV=2	LUC7L2	37	16	37	11	392	46.5	10.01	88.92	107.44	0.03	0.988347	1	5.29	10.5	2.50153e+06	2.66664e+06	2.78001e+06	2.4781e+06	2.71534e+06	3.05214e+06
O95232	Luc7-like protein 3 OS=Homo sapiens OX=9606 GN=LUC7L3 PE=1 SV=2	LUC7L3	25	10	32	10	432	51.4	9.79	62.2	62.772	-0.24	0.997812	1	10.92	27.69	2.71343e+06	2.95445e+06	3.36398e+06	2.50185e+06	2.39491e+06	3.84215e+06
Q9NX58	Cell growth-regulating nucleolar protein OS=Homo sapiens OX=9606 GN=LYAR PE=1 SV=3	LYAR	25	6	10	6	379	43.6	9.57	8.28	36.056	0.18	0.307771	1	15.94	5.55	378821	472248	522724	533377	498146	556513
Q5VWZ2	Lysophospholipase-like protein 1 OS=Homo sapiens OX=9606 GN=LYPLAL1 PE=1 SV=3	LYPLAL1	8	2	3	2	237	26.3	7.84	1.64	5.383	0.08	0.950841	1	8.23	3.89	120198	131659	111785	128512	119509	127221
Q8N653	Leucine-zipper-like transcriptional regulator 1 OS=Homo sapiens OX=9606 GN=LZTR1 PE=1 SV=2	LZTR1	3	2	3	2	840	94.7	6.57	0	3.523	-0.5	0.627725	1	7.73	32.49	37536.1	40576.4	34764.9	26494.4	44490.9	26082.7
P20645	Cation-dependent mannose-6-phosphate receptor OS=Homo sapiens OX=9606 GN=M6PR PE=1 SV=1	M6PR	5	1	1	1	277	31	5.83	4.21	7.662	-0.2	0.995864	1	23.06	14.3	62031.4	91309.4	98630	99438	79237.1	77456.7
Q13257	Mitotic spindle assembly checkpoint protein MAD2A OS=Homo sapiens OX=9606 GN=MAD2L1 PE=1 SV=1	MAD2L1	36	6	16	6	205	23.5	5.08	21.23	22.849	0.11	0.89373	1	2.17	8.42	1.00406e+06	969726	1.00961e+06	1.08381e+06	1.08437e+06	933374
Q9H063	Repressor of RNA polymerase III transcription MAF1 homolog OS=Homo sapiens OX=9606 GN=MAF1 PE=1 SV=2	MAF1	9	1	1	1	256	28.8	4.55	0	2.354						0	0	0	0	0	0
Q9Y5V3	Melanoma-associated antigen D1 OS=Homo sapiens OX=9606 GN=MAGED1 PE=1 SV=3	MAGED1	3	2	2	1	778	86.1	5.83	2.16	7.831	-0.1	0.933769	1	5.25	4.91	92464.8	99411.3	102519	99902.9	92662.5	91248.4
Q9UNF1	Melanoma-associated antigen D2 OS=Homo sapiens OX=9606 GN=MAGED2 PE=1 SV=2	MAGED2	13	4	6	3	606	64.9	9.32	9.53	24.608	0.25	0.183613	1	14.96	2.45	205626	235654	276985	279391	281482	268840
P61326	Protein mago nashi homolog OS=Homo sapiens OX=9606 GN=MAGOH PE=1 SV=1	MAGOH	31	4	10	4	146	17.2	6.11	9.61	18.053	0.15	0.562351	1	15.77	12.82	554572	624362	754885	669702	843585	693352
Q9H0U3	Magnesium transporter protein 1 OS=Homo sapiens OX=9606 GN=MAGT1 PE=1 SV=1	MAGT1	19	6	15	6	335	38	9.63	19.83	20.774	0.03	0.983158	1	4.78	9.62	948282	998239	1.04348e+06	1.02075e+06	1.12709e+06	930009
Q8WWC4	m-AAA protease-interacting protein 1, mitochondrial OS=Homo sapiens OX=9606 GN=MAIP1 PE=1 SV=1	MAIP1	18	5	10	5	291	32.5	9.17	6.6	16.257	-0.08	0.965088	1	8.36	4.54	468377	520000	553722	493208	521583	477012
O60476	Mannosyl-oligosaccharide 1,2-alpha-mannosidase IB OS=Homo sapiens OX=9606 GN=MAN1A2 PE=1 SV=1	MAN1A2	3	1	1	1	641	73	7.61	0	2.227	-0.22	0.999409	1	39.65	27.73	12081	19402.2	27720.3	14725.8	16697.3	24500.3
P46821	Microtubule-associated protein 1B OS=Homo sapiens OX=9606 GN=MAP1B PE=1 SV=2	MAP1B	0	1	2	1	2468	270.5	4.81	0	2.479	-0.35	0.930933	1	0.25	33.96	0	10379.5	10343.2	6119.83	11959.9	8128.16
P46734	Dual specificity mitogen-activated protein kinase kinase 3 OS=Homo sapiens OX=9606 GN=MAP2K3 PE=1 SV=2	MAP2K3	5	2	3	2	347	39.3	7.43	2.89	5.668	0.06	0.647041	1	9.88	4.67	226212	260495	275089	271498	285161	259780
O14733	Dual specificity mitogen-activated protein kinase kinase 7 OS=Homo sapiens OX=9606 GN=MAP2K7 PE=1 SV=2	MAP2K7	2	1	1	1	419	47.5	9.16	2.28	3.031	0.32	0.121668	1	9.44	11.73	60461.7	51737	61829.8	77764	75735.5	62247.3
Q9Y6R4	Mitogen-activated protein kinase kinase kinase 4 OS=Homo sapiens OX=9606 GN=MAP3K4 PE=1 SV=2	MAP3K4	1	1	1	1	1608	181.6	6.32	0	2.267	0.03	0.999705	1	15.48	5.03	19126.5	21557.5	25906.7	21203.9	22074.8	23423.2
P27816	Microtubule-associated protein 4 OS=Homo sapiens OX=9606 GN=MAP4 PE=1 SV=3	MAP4	7	6	9	6	1152	120.9	5.43	17.43	23.124	0.19	0.105874	1	7.59	2.63	840000	923967	977542	1.05597e+06	1.06987e+06	1.01682e+06
O95819	Mitogen-activated protein kinase kinase kinase kinase 4 OS=Homo sapiens OX=9606 GN=MAP4K4 PE=1 SV=2	MAP4K4	7	6	8	6	1239	142	7.46	15.23	29.194	0.01	0.993556	1	15.04	1.8	324081	358010	433318	369198	356531	360117
Q15555	Microtubule-associated protein RP/EB family member 2 OS=Homo sapiens OX=9606 GN=MAPRE2 PE=1 SV=1	MAPRE2	22	6	9	6	327	37	5.57	13.29	34.648	0.37	0.118046	1	16.53	1.24	386640	279145	319541	411831	419019	409095
Q7KZI7	Serine/threonine-protein kinase MARK2 OS=Homo sapiens OX=9606 GN=MARK2 PE=1 SV=2	MARK2	3	2	2	2	788	87.9	9.72	0	5.899	0.06	0.998414	1	8.8	30.44	46843.2	46945.4	40095.4	60631.1	48854.4	32054.9
P56192	Methionine--tRNA ligase, cytoplasmic OS=Homo sapiens OX=9606 GN=MARS1 PE=1 SV=2	MARS1	25	17	37	17	900	101.1	6.16	61.23	87.568	0.15	0.645979	1	10.65	7.6	1.60839e+06	1.67449e+06	1.95873e+06	1.86089e+06	2.02864e+06	1.74476e+06
P31153	S-adenosylmethionine synthase isoform type-2 OS=Homo sapiens OX=9606 GN=MAT2A PE=1 SV=1	MAT2A	18	5	9	5	395	43.6	6.48	25.13	30.863	0	0.825366	1	8.65	9.43	414434	440871	490882	461137	441131	383335
P43243	Matrin-3 OS=Homo sapiens OX=9606 GN=MATR3 PE=1 SV=2	MATR3	29	16	30	16	847	94.6	6.25	56.28	76.985	0.33	0.76713	1	5.3	22.14	1.74063e+06	1.83361e+06	1.93527e+06	2.4022e+06	2.30919e+06	1.55819e+06
Q5VZF2	Muscleblind-like protein 2 OS=Homo sapiens OX=9606 GN=MBNL2 PE=1 SV=2	MBNL2	2	1	2	1	373	40.5	8.38	0	2.166	-0.55	0.00495497	0.31074	8.33	1.66	99201.2	116446	104138	70944.4	69326.5	71612.3
Q6ZWT7	Lysophospholipid acyltransferase 2 OS=Homo sapiens OX=9606 GN=MBOAT2 PE=1 SV=2	MBOAT2	6	1	1	1	520	59.5	8.03	3.2	5.817	0.59	0.280637	1	18.62	47.32	10300.1	11609.3	14726.5	17442.2	30203.8	11888.9
Q96N66	Lysophospholipid acyltransferase 7 OS=Homo sapiens OX=9606 GN=MBOAT7 PE=1 SV=2	MBOAT7	11	3	5	3	472	52.7	8.97	8.81	20.739	0.18	0.993518	1	23.91	22.26	60660	67470	94185.5	76360.2	81771.2	52419
Q96RQ3	Methylcrotonoyl-CoA carboxylase subunit alpha, mitochondrial OS=Homo sapiens OX=9606 GN=MCCC1 PE=1 SV=3	MCCC1	60	31	186	31	725	80.4	7.78	520.49	426.165	0.11	0.0582414	0.962175	3.68	8.4	8.03971e+06	8.62477e+06	8.5027e+06	9.10704e+06	9.18316e+06	1.0542e+07
Q9HCC0	Methylcrotonoyl-CoA carboxylase beta chain, mitochondrial OS=Homo sapiens OX=9606 GN=MCCC2 PE=1 SV=1	MCCC2	23	10	13	10	563	61.3	7.68	11.49	27.753	0.12	0.625137	1	16.93	6	450278	525157	630705	625514	560604	569718
P49736	DNA replication licensing factor MCM2 OS=Homo sapiens OX=9606 GN=MCM2 PE=1 SV=4	MCM2	17	13	23	13	904	101.8	5.52	48.81	73.487	-0.17	0.0476788	0.841829	3.67	7.62	1.07782e+06	1.02839e+06	1.00302e+06	917043	950448	819218
P25205	DNA replication licensing factor MCM3 OS=Homo sapiens OX=9606 GN=MCM3 PE=1 SV=3	MCM3	25	14	20	14	808	90.9	5.77	32.52	81.057	-0.13	0.74604	1	6.31	5.8	665607	722177	754670	657568	726145	657988
P33991	DNA replication licensing factor MCM4 OS=Homo sapiens OX=9606 GN=MCM4 PE=1 SV=5	MCM4	21	13	19	13	863	96.5	6.74	23.61	54.702	-0.18	0.546685	1	8.57	5.98	733623	843310	862974	803303	743482	715025
P33992	DNA replication licensing factor MCM5 OS=Homo sapiens OX=9606 GN=MCM5 PE=1 SV=5	MCM5	44	29	65	29	734	82.2	8.37	131.83	188.92	0.1	0.637647	1	8.54	4.84	3.77166e+06	4.20715e+06	4.47438e+06	4.64518e+06	4.51405e+06	4.22353e+06
Q14566	DNA replication licensing factor MCM6 OS=Homo sapiens OX=9606 GN=MCM6 PE=1 SV=1	MCM6	22	15	31	15	821	92.8	5.41	43.19	79.723	0.01	0.965528	1	7.21	5.75	1.52889e+06	1.74747e+06	1.72501e+06	1.78087e+06	1.7369e+06	1.5935e+06
P33993	DNA replication licensing factor MCM7 OS=Homo sapiens OX=9606 GN=MCM7 PE=1 SV=4	MCM7	30	19	40	19	719	81.3	6.46	76.25	102.699	0.07	0.983612	1	8.01	1.14	2.03445e+06	2.01675e+06	2.31969e+06	2.13995e+06	2.17836e+06	2.13281e+06
Q9NXL9	DNA helicase MCM9 OS=Homo sapiens OX=9606 GN=MCM9 PE=1 SV=4	MCM9	1	1	2	1	1143	127.2	7.74	2.34	6.308	-1.05	0.0835239	1	45.75	24.9	29303	18366.5	11428.2	8849.56	12412.1	7811.49
Q9BTE3	Mini-chromosome maintenance complex-binding protein OS=Homo sapiens OX=9606 GN=MCMBP PE=1 SV=2	MCMBP	14	5	9	5	642	72.9	5.87	13.96	28.985	-0.07	0.777302	1	22.41	4.74	295712	339376	453191	322849	309308	339950
Q9ULC4	Malignant T-cell-amplified sequence 1 OS=Homo sapiens OX=9606 GN=MCTS1 PE=1 SV=1	MCTS1	40	5	10	5	181	20.5	8.82	19	19.644	0.3	0.22492	1	13.06	4.72	703304	751314	899923	928094	853355	926023
Q8NE86	Calcium uniporter protein, mitochondrial OS=Homo sapiens OX=9606 GN=MCU PE=1 SV=1	MCU	8	2	3	2	351	39.8	8.65	4.49	7.032	0.28	0.276465	1	6.61	9.03	157231	154948	174547	195062	191361	164670
Q14676	Mediator of DNA damage checkpoint protein 1 OS=Homo sapiens OX=9606 GN=MDC1 PE=1 SV=3	MDC1	2	1	1	1	2089	226.5	5.47	3.65	6.662	-0.68	0.852397	1	5.07	46.97	0	8749.98	9401.2	11266.5	5010.96	5672.48
P40926	Malate dehydrogenase, mitochondrial OS=Homo sapiens OX=9606 GN=MDH2 PE=1 SV=3	MDH2	7	1	1	1	338	35.5	8.68	3.21	7.479	-0.37	0.84529	1	13.33	8.96	31912.9	37058.3	41748.8	28617.3	27319.6	32397.5
Q9NU22	Midasin OS=Homo sapiens OX=9606 GN=MDN1 PE=1 SV=2	MDN1	1	3	5	3	5596	632.4	5.68	5.94	16.763	0.15	0.87911	1	12.54	8.1	93783.7	72877.3	83467	96588.8	92788.1	82410.1
P23368	NAD-dependent malic enzyme, mitochondrial OS=Homo sapiens OX=9606 GN=ME2 PE=1 SV=1	ME2	11	5	6	5	584	65.4	7.61	13.67	24.701	-0.04	0.994969	1	10.34	3.85	440302	536809	467415	469341	434566	454165
Q9Y2X0	Mediator of RNA polymerase II transcription subunit 16 OS=Homo sapiens OX=9606 GN=MED16 PE=1 SV=2	MED16	1	1	1	1	877	96.7	7.37	1.8	2.696	-0.16	0.844131	1	12.19	17.74	77131.8	94696.7	77212.7	68446.2	92240.1	68995.5
Q9ULK4	Mediator of RNA polymerase II transcription subunit 23 OS=Homo sapiens OX=9606 GN=MED23 PE=1 SV=2	MED23	2	2	3	2	1368	156.4	7.4	0	6.224	-0.37	0.954638	1	89.22	56.54	4276.79	9995.14	28721.4	7724.86	14761.3	4762.74
O00255	Menin OS=Homo sapiens OX=9606 GN=MEN1 PE=1 SV=4	MEN1	2	2	3	2	615	68	6.55	1.73	3.815	0.28	0.425373	1	13.53	15.35	161719	154621	197876	229376	196402	168610
Q7L2J0	7SK snRNA methylphosphate capping enzyme OS=Homo sapiens OX=9606 GN=MEPCE PE=1 SV=1	MEPCE	16	8	14	8	689	74.3	9.57	28.74	38.355	0.17	0.707781	1	18.02	2.65	911146	1.05402e+06	1.29887e+06	1.18249e+06	1.22097e+06	1.15855e+06
Q14696	LRP chaperone MESD OS=Homo sapiens OX=9606 GN=MESD PE=1 SV=2	MESD	18	4	7	4	234	26.1	7.78	8.67	15.212	0.18	0.377744	1	11.02	3.24	786871	859219	977711	1.01609e+06	973519	953881
P53582	Methionine aminopeptidase 1 OS=Homo sapiens OX=9606 GN=METAP1 PE=1 SV=2	METAP1	10	2	2	2	386	43.2	7.17	2.7	8.551	-0.41	0.750119	1	11.74	22.77	52122.5	57385.1	45302.7	35651.3	39209.8	54104.8
Q9UJH8	Meteorin OS=Homo sapiens OX=9606 GN=METRN PE=2 SV=2	METRN	6	1	1	1	293	31.2	8.09	0	2.067	-0.05	0.995144	1	17.05	55.67	6875.74	7696.32	9552.49	15569.5	7414.5	5610.22
Q8N6R0	eEF1A lysine and N-terminal methyltransferase OS=Homo sapiens OX=9606 GN=METTL13 PE=1 SV=1	METTL13	4	2	3	2	699	78.7	6.73	0	5.696	0.05	0.983941	1	20.65	33.7	28891.8	31774.1	42359.2	21573.9	43584.7	32834.9
Q9NRN9	rRNA N6-adenosine-methyltransferase METTL5 OS=Homo sapiens OX=9606 GN=METTL5 PE=1 SV=1	METTL5	12	3	9	3	209	23.7	6.68	16.21	13.671	-0.15	0.595044	1	7.53	7.67	648875	742943	740078	709913	669000	608904
Q9BQP7	Mitochondrial genome maintenance exonuclease 1 OS=Homo sapiens OX=9606 GN=MGME1 PE=1 SV=1	MGME1	10	2	3	2	344	39.4	7.68	2.72	8.62	-0.81	0.697864	1	34.98	12.74	37757.1	35721	18289.7	18582.5	23823	20361.7
P10620	Microsomal glutathione S-transferase 1 OS=Homo sapiens OX=9606 GN=MGST1 PE=1 SV=1	MGST1	18	2	4	2	155	17.6	9.39	9.26	11.61	-0.01	0.995809	1	9	4.79	156324	175773	187111	174924	160651	174621
Q99735	Microsomal glutathione S-transferase 2 OS=Homo sapiens OX=9606 GN=MGST2 PE=1 SV=1	MGST2	10	1	3	1	147	16.6	9.55	0	6.427	0.56	0.0262803	0.666651	16.54	10.53	38836.1	46301	54200.3	68411.9	68980.4	56892.5
O14880	Glutathione S-transferase 3, mitochondrial OS=Homo sapiens OX=9606 GN=MGST3 PE=1 SV=1	MGST3	34	3	4	3	152	16.5	9.38	10.24	17.322	0.29	0.989473	1	22.31	24.51	101671	65741.7	78084.6	105744	95693.3	64152.6
Q5JRA6	Transport and Golgi organization protein 1 homolog OS=Homo sapiens OX=9606 GN=MIA3 PE=1 SV=1	MIA3	1	1	1	1	1907	213.6	4.84	0	3.882	0.3					4166.47	0	0	0	0	5141.92
Q7RTP6	[F-actin]-monooxygenase MICAL3 OS=Homo sapiens OX=9606 GN=MICAL3 PE=1 SV=2	MICAL3	1	1	2	1	2002	224.2	5.55	0	3.035	0	0.986679	1	7.78	8.68	70634.2	60970.6	69154	62880.8	69149.1	74842.2
Q5XKP0	MICOS complex subunit MIC13 OS=Homo sapiens OX=9606 GN=MICOS13 PE=1 SV=1	MICOS13	22	1	3	1	118	13.1	9.42	0	8.467	-0.41	0.95396	1	79.02	49.09	11049.3	51815.7	93329.1	39067.5	82340	36325.8
Q8IYU8	Calcium uptake protein 2, mitochondrial OS=Homo sapiens OX=9606 GN=MICU2 PE=1 SV=2	MICU2	4	1	2	1	434	49.6	9.09	0	2.464	1.07			47.95		4180.47	0	8469.45	0	12465.7	0
O15344	E3 ubiquitin-protein ligase Midline-1 OS=Homo sapiens OX=9606 GN=MID1 PE=1 SV=1	MID1	2	1	2	1	667	75.2	6.8	0	4.063	-0.11	0.96904	1	16.78	35.28	57077.6	40612.9	49819.4	46113.3	40953	76557.5
Q4G0A6	Probable ubiquitin carboxyl-terminal hydrolase MINDY-4 OS=Homo sapiens OX=9606 GN=MINDY4 PE=1 SV=2	MINDY4	6	2	3	2	757	84.3	6.9	2.88	8.23	-0.2	0.748344	1	35.25	14.44	20278.4	14615.8	29627.5	13967.6	18501.1	17668.2
Q99797	Mitochondrial intermediate peptidase OS=Homo sapiens OX=9606 GN=MIPEP PE=1 SV=2	MIPEP	3	1	1	1	713	80.6	7.05	3.33	10.127	-0.01	0.964763	1	31.47	21.51	23411.2	13954.6	14151.4	18583.3	12345.9	14046.3
P46013	Proliferation marker protein Ki-67 OS=Homo sapiens OX=9606 GN=MKI67 PE=1 SV=2	MKI67	3	8	12	8	3256	358.5	9.45	14.67	29.797	-0.04	0.99952	1	3.84	6.45	593684	628454	639229	669641	612740	591730
Q9UL63	Muskelin OS=Homo sapiens OX=9606 GN=MKLN1 PE=1 SV=2	MKLN1	8	4	5	4	735	84.7	6.34	5.03	19.925	0.2	0.84864	1	7.9	12.11	198079	212955	231863	244006	245083	196595
Q9H000	E3 ubiquitin-protein ligase makorin-2 OS=Homo sapiens OX=9606 GN=MKRN2 PE=1 SV=2	MKRN2	10	4	10	4	416	46.9	7.61	20.26	15.967	-0.08	0.848214	1	7.42	4.63	603965	670487	699163	635577	655365	597957
Q14165	Malectin OS=Homo sapiens OX=9606 GN=MLEC PE=1 SV=1	MLEC	10	2	2	2	292	32.2	5.41	2.61	10.576	0.01	0.98182	1	6.26	19.88	65267.5	73892.4	68756.8	69272.4	53016.7	79535
Q15773	Myeloid leukemia factor 2 OS=Homo sapiens OX=9606 GN=MLF2 PE=1 SV=1	MLF2	15	2	3	2	248	28.1	6.9	0	3.329	0.25	0.986925	1	24.03	14.5	41197.1	49089.5	65668.7	45198.6	59108.9	58542.9
Q96T76	MMS19 nucleotide excision repair protein homolog OS=Homo sapiens OX=9606 GN=MMS19 PE=1 SV=2	MMS19	9	5	6	5	1030	113.2	6.35	7.96	27.42	0.09	0.999868	1	19.16	7.57	100407	93298.2	132386	101926	117912	106512
P22033	Methylmalonyl-CoA mutase, mitochondrial OS=Homo sapiens OX=9606 GN=MMUT PE=1 SV=4	MMUT	1	1	1	1	750	83.1	6.93	0	2.738	-0.47	0.867425	1	27.46	61.76	8155.89	9926.4	13869.9	7162.6	15131.1	4526.22
Q13724	Mannosyl-oligosaccharide glucosidase OS=Homo sapiens OX=9606 GN=MOGS PE=1 SV=5	MOGS	12	7	10	7	837	91.9	8.9	19.6	31.613	0.02	0.999983	1	5.59	6.36	660382	736893	686779	736680	648543	696682
Q7Z3U7	Protein MON2 homolog OS=Homo sapiens OX=9606 GN=MON2 PE=1 SV=3	MON2	1	2	2	2	1717	190.2	6.06	2.13	5.494	0.3	0.492736	1	12.21	6.45	86183.6	90176.4	107924	111559	111034	99313.1
Q9Y6X9	ATPase MORC2 OS=Homo sapiens OX=9606 GN=MORC2 PE=1 SV=2	MORC2	6	4	8	4	1032	117.8	8.38	2.09	10.74	-0.1	0.99999	1	7.23	9.98	391538	378059	339979	413654	353112	346396
Q14149	MORC family CW-type zinc finger protein 3 OS=Homo sapiens OX=9606 GN=MORC3 PE=1 SV=3	MORC3	2	2	3	2	939	107	5.6	0	5.89	-0.5	0.944085	1	30.14	39.92	9843.64	18520.3	15784.2	8887.62	18724.3	11129.3
Q9HCE1	Helicase MOV-10 OS=Homo sapiens OX=9606 GN=MOV10 PE=1 SV=2	MOV10	13	9	18	9	1003	113.6	8.82	26.36	58.27	-0.06	0.980726	1	7.89	6.78	479404	559854	537170	547283	515792	477775
O95563	Mitochondrial pyruvate carrier 2 OS=Homo sapiens OX=9606 GN=MPC2 PE=1 SV=1	MPC2	6	1	2	1	127	14.3	10.43	0	2.024	0.35	0.738517	1	23.16	4.12	47195.3	48163	69744	63705.1	61384.3	58666.5
O75352	Mannose-P-dolichol utilization defect 1 protein OS=Homo sapiens OX=9606 GN=MPDU1 PE=1 SV=2	MPDU1	4	1	4	1	247	26.6	8.94	4.9	5.333	0.18	0.619497	1	23.68	7.71	87171.3	117490	141758	133082	141292	121093
P29372	DNA-3-methyladenine glycosylase OS=Homo sapiens OX=9606 GN=MPG PE=1 SV=3	MPG	9	2	4	2	298	32.8	9.57	5.56	8.552	0.17	0.0496925	0.866551	9.34	2.69	103517	87501.9	103201	116983	111160	115822
P39210	Protein Mpv17 OS=Homo sapiens OX=9606 GN=MPV17 PE=1 SV=1	MPV17	14	1	1	1	176	19.7	9.47	3.45	6.448	-0.09	0.972099	1	31.95	28.37	4880.01	8469.03	9530.29	6052.36	10701.3	7956.42
P49959	Double-strand break repair protein MRE11 OS=Homo sapiens OX=9606 GN=MRE11 PE=1 SV=3	MRE11	1	1	1	1	708	80.5	5.9	0	2.267	0.17	0.906704	1	13.33	32.74	17994.4	23149.6	19269.5	21721	22483.2	11579.5
Q9BV20	Methylthioribose-1-phosphate isomerase OS=Homo sapiens OX=9606 GN=MRI1 PE=1 SV=1	MRI1	30	5	9	5	369	39.1	6.3	7.12	22.333	-0.1	0.979123	1	16.02	21.85	169465	202030	234147	187963	265674	183007
Q9BYD1	Large ribosomal subunit protein uL13m OS=Homo sapiens OX=9606 GN=MRPL13 PE=1 SV=1	MRPL13	31	4	16	4	178	20.7	9.16	20.31	32.805	0.1	0.99104	1	16.71	6.96	471968	501410	640257	477670	543749	536044
Q9P015	Large ribosomal subunit protein uL15m OS=Homo sapiens OX=9606 GN=MRPL15 PE=1 SV=1	MRPL15	11	3	10	3	296	33.4	10.01	7.98	15.205	0.16	0.123845	1	9.54	7.77	1.00019e+06	1.08637e+06	1.20862e+06	1.19639e+06	1.21557e+06	1.37512e+06
Q9NX20	Large ribosomal subunit protein uL16m OS=Homo sapiens OX=9606 GN=MRPL16 PE=1 SV=1	MRPL16	16	4	9	4	251	28.4	10.13	19.95	16.972	-0.03	0.997044	1	2.58	7.42	719831	752299	753596	791764	738907	682369
P49406	Large ribosomal subunit protein bL19m OS=Homo sapiens OX=9606 GN=MRPL19 PE=1 SV=2	MRPL19	14	4	10	4	292	33.5	9.5	17.22	14.074	0.1	0.532262	1	8.24	9.43	421086	369612	432816	452417	493169	408106
Q5T653	Large ribosomal subunit protein uL2m OS=Homo sapiens OX=9606 GN=MRPL2 PE=1 SV=2	MRPL2	15	3	7	3	305	33.3	11.3	20.51	30.921	0.27	0.063623	1	8.05	3.48	397161	437790	466690	512574	528143	549299
Q7Z2W9	Large ribosomal subunit protein bL21m OS=Homo sapiens OX=9606 GN=MRPL21 PE=1 SV=2	MRPL21	9	2	5	2	205	22.8	9.89	7.32	7.658	0.12	0.867199	1	3.61	12.33	470187	502665	498667	569453	447593	543288
Q9NWU5	Large ribosomal subunit protein uL22m OS=Homo sapiens OX=9606 GN=MRPL22 PE=1 SV=1	MRPL22	17	3	3	3	206	23.6	9.94	5.58	14.576	-0.09	0.991368	1	15.77	6.54	157245	202487	214453	209378	185098	190432
Q16540	Large ribosomal subunit protein uL23m OS=Homo sapiens OX=9606 GN=MRPL23 PE=1 SV=1	MRPL23	38	3	6	3	153	17.8	9.69	9.69	27.807	0.16	0.998712	1	27.65	12.3	86698.6	97194.2	143389	108420	122994	96169.6
Q96A35	Large ribosomal subunit protein uL24m OS=Homo sapiens OX=9606 GN=MRPL24 PE=1 SV=1	MRPL24	34	6	10	6	216	24.9	9.29	10.44	19.946	0.13	0.0377864	0.746071	5.37	2.65	510952	551410	567570	602941	621934	590058
Q9P0M9	Large ribosomal subunit protein bL27m OS=Homo sapiens OX=9606 GN=MRPL27 PE=1 SV=1	MRPL27	24	3	5	3	148	16.1	10.42	6.92	12.097	0.3	0.268135	1	20.03	8.47	339378	413723	507360	508792	465631	551817
P09001	Large ribosomal subunit protein uL3m OS=Homo sapiens OX=9606 GN=MRPL3 PE=1 SV=1	MRPL3	30	7	12	7	348	38.6	9.48	27.04	33.375	-0.05	0.978102	1	3.88	9.52	999501	1.07894e+06	1.02855e+06	993395	1.12448e+06	935373
Q8TCC3	Large ribosomal subunit protein uL30m OS=Homo sapiens OX=9606 GN=MRPL30 PE=1 SV=1	MRPL30	7	1	1	1	161	18.5	9.99	2.12	3.56	0.34	0.151333	1	20.58	3.82	86285.9	103638	129860	128569	130872	138263
Q9BZE1	Large ribosomal subunit protein mL37 OS=Homo sapiens OX=9606 GN=MRPL37 PE=1 SV=2	MRPL37	12	4	6	4	423	48.1	8.59	11.99	20.422	0.04	0.991733	1	10.69	4.31	267057	331139	302373	316226	290946	309942
Q96DV4	Large ribosomal subunit protein mL38 OS=Homo sapiens OX=9606 GN=MRPL38 PE=1 SV=2	MRPL38	2	1	2	1	380	44.6	7.53	4.08	3.292	-0.31	0.157694	1	6.79	3.55	159368	167073	145956	128856	120876	128376
Q9NYK5	Large ribosomal subunit protein mL39 OS=Homo sapiens OX=9606 GN=MRPL39 PE=1 SV=3	MRPL39	12	4	6	4	338	38.7	7.65	9.71	11.275	0.02	0.774009	1	9.78	9.69	564386	662045	679727	749988	673586	618705
Q9BYD3	Large ribosomal subunit protein uL4m OS=Homo sapiens OX=9606 GN=MRPL4 PE=1 SV=1	MRPL4	36	6	9	6	311	34.9	9.72	21.01	39.869	0.7	0.0920469	1	25.26	6.33	195144	204242	301618	299542	332057	337269
Q8IXM3	Large ribosomal subunit protein mL41 OS=Homo sapiens OX=9606 GN=MRPL41 PE=1 SV=1	MRPL41	31	2	3	2	137	15.4	9.57	3.77	6.778	0.51	0.392157	1	36.16	4.28	108348	134707	214223	187489	191777	203555
Q9Y6G3	Large ribosomal subunit protein mL42 OS=Homo sapiens OX=9606 GN=MRPL42 PE=1 SV=1	MRPL42	11	1	1	1	142	16.7	8.35	2.72	9.016	0.14	0.446339	1	24.4	2.99	32809.3	46039.8	54268.7	50622.2	50402.2	53168.2
Q9BRJ2	Large ribosomal subunit protein mL45 OS=Homo sapiens OX=9606 GN=MRPL45 PE=1 SV=2	MRPL45	27	6	9	6	306	35.3	9.03	17.27	24.075	-0.04	0.971895	1	1.55	10.15	796671	790217	814226	916693	774867	770132
Q96GC5	Large ribosomal subunit protein mL48 OS=Homo sapiens OX=9606 GN=MRPL48 PE=1 SV=2	MRPL48	6	1	2	1	212	23.9	8.98	5.82	6.078	0.19	0.725648	1	11.34	13.52	34383.2	36372.6	42595.1	50803.9	39815.8	41356
Q4U2R6	Large ribosomal subunit protein mL51 OS=Homo sapiens OX=9606 GN=MRPL51 PE=1 SV=1	MRPL51	9	1	1	1	128	15.1	11.27	2.49	3.794	-0.06	0.957427	1	3.39	6.02	78040.9	83216.1	79208.8	83175.2	74383.9	75981.1
Q7Z7F7	Large ribosomal subunit protein mL55 OS=Homo sapiens OX=9606 GN=MRPL55 PE=1 SV=1	MRPL55	11	1	2	1	128	15.1	11.15	7.94	6.928	0.14	0.582054	1	12.5	1.95	52118.5	58951.2	45875	55690.4	57817	57320.9
Q9BQC6	Large ribosomal subunit protein mL63 OS=Homo sapiens OX=9606 GN=MRPL57 PE=1 SV=1	MRPL57	13	1	1	1	102	12.3	11.44	2.89	4.829	0.25	0.647751	1	12.01	13.69	298150	276643	348687	376770	287673	355475
Q9BYD2	Large ribosomal subunit protein bL9m OS=Homo sapiens OX=9606 GN=MRPL9 PE=1 SV=2	MRPL9	4	1	3	1	267	30.2	10.08	4.79	5.228	0.32	0.0420697	0.787066	8.68	13.04	179756	209396	210159	284831	219265	262280
P82664	Small ribosomal subunit protein uS10m OS=Homo sapiens OX=9606 GN=MRPS10 PE=1 SV=2	MRPS10	9	2	2	2	201	23	8	5.98	10.509	0.02	0.618612	1	13.61	2.5	250094	311390	326000	328672	314789	314909
P82912	Small ribosomal subunit protein uS11m OS=Homo sapiens OX=9606 GN=MRPS11 PE=1 SV=2	MRPS11	21	2	3	2	194	20.6	10.81	13.04	18.101	-0.02	0.964471	1	8.8	8.66	85686.8	87662.9	100485	96024.3	86700.8	80938.1
O15235	Small ribosomal subunit protein uS12m OS=Homo sapiens OX=9606 GN=MRPS12 PE=1 SV=1	MRPS12	33	3	9	3	138	15.2	10.29	24.16	20.922	0.2	0.140861	1	6.8	4.78	480650	550841	516532	594106	615763	559816
P82914	Small ribosomal subunit protein uS15m OS=Homo sapiens OX=9606 GN=MRPS15 PE=1 SV=1	MRPS15	7	2	4	2	257	29.8	10.48	2.03	7.771	0.35	0.0271549	0.666651	6.47	7.12	111416	112646	125022	133704	154196	143894
Q9Y3D3	Small ribosomal subunit protein bS16m OS=Homo sapiens OX=9606 GN=MRPS16 PE=1 SV=1	MRPS16	19	2	3	2	137	15.3	9.5	0	8.602	0.14	0.648203	1	8.44	12.98	195296	185935	218702	251684	215090	195224
Q9Y2R5	Small ribosomal subunit protein uS17m OS=Homo sapiens OX=9606 GN=MRPS17 PE=1 SV=1	MRPS17	29	3	8	3	130	14.5	9.85	19.11	23.98	-0.01	0.959059	1	12.13	9.56	250228	292418	319407	337779	285410	289691
Q9Y399	Small ribosomal subunit protein uS2m OS=Homo sapiens OX=9606 GN=MRPS2 PE=1 SV=1	MRPS2	16	3	4	3	296	33.2	9.26	4.1	7.702	-0.13	0.25578	1	6.38	14.36	165827	173642	187933	159228	161088	123403
P82921	Small ribosomal subunit protein bS21m OS=Homo sapiens OX=9606 GN=MRPS21 PE=1 SV=3	MRPS21	16	1	2	1	87	10.7	9.92	2.53	9.132	-0.24	0.194189	1	5.87	16.51	57713.6	56296.7	62874.9	48806.4	37517.8	52009.8
Q96EL2	Small ribosomal subunit protein uS3m OS=Homo sapiens OX=9606 GN=MRPS24 PE=1 SV=1	MRPS24	28	3	4	3	167	19	9.38	9.46	12.979	0.11	0.488255	1	19.52	7.68	198459	133389	175689	184911	213112	189908
Q9BYN8	Small ribosomal subunit protein mS26 OS=Homo sapiens OX=9606 GN=MRPS26 PE=1 SV=1	MRPS26	5	1	1	1	205	24.2	10.39	2.02	3.853	0.06	0.997116	1	7.55	8.35	113941	119535	102896	120637	103274	118824
Q92552	Small ribosomal subunit protein mS27 OS=Homo sapiens OX=9606 GN=MRPS27 PE=1 SV=3	MRPS27	3	1	2	1	414	47.6	6.18	4.24	4.576	0.15	0.418023	1	13.22	8.71	112081	127214	145974	141409	160846	136826
Q9NP92	Large ribosomal subunit protein mL65 OS=Homo sapiens OX=9606 GN=MRPS30 PE=1 SV=2	MRPS30	3	1	2	1	439	50.3	7.97	5.9	7.448	0.22	0.135814	1	9.54	5.75	154584	179555	185830	193444	208959	216781
P82930	Small ribosomal subunit protein mS34 OS=Homo sapiens OX=9606 GN=MRPS34 PE=1 SV=2	MRPS34	35	5	6	5	218	25.6	9.98	5.62	20.66	0.52	0.125337	1	14.31	4.2	50382.7	47203.6	61656.7	72414	69078.2	75140.1
P82675	Small ribosomal subunit protein uS5m OS=Homo sapiens OX=9606 GN=MRPS5 PE=1 SV=2	MRPS5	20	7	14	7	430	48	9.92	27.41	33.149	0.14	0.569194	1	14.24	5.79	251355	303756	334996	313552	352086	333807
Q9Y2R9	Small ribosomal subunit protein uS7m OS=Homo sapiens OX=9606 GN=MRPS7 PE=1 SV=2	MRPS7	11	2	3	2	242	28.1	9.99	0	9.017	-0.24	0.222158	1	20.52	9.89	78771.1	112942	82469.3	69620.4	82042.4	69252
P82933	Small ribosomal subunit protein uS9m OS=Homo sapiens OX=9606 GN=MRPS9 PE=1 SV=2	MRPS9	14	4	8	4	396	45.8	9.51	12.94	18.035	0.15	0.489884	1	7.65	2.34	392564	387746	444072	431748	435932	451292
Q9UKD2	mRNA turnover protein 4 homolog OS=Homo sapiens OX=9606 GN=MRTO4 PE=1 SV=2	MRTO4	14	2	2	2	239	27.5	8.29	3.35	8.082	0.93	0.325132	1	54.51	8.71	18874.8	12597.2	36387.4	31773.8	37759.3	35870.5
P43246	DNA mismatch repair protein Msh2 OS=Homo sapiens OX=9606 GN=MSH2 PE=1 SV=1	MSH2	35	24	40	24	934	104.7	5.77	70.1	124.326	0.04	0.998616	1	8.91	9.18	1.91025e+06	2.07009e+06	2.28082e+06	2.2906e+06	2.1256e+06	1.90502e+06
P20585	DNA mismatch repair protein Msh3 OS=Homo sapiens OX=9606 GN=MSH3 PE=1 SV=4	MSH3	10	7	12	7	1137	127.3	8.02	29.17	41.922	0.25	0.995445	1	15.75	19.93	340352	369505	458096	440507	458653	311198
P52701	DNA mismatch repair protein Msh6 OS=Homo sapiens OX=9606 GN=MSH6 PE=1 SV=2	MSH6	20	20	29	20	1360	152.7	6.9	42.52	87.62	0.04	0.856832	1	7.69	6.3	1.08784e+06	1.24996e+06	1.24351e+06	1.28288e+06	1.30885e+06	1.16125e+06
Q96DH6	RNA-binding protein Musashi homolog 2 OS=Homo sapiens OX=9606 GN=MSI2 PE=1 SV=1	MSI2	4	1	1	1	328	35.2	8.48	0	2.498	-0.04	0.995862	1	4.86	19.19	23629.8	24774.7	22477.3	30295.4	22913	21372.4
Q15800	Methylsterol monooxygenase 1 OS=Homo sapiens OX=9606 GN=MSMO1 PE=1 SV=1	MSMO1	4	1	1	1	293	35.2	7.23	0	2.287	0.37	0.286366	1	19.38	9.97	66734.8	72557.7	95413.8	88274.5	106971	93770.7
P26038	Moesin OS=Homo sapiens OX=9606 GN=MSN PE=1 SV=3	MSN	53	35	93	23	577	67.8	6.4	147.38	197.815	0.09	0.820662	1	9.53	5.06	7.64174e+06	8.31181e+06	9.23535e+06	9.2168e+06	8.83161e+06	8.33005e+06
P00846	ATP synthase subunit a OS=Homo sapiens OX=9606 GN=MT-ATP6 PE=1 SV=1	MT-ATP6	4	1	4	1	226	24.8	10.1	4.31	3.733	-0.27	0.492657	1	10.62	12.99	115143	122789	141262	99369.1	124808	101538
P00395	Cytochrome c oxidase subunit 1 OS=Homo sapiens OX=9606 GN=MT-CO1 PE=1 SV=1	MT-CO1	6	1	3	1	513	57	6.7	6.78	13.623	0.07	0.965722	1	26.95	24.62	107441	149262	187143	199483	156455	121287
P00403	Cytochrome c oxidase subunit 2 OS=Homo sapiens OX=9606 GN=MT-CO2 PE=1 SV=1	MT-CO2	16	3	7	3	227	25.5	4.82	18.95	15.02	0.23	0.849303	1	15.06	4.66	430942	422475	548383	515832	504836	471363
P00414	Cytochrome c oxidase subunit 3 OS=Homo sapiens OX=9606 GN=MT-CO3 PE=1 SV=2	MT-CO3	5	1	1	1	261	29.9	7.31	0	3.851	-0.05	0.989451	1	19.95	20.48	41106.2	27968	32045.3	25939.8	38936.1	31042.8
P00156	Cytochrome b OS=Homo sapiens OX=9606 GN=MT-CYB PE=1 SV=2	MT-CYB	5	2	5	2	380	42.7	8.05	0	5.769	-0.16	0.746432	1	11.9	5.18	133987	157898	169993	141766	151219	136593
P03886	NADH-ubiquinone oxidoreductase chain 1 OS=Homo sapiens OX=9606 GN=MT-ND1 PE=1 SV=1	MT-ND1	12	3	7	3	318	35.6	6.55	10.97	12.761	0.05	0.910013	1	9.37	14.39	541602	526924	625028	591667	559558	445850
P03891	NADH-ubiquinone oxidoreductase chain 2 OS=Homo sapiens OX=9606 GN=MT-ND2 PE=1 SV=2	MT-ND2	20	3	20	3	347	38.9	9.83	11.37	20.382	-0.06	0.997704	1	13.73	10.8	448437	513269	590343	493999	567789	460718
P03905	NADH-ubiquinone oxidoreductase chain 4 OS=Homo sapiens OX=9606 GN=MT-ND4 PE=1 SV=1	MT-ND4	9	3	12	3	459	51.5	9.35	15.98	16.844	0.64	0.680351	1	53.78	12.2	106111	155940	300187	242303	251379	198714
P03915	NADH-ubiquinone oxidoreductase chain 5 OS=Homo sapiens OX=9606 GN=MT-ND5 PE=1 SV=2	MT-ND5	5	2	5	2	603	67	9.03	10.52	13.122	-0.1	0.566743	1	16.68	10.37	204082	216351	276468	220792	201603	179240
P03923	NADH-ubiquinone oxidoreductase chain 6 OS=Homo sapiens OX=9606 GN=MT-ND6 PE=1 SV=2	MT-ND6	8	1	1	1	174	18.6	4.22	3.11	9.198	0.66	0.361745	1	21.11	47.83	9347.17	13887.3	10442.4	23507.1	11625.7	0
Q13330	Metastasis-associated protein MTA1 OS=Homo sapiens OX=9606 GN=MTA1 PE=1 SV=2	MTA1	19	9	18	7	715	80.7	9.26	28.3	43.523	0.15	0.590654	1	21.71	0.7	296316	388834	461937	427151	432726	431868
O94776	Metastasis-associated protein MTA2 OS=Homo sapiens OX=9606 GN=MTA2 PE=1 SV=1	MTA2	32	16	35	15	668	75	9.66	51.76	79.369	0.15	0.0789532	1	8.16	0.42	1.62715e+06	1.82735e+06	1.9111e+06	2.02124e+06	2.03168e+06	2.03823e+06
Q9BTC8	Metastasis-associated protein MTA3 OS=Homo sapiens OX=9606 GN=MTA3 PE=1 SV=2	MTA3	7	3	7	1	594	67.5	8.57	11.03	19.353	0.43	0.529685	1	24.2	18.17	17406.6	20808	27858.2	28057.6	31172.9	21579.8
Q9NZJ7	Mitochondrial carrier homolog 1 OS=Homo sapiens OX=9606 GN=MTCH1 PE=1 SV=1	MTCH1	23	6	9	6	389	41.5	9.32	4.3	17.923	0.07	0.94124	1	6.18	8.7	468511	530041	505517	554401	529157	467048
Q9Y6C9	Mitochondrial carrier homolog 2 OS=Homo sapiens OX=9606 GN=MTCH2 PE=1 SV=1	MTCH2	15	3	5	3	303	33.3	7.97	9.96	16.307	0.84	0.000758624	0.102053	4.89	14.25	221468	233423	211718	402671	397462	308943
Q86UE4	Protein LYRIC OS=Homo sapiens OX=9606 GN=MTDH PE=1 SV=2	MTDH	18	7	14	7	582	63.8	9.32	24.53	41.024	0.45	0.000686383	0.0969517	6.38	6.9	665062	753944	727590	996032	881314	995439
Q9UDX5	Mitochondrial fission process protein 1 OS=Homo sapiens OX=9606 GN=MTFP1 PE=1 SV=1	MTFP1	27	3	5	3	166	18	9.31	12.39	23.168	-0.12	0.94192	1	3.85	9.63	225289	239033	242436	219650	253410	212129
Q9BT17	Mitochondrial ribosome-associated GTPase 1 OS=Homo sapiens OX=9606 GN=MTG1 PE=1 SV=2	MTG1	4	1	1	1	334	37.2	9.47	0	4.387	0.33	0.845872	1	23.87	15.84	17788.3	24835.6	16015	25099.4	22303.1	18210.2
Q9H4K7	Mitochondrial ribosome-associated GTPase 2 OS=Homo sapiens OX=9606 GN=MTG2 PE=1 SV=1	MTG2	2	1	1	1	406	43.9	9.45	0	2.761	-0.3	0.903735	1	28.14	22.32	28197.5	44251.9	50582	35824.7	44712.6	28512.1
P11586	C-1-tetrahydrofolate synthase, cytoplasmic OS=Homo sapiens OX=9606 GN=MTHFD1 PE=1 SV=4	MTHFD1	29	19	40	19	935	101.5	7.3	65.15	111.441	-0.1	0.136496	1	5.37	5.89	2.66799e+06	2.82183e+06	2.9708e+06	2.68837e+06	2.62954e+06	2.40161e+06
Q6UB35	Monofunctional C1-tetrahydrofolate synthase, mitochondrial OS=Homo sapiens OX=9606 GN=MTHFD1L PE=1 SV=1	MTHFD1L	6	5	5	5	978	105.7	8.06	7.06	16.335	-0.07	0.638361	1	11.12	3.96	223372	241344	277412	240516	230120	222306
Q13613	Myotubularin-related protein 1 OS=Homo sapiens OX=9606 GN=MTMR1 PE=1 SV=4	MTMR1	3	2	2	2	665	74.6	7.14	3.53	8.244	0.1	0.984021	1	17.81	21.5	22381.8	18930.7	27014.5	29717.1	19268	24008.2
P42345	Serine/threonine-protein kinase mTOR OS=Homo sapiens OX=9606 GN=MTOR PE=1 SV=1	MTOR	1	1	1	1	2549	288.7	7.17	2.42	3.933	0.29	0.598891	1	24.74	3.41	72222.9	91339.4	118517	111729	105761	112690
Q9NVV4	Poly(A) RNA polymerase, mitochondrial OS=Homo sapiens OX=9606 GN=MTPAP PE=1 SV=1	MTPAP	3	1	2	1	582	66.1	9.04	3.41	8.436	-0.08	0.996723	1	9.92	6.31	65957.4	55128.8	65686.8	59895.3	62141.3	67645.1
Q99707	Methionine synthase OS=Homo sapiens OX=9606 GN=MTR PE=1 SV=2	MTR	3	3	4	3	1265	140.4	5.58	4.4	18.508	-0.17	0.642282	1	1.87	3.69	80073.1	83120.8	81626.8	72380.9	75381.2	70039.5
P42285	Exosome RNA helicase MTR4 OS=Homo sapiens OX=9606 GN=MTREX PE=1 SV=3	MTREX	13	9	14	9	1042	117.7	6.52	16.54	38.196	-0.08	0.445001	1	7.23	6.44	573502	655834	588640	603631	557640	531935
P53602	Diphosphomevalonate decarboxylase OS=Homo sapiens OX=9606 GN=MVD PE=1 SV=1	MVD	6	2	3	2	400	43.4	7.23	5.96	7.198	-0.03	0.993302	1	2.98	7.24	29293.8	28340.9	30080	32280.4	28445.7	28647.1
Q9BQG0	Myb-binding protein 1A OS=Homo sapiens OX=9606 GN=MYBBP1A PE=1 SV=2	MYBBP1A	25	26	45	26	1328	148.8	9.28	84.11	133.959	0.12	0.234355	1	3.56	4.94	1.85175e+06	1.9868e+06	1.93927e+06	2.14101e+06	2.10631e+06	1.94948e+06
O75592	E3 ubiquitin-protein ligase MYCBP2 OS=Homo sapiens OX=9606 GN=MYCBP2 PE=1 SV=4	MYCBP2	3	9	11	9	4678	513.3	7.02	9.89	27.771	0.23	0.116026	1	6.51	10.87	368043	393859	419293	506185	462753	406794
Q9HB07	MYG1 exonuclease OS=Homo sapiens OX=9606 GN=MYG1 PE=1 SV=3	MYG1	3	1	1	1	376	42.5	6.77	0	2.407	0.64			11.06		4951.3	4232.8	0	0	0	7118.54
P35580	Myosin-10 OS=Homo sapiens OX=9606 GN=MYH10 PE=1 SV=3	MYH10	7	11	20	6	1976	228.9	5.54	40.09	47.235	-0.04	0.787751	1	9.2	3.02	265412	291130	242170	244494	257579	257936
P35579	Myosin-9 OS=Homo sapiens OX=9606 GN=MYH9 PE=1 SV=4	MYH9	21	32	58	27	1960	226.4	5.6	120.31	168.511	0.09	0.959288	1	9.67	4.29	3.06134e+06	3.68176e+06	3.22599e+06	3.62159e+06	3.32725e+06	3.43995e+06
O43795	Unconventional myosin-Ib OS=Homo sapiens OX=9606 GN=MYO1B PE=1 SV=3	MYO1B	3	2	2	2	1136	131.9	9.38	0	6.336	-0.53	0.515978	1	23.08	39.96	114460	78716.6	77954.8	54514.6	50255.3	99333.1
O94832	Unconventional myosin-Id OS=Homo sapiens OX=9606 GN=MYO1D PE=1 SV=2	MYO1D	1	1	1	1	1006	116.1	9.39	0	2.014	-0.13	0.957323	1	7.67	3.62	64376.4	74762.5	72152	69694.4	66064.5	65095.2
Q12965	Unconventional myosin-Ie OS=Homo sapiens OX=9606 GN=MYO1E PE=1 SV=2	MYO1E	1	1	1	1	1108	127	8.92	0	3.263	0.1					0	6156.51	0	0	6614.44	0
Q9UM54	Unconventional myosin-VI OS=Homo sapiens OX=9606 GN=MYO6 PE=1 SV=4	MYO6	5	5	9	5	1294	149.6	8.53	11.09	16.518	0.11	0.99954	1	14.06	10.02	239252	270527	316254	293738	291678	244701
P41227	N-alpha-acetyltransferase 10 OS=Homo sapiens OX=9606 GN=NAA10 PE=1 SV=1	NAA10	25	5	11	5	235	26.4	5.64	19.14	33.479	0.12	0.676124	1	4.83	6.67	502860	524605	553547	571477	593841	520686
Q9BXJ9	N-alpha-acetyltransferase 15, NatA auxiliary subunit OS=Homo sapiens OX=9606 GN=NAA15 PE=1 SV=1	NAA15	7	6	9	6	866	101.2	7.42	11.14	27.101	-0.21	0.151232	1	21.41	6.03	410005	575483	399137	371347	353830	329145
Q5VZE5	N-alpha-acetyltransferase 35, NatC auxiliary subunit OS=Homo sapiens OX=9606 GN=NAA35 PE=1 SV=1	NAA35	4	2	3	2	725	83.6	7.05	0	5.355	0.2	0.405202	1	12.31	20.12	35998.3	32599.2	41555.3	39397.9	56263.9	41468.7
Q9GZZ1	N-alpha-acetyltransferase 50 OS=Homo sapiens OX=9606 GN=NAA50 PE=1 SV=1	NAA50	47	9	21	9	169	19.4	8.81	46.59	42.954	0.05	0.783614	1	10.18	7.66	1.33842e+06	1.54223e+06	1.63893e+06	1.76821e+06	1.59244e+06	1.5267e+06
E9PAV3	Nascent polypeptide-associated complex subunit alpha, muscle-specific form OS=Homo sapiens OX=9606 GN=NACA PE=1 SV=1	NACA	2	3	7	3	2078	205.3	9.58	10.79	24.406	0.16	0.718541	1	18.97	2.92	177574	209860	258741	240757	227103	234459
O15069	NAC-alpha domain-containing protein 1 OS=Homo sapiens OX=9606 GN=NACAD PE=1 SV=3	NACAD	1	1	1	1	1562	161	4.23	0	3.828	0.14	0.997656	1	38.2	42.97	6464.68	13045.6	14698.9	14329.1	16534.2	6389.38
Q4G0N4	NAD kinase 2, mitochondrial OS=Homo sapiens OX=9606 GN=NADK2 PE=1 SV=2	NADK2	5	2	4	2	442	49.4	8.18	4.49	8.584	-0.26	0.625336	1	15.65	8.7	277820	286060	212180	204906	232100	243239
Q13564	NEDD8-activating enzyme E1 regulatory subunit OS=Homo sapiens OX=9606 GN=NAE1 PE=1 SV=1	NAE1	10	3	3	3	534	60.2	5.4	2.82	15.848	0.08	0.8918	1	25.87	12.44	77341.1	103543	131163	98747.9	109768	126335
P43490	Nicotinamide phosphoribosyltransferase OS=Homo sapiens OX=9606 GN=NAMPT PE=1 SV=1	NAMPT	14	5	8	5	491	55.5	7.15	11.87	20.422	-0.06	0.337521	1	8.34	6.3	343836	364068	404595	355033	349995	315633
Q9NR45	Sialic acid synthase OS=Homo sapiens OX=9606 GN=NANS PE=1 SV=2	NANS	9	2	2	2	359	40.3	6.74	2.22	5.821	-0.35	0.0494088	0.866551	2.92	13.92	42798.9	41380.6	40389.8	32554.7	37920.3	28759.4
P55209	Nucleosome assembly protein 1-like 1 OS=Homo sapiens OX=9606 GN=NAP1L1 PE=1 SV=1	NAP1L1	38	13	32	11	391	45.3	4.46	71.5	94.45	0.24	0.674271	1	17.1	8.9	1.48293e+06	1.64881e+06	2.05775e+06	1.79612e+06	2.145e+06	1.94985e+06
Q99733	Nucleosome assembly protein 1-like 4 OS=Homo sapiens OX=9606 GN=NAP1L4 PE=1 SV=1	NAP1L4	13	5	13	3	375	42.8	4.69	31.33	26.993	0	0.999546	1	29.97	22.34	156341	179946	271266	179894	255751	174516
O43776	Asparagine--tRNA ligase, cytoplasmic OS=Homo sapiens OX=9606 GN=NARS1 PE=1 SV=1	NARS1	9	4	9	4	548	62.9	6.25	8.37	17.747	0.05	0.664852	1	10.01	3.68	594377	678166	726144	742299	700622	693974
P49321	Nuclear autoantigenic sperm protein OS=Homo sapiens OX=9606 GN=NASP PE=1 SV=2	NASP	2	1	1	1	788	85.2	4.3	2.39	3.89	0.02	0.982905	1	10.93	11.35	72384.2	80872.4	64984.4	86846.6	73312.4	70541.9
Q9H0A0	RNA cytidine acetyltransferase OS=Homo sapiens OX=9606 GN=NAT10 PE=1 SV=2	NAT10	10	7	11	7	1025	115.7	8.27	10.96	34.059	-0.1	0.933742	1	4.06	4.13	505392	542109	543196	540156	507452	500210
Q8WUY8	Probable N-acetyltransferase 14 OS=Homo sapiens OX=9606 GN=NAT14 PE=1 SV=1	NAT14	11	1	2	1	206	21.6	10.74	6.83	7.115	0.8	0.169477	1	40.71	37.56	63406.7	54797.8	112911	109267	201379	110732
A2RRP1	NBAS subunit of NRZ tethering complex OS=Homo sapiens OX=9606 GN=NBAS PE=1 SV=2	NBAS	1	1	3	1	2371	268.4	5.96	0	2.827	0.47			20.54		0	4213.74	5646.02	0	0	6774.34
O60934	Nibrin OS=Homo sapiens OX=9606 GN=NBN PE=1 SV=1	NBN	6	3	4	3	754	84.9	6.9	8.16	15.914	-0.14	0.65393	1	5.23	7.56	187374	204031	206553	202597	185392	174495
Q15021	Condensin complex subunit 1 OS=Homo sapiens OX=9606 GN=NCAPD2 PE=1 SV=3	NCAPD2	2	2	2	2	1401	157.1	6.61	3.03	10.294	-0.06	0.985659	1	8.75	15.33	50031.5	59513.1	56478.2	51566.9	68177	54351.9
P42695	Condensin-2 complex subunit D3 OS=Homo sapiens OX=9606 GN=NCAPD3 PE=1 SV=2	NCAPD3	3	4	6	4	1498	168.8	7.5	6.44	13.371	0.15	0.868494	1	7.49	28.29	149941	148336	169320	166110	169238	97083.6
Q9BPX3	Condensin complex subunit 3 OS=Homo sapiens OX=9606 GN=NCAPG PE=1 SV=1	NCAPG	4	3	5	3	1015	114.3	5.59	6.66	12.259	-0.25	0.999862	1	7.45	27.57	107614	124497	120013	100954	156565	98792.9
Q86XI2	Condensin-2 complex subunit G2 OS=Homo sapiens OX=9606 GN=NCAPG2 PE=1 SV=1	NCAPG2	8	5	5	5	1143	130.9	6.87	9.95	28.936	0.17	0.995951	1	23.89	15.64	71188.9	83152.3	112493	93531.7	103690	75597.5
Q15003	Condensin complex subunit 2 OS=Homo sapiens OX=9606 GN=NCAPH PE=1 SV=3	NCAPH	19	9	12	9	741	82.5	5.06	13.09	39.108	0.06	0.278524	1	6.38	5.27	377244	401987	428581	419768	459325	419789
Q09161	Nuclear cap-binding protein subunit 1 OS=Homo sapiens OX=9606 GN=NCBP1 PE=1 SV=1	NCBP1	3	2	2	2	790	91.8	6.43	2.75	6.803	-0.31	0.362788	1	9.38	20.44	47362.5	50990.7	56984.6	35380.4	52627.3	41025.6
Q9Y2A7	Nck-associated protein 1 OS=Homo sapiens OX=9606 GN=NCKAP1 PE=1 SV=1	NCKAP1	2	3	5	3	1128	128.7	6.62	10.48	12.82	0.13	0.416763	1	7.48	6.86	308909	325762	357630	389464	341176	355288
P19338	Nucleolin OS=Homo sapiens OX=9606 GN=NCL PE=1 SV=3	NCL	18	12	23	12	710	76.6	4.7	40.45	53.647	0.08	0.50868	1	5.75	2.91	1.57091e+06	1.71284e+06	1.75522e+06	1.80543e+06	1.74019e+06	1.84344e+06
Q969V3	BOS complex subunit NCLN OS=Homo sapiens OX=9606 GN=NCLN PE=1 SV=2	NCLN	23	10	15	10	563	62.9	6.89	34.84	56.438	-0.11	0.666216	1	1.95	3.11	679815	654098	670550	652547	616235	621487
Q9BTX1	Nucleoporin NDC1 OS=Homo sapiens OX=9606 GN=NDC1 PE=1 SV=2	NDC1	17	8	11	8	674	76.3	9.09	19.08	45.572	0.1	0.932747	1	13.43	3.27	155997	168470	201574	187141	175364	180189
O95299	NADH dehydrogenase [ubiquinone] 1 alpha subcomplex subunit 10, mitochondrial OS=Homo sapiens OX=9606 GN=NDUFA10 PE=1 SV=1	NDUFA10	31	6	8	6	355	40.7	8.48	16.39	29.773	0.11	0.897896	1	18.06	2.35	226017	266464	323829	292081	286667	278749
Q9P0J0	NADH dehydrogenase [ubiquinone] 1 alpha subcomplex subunit 13 OS=Homo sapiens OX=9606 GN=NDUFA13 PE=1 SV=3	NDUFA13	16	2	5	2	144	16.7	8.43	4.33	6.394	0.18	0.334048	1	14.5	9.33	111579	134512	149539	149054	152780	176466
O95167	NADH dehydrogenase [ubiquinone] 1 alpha subcomplex subunit 3 OS=Homo sapiens OX=9606 GN=NDUFA3 PE=1 SV=1	NDUFA3	42	1	1	1	84	9.3	8.46	0	4.448	0.12	0.987011	1	15.05	7.56	16363.1	14905.6	19898.9	19260.1	16563.1	17772.6
O00483	Cytochrome c oxidase subunit NDUFA4 OS=Homo sapiens OX=9606 GN=NDUFA4 PE=1 SV=1	NDUFA4	27	2	6	2	81	9.4	9.38	9.53	12.035	-0.03	0.993807	1	13.53	14.16	195569	226409	256783	251596	189138	221155
P56556	NADH dehydrogenase [ubiquinone] 1 alpha subcomplex subunit 6 OS=Homo sapiens OX=9606 GN=NDUFA6 PE=1 SV=4	NDUFA6	20	2	3	2	128	15.1	9.98	4.93	10.774	0.08	0.662076	1	18.23	6.54	346527	447798	501636	509328	447239	473194
Q16795	NADH dehydrogenase [ubiquinone] 1 alpha subcomplex subunit 9, mitochondrial OS=Homo sapiens OX=9606 GN=NDUFA9 PE=1 SV=2	NDUFA9	19	5	9	5	377	42.5	9.8	10	29.429	-0.1	0.996991	1	8.18	19.13	196777	217693	231808	170248	202685	249152
Q9BU61	NADH dehydrogenase [ubiquinone] 1 alpha subcomplex assembly factor 3 OS=Homo sapiens OX=9606 GN=NDUFAF3 PE=1 SV=1	NDUFAF3	34	5	8	5	184	20.3	8.22	25.54	33.614	0.22	0.0731709	1	0.71	1.99	330101	331555	334724	391765	376804	387269
O96000	NADH dehydrogenase [ubiquinone] 1 beta subcomplex subunit 10 OS=Homo sapiens OX=9606 GN=NDUFB10 PE=1 SV=3	NDUFB10	14	2	5	2	172	20.8	8.48	4.24	5.885	-0.18	0.0654858	1	1.43	9.66	228081	230410	234612	215557	202965	177824
Q9NX14	NADH dehydrogenase [ubiquinone] 1 beta subcomplex subunit 11, mitochondrial OS=Homo sapiens OX=9606 GN=NDUFB11 PE=1 SV=1	NDUFB11	15	1	1	1	153	17.3	5.22	0	3.07	0.28	0.641006	1	7.86	13.63	40012.1	46825.5	43223.6	53699.1	52490.8	41515
O95168	NADH dehydrogenase [ubiquinone] 1 beta subcomplex subunit 4 OS=Homo sapiens OX=9606 GN=NDUFB4 PE=1 SV=3	NDUFB4	18	2	4	2	129	15.2	9.85	4.4	6.336	-0.08	0.994298	1	15.6	2.69	187260	252799	244016	230962	225381	237788
P28331	NADH-ubiquinone oxidoreductase 75 kDa subunit, mitochondrial OS=Homo sapiens OX=9606 GN=NDUFS1 PE=1 SV=3	NDUFS1	7	3	3	3	727	79.4	6.23	4.95	15.163	-0.06	0.755403	1	15.45	6.24	147529	166729	199885	160492	159879	143478
O75306	NADH dehydrogenase [ubiquinone] iron-sulfur protein 2, mitochondrial OS=Homo sapiens OX=9606 GN=NDUFS2 PE=1 SV=2	NDUFS2	10	3	4	3	463	52.5	7.55	2.81	12.078	-0.25	0.0608614	0.999613	7.92	9.49	269627	233988	237800	214272	200517	177238
O43920	NADH dehydrogenase [ubiquinone] iron-sulfur protein 5 OS=Homo sapiens OX=9606 GN=NDUFS5 PE=1 SV=3	NDUFS5	22	2	2	2	106	12.5	9.14	2.47	7.985	-0.23	0.365414	1	7.17	26.61	36603	35924.4	40926.1	39781.4	23105.8	31134.5
O75251	NADH dehydrogenase [ubiquinone] iron-sulfur protein 7, mitochondrial OS=Homo sapiens OX=9606 GN=NDUFS7 PE=1 SV=3	NDUFS7	18	4	7	4	213	23.5	9.99	17.07	18.642	0.3	0.0106893	0.479323	8.15	1.51	500460	565838	486890	615091	626652	608234
P49821	NADH dehydrogenase [ubiquinone] flavoprotein 1, mitochondrial OS=Homo sapiens OX=9606 GN=NDUFV1 PE=1 SV=4	NDUFV1	8	2	4	2	464	50.8	8.21	0	7.121	-0.01	0.996444	1	9.68	5.18	155593	138950	168783	148477	164548	155041
Q9NVZ3	Adaptin ear-binding coat-associated protein 2 OS=Homo sapiens OX=9606 GN=NECAP2 PE=1 SV=1	NECAP2	5	1	2	1	263	28.3	8.38	4.7	5.538	0.11	0.972021	1	18.85	9.68	55912.2	65276.5	81055.3	63710.1	77362.9	70471.8
Q96PU5	E3 ubiquitin-protein ligase NEDD4-like OS=Homo sapiens OX=9606 GN=NEDD4L PE=1 SV=2	NEDD4L	1	1	2	1	975	111.9	5.82	0	3.236	-0.41	0.790094	1	6.85	41.96	0	11086.8	10063.1	0	5856.16	10797.8
P51956	Serine/threonine-protein kinase Nek3 OS=Homo sapiens OX=9606 GN=NEK3 PE=1 SV=2	NEK3	4	1	1	1	506	57.7	7.17	0	2.364						0	0	0	0	0	0
P51957	Serine/threonine-protein kinase Nek4 OS=Homo sapiens OX=9606 GN=NEK4 PE=1 SV=2	NEK4	1	1	1	1	841	94.5	7.9	2.36	4.245	0.37	0.777134	1	27.19	17.26	34866.2	57755.8	39960.6	57856.2	51683.1	40777.3
Q8TD19	Serine/threonine-protein kinase Nek9 OS=Homo sapiens OX=9606 GN=NEK9 PE=1 SV=2	NEK9	14	9	16	9	979	107.1	5.74	35.51	54.404	0.06	0.999319	1	2.64	6.75	832216	863183	820198	886256	867563	779500
O60524	Ribosome quality control complex subunit NEMF OS=Homo sapiens OX=9606 GN=NEMF PE=1 SV=4	NEMF	10	9	13	9	1076	122.9	6.35	16.81	26.754	0.03	0.964027	1	3.13	3.69	648032	689965	669246	708910	681464	658552
O14524	Nuclear envelope integral membrane protein 1 OS=Homo sapiens OX=9606 GN=NEMP1 PE=1 SV=2	NEMP1	2	1	2	1	444	50.6	6.93	4.35	2.908	0.07	0.967734	1	6.25	14.72	162466	173727	184134	181864	184223	140066
P21359	Neurofibromin OS=Homo sapiens OX=9606 GN=NF1 PE=1 SV=2	NF1	1	2	2	2	2839	319.2	7.39	0	3.497	-0.07	0.988991	1	4.09	22.93	81573.3	77839.4	84479.9	77454.1	72080.7	108623
P35240	Merlin OS=Homo sapiens OX=9606 GN=NF2 PE=1 SV=1	NF2	3	2	2	2	595	69.6	6.47	0	4.637	-0.08	0.873783	1	33.19	9.64	18858	16127.5	29648.7	17892.7	20844.8	17559.1
P19838	Nuclear factor NF-kappa-B p105 subunit OS=Homo sapiens OX=9606 GN=NFKB1 PE=1 SV=2	NFKB1	1	1	1	1	968	105.3	5.4	0	2.614	0.11	0.999113	1	1.99	26.29	61078.4	60128.2	62547.9	66080.1	74937.2	43561.6
Q6ZNB6	NF-X1-type zinc finger protein NFXL1 OS=Homo sapiens OX=9606 GN=NFXL1 PE=1 SV=2	NFXL1	4	3	5	3	911	101.3	8.41	10.29	11.937	-0.08	0.983715	1	7.99	11.73	288336	338002	320694	347614	275794	303254
Q96IV0	Peptide-N(4)-(N-acetyl-beta-glucosaminyl)asparagine amidase OS=Homo sapiens OX=9606 GN=NGLY1 PE=1 SV=1	NGLY1	10	6	15	6	654	74.3	6.89	20.65	34.947	0.27	0.259134	1	6.26	7.79	522410	523312	581645	667455	629410	571200
Q8NBF2	NHL repeat-containing protein 2 OS=Homo sapiens OX=9606 GN=NHLRC2 PE=1 SV=1	NHLRC2	16	9	12	9	726	79.4	5.55	19.79	38.149	0.36	0.179811	1	8.79	10.29	595871	593153	689874	765849	764115	636268
Q9BYG3	MKI67 FHA domain-interacting nucleolar phosphoprotein OS=Homo sapiens OX=9606 GN=NIFK PE=1 SV=1	NIFK	18	3	5	3	293	34.2	9.88	0	18.05	0.55	0.0274812	0.666651	17.25	8.43	136692	161601	193070	206406	242025	236898
Q6KC79	Nipped-B-like protein OS=Homo sapiens OX=9606 GN=NIPBL PE=1 SV=2	NIPBL	1	2	2	2	2804	315.9	7.91	2.17	5.589	0.25	0.853752	1	9.29	27.47	25607.7	27071.7	22512.6	20259.1	30445.1	35876.8
Q9BPW8	Protein NipSnap homolog 1 OS=Homo sapiens OX=9606 GN=NIPSNAP1 PE=1 SV=1	NIPSNAP1	29	4	6	4	284	33.3	9.31	5.04	19.216	0.09	0.999794	1	22.62	4.54	192598	221767	296538	235495	238029	218734
Q9Y2I1	Nischarin OS=Homo sapiens OX=9606 GN=NISCH PE=1 SV=3	NISCH	1	1	2	1	1504	166.5	5.14	2.38	5.368	-0.46	0.829427	1	41.91	41.45	32992.1	56342.1	80425.6	41032.1	64730.7	28239.1
Q9NQR4	Omega-amidase NIT2 OS=Homo sapiens OX=9606 GN=NIT2 PE=1 SV=1	NIT2	4	1	1	1	276	30.6	7.21	2.56	6.184	0.34	0.98894	1	12.58	24.24	28739.1	24472	22528.9	31336.4	30889	19658.1
Q9NYR9	NF-kappa-B inhibitor-interacting Ras-like protein 2 OS=Homo sapiens OX=9606 GN=NKIRAS2 PE=1 SV=1	NKIRAS2	10	2	2	2	191	21.5	8.05	0	5.579	0	0.998123	1	11.13	14.09	61482.4	73127.2	76357.7	76783.4	72901.1	58262.4
O15226	NF-kappa-B-repressing factor OS=Homo sapiens OX=9606 GN=NKRF PE=1 SV=2	NKRF	28	15	22	15	690	77.6	8.79	38.37	62.344	0.05	0.65768	1	5.57	2.39	1.60407e+06	1.7552e+06	1.78044e+06	1.83378e+06	1.75121e+06	1.81327e+06
Q9NVX2	Notchless protein homolog 1 OS=Homo sapiens OX=9606 GN=NLE1 PE=1 SV=4	NLE1	33	10	23	10	485	53.3	7.34	53.54	81.05	0.05	0.99999	1	8.39	2.15	628808	662418	739560	686091	683643	659767
Q96D46	60S ribosomal export protein NMD3 OS=Homo sapiens OX=9606 GN=NMD3 PE=1 SV=1	NMD3	39	17	28	17	503	57.6	7.14	67.66	83.95	0.2	0.317883	1	3.27	9.52	1.89369e+06	1.92998e+06	2.01737e+06	2.25178e+06	2.21416e+06	1.88532e+06
P22392	Nucleoside diphosphate kinase B OS=Homo sapiens OX=9606 GN=NME2 PE=1 SV=1	NME2	24	3	6	3	152	17.3	8.41	0	9.578	-0.19	0.693395	1	1.97	4.89	384001	383152	396783	335722	331727	362596
O00746	Nucleoside diphosphate kinase, mitochondrial OS=Homo sapiens OX=9606 GN=NME4 PE=1 SV=1	NME4	13	2	2	2	187	20.6	10.29	5.1	7.419	-0.13	0.802543	1	7.45	5.49	134772	120524	139310	123577	113798	126501
Q13423	NAD(P) transhydrogenase, mitochondrial OS=Homo sapiens OX=9606 GN=NNT PE=1 SV=3	NNT	26	23	39	23	1086	113.8	8.09	73.6	115.73	0.11	0.639315	1	11.19	8.17	1.78542e+06	2.0171e+06	2.23599e+06	2.33844e+06	2.18313e+06	1.98505e+06
Q8NC60	Nitric oxide-associated protein 1 OS=Homo sapiens OX=9606 GN=NOA1 PE=1 SV=2	NOA1	2	1	1	1	698	78.4	8.66	2.12	4.368	0.28	0.689769	1	9.78	29.52	21699.4	26381.7	24695.6	29888.3	21087	38746.6
Q9ULX3	RNA-binding protein NOB1 OS=Homo sapiens OX=9606 GN=NOB1 PE=1 SV=1	NOB1	19	7	8	7	412	46.6	7.18	14.95	29.76	0.25	0.190426	1	12.37	3.32	350282	369626	441146	422194	451042	439597
Q8WTT2	Nucleolar complex protein 3 homolog OS=Homo sapiens OX=9606 GN=NOC3L PE=1 SV=1	NOC3L	6	3	3	3	800	92.5	9.17	0	7.984	0.1	0.9994	1	16.69	8.29	64681	62058.4	83498.2	65134.4	69088.1	76609.4
Q9BVI4	Nucleolar complex protein 4 homolog OS=Homo sapiens OX=9606 GN=NOC4L PE=1 SV=1	NOC4L	5	2	2	2	516	58.4	7.49	0	6.301	-0.18	0.888597	1	3.84	14.75	90513.4	88949.6	84049.9	78701.5	96121.8	72695.4
Q9HC29	Nucleotide-binding oligomerization domain-containing protein 2 OS=Homo sapiens OX=9606 GN=NOD2 PE=1 SV=1	NOD2	1	1	2	1	1040	115.2	6.76	0	3.009	-0.19	0.746955	1	11.49	9.19	94397.7	113522	117832	108416	99206.2	90166.6
Q9H8H0	Nucleolar protein 11 OS=Homo sapiens OX=9606 GN=NOL11 PE=1 SV=1	NOL11	5	2	2	2	719	81.1	6.07	0	5.393	-0.09	0.999952	1	36.64	41.83	18224.7	24622.6	37489.4	23158.4	40382.3	18668.8
Q5SY16	Polynucleotide 5'-hydroxyl-kinase NOL9 OS=Homo sapiens OX=9606 GN=NOL9 PE=1 SV=1	NOL9	8	4	5	4	702	79.3	9.13	5.65	17.862	-0.11	0.996005	1	27.33	18.49	74222.6	112828	130950	104204	131133	91694.8
Q14978	Nucleolar and coiled-body phosphoprotein 1 OS=Homo sapiens OX=9606 GN=NOLC1 PE=1 SV=2	NOLC1	13	8	16	8	699	73.6	9.47	34.8	31.73	0.11	0.166834	1	3.14	5.99	1.76431e+06	1.80524e+06	1.87704e+06	1.94374e+06	2.14515e+06	1.93095e+06
Q5C9Z4	Nucleolar MIF4G domain-containing protein 1 OS=Homo sapiens OX=9606 GN=NOM1 PE=1 SV=1	NOM1	4	3	3	3	860	96.2	8.1	0	7.442	0.09	0.670822	1	5.95	3.33	59566.8	58864.9	53348.3	63797.1	59798.4	62733.5
Q5JPE7	BOS complex subunit NOMO2 OS=Homo sapiens OX=9606 GN=NOMO2 PE=1 SV=1	NOMO2	30	25	54	25	1267	139.4	5.76	86.77	135.498	0.16	0.884531	1	3.13	10.67	1.8429e+06	1.87231e+06	1.95689e+06	2.09264e+06	2.08829e+06	1.72657e+06
Q15233	Non-POU domain-containing octamer-binding protein OS=Homo sapiens OX=9606 GN=NONO PE=1 SV=4	NONO	47	20	53	19	471	54.2	8.95	130.15	130.678	0.28	0.0908375	1	10.5	4.84	5.30721e+06	5.75665e+06	6.52515e+06	7.34169e+06	6.99562e+06	6.6638e+06
Q9NPE3	H/ACA ribonucleoprotein complex subunit 3 OS=Homo sapiens OX=9606 GN=NOP10 PE=1 SV=1	NOP10	20	1	1	1	64	7.7	9.99	0	3.876	-0.25	0.911298	1	39.14	66.09	4517.57	8070.98	10510.4	18112.9	5949.81	6781.1
P78316	Nucleolar protein 14 OS=Homo sapiens OX=9606 GN=NOP14 PE=1 SV=3	NOP14	7	4	6	4	857	97.6	7.58	11.57	18.543	0.13	0.504064	1	5.66	9.39	259099	287619	284636	331589	275022	312436
Q9Y3C1	Nucleolar protein 16 OS=Homo sapiens OX=9606 GN=NOP16 PE=1 SV=2	NOP16	10	1	2	1	178	21.2	9.94	0	8.302	0.47	0.160722	1	19.56	17.56	55324.6	59158.4	78814.7	77704.3	82072.1	106624
P46087	Probable 28S rRNA (cytosine(4447)-C(5))-methyltransferase OS=Homo sapiens OX=9606 GN=NOP2 PE=1 SV=2	NOP2	7	5	8	5	812	89.2	9.23	15.39	26.164	0.11	0.798634	1	8.19	12.09	344103	383475	327351	425561	371863	334802
Q9NZM5	Ribosome biogenesis protein NOP53 OS=Homo sapiens OX=9606 GN=NOP53 PE=1 SV=2	NOP53	3	1	1	1	478	54.4	10.32	0	5.128	0.48	0.0351448	0.73003	6.66	0.78	55496.3	59761.3	63424.3	83787.5	83291	82498.2
O00567	Nucleolar protein 56 OS=Homo sapiens OX=9606 GN=NOP56 PE=1 SV=4	NOP56	20	9	13	9	594	66	9.19	14.77	35.01	0.12	0.60795	1	7.74	1.91	636718	564116	553614	611252	606720	628919
Q9Y2X3	Nucleolar protein 58 OS=Homo sapiens OX=9606 GN=NOP58 PE=1 SV=1	NOP58	13	6	7	6	529	59.5	8.92	6.05	16.615	0.21	0.141327	1	2.73	6.55	315169	330555	315607	386442	338884	364226
O75052	Carboxyl-terminal PDZ ligand of neuronal nitric oxide synthase protein OS=Homo sapiens OX=9606 GN=NOS1AP PE=1 SV=3	NOS1AP	5	2	4	1	506	56.1	6.3	6.37	8.371	-0.06	0.96986	1	16.69	4.72	74892.9	104348	97365.3	91912.3	93107.8	100220
Q9Y314	Nitric oxide synthase-interacting protein OS=Homo sapiens OX=9606 GN=NOSIP PE=1 SV=1	NOSIP	4	1	1	1	301	33.2	8.82	2.41	3.516	0.05	0.986599	1	16.7	13.83	48366	35449.9	38243.7	39511.4	31064.2	40274
O15118	NPC intracellular cholesterol transporter 1 OS=Homo sapiens OX=9606 GN=NPC1 PE=1 SV=2	NPC1	1	1	1	1	1278	142.1	5.36	2.35	5.544	-0.05	0.990132	1	18.68	38.67	30259.7	29799.5	40914.6	29236.4	47435.7	22719.4
P55786	Puromycin-sensitive aminopeptidase OS=Homo sapiens OX=9606 GN=NPEPPS PE=1 SV=2	NPEPPS	34	24	44	24	919	103.2	5.72	57.26	113.034	-0.14	0.0341118	0.725851	2.55	5.93	2.60861e+06	2.69104e+06	2.74418e+06	2.44657e+06	2.49916e+06	2.23133e+06
Q8TAT6	Nuclear protein localization protein 4 homolog OS=Homo sapiens OX=9606 GN=NPLOC4 PE=1 SV=3	NPLOC4	3	2	2	2	608	68.1	6.38	0	6.387	-0.04	0.999151	1	3.21	10.03	62640.1	59512.9	63192.4	60977.1	69606.1	57373.9
P06748	Nucleophosmin OS=Homo sapiens OX=9606 GN=NPM1 PE=1 SV=2	NPM1	39	10	40	10	294	32.6	4.78	120.86	90.419	0.35	0.638818	1	8.05	25.99	5.25359e+06	4.48258e+06	5.02392e+06	4.26143e+06	7.28373e+06	6.41963e+06
O75607	Nucleoplasmin-3 OS=Homo sapiens OX=9606 GN=NPM3 PE=1 SV=3	NPM3	31	3	3	3	178	19.3	4.63	5.14	14.805	0.4	0.22839	1	11.2	12.15	99134.3	104204	122251	114117	145021	137083
P01111	GTPase NRas OS=Homo sapiens OX=9606 GN=NRAS PE=1 SV=1	NRAS	24	3	5	3	189	21.2	5.17	6.77	16.148	-0.24	0.0845255	1	9.47	2.85	219770	244909	265822	212779	206822	200971
O43847	Nardilysin OS=Homo sapiens OX=9606 GN=NRDC PE=1 SV=3	NRDC	11	9	17	9	1151	131.6	4.98	34.59	41.061	-0.09	0.333198	1	4.25	4.41	704122	686325	745272	620104	659354	676134
O95478	Ribosome biogenesis protein NSA2 homolog OS=Homo sapiens OX=9606 GN=NSA2 PE=1 SV=1	NSA2	9	2	2	2	260	30	10.27	2.56	8.145	0.12	0.393345	1	0.91	9.46	82173.2	82169.7	80885.7	89579.6	101153	84184.4
Q15738	Sterol-4-alpha-carboxylate 3-dehydrogenase, decarboxylating OS=Homo sapiens OX=9606 GN=NSDHL PE=1 SV=2	NSDHL	19	4	9	4	373	41.9	8.06	8.35	22.963	-0.06	0.903362	1	19.46	14.43	132189	148924	191658	143127	168570	126720
P46459	Vesicle-fusing ATPase OS=Homo sapiens OX=9606 GN=NSF PE=1 SV=3	NSF	8	5	8	5	744	82.5	6.95	14.4	24.448	-0.18	0.563399	1	12.38	6.49	299726	381163	365268	336976	322720	296221
Q08J23	RNA cytosine C(5)-methyltransferase NSUN2 OS=Homo sapiens OX=9606 GN=NSUN2 PE=1 SV=2	NSUN2	28	16	27	16	767	86.4	6.77	25.68	67.108	0.14	0.164881	1	5.08	6.66	857642	907383	949383	1.08988e+06	1.00246e+06	956663
Q96P11	28S rRNA (cytosine-C(5))-methyltransferase OS=Homo sapiens OX=9606 GN=NSUN5 PE=1 SV=2	NSUN5	2	1	2	1	429	46.7	8.62	0	4.252	-0.3	0.934094	1	20.42	32.49	13961.6	19530.5	13921.6	11327.7	18832.6	10934.6
P49902	Cytosolic purine 5'-nucleotidase OS=Homo sapiens OX=9606 GN=NT5C2 PE=1 SV=1	NT5C2	10	3	4	3	561	64.9	6.14	2.17	9.822	-0.23	0.983175	1	14.57	32.99	74347.5	77604.3	96703.2	65944.3	110740	63932.9
Q5TFE4	5'-nucleotidase domain-containing protein 1 OS=Homo sapiens OX=9606 GN=NT5DC1 PE=1 SV=1	NT5DC1	5	2	3	2	455	51.8	6.35	7.17	10.926	-0.15	0.312404	1	4.52	6.53	310614	334214	308215	295277	259140	280397
Q9H857	5'-nucleotidase domain-containing protein 2 OS=Homo sapiens OX=9606 GN=NT5DC2 PE=1 SV=1	NT5DC2	24	8	17	8	520	60.7	6.77	22.92	38.177	-0.2	0.0179152	0.5781	3.55	5.52	539678	549555	577726	468457	519056	477607
Q86UY8	5'-nucleotidase domain-containing protein 3 OS=Homo sapiens OX=9606 GN=NT5DC3 PE=1 SV=1	NT5DC3	6	2	2	2	548	63.4	8.31	2.26	6.363	-0.25	0.981351	1	38.5	23.6	17751.2	7919.56	17031.9	18570.5	11632.9	14288.9
Q9Y5Y2	Cytosolic Fe-S cluster assembly factor NUBP2 OS=Homo sapiens OX=9606 GN=NUBP2 PE=1 SV=1	NUBP2	10	1	1	1	271	28.8	5.83	0	4.144	1.34	0.575906	1	69.45	33.49	7414.03	5585.12	19389.7	11059	22519.4	18719.1
Q9Y266	Nuclear migration protein nudC OS=Homo sapiens OX=9606 GN=NUDC PE=1 SV=1	NUDC	13	4	7	4	331	38.2	5.38	10.28	12.516	-0.47	0.0774149	1	12.25	5.47	392128	357121	306375	257660	249169	277042
Q96RS6	NudC domain-containing protein 1 OS=Homo sapiens OX=9606 GN=NUDCD1 PE=1 SV=2	NUDCD1	40	16	26	16	583	66.7	5.11	26.43	75.417	0.05	0.999625	1	6.26	7.14	1.07177e+06	1.13096e+06	1.21376e+06	1.21177e+06	1.17078e+06	1.05417e+06
Q9BQG2	NAD-capped RNA hydrolase NUDT12 OS=Homo sapiens OX=9606 GN=NUDT12 PE=1 SV=1	NUDT12	4	1	1	1	462	52	6.83	2.62	5.899	0.23	0.963656	1	6.94	30.2	26410.5	27195	30084.8	40120.5	21374.6	31794.8
O43809	Cleavage and polyadenylation specificity factor subunit 5 OS=Homo sapiens OX=9606 GN=NUDT21 PE=1 SV=1	NUDT21	7	2	2	2	227	26.2	8.82	0	3.929	0.13	0.997251	1	16.22	5.23	73212.8	95313.5	72324.1	85840.3	77496.2	80273.7
Q14980	Nuclear mitotic apparatus protein 1 OS=Homo sapiens OX=9606 GN=NUMA1 PE=1 SV=2	NUMA1	4	6	7	6	2115	238.1	5.78	10.22	26.756	0.26	0.0313692	0.699497	7.59	8.3	117959	136893	131618	174053	147807	157584
P49757	Protein numb homolog OS=Homo sapiens OX=9606 GN=NUMB PE=1 SV=2	NUMB	2	1	1	1	651	70.8	8.51	0	2.232	0.24	0.188211	1	13.32	16.1	12086.5	15205.2	15531.6	16698.8	22513.4	17916.5
P57740	Nuclear pore complex protein Nup107 OS=Homo sapiens OX=9606 GN=NUP107 PE=1 SV=1	NUP107	5	4	7	4	925	106.3	5.43	5.55	16.103	-0.2	0.48145	1	8.89	8.31	257843	297766	305307	259154	268504	228448
Q8WUM0	Nuclear pore complex protein Nup133 OS=Homo sapiens OX=9606 GN=NUP133 PE=1 SV=2	NUP133	11	7	13	7	1156	128.9	5.1	18.87	49.484	0.08	0.998733	1	21.3	6.46	210849	257023	322550	271321	277679	245408
P49790	Nuclear pore complex protein Nup153 OS=Homo sapiens OX=9606 GN=NUP153 PE=1 SV=2	NUP153	6	6	10	6	1475	153.8	8.73	15.49	31.832	0.12	0.574168	1	15.14	4.25	297495	379276	400421	411773	381955	411312
O75694	Nuclear pore complex protein Nup155 OS=Homo sapiens OX=9606 GN=NUP155 PE=1 SV=1	NUP155	9	10	13	10	1391	155.1	6.16	15.36	39.559	-0.03	0.998783	1	4.82	6.75	596088	653279	609620	663008	595331	587425
Q12769	Nuclear pore complex protein Nup160 OS=Homo sapiens OX=9606 GN=NUP160 PE=1 SV=3	NUP160	6	4	6	4	1436	162	5.5	3.8	17.468	-0.01	0.999451	1	6.73	11.49	170492	183424	195103	181641	207358	165263
Q5SRE5	Nucleoporin NUP188 OS=Homo sapiens OX=9606 GN=NUP188 PE=1 SV=1	NUP188	6	8	12	8	1749	195.9	6.73	25.78	48.835	0.27	0.675688	1	12.86	11.4	334961	367660	430517	444940	444836	362496
Q92621	Nuclear pore complex protein Nup205 OS=Homo sapiens OX=9606 GN=NUP205 PE=1 SV=3	NUP205	17	23	38	23	2012	227.8	6.19	45.93	105.718	0.07	0.936666	1	5.56	7.95	1.37708e+06	1.50118e+06	1.53131e+06	1.58223e+06	1.5783e+06	1.37233e+06
Q8TEM1	Nuclear pore membrane glycoprotein 210 OS=Homo sapiens OX=9606 GN=NUP210 PE=1 SV=3	NUP210	15	18	31	18	1887	205	6.81	55.72	89.769	-0.04	0.376735	1	5.26	7.32	1.50156e+06	1.36451e+06	1.38253e+06	1.34529e+06	1.39491e+06	1.20883e+06
Q8NFH4	Nucleoporin Nup37 OS=Homo sapiens OX=9606 GN=NUP37 PE=1 SV=1	NUP37	9	2	4	2	326	36.7	5.92	6.85	16.632	0.31	0.209693	1	14.01	5.85	145651	157305	190055	195435	207494	184610
P37198	Nuclear pore glycoprotein p62 OS=Homo sapiens OX=9606 GN=NUP62 PE=1 SV=3	NUP62	3	1	2	1	522	53.2	5.31	0	4.626	0	0.991455	1	16.18	5.89	36543.5	27484.7	28410.3	28373.7	26914.1	30265.3
Q8N1F7	Nuclear pore complex protein Nup93 OS=Homo sapiens OX=9606 GN=NUP93 PE=1 SV=2	NUP93	20	14	24	14	819	93.4	5.72	24.01	45.284	-0.04	0.972475	1	9.26	3.87	927825	1.09758e+06	1.09097e+06	1.06352e+06	1.0993e+06	1.01737e+06
Q9UBU9	Nuclear RNA export factor 1 OS=Homo sapiens OX=9606 GN=NXF1 PE=1 SV=1	NXF1	8	4	5	4	619	70.1	8.51	0	8.559	-0.38	0.880472	1	23.09	22.3	17468.5	28001.9	24943.2	19177.3	26368.6	17555.4
Q6DKJ4	Nucleoredoxin OS=Homo sapiens OX=9606 GN=NXN PE=1 SV=2	NXN	4	1	2	1	435	48.4	4.97	8.15	11.031	-0.2	0.998821	1	7.24	18.33	45997.1	41535.5	47902.3	54191.7	40046.7	39932.5
P04181	Ornithine aminotransferase, mitochondrial OS=Homo sapiens OX=9606 GN=OAT PE=1 SV=1	OAT	19	6	12	6	439	48.5	7.03	7.45	27.954	-0.32	0.221104	1	10.9	5.38	429931	534135	500949	380654	400466	423852
Q5W0B1	ORC ubiquitin ligase 1 OS=Homo sapiens OX=9606 GN=OBI1 PE=1 SV=1	OBI1	2	1	1	1	726	81.1	5.72	2.86	6.021	0.29	0.378103	1	24.53	8.29	23914.7	27267.4	16462.4	30004.9	29210.6	25608.5
Q01968	Inositol polyphosphate 5-phosphatase OCRL OS=Homo sapiens OX=9606 GN=OCRL PE=1 SV=3	OCRL	13	10	14	10	901	104.1	6.55	27.86	41.076	0.1	0.992125	1	6.17	10.13	616615	657799	697678	706087	710368	590862
Q5SWX8	Protein odr-4 homolog OS=Homo sapiens OX=9606 GN=ODR4 PE=1 SV=1	ODR4	21	7	11	7	454	51.1	5.92	21.48	32.356	0.04	0.928921	1	6.63	5.95	567522	581987	642170	659669	600322	592428
O60502	Protein O-GlcNAcase OS=Homo sapiens OX=9606 GN=OGA PE=1 SV=2	OGA	21	15	22	15	916	102.8	4.91	22.16	60.298	-0.27	0.163103	1	7.69	14.9	860989	985664	987852	819998	898142	665513
Q02218	2-oxoglutarate dehydrogenase complex component E1 OS=Homo sapiens OX=9606 GN=OGDH PE=1 SV=3	OGDH	11	8	11	8	1023	115.9	6.86	21.12	38.504	-0.06	0.842895	1	11.64	0.32	509159	408426	433499	419450	417269	416993
Q8N543	Prolyl 3-hydroxylase OGFOD1 OS=Homo sapiens OX=9606 GN=OGFOD1 PE=1 SV=1	OGFOD1	4	2	2	2	542	63.2	5.11	6.1	9.015	-0.05	0.985183	1	14.39	9.33	59495.2	75932.5	78322.9	73356.6	80900.3	67150.7
Q9NTK5	Obg-like ATPase 1 OS=Homo sapiens OX=9606 GN=OLA1 PE=1 SV=2	OLA1	20	6	8	6	396	44.7	7.81	5.07	18.695	0.28	0.0988911	1	10.89	4	498610	477660	584557	630887	607042	582309
Q13416	Origin recognition complex subunit 2 OS=Homo sapiens OX=9606 GN=ORC2 PE=1 SV=2	ORC2	3	1	1	1	577	65.9	6.51	0	4.758	0.57	0.830566	1	41.39	90.43	4288.21	6919.8	10177.8	4821.91	21926.3	0
Q9P0S3	ORM1-like protein 1 OS=Homo sapiens OX=9606 GN=ORMDL1 PE=1 SV=1	ORMDL1	20	2	3	2	153	17.4	9.64	2.12	5.729	0.05	0.568917	1	10.09	7.71	55472.1	65237.8	67323	63974.9	67571.3	74399.4
P22059	Oxysterol-binding protein 1 OS=Homo sapiens OX=9606 GN=OSBP PE=1 SV=1	OSBP	4	3	3	3	807	89.4	7.3	2.64	11.367	0.52	0.182178	1	24.54	8.19	27623.9	34944.6	45168.4	49978.5	48903.8	56742.9
Q9BXB4	Oxysterol-binding protein-related protein 11 OS=Homo sapiens OX=9606 GN=OSBPL11 PE=1 SV=2	OSBPL11	6	4	5	4	747	83.6	7.06	4.51	13.866	-0.08	0.996564	1	28.12	11.92	74530.4	99645.4	131726	86116	108775	94192
Q9H4L5	Oxysterol-binding protein-related protein 3 OS=Homo sapiens OX=9606 GN=OSBPL3 PE=1 SV=1	OSBPL3	3	2	2	2	887	101.2	6.87	0	5.026	0.42	0.640864	1	3.41	25.26	35677.3	37544.5	38093.7	31854.7	52555.4	50213.9
Q9BZF1	Oxysterol-binding protein-related protein 8 OS=Homo sapiens OX=9606 GN=OSBPL8 PE=1 SV=3	OSBPL8	14	8	21	8	889	101.1	6.96	25.3	41.457	0.18	0.566305	1	11.39	12.17	1.1934e+06	1.32688e+06	1.49784e+06	1.66779e+06	1.50106e+06	1.3051e+06
Q96SU4	Oxysterol-binding protein-related protein 9 OS=Homo sapiens OX=9606 GN=OSBPL9 PE=1 SV=2	OSBPL9	14	9	14	9	736	83.1	6.18	12.11	34.966	0.11	0.99951	1	14.6	10.34	367833	422918	492462	455867	455839	378782
Q9NRP0	Oligosaccharyltransferase complex subunit OSTC OS=Homo sapiens OX=9606 GN=OSTC PE=1 SV=1	OSTC	8	1	3	1	149	16.8	9.13	0	3.241	0.85	0.659025	1	59.71	6.78	39238.9	34546.7	94901.9	70617.3	75236.7	65677.4
Q15070	Mitochondrial inner membrane protein OXA1L OS=Homo sapiens OX=9606 GN=OXA1L PE=1 SV=3	OXA1L	8	3	4	3	435	48.5	9.45	6.47	13.813	-0.04	0.979172	1	9.72	0.88	277936	337814	308107	298842	302393	297224
O95747	Serine/threonine-protein kinase OSR1 OS=Homo sapiens OX=9606 GN=OXSR1 PE=1 SV=1	OXSR1	2	1	2	1	527	58	6.43	5.53	6.864	-0.09	0.508823	1	7.35	8.23	118484	135930	122049	121083	102758	114408
Q32P28	Prolyl 3-hydroxylase 1 OS=Homo sapiens OX=9606 GN=P3H1 PE=1 SV=2	P3H1	4	2	2	2	736	83.3	5.14	0	4.038	0.21	0.468026	1	10.97	3.99	56548	65288.3	70467.1	76641	75368.1	70993
P13674	Prolyl 4-hydroxylase subunit alpha-1 OS=Homo sapiens OX=9606 GN=P4HA1 PE=1 SV=2	P4HA1	10	5	8	5	534	61	6.01	14.74	27.534	0.01	0.987232	1	0.21	9.47	247177	247044	248004	248570	261686	217035
Q9UQ80	Proliferation-associated protein 2G4 OS=Homo sapiens OX=9606 GN=PA2G4 PE=1 SV=3	PA2G4	37	13	38	13	394	43.8	6.55	73.57	97.876	0.14	0.101947	1	10.45	3.26	2.63767e+06	3.06916e+06	3.24341e+06	3.50576e+06	3.38016e+06	3.28526e+06
P11940	Polyadenylate-binding protein 1 OS=Homo sapiens OX=9606 GN=PABPC1 PE=1 SV=2	PABPC1	32	18	46	13	636	70.6	9.5	86.06	101.742	0.36	0.21872	1	5.52	14.29	4.07266e+06	3.803e+06	4.24576e+06	4.42786e+06	5.23633e+06	5.90919e+06
Q13310	Polyadenylate-binding protein 4 OS=Homo sapiens OX=9606 GN=PABPC4 PE=1 SV=1	PABPC4	20	10	19	5	644	70.7	9.26	30.08	55.357	0.37	0.302204	1	8.85	10.74	206926	212619	243276	229265	274410	280774
Q86U42	Polyadenylate-binding protein 2 OS=Homo sapiens OX=9606 GN=PABPN1 PE=1 SV=3	PABPN1	13	2	3	2	306	32.7	5.06	0	4.652	0.49	0.0248013	0.648737	10.96	14.89	44974.1	42309	52161.6	63261.9	81052.3	63162.9
Q6VY07	Phosphofurin acidic cluster sorting protein 1 OS=Homo sapiens OX=9606 GN=PACS1 PE=1 SV=2	PACS1	1	1	2	1	963	104.8	7.74	0	2.981	-0.13	0.933309	1	9.24	15.55	31124.5	28955.8	34736.9	26015.9	28444.2	34977.3
P43034	Platelet-activating factor acetylhydrolase IB subunit beta OS=Homo sapiens OX=9606 GN=PAFAH1B1 PE=1 SV=2	PAFAH1B1	49	16	42	16	410	46.6	7.37	71.15	100.642	0.07	0.980751	1	7.03	6.87	2.2809e+06	2.5111e+06	2.62144e+06	2.62908e+06	2.6305e+06	2.32901e+06
P22234	Bifunctional phosphoribosylaminoimidazole carboxylase/phosphoribosylaminoimidazole succinocarboxamide synthetase OS=Homo sapiens OX=9606 GN=PAICS PE=1 SV=3	PAICS	30	12	30	12	425	47	7.23	48.17	48.759	-0.08	0.235382	1	3.55	3.38	2.14453e+06	2.29266e+06	2.17546e+06	2.05751e+06	1.94554e+06	2.06975e+06
Q9NWT1	p21-activated protein kinase-interacting protein 1 OS=Homo sapiens OX=9606 GN=PAK1IP1 PE=1 SV=2	PAK1IP1	12	4	6	4	392	43.9	8.91	11.45	16.158	0.3	0.609566	1	24.96	5.09	138590	156068	219931	202833	191824	183277
O96013	Serine/threonine-protein kinase PAK 4 OS=Homo sapiens OX=9606 GN=PAK4 PE=1 SV=1	PAK4	1	1	1	1	591	64	9.73	1.82	2.512	-0.01	0.912722	1	2.38	8.36	117653	113826	119244	116634	102222	119992
Q9ULE6	Paladin OS=Homo sapiens OX=9606 GN=PALD1 PE=1 SV=3	PALD1	1	1	1	1	856	96.7	6.54	2.05	4.38	0.53	0.333432	1	26.24	8.96	65952.3	65324.6	100785	102359	95091.8	85517.8
Q9NZW5	Protein PALS2 OS=Homo sapiens OX=9606 GN=PALS2 PE=1 SV=2	PALS2	4	2	2	2	540	61.1	6.18	0	6.103	0.36	0.507542	1	27.61	9.8	89639.1	119861	156969	160189	132274	153435
Q504Q3	PAN2-PAN3 deadenylation complex catalytic subunit PAN2 OS=Homo sapiens OX=9606 GN=PAN2 PE=1 SV=3	PAN2	1	1	1	1	1202	135.3	5.99	3.38	7.315	-0.16	0.677048	1	6.75	21.88	28137.8	29891.6	32183.8	26751.9	20022	31348.2
Q9NVE7	4'-phosphopantetheine phosphatase OS=Homo sapiens OX=9606 GN=PANK4 PE=1 SV=1	PANK4	1	1	2	1	773	85.9	6.28	2.01	3.857	0.02	0.979156	1	11.96	8.84	230999	237295	285920	261682	239894	219213
P51003	Poly(A) polymerase alpha OS=Homo sapiens OX=9606 GN=PAPOLA PE=1 SV=4	PAPOLA	6	3	7	2	745	82.8	7.37	14.74	12.684	0.23	0.984652	1	32.78	11.42	116888	123962	204477	138124	171203	145769
Q9BWT3	Poly(A) polymerase gamma OS=Homo sapiens OX=9606 GN=PAPOLG PE=1 SV=2	PAPOLG	3	2	3	1	736	82.8	9.14	2.3	6.367	-0.11	0.851484	1	22.5	30.52	21364.5	19806.3	13600.7	28554.3	18313.7	16615.4
O43252	Bifunctional 3'-phosphoadenosine 5'-phosphosulfate synthase 1 OS=Homo sapiens OX=9606 GN=PAPSS1 PE=1 SV=2	PAPSS1	7	3	4	3	624	70.8	6.86	2.39	7.309	0.12	0.188301	1	4.06	13.4	144789	133728	141549	153536	187037	146285
Q99497	Parkinson disease protein 7 OS=Homo sapiens OX=9606 GN=PARK7 PE=1 SV=2	PARK7	10	1	1	1	189	19.9	6.79	0	2.416	0.8			88.66		0	3985.49	17379.4	0	14459.6	0
O95453	Poly(A)-specific ribonuclease PARN OS=Homo sapiens OX=9606 GN=PARN PE=1 SV=1	PARN	2	1	1	1	639	73.4	6.2	0	6.208	0.24	0.331054	1	14.34	11.95	51758	65644.6	51553.9	73435.9	59147.1	61229
P09874	Poly [ADP-ribose] polymerase 1 OS=Homo sapiens OX=9606 GN=PARP1 PE=1 SV=4	PARP1	55	50	153	50	1014	113	8.88	295.43	344.096	0.04	0.664391	1	9.77	5.34	1.46183e+07	1.69079e+07	1.77085e+07	1.86701e+07	1.73302e+07	1.68546e+07
Q9UGN5	Poly [ADP-ribose] polymerase 2 OS=Homo sapiens OX=9606 GN=PARP2 PE=1 SV=2	PARP2	6	3	6	3	583	66.2	8.88	5.21	10.835	-0.01	0.999984	1	2.69	3.35	277835	273498	263578	280001	261860	271256
Q7L3T8	Probable proline--tRNA ligase, mitochondrial OS=Homo sapiens OX=9606 GN=PARS2 PE=1 SV=1	PARS2	5	1	1	1	475	53.2	8.1	2.66	4.204						0	0	0	0	0	0
Q86TB9	Protein PAT1 homolog 1 OS=Homo sapiens OX=9606 GN=PATL1 PE=1 SV=2	PATL1	2	1	1	1	770	86.8	6.67	2.55	5.513						0	0	0	0	0	0
Q6ZW49	PAX-interacting protein 1 OS=Homo sapiens OX=9606 GN=PAXIP1 PE=1 SV=2	PAXIP1	2	1	1	1	1069	121.3	6.7	0	3.608	0.23					0	0	4342.3	5077.19	0	0
Q86U86	Protein polybromo-1 OS=Homo sapiens OX=9606 GN=PBRM1 PE=1 SV=1	PBRM1	1	1	1	1	1689	192.8	6.89	0	2.653	-0.24	0.959627	1	17.84	21.45	21993.1	30672.6	30426.1	20218.6	31274.9	25844.1
P11498	Pyruvate carboxylase, mitochondrial OS=Homo sapiens OX=9606 GN=PC PE=1 SV=2	PC	65	57	306	57	1178	129.6	6.84	799.15	608.496	0.08	0.382244	1	1.92	12.27	3.28644e+07	3.41477e+07	3.34368e+07	3.40217e+07	3.52372e+07	4.24768e+07
Q15365	Poly(rC)-binding protein 1 OS=Homo sapiens OX=9606 GN=PCBP1 PE=1 SV=2	PCBP1	24	6	13	2	356	37.5	7.09	36.51	46.753	0.22	0.188222	1	9.23	9.13	73213.7	87078.6	76289.5	88704.6	102781	87528.4
Q15366	Poly(rC)-binding protein 2 OS=Homo sapiens OX=9606 GN=PCBP2 PE=1 SV=1	PCBP2	40	9	18	5	365	38.6	6.79	48.64	64.136	0.1	0.618708	1	7.17	1.73	1.45159e+06	1.53883e+06	1.67291e+06	1.64539e+06	1.67229e+06	1.61535e+06
P05165	Propionyl-CoA carboxylase alpha chain, mitochondrial OS=Homo sapiens OX=9606 GN=PCCA PE=1 SV=4	PCCA	72	48	255	48	728	80	7.52	634.95	458.142	0.08	0.240459	1	4.76	12.91	2.72727e+07	2.98537e+07	2.93723e+07	3.11196e+07	3.03124e+07	3.80999e+07
P05166	Propionyl-CoA carboxylase beta chain, mitochondrial OS=Homo sapiens OX=9606 GN=PCCB PE=1 SV=3	PCCB	68	27	107	27	539	58.2	7.64	239.49	244.543	0.54	0.00018219	0.0285937	5.51	6.61	6.21172e+06	6.78554e+06	6.88928e+06	9.70261e+06	9.85299e+06	1.09346e+07
Q5JVF3	PCI domain-containing protein 2 OS=Homo sapiens OX=9606 GN=PCID2 PE=1 SV=2	PCID2	4	1	1	1	399	46	8.53	2.79	5.853	-0.13	0.84125	1	9.7	10.22	45593.4	46173.9	54035	40362	42337.3	48929.4
Q16822	Phosphoenolpyruvate carboxykinase [GTP], mitochondrial OS=Homo sapiens OX=9606 GN=PCK2 PE=1 SV=4	PCK2	5	2	5	2	640	70.7	7.62	0	5.264	0.16	0.991724	1	27.48	48.25	27813.3	18486	17145.1	10863.7	30943.4	20629.6
P22061	Protein-L-isoaspartate(D-aspartate) O-methyltransferase OS=Homo sapiens OX=9606 GN=PCMT1 PE=1 SV=4	PCMT1	13	3	5	3	227	24.6	7.21	4.36	6.983	-0.22	0.109197	1	3	3.34	463140	452997	480648	421907	398562	398289
P12004	Proliferating cell nuclear antigen OS=Homo sapiens OX=9606 GN=PCNA PE=1 SV=1	PCNA	55	11	26	11	261	28.8	4.69	55.51	68.577	0.26	0.0799154	1	12.88	1.4	2.37109e+06	2.81104e+06	3.07204e+06	3.37357e+06	3.35693e+06	3.28576e+06
Q8WW12	PEST proteolytic signal-containing nuclear protein OS=Homo sapiens OX=9606 GN=PCNP PE=1 SV=2	PCNP	8	1	2	1	178	18.9	7.49	5.92	6.992	-0.1	0.998497	1	23.05	11.69	99538	144288	158930	119978	151621	134731
Q14690	Protein RRP5 homolog OS=Homo sapiens OX=9606 GN=PDCD11 PE=1 SV=3	PDCD11	3	4	7	4	1871	208.6	8.87	8.31	22.33	0.24	0.461551	1	15.13	6.58	63526.6	57780.8	77269.3	75020.4	78655.5	68990
Q16342	Programmed cell death protein 2 OS=Homo sapiens OX=9606 GN=PDCD2 PE=1 SV=2	PDCD2	5	1	1	1	344	38.6	5.38	0	2.028	-1.38				63.66	0	0	16139.5	6212.48	16495	5819.63
Q6L8Q7	2',5'-phosphodiesterase 12 OS=Homo sapiens OX=9606 GN=PDE12 PE=1 SV=2	PDE12	33	11	24	11	609	67.3	6.57	51.04	71.514	0.14	0.627176	1	7.87	6.45	765498	845301	895957	932547	935468	833494
Q9HBH1	Peptide deformylase, mitochondrial OS=Homo sapiens OX=9606 GN=PDF PE=1 SV=1	PDF	9	1	2	1	243	27	9.16	0	3.753	-0.06	0.990656	1	13.39	11.24	17875.4	22432.5	17978.8	20765.3	17250.5	17128.5
P08559	Pyruvate dehydrogenase E1 component subunit alpha, somatic form, mitochondrial OS=Homo sapiens OX=9606 GN=PDHA1 PE=1 SV=3	PDHA1	38	10	25	10	390	43.3	8.06	46.38	54.549	0.15	0.10458	1	5.89	4.5	873035	943189	981270	1.10657e+06	1.04891e+06	1.01235e+06
P11177	Pyruvate dehydrogenase E1 component subunit beta, mitochondrial OS=Homo sapiens OX=9606 GN=PDHB PE=1 SV=3	PDHB	47	11	18	11	359	39.2	6.65	20.7	45.009	-0.13	0.475154	1	10.94	6.53	760579	824058	942096	751708	814396	716231
P13667	Protein disulfide-isomerase A4 OS=Homo sapiens OX=9606 GN=PDIA4 PE=1 SV=2	PDIA4	34	19	31	18	645	72.9	5.07	51.38	79.548	-0.04	0.979834	1	2.5	4.24	2.37346e+06	2.49047e+06	2.46262e+06	2.49933e+06	2.39033e+06	2.2963e+06
Q15084	Protein disulfide-isomerase A6 OS=Homo sapiens OX=9606 GN=PDIA6 PE=1 SV=1	PDIA6	3	1	1	1	440	48.1	5.08	3.13	4.92						0	0	0	0	0	0
Q96HC4	PDZ and LIM domain protein 5 OS=Homo sapiens OX=9606 GN=PDLIM5 PE=1 SV=5	PDLIM5	6	3	5	3	596	63.9	8.21	5.95	18.453	0.05	0.999744	1	6.77	9.48	224669	249463	255884	258071	259099	218344
Q9NR12	PDZ and LIM domain protein 7 OS=Homo sapiens OX=9606 GN=PDLIM7 PE=1 SV=1	PDLIM7	5	2	2	2	457	49.8	8.41	2.9	6.309	0.17	0.907058	1	10.99	8.89	43002.5	34495.7	39817.8	46458.8	44916.9	39127.7
Q8NCN5	Pyruvate dehydrogenase phosphatase regulatory subunit, mitochondrial OS=Homo sapiens OX=9606 GN=PDPR PE=1 SV=2	PDPR	11	6	6	6	879	99.3	6.35	2.06	15.787	0.06	0.976695	1	6.99	14.2	107714	110653	122717	115589	121426	92017.5
Q8NEN9	PDZ domain-containing protein 8 OS=Homo sapiens OX=9606 GN=PDZD8 PE=1 SV=1	PDZD8	2	2	2	2	1154	128.5	6.09	3.38	10.409	-0.12	0.923728	1	2.25	11.79	67577.5	70331.7	70235.6	58423.4	73758.5	64433.5
O00541	Pescadillo homolog OS=Homo sapiens OX=9606 GN=PES1 PE=1 SV=1	PES1	2	1	2	1	588	68	7.33	2.04	5.038	0.32	0.574494	1	7.85	16.62	95858.2	103919	112194	129479	97755.8	134878
P56589	Peroxisomal biogenesis factor 3 OS=Homo sapiens OX=9606 GN=PEX3 PE=1 SV=1	PEX3	5	2	3	2	373	42.1	8.15	2.57	6.259	0.03	0.996919	1	14.87	15.11	62968.8	68017.5	83373	85811	64721.2	69377.9
O15067	Phosphoribosylformylglycinamidine synthase OS=Homo sapiens OX=9606 GN=PFAS PE=1 SV=4	PFAS	23	20	35	20	1338	144.6	5.76	68.5	111.744	0.06	0.987722	1	6.76	3.26	1.24887e+06	1.31332e+06	1.42648e+06	1.36659e+06	1.37028e+06	1.29265e+06
P17858	ATP-dependent 6-phosphofructokinase, liver type OS=Homo sapiens OX=9606 GN=PFKL PE=1 SV=6	PFKL	24	14	35	12	780	85	7.5	63.94	77.07	0.25	0.482873	1	9.32	8.75	1.41146e+06	1.46164e+06	1.67764e+06	1.74229e+06	1.77635e+06	1.50722e+06
P08237	ATP-dependent 6-phosphofructokinase, muscle type OS=Homo sapiens OX=9606 GN=PFKM PE=1 SV=2	PFKM	20	11	21	10	780	85.1	7.99	52.58	82.596	0.01	0.989862	1	16.43	8.18	898683	1.15431e+06	1.24778e+06	1.19931e+06	1.15968e+06	1.02339e+06
Q01813	ATP-dependent 6-phosphofructokinase, platelet type OS=Homo sapiens OX=9606 GN=PFKP PE=1 SV=2	PFKP	11	7	10	5	784	85.5	7.55	15.29	29.608	0.16	0.431209	1	3.97	12.56	275905	285667	298613	319622	367401	286354
P07737	Profilin-1 OS=Homo sapiens OX=9606 GN=PFN1 PE=1 SV=2	PFN1	71	10	27	10	140	15	8.27	52.4	86.691	0.29	0.354036	1	10.98	7.22	2.57268e+06	2.78641e+06	3.18874e+06	3.39673e+06	3.48324e+06	3.03333e+06
P35080	Profilin-2 OS=Homo sapiens OX=9606 GN=PFN2 PE=1 SV=3	PFN2	26	3	4	3	140	15	6.99	4.44	10.122	0.37	0.0182776	0.5781	13.74	5.98	147887	178094	194972	230806	250177	222902
P18669	Phosphoglycerate mutase 1 OS=Homo sapiens OX=9606 GN=PGAM1 PE=1 SV=2	PGAM1	41	6	15	6	254	28.8	7.18	18.75	51.571	0.11	0.553453	1	2.07	0.33	402106	405203	418031	437260	435884	434421
Q96HS1	Serine/threonine-protein phosphatase PGAM5, mitochondrial OS=Homo sapiens OX=9606 GN=PGAM5 PE=1 SV=2	PGAM5	30	6	12	6	289	32	8.68	33.7	40.594	0.18	0.0757519	1	2.9	6.63	648876	649580	617127	733548	734881	652972
P52209	6-phosphogluconate dehydrogenase, decarboxylating OS=Homo sapiens OX=9606 GN=PGD PE=1 SV=3	PGD	19	5	7	5	483	53.1	7.23	11.89	28.183	-0.17	0.996315	1	19.6	6.9	137096	192858	200666	171918	181601	158166
P00558	Phosphoglycerate kinase 1 OS=Homo sapiens OX=9606 GN=PGK1 PE=1 SV=3	PGK1	12	3	8	3	417	44.6	8.1	12.58	22.68	-0.23	0.70947	1	11.59	10.07	467125	371336	440223	374437	332632	407253
P36871	Phosphoglucomutase-1 OS=Homo sapiens OX=9606 GN=PGM1 PE=1 SV=3	PGM1	8	3	4	3	562	61.4	6.76	1.63	9.816	0.02	0.918838	1	10.22	14.97	62757.2	57738.9	70660.8	62653.6	81106.5	63742.4
Q96G03	Phosphopentomutase OS=Homo sapiens OX=9606 GN=PGM2 PE=1 SV=4	PGM2	8	2	4	2	612	68.2	6.73	4.78	10.704	-0.05	0.998328	1	26.3	20.59	87791	75941.2	124386	79054.6	114651	84790
O95394	Phosphoacetylglucosamine mutase OS=Homo sapiens OX=9606 GN=PGM3 PE=1 SV=1	PGM3	6	3	7	3	542	59.8	6.25	10.84	18.006	0.15	0.778836	1	4.5	9.41	525872	541480	574142	601196	620792	517987
O00264	Membrane-associated progesterone receptor component 1 OS=Homo sapiens OX=9606 GN=PGRMC1 PE=1 SV=3	PGRMC1	4	1	1	1	195	21.7	4.7	1.71	1.926	0.14	0.742487	1	15.31	9.17	83857.5	76074.2	61586	87465.1	83856.5	73109.8
Q32NB8	CDP-diacylglycerol--glycerol-3-phosphate 3-phosphatidyltransferase, mitochondrial OS=Homo sapiens OX=9606 GN=PGS1 PE=2 SV=1	PGS1	7	2	2	2	556	62.7	8.9	4.74	8.497	-0.21	0.259642	1	9.03	7.5	66099.9	67763.8	77872.1	58565.5	58519.4	66493.4
P35232	Prohibitin 1 OS=Homo sapiens OX=9606 GN=PHB1 PE=1 SV=1	PHB1	39	8	16	8	272	29.8	5.76	30.11	48.548	-0.3	0.00484735	0.31074	3.26	0.86	1.23366e+06	1.31471e+06	1.29139e+06	1.04555e+06	1.04361e+06	1.06004e+06
Q99623	Prohibitin-2 OS=Homo sapiens OX=9606 GN=PHB2 PE=1 SV=2	PHB2	59	19	53	19	299	33.3	9.83	114.56	121.406	0	0.937728	1	6.88	2.26	3.23691e+06	3.69881e+06	3.59016e+06	3.64517e+06	3.4852e+06	3.58565e+06
Q8IWS0	PHD finger protein 6 OS=Homo sapiens OX=9606 GN=PHF6 PE=1 SV=1	PHF6	30	9	15	9	365	41.3	8.68	16.09	31.923	0.14	0.453776	1	4.45	2.78	1.08018e+06	1.16443e+06	1.17102e+06	1.32902e+06	1.28517e+06	1.25786e+06
Q9UPP1	Histone lysine demethylase PHF8 OS=Homo sapiens OX=9606 GN=PHF8 PE=1 SV=3	PHF8	3	2	2	2	1060	117.8	8.72	1.86	6.034	0.18	0.151479	1	4.67	1.81	77695.3	72710.2	79656.8	88317.8	85380.1	87834.8
O43175	D-3-phosphoglycerate dehydrogenase OS=Homo sapiens OX=9606 GN=PHGDH PE=1 SV=4	PHGDH	27	12	25	12	533	56.6	6.71	50.77	71.24	-0.1	0.574652	1	3.27	7.9	1.56751e+06	1.65148e+06	1.66621e+06	1.65044e+06	1.53997e+06	1.40864e+06
Q93100	Phosphorylase b kinase regulatory subunit beta OS=Homo sapiens OX=9606 GN=PHKB PE=1 SV=3	PHKB	2	2	2	2	1093	124.8	6.95	2.02	7.151	0.54	0.743728	1	29.04	67.12	7091.3	9370.85	12705.9	6675.13	27822.9	13661.2
P42356	Phosphatidylinositol 4-kinase alpha OS=Homo sapiens OX=9606 GN=PI4KA PE=1 SV=4	PI4KA	1	1	2	1	2102	236.7	7.06	3.57	7.558	-0.25	0.942351	1	10.59	22.08	38793	31448	36616.9	30729.7	40932.4	26896
O75925	E3 SUMO-protein ligase PIAS1 OS=Homo sapiens OX=9606 GN=PIAS1 PE=1 SV=2	PIAS1	6	2	2	2	651	71.8	7.3	2.66	8.353	-0.12	0.93514	1	29.1	27.14	19502.6	31084.4	35777	26156.9	42409	28516.5
Q92643	GPI-anchor transamidase OS=Homo sapiens OX=9606 GN=PIGK PE=1 SV=2	PIGK	14	4	7	4	395	45.2	6.16	11.95	19.424	-0.17	0.916001	1	9.1	7.29	602233	711796	704369	688290	624576	597995
Q8TEQ8	GPI ethanolamine phosphate transferase 3 OS=Homo sapiens OX=9606 GN=PIGO PE=1 SV=3	PIGO	1	1	1	1	1089	118.6	8.12	0	1.975	0.25	0.638731	1	27.95	28.27	20280	15922.2	27695.5	20952.8	24081.5	35354.5
Q969N2	GPI transamidase component PIG-T OS=Homo sapiens OX=9606 GN=PIGT PE=1 SV=1	PIGT	11	4	8	4	578	65.7	8.38	15.13	24.054	-0.1	0.547291	1	9.3	34.16	144175	172962	165634	154939	161845	80296.8
Q9H490	Phosphatidylinositol glycan anchor biosynthesis class U protein OS=Homo sapiens OX=9606 GN=PIGU PE=1 SV=3	PIGU	12	5	13	5	435	50	7.72	11.01	26.939	-0.15	0.343122	1	7.49	10.65	457689	522441	522860	482745	470210	394325
O00443	Phosphatidylinositol 4-phosphate 3-kinase C2 domain-containing subunit alpha OS=Homo sapiens OX=9606 GN=PIK3C2A PE=1 SV=2	PIK3C2A	2	2	2	2	1686	190.6	8.02	0	3.52	-0.6	0.998771	1	65.32	70.23	4325.13	22789.9	24961.4	4665.19	26101.6	15025.2
Q8NEB9	Phosphatidylinositol 3-kinase catalytic subunit type 3 OS=Homo sapiens OX=9606 GN=PIK3C3 PE=1 SV=1	PIK3C3	1	1	2	1	887	101.5	6.81	0	2.116	-0.29	0.727004	1	27.1	20.05	0	7580.18	5141.88	4436.1	0	5901.35
Q99570	Phosphoinositide 3-kinase regulatory subunit 4 OS=Homo sapiens OX=9606 GN=PIK3R4 PE=1 SV=3	PIK3R4	4	3	3	3	1358	153	7.17	3.13	10.473	0.08	0.87693	1	5.7	16.82	113702	125398	113861	152888	111809	120721
P12273	Prolactin-inducible protein OS=Homo sapiens OX=9606 GN=PIP PE=1 SV=1	PIP	5	1	1	1	146	16.6	8.05	0	2.663	-0.17	0.998334	1	34.32	10.21	12785.2	7791.49	0	8270.95	0	9558.49
Q9UG56	Phosphatidylserine decarboxylase proenzyme, mitochondrial OS=Homo sapiens OX=9606 GN=PISD PE=1 SV=4	PISD	6	2	3	2	409	46.6	9.42	3	10.246	-0.41	0.60503	1	24.62	16.06	30876.8	47187.8	50658.6	35509.1	36917.4	27066.3
P48739	Phosphatidylinositol transfer protein beta isoform OS=Homo sapiens OX=9606 GN=PITPNB PE=1 SV=2	PITPNB	25	5	15	5	271	31.5	6.87	34.97	31.188	0.19	0.533378	1	6.43	5.15	805315	825736	908099	939868	948546	862753
Q5JRX3	Presequence protease, mitochondrial OS=Homo sapiens OX=9606 GN=PITRM1 PE=1 SV=3	PITRM1	9	5	5	5	1037	117.3	6.92	6.03	18.728	-0.16	0.595764	1	1.24	9.9	79489.9	77630.1	79080.5	70570.9	72003.6	59783.5
P30613	Pyruvate kinase PKLR OS=Homo sapiens OX=9606 GN=PKLR PE=1 SV=2	PKLR	3	2	5	1	574	61.8	7.74	8.15	7.758	0.12	0.91977	1	52.73	9.24	66381.5	76441.8	164607	88464.2	73528.9	82816.8
P14618	Pyruvate kinase PKM OS=Homo sapiens OX=9606 GN=PKM PE=1 SV=4	PKM	66	33	206	32	531	57.9	7.84	443.6	414.636	0.13	0.510062	1	10.08	5.89	1.81794e+07	2.0592e+07	2.22566e+07	2.25532e+07	2.28675e+07	2.04863e+07
Q16513	Serine/threonine-protein kinase N2 OS=Homo sapiens OX=9606 GN=PKN2 PE=1 SV=1	PKN2	11	7	10	7	984	112	6.3	21.81	44.966	0	0.996518	1	5.67	3.27	312708	306231	340362	328413	311695	309523
P47712	Cytosolic phospholipase A2 OS=Homo sapiens OX=9606 GN=PLA2G4A PE=1 SV=2	PLA2G4A	15	7	10	7	749	85.2	5.38	3.45	31.581	0.1	0.980192	1	18.71	17.57	136019	185498	196802	198140	202950	145278
Q9Y263	Phospholipase A-2-activating protein OS=Homo sapiens OX=9606 GN=PLAA PE=1 SV=2	PLAA	6	4	6	4	795	87.1	6.37	12.92	18.474	0.43	0.0162478	0.5781	6.41	4.11	184127	207238	187984	267748	247432	252767
P19174	1-phosphatidylinositol 4,5-bisphosphate phosphodiesterase gamma-1 OS=Homo sapiens OX=9606 GN=PLCG1 PE=1 SV=1	PLCG1	14	10	16	10	1290	148.4	6.05	15.49	51.344	-0.02	0.962512	1	8.43	8.51	487415	565782	566630	557026	603559	508851
P53350	Serine/threonine-protein kinase PLK1 OS=Homo sapiens OX=9606 GN=PLK1 PE=1 SV=1	PLK1	2	1	1	1	603	68.2	8.91	2.87	7.262	-0.15	0.993052	1	10.73	5.66	49877.6	59624.2	61107.2	53023.5	58721.9	53675.9
Q02809	Procollagen-lysine,2-oxoglutarate 5-dioxygenase 1 OS=Homo sapiens OX=9606 GN=PLOD1 PE=1 SV=2	PLOD1	4	2	5	2	727	83.5	6.95	6.94	20.453	0.13	0.626317	1	12.71	14.04	132851	159615	171125	175077	196816	148227
O60568	Multifunctional procollagen lysine hydroxylase and glycosyltransferase LH3 OS=Homo sapiens OX=9606 GN=PLOD3 PE=1 SV=1	PLOD3	4	3	3	3	738	84.7	6.05	3.72	7.818	-0.2	0.783457	1	3.05	14.29	67918.5	69089.9	65090.3	59165	72307.8	55340.1
O43660	Pleiotropic regulator 1 OS=Homo sapiens OX=9606 GN=PLRG1 PE=1 SV=1	PLRG1	2	1	1	1	514	57.2	9.17	0	2.378	0	0.999191	1	7.88	20.99	19886.1	17958.8	21014.4	14913.7	22907.5	19931.1
P13797	Plastin-3 OS=Homo sapiens OX=9606 GN=PLS3 PE=1 SV=4	PLS3	8	4	5	4	630	70.8	5.6	0	13.352	-0.03	0.995316	1	20.02	2.46	102460	135412	154125	129461	135957	132336
Q10713	Mitochondrial-processing peptidase subunit alpha OS=Homo sapiens OX=9606 GN=PMPCA PE=1 SV=2	PMPCA	23	8	9	8	525	58.2	6.92	16.73	38.595	-0.08	0.431925	1	3.34	4.71	228824	240376	244020	231288	227628	211491
O75439	Mitochondrial-processing peptidase subunit beta OS=Homo sapiens OX=9606 GN=PMPCB PE=1 SV=2	PMPCB	32	12	22	12	489	54.3	6.83	40	68.613	0.05	0.934441	1	9.97	6.74	861375	988854	1.05029e+06	1.04088e+06	1.02483e+06	917573
Q9H307	Pinin OS=Homo sapiens OX=9606 GN=PNN PE=1 SV=5	PNN	1	1	2	1	717	81.6	7.14	2.15	2.113	0.09	0.959733	1	7.29	4.58	183051	183198	207254	194408	188521	206200
P00491	Purine nucleoside phosphorylase OS=Homo sapiens OX=9606 GN=PNP PE=1 SV=2	PNP	7	2	3	2	289	32.1	6.95	5.42	6.355	-0.06	0.994381	1	1.96	20.56	257575	267418	259975	231197	250038	336287
Q8TCS8	Polyribonucleotide nucleotidyltransferase 1, mitochondrial OS=Homo sapiens OX=9606 GN=PNPT1 PE=1 SV=2	PNPT1	24	14	26	14	783	85.9	7.77	11.23	43.713	-0.05	0.934089	1	4.02	4.66	1.06243e+06	1.00085e+06	1.08145e+06	1.06614e+06	1.02541e+06	971257
Q8WVV4	Protein POF1B OS=Homo sapiens OX=9606 GN=POF1B PE=1 SV=3	POF1B	2	1	2	1	589	68	6.32	4.6	5.706	-0.52	0.869685	1	88.77	54.62	63818.4	19904.5	11377.3	13886.5	21999.1	6551.65
Q7Z3K3	Pogo transposable element with ZNF domain OS=Homo sapiens OX=9606 GN=POGZ PE=1 SV=2	POGZ	1	1	1	1	1410	155.2	7.4	0	2.518	0.03	0.890231	1	25.36	18.65	19984.1	21443.1	31285.1	21944.3	23879.2	16421.2
P09884	DNA polymerase alpha catalytic subunit OS=Homo sapiens OX=9606 GN=POLA1 PE=1 SV=2	POLA1	6	6	7	6	1462	165.8	5.85	10.16	30.54	0.08	0.942359	1	6.42	3.72	242845	259386	228124	257784	257309	241292
Q14181	DNA polymerase alpha subunit B OS=Homo sapiens OX=9606 GN=POLA2 PE=1 SV=2	POLA2	3	1	2	1	598	65.9	5.24	2.58	4.778	0.1	0.911491	1	10.49	22.65	39728.1	39702.9	47395.1	42586.3	44516.1	28525.1
P28340	DNA polymerase delta catalytic subunit OS=Homo sapiens OX=9606 GN=POLD1 PE=1 SV=2	POLD1	19	16	30	15	1107	123.6	7.03	48.54	71.6	0.18	0.14411	1	3.71	8.57	833620	821485	880845	946367	1.01938e+06	858252
P49005	DNA polymerase delta subunit 2 OS=Homo sapiens OX=9606 GN=POLD2 PE=1 SV=1	POLD2	3	1	2	1	469	51.3	5.58	6.56	8.097	0.11	0.97752	1	16.01	15.72	54329	69774.9	52674.5	58657.8	73901.2	55467.7
Q15054	DNA polymerase delta subunit 3 OS=Homo sapiens OX=9606 GN=POLD3 PE=1 SV=2	POLD3	9	4	5	4	466	51.4	9.35	0	11.083	-0.2	0.98272	1	16.52	3.18	122975	166673	166234	141679	145157	150867
Q9Y2S7	Polymerase delta-interacting protein 2 OS=Homo sapiens OX=9606 GN=POLDIP2 PE=1 SV=1	POLDIP2	19	6	12	6	368	42	8.63	22.39	27.621	0.15	0.582913	1	8.79	6.62	293298	326874	349831	379334	362425	332503
Q07864	DNA polymerase epsilon catalytic subunit A OS=Homo sapiens OX=9606 GN=POLE PE=1 SV=5	POLE	5	6	6	6	2286	261.4	6.39	3.58	17.816	0.13	0.423383	1	23.59	12.17	78778.7	125242	120199	131832	148392	116230
P56282	DNA polymerase epsilon subunit 2 OS=Homo sapiens OX=9606 GN=POLE2 PE=1 SV=2	POLE2	6	1	2	1	527	59.5	6.35	2.86	5.114	-0.78	0.822784	1	3.92	61.25	23677.9	25015.8	25562.1	14546.9	37595	13927.8
P54098	DNA polymerase subunit gamma-1 OS=Homo sapiens OX=9606 GN=POLG PE=1 SV=1	POLG	1	1	1	1	1239	139.5	6.9	0	4.912	0.07	0.999431	1	72.44	23.99	12255.1	6480.71	28465	17746	11325.3	12858.4
O95602	DNA-directed RNA polymerase I subunit RPA1 OS=Homo sapiens OX=9606 GN=POLR1A PE=1 SV=2	POLR1A	3	3	5	3	1720	194.7	7.03	10.83	17.541	-0.32	0.908432	1	26.44	10.5	33821.4	48173.1	58466.4	46029	38594.1	38531.4
Q9H9Y6	DNA-directed RNA polymerase I subunit RPA2 OS=Homo sapiens OX=9606 GN=POLR1B PE=1 SV=2	POLR1B	1	1	2	1	1135	128.1	7.83	4.1	4.597	0.11	0.346603	1	14.83	3.93	126169	126518	96452.5	136144	142612	131934
O15160	DNA-directed RNA polymerases I and III subunit RPAC1 OS=Homo sapiens OX=9606 GN=POLR1C PE=1 SV=1	POLR1C	27	6	8	6	346	39.2	5.5	13.13	27.383	0.05	0.908636	1	3.52	2.87	307759	302714	287497	313149	313892	298188
P0DPB6	DNA-directed RNA polymerases I and III subunit RPAC2 OS=Homo sapiens OX=9606 GN=POLR1D PE=1 SV=1	POLR1D	11	1	1	1	133	15.2	5.8	0	3.251	0.29	0.999908	1	40.62	9.27	41788.6	41153	79582.2	48144.3	57599.9	51034.2
Q3B726	DNA-directed RNA polymerase I subunit RPA43 OS=Homo sapiens OX=9606 GN=POLR1F PE=1 SV=1	POLR1F	3	1	1	1	338	37.4	6.98	1.82	2.329	0.05	0.931352	1	7	13.09	65156.2	73938	73544.8	63720.4	76289.8	82863.8
P24928	DNA-directed RNA polymerase II subunit RPB1 OS=Homo sapiens OX=9606 GN=POLR2A PE=1 SV=2	POLR2A	3	3	3	3	1970	217	7.37	0	8.956	0.1	0.953671	1	7.05	13.23	98212.9	111087	98903.8	105971	122781	94437.8
P30876	DNA-directed RNA polymerase II subunit RPB2 OS=Homo sapiens OX=9606 GN=POLR2B PE=1 SV=1	POLR2B	9	9	12	9	1174	133.8	6.87	10.07	33.787	0.26	0.184004	1	8.54	6.5	568170	571737	658627	748857	682510	662035
P62487	DNA-directed RNA polymerase II subunit RPB7 OS=Homo sapiens OX=9606 GN=POLR2G PE=1 SV=1	POLR2G	11	1	2	1	172	19.3	5.54	6.87	7.5	0.26	0.589055	1	13.29	7.67	62693.9	65528.7	79889.6	78374.2	84933.9	72877.6
P52434	DNA-directed RNA polymerases I, II, and III subunit RPABC3 OS=Homo sapiens OX=9606 GN=POLR2H PE=1 SV=4	POLR2H	63	7	19	7	150	17.1	4.68	44.99	58.048	0	0.966066	1	8.75	9.26	1.37133e+06	1.43513e+06	1.62001e+06	1.55688e+06	1.43536e+06	1.2927e+06
P62875	DNA-directed RNA polymerases I, II, and III subunit RPABC5 OS=Homo sapiens OX=9606 GN=POLR2L PE=1 SV=1	POLR2L	52	2	3	2	67	7.6	7.77	5.9	10.206	0.23	0.245986	1	9.17	10.92	182552	218032	210413	266493	246548	214078
O14802	DNA-directed RNA polymerase III subunit RPC1 OS=Homo sapiens OX=9606 GN=POLR3A PE=1 SV=2	POLR3A	9	8	15	8	1390	155.5	8.48	17.42	40.574	0.14	0.524969	1	10.94	6.9	389061	423003	482294	500017	467677	435462
O00411	DNA-directed RNA polymerase, mitochondrial OS=Homo sapiens OX=9606 GN=POLRMT PE=1 SV=2	POLRMT	4	3	4	3	1230	138.5	8.98	3.03	11.491	-0.1	0.999132	1	32.07	21.92	21203	41515.3	32476	26022.8	39700.6	30202.7
Q9UKY4	Protein O-mannosyl-transferase 2 OS=Homo sapiens OX=9606 GN=POMT2 PE=1 SV=2	POMT2	2	1	1	1	750	84.2	9.16	2.17	4.662	0.35	0.739354	1	21.93	9.08	34664.6	44087.8	28516.2	44218.4	46318.4	38736.5
Q15165	Serum paraoxonase/arylesterase 2 OS=Homo sapiens OX=9606 GN=PON2 PE=1 SV=4	PON2	9	2	2	2	354	39.4	5.6	2.83	7.86	-0.19	0.932566	1	21.66	4.62	54638.4	74140.5	85138	62659.6	64802.4	68617.1
Q99575	Ribonucleases P/MRP protein subunit POP1 OS=Homo sapiens OX=9606 GN=POP1 PE=1 SV=2	POP1	25	18	25	18	1024	114.6	9.22	43.23	83.277	0.06	0.937087	1	13.05	5.12	1.08797e+06	1.29113e+06	1.41473e+06	1.37007e+06	1.34379e+06	1.24223e+06
O95707	Ribonuclease P protein subunit p29 OS=Homo sapiens OX=9606 GN=POP4 PE=1 SV=2	POP4	10	2	6	2	220	25.4	10.07	6.86	9.111	0.14	0.58102	1	3.88	1.42	270138	281389	260420	297405	298817	290951
O75817	Ribonuclease P protein subunit p20 OS=Homo sapiens OX=9606 GN=POP7 PE=1 SV=2	POP7	7	1	1	1	140	15.6	8.94	2.17	4.591	-0.03	0.997216	1	6.29	6.37	125308	141792	131207	128747	139922	123628
P16435	NADPH--cytochrome P450 reductase OS=Homo sapiens OX=9606 GN=POR PE=1 SV=2	POR	11	5	6	5	677	76.6	5.58	1.69	15.818	-0.21	0.692705	1	9.5	16.76	81164	69198.9	69059.8	77031	56932.8	59973.3
Q15181	Inorganic pyrophosphatase OS=Homo sapiens OX=9606 GN=PPA1 PE=1 SV=2	PPA1	7	1	2	1	289	32.6	5.86	0	4.924	1.22	0.505367	1	14.33	54.03	0	4823.04	5910.63	16553.4	12450.4	4629.9
Q9NQ55	Suppressor of SWI4 1 homolog OS=Homo sapiens OX=9606 GN=PPAN PE=2 SV=1	PPAN	22	6	10	6	473	53.2	10.13	16.02	27.177	-0.06	0.983243	1	30.43	13.65	105144	150891	197071	145134	151336	116174
Q06203	Amidophosphoribosyltransferase OS=Homo sapiens OX=9606 GN=PPAT PE=1 SV=1	PPAT	20	9	14	9	517	57.4	6.76	32.24	42.34	0.25	0.380034	1	13.83	4.18	814264	835674	1.03894e+06	1.05514e+06	974043	994649
P62937	Peptidyl-prolyl cis-trans isomerase A OS=Homo sapiens OX=9606 GN=PPIA PE=1 SV=2	PPIA	37	6	11	6	165	18	7.81	5.26	17.583	0.39	0.262352	1	10.56	6.37	309825	335270	381079	409428	439253	465178
P23284	Peptidyl-prolyl cis-trans isomerase B OS=Homo sapiens OX=9606 GN=PPIB PE=1 SV=2	PPIB	45	10	28	10	216	23.7	9.41	65.75	61.378	0.08	0.711707	1	12.9	3.81	2.69916e+06	3.1312e+06	3.50114e+06	3.47748e+06	3.29974e+06	3.23087e+06
Q13427	Peptidyl-prolyl cis-trans isomerase G OS=Homo sapiens OX=9606 GN=PPIG PE=1 SV=2	PPIG	1	1	2	1	754	88.6	10.29	0	2.36	-0.18	0.970474	1	7.2	5.86	95421.2	106897	93887.8	82026.5	83996.3	91555.3
Q9Y3C6	Peptidyl-prolyl cis-trans isomerase-like 1 OS=Homo sapiens OX=9606 GN=PPIL1 PE=1 SV=1	PPIL1	7	1	2	1	166	18.2	7.99	2.88	3.472	0.21	0.477538	1	15.44	5.5	126555	140154	170501	162035	158119	175454
Q13356	RING-type E3 ubiquitin-protein ligase PPIL2 OS=Homo sapiens OX=9606 GN=PPIL2 PE=1 SV=1	PPIL2	14	5	7	5	520	58.8	8.78	10.14	25.706	-0.01	0.881772	1	4.17	7.97	401472	433902	429545	475732	408148	427395
Q8WUA2	Peptidyl-prolyl cis-trans isomerase-like 4 OS=Homo sapiens OX=9606 GN=PPIL4 PE=1 SV=1	PPIL4	12	4	5	4	492	57.2	5.92	7.54	21.481	0.28	0.999006	1	33.6	3.86	559143	323035	326378	385077	395690	415382
O43314	Inositol hexakisphosphate and diphosphoinositol-pentakisphosphate kinase 2 OS=Homo sapiens OX=9606 GN=PPIP5K2 PE=1 SV=3	PPIP5K2	3	1	1	1	1243	140.3	8.22	0	2.34	0.57					0	0	6717.7	9971.83	0	0
P49593	Protein phosphatase 1F OS=Homo sapiens OX=9606 GN=PPM1F PE=1 SV=3	PPM1F	14	4	5	4	454	49.8	5.1	6.28	17.046	-0.09	0.930026	1	10.66	15.14	89753.2	110452	105888	99695.8	128100	99305
O15355	Protein phosphatase 1G OS=Homo sapiens OX=9606 GN=PPM1G PE=1 SV=1	PPM1G	19	7	11	7	546	59.2	4.36	23.71	36.433	-0.08	0.596881	1	3.08	3.51	577195	613909	597264	540688	579779	565091
P36873	Serine/threonine-protein phosphatase PP1-gamma catalytic subunit OS=Homo sapiens OX=9606 GN=PPP1CC PE=1 SV=1	PPP1CC	37	8	16	8	323	37	6.54	26.89	41.963	0.12	0.96721	1	12.83	5.17	485801	513287	616855	558210	536164	593820
Q15435	Protein phosphatase 1 regulatory subunit 7 OS=Homo sapiens OX=9606 GN=PPP1R7 PE=1 SV=1	PPP1R7	5	1	1	1	360	41.5	4.91	3.79	8.052	-0.07	0.712217	1	6.1	19.74	24246.5	21835.8	24383.6	24611.7	23148.9	16649.8
Q12972	Nuclear inhibitor of protein phosphatase 1 OS=Homo sapiens OX=9606 GN=PPP1R8 PE=1 SV=2	PPP1R8	17	4	6	4	351	38.5	7.37	16.68	21.414	0.02	0.965303	1	9.65	4.22	486746	559453	588952	573406	529957	567238
P62714	Serine/threonine-protein phosphatase 2A catalytic subunit beta isoform OS=Homo sapiens OX=9606 GN=PPP2CB PE=1 SV=1	PPP2CB	20	3	5	3	309	35.6	5.43	2.94	15.456	0.21	0.440709	1	4.78	8.43	57958.3	54986	52690.3	63587.1	65620	55771.4
P30153	Serine/threonine-protein phosphatase 2A 65 kDa regulatory subunit A alpha isoform OS=Homo sapiens OX=9606 GN=PPP2R1A PE=1 SV=4	PPP2R1A	3	1	2	1	589	65.3	5.11	0	2.598	6.64					0	0	0	0	8448.35	0
P63151	Serine/threonine-protein phosphatase 2A 55 kDa regulatory subunit B alpha isoform OS=Homo sapiens OX=9606 GN=PPP2R2A PE=1 SV=1	PPP2R2A	34	12	20	12	447	51.7	6.2	42.82	51.652	0.07	0.46381	1	10.67	3.76	1.28017e+06	1.46694e+06	1.58586e+06	1.63034e+06	1.54166e+06	1.51906e+06
O00743	Serine/threonine-protein phosphatase 6 catalytic subunit OS=Homo sapiens OX=9606 GN=PPP6C PE=1 SV=1	PPP6C	4	1	2	1	305	35.1	5.69	4.49	4.434	0.3	0.143211	1	13.22	9.32	120516	107709	139932	161272	147885	133752
Q5H9R7	Serine/threonine-protein phosphatase 6 regulatory subunit 3 OS=Homo sapiens OX=9606 GN=PPP6R3 PE=1 SV=2	PPP6R3	4	3	3	3	873	97.6	4.6	5.67	14.643	-0.37	0.0119761	0.520498	4.47	7.34	262736	285199	265983	198260	228004	205809
Q96BP3	Peptidylprolyl isomerase domain and WD repeat-containing protein 1 OS=Homo sapiens OX=9606 GN=PPWD1 PE=1 SV=1	PPWD1	12	7	12	7	646	73.5	7.15	23.68	29.62	-0.02	0.977175	1	8.11	2.84	789122	893680	923277	904540	881222	854506
O60831	PRA1 family protein 2 OS=Homo sapiens OX=9606 GN=PRAF2 PE=1 SV=1	PRAF2	6	1	1	1	178	19.2	9.19	1.95	4.217	0.65	0.0333904	0.725599	19	1.92	39231.2	37066.4	52111.5	63255.6	60955.7	61584.7
Q06830	Peroxiredoxin-1 OS=Homo sapiens OX=9606 GN=PRDX1 PE=1 SV=1	PRDX1	61	15	53	12	199	22.1	8.13	122.16	120.071	0.22	0.127546	1	5.48	7.21	6.56269e+06	7.19653e+06	6.54491e+06	7.64121e+06	7.24474e+06	8.34767e+06
P32119	Peroxiredoxin-2 OS=Homo sapiens OX=9606 GN=PRDX2 PE=1 SV=5	PRDX2	33	7	22	6	198	21.9	5.97	40.03	35.617	0.13	0.526765	1	11.39	8.45	993889	860245	796688	944498	898619	1.05742e+06
P30048	Thioredoxin-dependent peroxide reductase, mitochondrial OS=Homo sapiens OX=9606 GN=PRDX3 PE=1 SV=3	PRDX3	24	5	13	5	256	27.7	7.78	16.07	31.14	0.05	0.908536	1	10.74	15.8	396403	489168	429028	444194	403509	545975
Q13162	Peroxiredoxin-4 OS=Homo sapiens OX=9606 GN=PRDX4 PE=1 SV=1	PRDX4	35	8	20	6	271	30.5	6.29	45.52	61.375	0.23	0.569678	1	32.3	11	384723	531826	739662	738207	623867	604860
P30041	Peroxiredoxin-6 OS=Homo sapiens OX=9606 GN=PRDX6 PE=1 SV=3	PRDX6	54	14	42	14	224	25	6.38	76.05	71.796	0.01	0.999885	1	3.63	5.18	4.46565e+06	4.80237e+06	4.64635e+06	4.87552e+06	4.69161e+06	4.39722e+06
Q9HCU5	Prolactin regulatory element-binding protein OS=Homo sapiens OX=9606 GN=PREB PE=1 SV=2	PREB	4	1	1	1	417	45.4	7.88	2.7	9.53	-0.15	0.955569	1	7.68	21.13	52252.2	44799.8	48579.3	43785.1	36921.1	55927.3
P48147	Prolyl endopeptidase OS=Homo sapiens OX=9606 GN=PREP PE=1 SV=2	PREP	5	3	4	3	710	80.6	5.86	2.52	10.355	-0.51	0.00335371	0.29236	14.86	4.98	219257	225018	284482	157645	170362	155540
Q4J6C6	Prolyl endopeptidase-like OS=Homo sapiens OX=9606 GN=PREPL PE=1 SV=1	PREPL	9	4	6	4	727	83.9	6.38	10.46	20.827	-0.06	0.998628	1	19.24	10.54	228984	293959	338934	322812	282096	263111
P49642	DNA primase small subunit OS=Homo sapiens OX=9606 GN=PRIM1 PE=1 SV=1	PRIM1	7	2	7	2	420	49.9	8.21	0	7.305	0.01	0.992732	1	35	33.96	63131.5	77948.8	122172	70667.1	128499	78316.5
P54646	5'-AMP-activated protein kinase catalytic subunit alpha-2 OS=Homo sapiens OX=9606 GN=PRKAA2 PE=1 SV=2	PRKAA2	6	2	4	2	552	62.3	7.75	9.2	13.7	0.1	0.408587	1	13.2	11.17	199053	246379	257197	301720	263917	242273
Q9Y478	5'-AMP-activated protein kinase subunit beta-1 OS=Homo sapiens OX=9606 GN=PRKAB1 PE=1 SV=4	PRKAB1	6	1	3	1	270	30.4	6.4	2.13	4.862	0.12	0.746664	1	16.09	9.18	125978	155306	174515	168930	148711	178427
P17612	cAMP-dependent protein kinase catalytic subunit alpha OS=Homo sapiens OX=9606 GN=PRKACA PE=1 SV=2	PRKACA	19	4	7	4	351	40.6	8.79	12.83	20.176	-0.05	0.993195	1	15.16	5.11	221272	276864	299634	284604	267129	257393
P13861	cAMP-dependent protein kinase type II-alpha regulatory subunit OS=Homo sapiens OX=9606 GN=PRKAR2A PE=1 SV=2	PRKAR2A	18	5	7	5	404	45.5	5.07	11.7	27.955	0.3	0.33727	1	12.19	2.52	256297	250179	310516	315202	315255	301671
P17252	Protein kinase C alpha type OS=Homo sapiens OX=9606 GN=PRKCA PE=1 SV=4	PRKCA	2	2	2	2	672	76.7	7.05	0	2.474	0.14	0.814546	1	9.32	15.79	29597.2	31351	26046.9	32720.1	31698.4	41856
P41743	Protein kinase C iota type OS=Homo sapiens OX=9606 GN=PRKCI PE=1 SV=2	PRKCI	25	7	10	7	596	68.2	5.85	9.4	33.176	0.07	0.992733	1	4.92	16.85	178606	196844	190751	207192	200243	149829
P14314	Glucosidase 2 subunit beta OS=Homo sapiens OX=9606 GN=PRKCSH PE=1 SV=2	PRKCSH	4	2	3	2	528	59.4	4.41	2.29	8.961	0.22	0.999993	1	13.54	20.84	64530.5	69573.9	83487.6	55464.6	81055.1	82527.8
Q15139	Serine/threonine-protein kinase D1 OS=Homo sapiens OX=9606 GN=PRKD1 PE=1 SV=2	PRKD1	3	2	3	1	912	101.6	6.62	0	6.852	-0.62	0.751141	1	31.62	39.78	11406.2	14332.6	21021.6	9351.21	16299.8	7981.28
Q9BZL6	Serine/threonine-protein kinase D2 OS=Homo sapiens OX=9606 GN=PRKD2 PE=1 SV=3	PRKD2	5	3	4	2	878	96.7	6.84	5.93	11.262	0.33	0.440554	1	14.77	6.91	61828.3	81886.8	67204.5	85989.4	75602.5	84760.3
P78527	DNA-dependent protein kinase catalytic subunit OS=Homo sapiens OX=9606 GN=PRKDC PE=1 SV=3	PRKDC	23	75	134	75	4128	468.8	7.12	180.29	353.898	0.25	0.172258	1	7.45	11.15	6.0297e+06	6.97293e+06	6.73308e+06	8.03119e+06	8.04327e+06	6.5784e+06
Q99873	Protein arginine N-methyltransferase 1 OS=Homo sapiens OX=9606 GN=PRMT1 PE=1 SV=3	PRMT1	55	19	87	19	371	42.4	5.35	148.73	164.955	-0.01	0.988898	1	6.59	8.55	7.28303e+06	8.19429e+06	8.17195e+06	8.13181e+06	8.65188e+06	7.29205e+06
O60678	Protein arginine N-methyltransferase 3 OS=Homo sapiens OX=9606 GN=PRMT3 PE=1 SV=4	PRMT3	25	11	24	11	531	59.9	5.35	48.85	62.942	-0.05	0.657099	1	3.72	7.24	1.39492e+06	1.4985e+06	1.42354e+06	1.3788e+06	1.45569e+06	1.25969e+06
O14744	Protein arginine N-methyltransferase 5 OS=Homo sapiens OX=9606 GN=PRMT5 PE=1 SV=4	PRMT5	19	6	7	6	637	72.6	6.29	13.43	25.752	0.05	0.567754	1	14.69	6.81	321830	394200	432591	401747	407171	453915
Q9UMS4	Pre-mRNA-processing factor 19 OS=Homo sapiens OX=9606 GN=PRPF19 PE=1 SV=1	PRPF19	30	11	21	11	504	55.1	6.61	30.92	45.127	0.13	0.414606	1	12.95	3.39	1.18774e+06	1.42279e+06	1.53957e+06	1.58673e+06	1.56149e+06	1.48607e+06
O43395	U4/U6 small nuclear ribonucleoprotein Prp3 OS=Homo sapiens OX=9606 GN=PRPF3 PE=1 SV=2	PRPF3	21	10	19	10	683	77.5	9.5	30.89	44.766	0.12	0.129543	1	5.59	1.83	976156	1.06661e+06	1.08505e+06	1.17485e+06	1.13323e+06	1.16071e+06
Q8WWY3	U4/U6 small nuclear ribonucleoprotein Prp31 OS=Homo sapiens OX=9606 GN=PRPF31 PE=1 SV=2	PRPF31	4	1	1	1	499	55.4	5.78	0	5.642						0	0	0	0	0	0
Q8NAV1	Pre-mRNA-splicing factor 38A OS=Homo sapiens OX=9606 GN=PRPF38A PE=1 SV=1	PRPF38A	4	1	3	1	312	37.5	9.96	6.84	3.681	0.07	0.81226	1	12.25	3.72	290496	325306	370814	342513	364985	342347
Q5VTL8	Pre-mRNA-splicing factor 38B OS=Homo sapiens OX=9606 GN=PRPF38B PE=1 SV=1	PRPF38B	18	9	24	9	546	64.4	10.54	52.04	51.468	-0.3	0.976533	1	10.45	22.53	1.96312e+06	2.07328e+06	2.39447e+06	1.68018e+06	1.64591e+06	2.40828e+06
O43172	U4/U6 small nuclear ribonucleoprotein Prp4 OS=Homo sapiens OX=9606 GN=PRPF4 PE=1 SV=2	PRPF4	13	5	10	5	522	58.4	7.42	25.69	25.483	0.06	0.759403	1	5.69	4.68	416689	374452	383269	430848	399407	396234
O75400	Pre-mRNA-processing factor 40 homolog A OS=Homo sapiens OX=9606 GN=PRPF40A PE=1 SV=2	PRPF40A	3	2	4	2	957	108.7	7.56	2.73	8.908	0.36	0.89942	1	32.79	8.71	29123.6	36738.2	54805.4	40502.7	47040.6	47531.1
Q13523	Serine/threonine-protein kinase PRP4 homolog OS=Homo sapiens OX=9606 GN=PRPF4B PE=1 SV=3	PRPF4B	1	1	1	1	1007	116.9	10.26	0	1.932	-0.35	0.88469	1	4.23	21.49	78952.9	79511.5	73584.9	59907.7	62014.5	86794.5
O94906	Pre-mRNA-processing factor 6 OS=Homo sapiens OX=9606 GN=PRPF6 PE=1 SV=1	PRPF6	4	3	4	3	941	106.9	8.25	1.9	8.535	-0.25	0.245652	1	9.97	9.2	130254	111573	108853	107795	93572.5	91210.8
P60891	Ribose-phosphate pyrophosphokinase 1 OS=Homo sapiens OX=9606 GN=PRPS1 PE=1 SV=2	PRPS1	31	9	12	2	318	34.8	6.98	20.6	38.303	0.24	0.710179	1	12.5	9.25	474998	527795	608340	622905	621675	527634
P11908	Ribose-phosphate pyrophosphokinase 2 OS=Homo sapiens OX=9606 GN=PRPS2 PE=1 SV=2	PRPS2	29	8	12	1	318	34.7	6.61	23.45	34.078	-0.18	0.996458	1	14.74	21.41	66120.5	78219.1	58457.3	57841	58408.9	82714.2
Q14558	Phosphoribosyl pyrophosphate synthase-associated protein 1 OS=Homo sapiens OX=9606 GN=PRPSAP1 PE=1 SV=2	PRPSAP1	8	2	4	1	356	39.4	7.2	10.54	9.642	0.5	0.069257	1	16.96	9.97	79148.7	70701.4	98067.7	111829	120051	98313.6
O60256	Phosphoribosyl pyrophosphate synthase-associated protein 2 OS=Homo sapiens OX=9606 GN=PRPSAP2 PE=1 SV=1	PRPSAP2	19	4	6	3	369	40.9	7.44	11.54	36.533	0.32	0.0166065	0.5781	10.55	2.42	224735	259477	277398	324678	333836	318166
P48634	Protein PRRC2A OS=Homo sapiens OX=9606 GN=PRRC2A PE=1 SV=3	PRRC2A	2	2	5	2	2157	228.7	9.45	0	7.078	0.04	0.994478	1	65.07	46.35	16587.5	5008.07	25271.1	7666.69	21783.7	17063.6
Q9Y520	Protein PRRC2C OS=Homo sapiens OX=9606 GN=PRRC2C PE=1 SV=4	PRRC2C	0	1	2	1	2896	316.7	9.13	0	2.619	0.34	0.64316	1	10.21	21.98	263847	273432	318411	253375	346220	397482
Q9Y617	Phosphoserine aminotransferase OS=Homo sapiens OX=9606 GN=PSAT1 PE=1 SV=2	PSAT1	9	2	2	2	370	40.4	7.66	2.65	5.606	0.29	0.773041	1	10.8	12.82	27620.1	29200.6	33899.5	35790.5	28493	36039.7
P25786	Proteasome subunit alpha type-1 OS=Homo sapiens OX=9606 GN=PSMA1 PE=1 SV=1	PSMA1	4	1	1	1	263	29.5	6.61	0	2.343	-0.36	0.280617	1	14.44	13.84	38964.6	35352.2	29124.9	27589.4	21763	28289.4
P25787	Proteasome subunit alpha type-2 OS=Homo sapiens OX=9606 GN=PSMA2 PE=1 SV=2	PSMA2	8	1	1	1	234	25.9	7.43	0	2.984	-0.24	0.930026	1	54.27	34.82	9597.16	12372.4	25739	8157.1	13486.1	0
P25789	Proteasome subunit alpha type-4 OS=Homo sapiens OX=9606 GN=PSMA4 PE=1 SV=1	PSMA4	11	2	2	2	261	29.5	7.72	0	6.552	0.31	0.746774	1	55.78	10.96	11246.6	4676.68	16851.7	12935.5	0	15110
P28066	Proteasome subunit alpha type-5 OS=Homo sapiens OX=9606 GN=PSMA5 PE=1 SV=3	PSMA5	9	1	2	1	241	26.4	4.79	0	3.365	-0.61	0.745325	1	44.73	45.44	8095.58	17602.9	9189.74	5351.92	11719.9	6024.71
P60900	Proteasome subunit alpha type-6 OS=Homo sapiens OX=9606 GN=PSMA6 PE=1 SV=1	PSMA6	5	1	1	1	246	27.4	6.76	2.64	3.757	0.05	0.999809	1	15.31	13.95	36129.3	41418.9	30401.7	37375.4	31123.9	41234.3
P28074	Proteasome subunit beta type-5 OS=Homo sapiens OX=9606 GN=PSMB5 PE=1 SV=3	PSMB5	8	2	3	2	263	28.5	6.92	2	7.565	0.31	0.857058	1	31.76	17.03	15001.7	10212.8	8118.44	11101.9	15494.1	12646.3
P62191	26S proteasome regulatory subunit 4 OS=Homo sapiens OX=9606 GN=PSMC1 PE=1 SV=1	PSMC1	36	11	21	11	440	49.2	6.21	40.08	54.152	0.01	0.98528	1	7.33	3.78	935160	990193	1.08068e+06	1.05831e+06	990175	993977
P35998	26S proteasome regulatory subunit 7 OS=Homo sapiens OX=9606 GN=PSMC2 PE=1 SV=3	PSMC2	23	9	14	9	433	48.6	5.95	24.46	38.712	-0.07	0.512599	1	6.99	9.85	752661	806872	865561	806279	769575	664594
P17980	26S proteasome regulatory subunit 6A OS=Homo sapiens OX=9606 GN=PSMC3 PE=1 SV=3	PSMC3	14	4	4	4	439	49.2	5.24	2.23	13.812	-0.01	0.969285	1	7.64	2.44	240911	242253	275006	241270	232304	243242
P43686	26S proteasome regulatory subunit 6B OS=Homo sapiens OX=9606 GN=PSMC4 PE=1 SV=2	PSMC4	32	8	11	8	418	47.3	5.21	16.11	38.09	-0.14	0.161395	1	5.22	11.19	380393	375720	413077	345885	369170	295446
P62195	26S proteasome regulatory subunit 8 OS=Homo sapiens OX=9606 GN=PSMC5 PE=1 SV=1	PSMC5	22	6	10	6	406	45.6	7.55	16.16	30.633	-0.21	0.122633	1	16.23	8.88	280295	219720	209187	198852	190458	167081
P62333	26S proteasome regulatory subunit 10B OS=Homo sapiens OX=9606 GN=PSMC6 PE=1 SV=1	PSMC6	11	3	6	3	389	44.1	7.49	9.75	14.81	-0.23	0.858256	1	15.81	21.92	65638.3	88271	86889.8	87585.5	55900.4	74281.8
Q99460	26S proteasome non-ATPase regulatory subunit 1 OS=Homo sapiens OX=9606 GN=PSMD1 PE=1 SV=2	PSMD1	32	21	43	21	953	105.8	5.39	85.32	126.638	0.05	0.999763	1	5.72	9.23	2.96859e+06	3.19443e+06	3.32638e+06	3.33923e+06	3.30355e+06	2.81812e+06
O00232	26S proteasome non-ATPase regulatory subunit 12 OS=Homo sapiens OX=9606 GN=PSMD12 PE=1 SV=3	PSMD12	5	1	2	1	456	52.9	7.65	0	4.487	1.34			37.99		4408.98	0	7647.33	0	14706.7	0
Q13200	26S proteasome non-ATPase regulatory subunit 2 OS=Homo sapiens OX=9606 GN=PSMD2 PE=1 SV=3	PSMD2	19	13	24	13	908	100.1	5.2	41.45	55.507	0.13	0.960513	1	9.63	6.72	964349	1.01234e+06	1.15761e+06	1.11886e+06	1.10972e+06	989597
O43242	26S proteasome non-ATPase regulatory subunit 3 OS=Homo sapiens OX=9606 GN=PSMD3 PE=1 SV=2	PSMD3	36	17	40	17	534	60.9	8.44	75.78	92.558	-0.06	0.310123	1	3.76	7.15	2.32262e+06	2.5017e+06	2.44039e+06	2.3725e+06	2.34441e+06	2.07909e+06
Q15008	26S proteasome non-ATPase regulatory subunit 6 OS=Homo sapiens OX=9606 GN=PSMD6 PE=1 SV=1	PSMD6	3	1	1	1	389	45.5	5.62	0	2.402	0.47	0.436192	1	34.14	11.77	15917.1	30540.8	19931.4	32072.2	25505.7	27674.4
Q92530	Proteasome inhibitor PI31 subunit OS=Homo sapiens OX=9606 GN=PSMF1 PE=1 SV=2	PSMF1	19	4	5	4	271	29.8	5.74	10.82	19.456	0	0.999707	1	10.48	4.95	320611	358063	395653	376947	358239	341435
O95456	Proteasome assembly chaperone 1 OS=Homo sapiens OX=9606 GN=PSMG1 PE=1 SV=1	PSMG1	27	6	10	6	288	32.8	7.17	7.37	15.974	0.26	0.235054	1	10.88	7.25	419401	464677	521100	556506	563000	492555
Q9BT73	Proteasome assembly chaperone 3 OS=Homo sapiens OX=9606 GN=PSMG3 PE=1 SV=1	PSMG3	20	2	5	2	122	13.1	7.88	6.2	9.109	0.01	0.979577	1	4.44	10.52	122583	126684	133790	127419	135791	110125
P26599	Polypyrimidine tract-binding protein 1 OS=Homo sapiens OX=9606 GN=PTBP1 PE=1 SV=2	PTBP1	45	13	23	12	557	59.6	9.16	53.9	91.622	0.1	0.205381	1	5.93	4.14	1.45259e+06	1.60082e+06	1.62223e+06	1.71456e+06	1.79036e+06	1.64829e+06
Q9UKA9	Polypyrimidine tract-binding protein 2 OS=Homo sapiens OX=9606 GN=PTBP2 PE=1 SV=1	PTBP2	3	2	3	1	531	57.5	8.66	1.76	3.945	-0.15	0.80416	1	54.78	37.05	4858.51	18111.4	15831.6	14279.1	22506.4	11048.9
Q96EY7	Small ribosomal subunit protein mS39 OS=Homo sapiens OX=9606 GN=PTCD3 PE=1 SV=3	PTCD3	6	3	4	3	689	78.5	6.42	7.69	14.836	0.04	0.999931	1	14.96	14.45	59968.1	81019.1	74071.6	76122.6	78128.5	59389.5
P48651	Phosphatidylserine synthase 1 OS=Homo sapiens OX=9606 GN=PTDSS1 PE=1 SV=1	PTDSS1	9	3	5	3	473	55.5	8.43	6.91	14.081	0.09	0.986418	1	18.44	22.1	209475	284129	209164	223045	168043	264253
Q9BVG9	Phosphatidylserine synthase 2 OS=Homo sapiens OX=9606 GN=PTDSS2 PE=1 SV=1	PTDSS2	4	2	3	2	487	56.2	6.25	0	4.912	0.17	0.918935	1	52.48	17.69	14293.7	30988.3	46335	37760.4	34789.3	26489.7
Q15185	Prostaglandin E synthase 3 OS=Homo sapiens OX=9606 GN=PTGES3 PE=1 SV=1	PTGES3	51	7	16	7	160	18.7	4.54	31.04	31.446	0.37	0.323883	1	22.3	6.94	1.08314e+06	1.3013e+06	1.68034e+06	1.89644e+06	1.68445e+06	1.68627e+06
Q13308	Inactive tyrosine-protein kinase 7 OS=Homo sapiens OX=9606 GN=PTK7 PE=1 SV=2	PTK7	5	3	3	3	1070	118.3	7.09	2.47	11.661	0.21	0.452868	1	5.2	9.31	27126.1	24557.3	26602.7	30871.9	30184.7	35693
Q06124	Tyrosine-protein phosphatase non-receptor type 11 OS=Homo sapiens OX=9606 GN=PTPN11 PE=1 SV=3	PTPN11	19	7	9	7	593	68	7.3	17.58	35.134	-0.02	0.997739	1	8	6.01	240227	281458	268485	265181	271948	242187
P17706	Tyrosine-protein phosphatase non-receptor type 2 OS=Homo sapiens OX=9606 GN=PTPN2 PE=1 SV=2	PTPN2	10	3	3	3	415	48.4	8.29	2.97	12.872	-0.01	0.987339	1	10.53	19.83	49597.2	41964.9	51430.3	49290	36224.1	54042.4
Q9UHX1	Poly(U)-binding-splicing factor PUF60 OS=Homo sapiens OX=9606 GN=PUF60 PE=1 SV=1	PUF60	14	5	11	5	559	59.8	5.29	12.35	19.097	-0.16	0.326995	1	6.03	3.34	518404	568955	581875	509840	486718	519528
Q14671	Pumilio homolog 1 OS=Homo sapiens OX=9606 GN=PUM1 PE=1 SV=3	PUM1	2	2	2	2	1186	126.4	6.84	2.53	8.355	0.47	0.416918	1	20.28	17.98	21697.4	22355.4	30770.5	34681.7	24091.1	31056.1
Q9Y606	Pseudouridylate synthase 1 homolog OS=Homo sapiens OX=9606 GN=PUS1 PE=1 SV=3	PUS1	7	2	3	2	427	47.4	8.41	0	5.012	0.01	0.872897	1	61.91	10.64	6960.43	24219.2	32987.2	25346.4	24440.9	20637.3
Q96PZ0	Pseudouridylate synthase 7 homolog OS=Homo sapiens OX=9606 GN=PUS7 PE=1 SV=2	PUS7	2	1	1	1	661	75	6.37	0	1.995	-0.38	0.984388	1	20.39	23.91	35438.6	51239.8	52309.2	55006	39379.3	35439.3
Q15269	Periodic tryptophan protein 2 homolog OS=Homo sapiens OX=9606 GN=PWP2 PE=1 SV=2	PWP2	4	2	4	2	919	102.4	6.15	11.77	18.34	-0.03	0.909238	1	5.11	12.21	147006	162316	158442	155391	156907	125333
P32322	Pyrroline-5-carboxylate reductase 1, mitochondrial OS=Homo sapiens OX=9606 GN=PYCR1 PE=1 SV=2	PYCR1	13	3	6	3	319	33.3	7.61	22.01	31.221	0.15	0.891754	1	5.17	6.35	333372	334542	364759	375888	372197	334511
Q96C36	Pyrroline-5-carboxylate reductase 2 OS=Homo sapiens OX=9606 GN=PYCR2 PE=1 SV=1	PYCR2	27	6	12	6	320	33.6	7.77	23.84	29.035	0.12	0.308946	1	3.84	3.48	684597	679906	728513	745951	774163	722211
Q53H96	Pyrroline-5-carboxylate reductase 3 OS=Homo sapiens OX=9606 GN=PYCR3 PE=1 SV=3	PYCR3	30	6	13	6	274	28.6	7.72	30.49	43.62	-0.15	0.533264	1	9.04	14.1	1.06172e+06	974319	885581	994065	876049	747950
P11216	Glycogen phosphorylase, brain form OS=Homo sapiens OX=9606 GN=PYGB PE=1 SV=5	PYGB	8	5	8	3	843	96.6	6.86	9.3	13.808	-0.04	0.99658	1	10.45	17.95	60721.1	74914.4	68650.4	55093.5	79129.6	66714.2
P06737	Glycogen phosphorylase, liver form OS=Homo sapiens OX=9606 GN=PYGL PE=1 SV=4	PYGL	31	20	31	18	847	97.1	7.17	58.79	102.064	-0.15	0.0692289	1	5.35	7.26	1.20106e+06	1.29154e+06	1.33485e+06	1.1636e+06	1.19723e+06	1.04081e+06
P47897	Glutamine--tRNA ligase OS=Homo sapiens OX=9606 GN=QARS1 PE=1 SV=1	QARS1	22	13	28	13	775	87.7	7.15	73.45	86.48	-0.01	0.999989	1	10.83	7.15	1.17196e+06	1.36747e+06	1.45326e+06	1.3553e+06	1.40174e+06	1.21943e+06
Q5T6V5	Queuosine 5'-phosphate N-glycosylase/hydrolase OS=Homo sapiens OX=9606 GN=QNG1 PE=1 SV=1	QNG1	4	1	2	1	341	39	5.88	2.01	6.469	0.03				33.34	0	6693.57	0	10278.2	6839	5407.24
Q9H974	Queuine tRNA-ribosyltransferase accessory subunit 2 OS=Homo sapiens OX=9606 GN=QTRT2 PE=1 SV=1	QTRT2	15	4	5	4	415	46.7	6.81	7.46	17.719	0.21	0.558719	1	12.22	9.84	175995	191243	223103	242071	220654	198692
P61026	Ras-related protein Rab-10 OS=Homo sapiens OX=9606 GN=RAB10 PE=1 SV=1	RAB10	59	12	36	9	200	22.5	8.38	73.57	67.375	0.03	0.954167	1	7.25	5.7	4.50765e+06	5.01792e+06	5.19247e+06	5.11256e+06	5.24699e+06	4.69819e+06
P62491	Ras-related protein Rab-11A OS=Homo sapiens OX=9606 GN=RAB11A PE=1 SV=3	RAB11A	5	1	1	1	216	24.4	6.57	2.06	4.118	-0.49	0.980688	1	12.74	39.55	41536.1	40171.9	32537	28032.2	28573.9	53423.5
Q6WKZ4	Rab11 family-interacting protein 1 OS=Homo sapiens OX=9606 GN=RAB11FIP1 PE=1 SV=3	RAB11FIP1	2	2	3	2	1283	137.1	5.43	0	5.236						0	0	0	0	0	0
Q6IQ22	Ras-related protein Rab-12 OS=Homo sapiens OX=9606 GN=RAB12 PE=1 SV=3	RAB12	9	2	4	1	244	27.2	8.41	7.22	7.14	0.44				24.58	0	4964.36	0	4351.32	7079.38	6751.55
P51153	Ras-related protein Rab-13 OS=Homo sapiens OX=9606 GN=RAB13 PE=1 SV=1	RAB13	26	6	16	4	203	22.8	9.19	26.83	17.568	0.06	1	1	3.95	6.96	737836	798387	766621	800559	798596	706943
P61106	Ras-related protein Rab-14 OS=Homo sapiens OX=9606 GN=RAB14 PE=1 SV=4	RAB14	55	9	24	8	215	23.9	6.21	49.04	57.622	0.09	0.678841	1	0.73	7.65	1.33494e+06	1.32537e+06	1.34488e+06	1.54839e+06	1.42268e+06	1.32994e+06
Q9NP72	Ras-related protein Rab-18 OS=Homo sapiens OX=9606 GN=RAB18 PE=1 SV=1	RAB18	5	1	2	1	206	23	5.24	4.55	5.072	0.04	0.851578	1	12.84	18.7	172903	150672	133871	154502	159526	111309
P62820	Ras-related protein Rab-1A OS=Homo sapiens OX=9606 GN=RAB1A PE=1 SV=3	RAB1A	57	10	27	3	205	22.7	6.21	53.43	48.005	-0.02	0.97892	1	5.75	5.88	3.47396e+06	3.89005e+06	3.62408e+06	3.81259e+06	3.56453e+06	3.39247e+06
Q9H0U4	Ras-related protein Rab-1B OS=Homo sapiens OX=9606 GN=RAB1B PE=1 SV=1	RAB1B	61	10	26	3	201	22.2	5.73	50.37	41.918	-0.02	0.952606	1	4.52	0.93	358740	369531	391828	369579	363421	363969
Q9UL25	Ras-related protein Rab-21 OS=Homo sapiens OX=9606 GN=RAB21 PE=1 SV=3	RAB21	31	7	16	7	225	24.3	7.94	41.46	43.123	0.05	0.977403	1	4.54	5.98	633339	584948	633702	654497	666910	595356
O14966	Ras-related protein Rab-7L1 OS=Homo sapiens OX=9606 GN=RAB29 PE=1 SV=1	RAB29	11	2	2	2	203	23.1	7.18	4.43	9.173	-0.08	0.971798	1	8.15	15.5	60710.2	52532.1	60725.6	57345.5	63208.5	46243.2
P61019	Ras-related protein Rab-2A OS=Homo sapiens OX=9606 GN=RAB2A PE=1 SV=1	RAB2A	49	11	45	11	212	23.5	6.54	108.41	84.955	0.02	0.726249	1	3.05	5.29	2.32926e+06	2.42397e+06	2.47396e+06	2.65055e+06	2.46281e+06	2.39486e+06
Q9H082	Ras-related protein Rab-33B OS=Homo sapiens OX=9606 GN=RAB33B PE=1 SV=1	RAB33B	13	2	7	1	229	25.7	7.18	12.43	15.065	0.06	0.999798	1	12.89	10.1	97506.6	124555	104532	118077	96403.4	109252
Q15286	Ras-related protein Rab-35 OS=Homo sapiens OX=9606 GN=RAB35 PE=1 SV=1	RAB35	35	6	11	4	201	23	8.29	27.95	45.465	-0.1	0.999934	1	10.39	10.14	779216	929375	946340	986838	865976	810900
Q15042	Rab3 GTPase-activating protein catalytic subunit OS=Homo sapiens OX=9606 GN=RAB3GAP1 PE=1 SV=3	RAB3GAP1	4	3	4	3	981	110.5	5.55	2.56	11.356	-0.15	0.961652	1	25.69	25.7	66212.8	97300.3	112624	87908.8	101760	59812.5
Q9H2M9	Rab3 GTPase-activating protein non-catalytic subunit OS=Homo sapiens OX=9606 GN=RAB3GAP2 PE=1 SV=1	RAB3GAP2	2	3	5	3	1393	155.9	5.62	0	5.857	0.35	0.375861	1	20.22	9.77	71735.7	91933.9	108335	117351	120523	100081
P20338	Ras-related protein Rab-4A OS=Homo sapiens OX=9606 GN=RAB4A PE=1 SV=3	RAB4A	18	3	7	2	218	24.4	6.07	14.79	20.55	0.02	0.711207	1	4.64	4.68	140967	154346	150570	152626	164677	151484
P20339	Ras-related protein Rab-5A OS=Homo sapiens OX=9606 GN=RAB5A PE=1 SV=2	RAB5A	30	4	8	2	215	23.6	8.15	12.01	23.032	-0.42	0.520397	1	4.39	24.63	62251.4	57649.8	62287.7	39558.9	63419.3	46506.5
P61020	Ras-related protein Rab-5B OS=Homo sapiens OX=9606 GN=RAB5B PE=1 SV=1	RAB5B	17	3	6	1	215	23.7	8.13	9.68	19.44	0.48	0.455488	1	4.45	9.93	26514.6	27302.2	28920.8	32087.7	38439.3	38200.7
P51148	Ras-related protein Rab-5C OS=Homo sapiens OX=9606 GN=RAB5C PE=1 SV=2	RAB5C	34	5	10	3	216	23.5	8.41	15.62	30.496	0.33	0.20225	1	7.11	11.1	290391	300383	332296	382743	378799	312075
P20340	Ras-related protein Rab-6A OS=Homo sapiens OX=9606 GN=RAB6A PE=1 SV=3	RAB6A	23	4	11	3	208	23.6	5.54	18.15	19.939	0.12	0.482225	1	3.92	8.63	126637	129627	120008	124368	137482	147881
P51149	Ras-related protein Rab-7a OS=Homo sapiens OX=9606 GN=RAB7A PE=1 SV=1	RAB7A	58	10	21	10	207	23.5	6.7	41.6	53.28	-0.05	0.136952	1	1.61	2.87	1.16841e+06	1.13257e+06	1.15893e+06	1.11574e+06	1.12565e+06	1.06647e+06
P61006	Ras-related protein Rab-8A OS=Homo sapiens OX=9606 GN=RAB8A PE=1 SV=1	RAB8A	45	8	18	5	207	23.7	9.07	33.07	42.637	0.02	0.995856	1	3.55	11.74	464309	498430	483852	489014	549287	434063
P51151	Ras-related protein Rab-9A OS=Homo sapiens OX=9606 GN=RAB9A PE=1 SV=1	RAB9A	8	1	2	1	201	22.8	5.47	0	5.224	0.5	0.971112	1	38.64	19.92	28206.8	26984.8	51339.4	29601	44356.9	39788.9
Q92696	Geranylgeranyl transferase type-2 subunit alpha OS=Homo sapiens OX=9606 GN=RABGGTA PE=1 SV=2	RABGGTA	14	5	5	5	567	65	5.67	4.59	18.079	0.1	0.90108	1	11.48	7.84	85161.9	107227	95981.9	102866	112258	96065.4
Q3YEC7	Rab-like protein 6 OS=Homo sapiens OX=9606 GN=RABL6 PE=1 SV=2	RABL6	5	3	6	3	729	79.5	5.22	10.64	12.606	0.16	0.988106	1	22.17	2.1	153485	166219	229232	185472	182960	190648
P63000	Ras-related C3 botulinum toxin substrate 1 OS=Homo sapiens OX=9606 GN=RAC1 PE=1 SV=1	RAC1	31	6	12	5	192	21.4	8.5	22.79	33.143	0.14	0.574973	1	5.06	4.16	658295	695218	728428	793229	768642	730194
P63244	Small ribosomal subunit protein RACK1 OS=Homo sapiens OX=9606 GN=RACK1 PE=1 SV=3	RACK1	77	19	83	19	317	35.1	7.69	236.52	222.103	0.06	0.906735	1	8.58	2.03	8.98565e+06	9.90987e+06	1.06745e+07	1.04076e+07	1.00048e+07	1.02973e+07
O60671	Cell cycle checkpoint protein RAD1 OS=Homo sapiens OX=9606 GN=RAD1 PE=1 SV=1	RAD1	6	2	5	2	282	31.8	4.83	3.46	3.32	-0.08	0.858135	1	10.7	4.97	148283	172741	183360	151020	163218	165956
O60216	Double-strand-break repair protein rad21 homolog OS=Homo sapiens OX=9606 GN=RAD21 PE=1 SV=2	RAD21	12	6	9	6	631	71.6	4.65	8.95	24.387	-0.03	0.306025	1	6.87	4.81	226989	222592	252351	225187	222510	205848
P54727	UV excision repair protein RAD23 homolog B OS=Homo sapiens OX=9606 GN=RAD23B PE=1 SV=1	RAD23B	6	3	9	3	409	43.1	4.84	14.57	4.352	0.01	0.731554	1	3.65	9.16	1.30949e+06	1.40854e+06	1.35665e+06	1.36215e+06	1.3719e+06	1.16116e+06
Q92878	DNA repair protein RAD50 OS=Homo sapiens OX=9606 GN=RAD50 PE=1 SV=1	RAD50	4	4	7	4	1312	153.8	6.89	12.83	14.922	0.14	0.323765	1	6.04	4.53	450150	482246	427734	517843	496293	472989
Q6NSI4	RPA-related protein RADX OS=Homo sapiens OX=9606 GN=RADX PE=1 SV=2	RADX	2	1	1	1	855	97.5	8.41	0	3.471	-0.82	0.979239	1	46.98	74.22	6813.86	14185.8	19407.5	22553.5	5976.49	8012.87
P78406	mRNA export factor RAE1 OS=Homo sapiens OX=9606 GN=RAE1 PE=1 SV=1	RAE1	13	3	5	3	368	40.9	7.83	11.38	17.328	-0.04	0.999998	1	12.25	5.55	242287	293722	307685	290948	285958	261904
P04049	RAF proto-oncogene serine/threonine-protein kinase OS=Homo sapiens OX=9606 GN=RAF1 PE=1 SV=1	RAF1	7	2	3	1	648	73	9.2	5.95	10.376	0.25	0.897313	1	43.41	58.06	4084.39	7650.19	10507.9	0	14039.8	5866.84
Q86X10	Ral GTPase-activating protein subunit beta OS=Homo sapiens OX=9606 GN=RALGAPB PE=1 SV=1	RALGAPB	1	1	2	1	1494	166.7	6.79	0	4.489						0	0	0	0	0	0
P62826	GTP-binding nuclear protein Ran OS=Homo sapiens OX=9606 GN=RAN PE=1 SV=3	RAN	45	11	44	11	216	24.4	7.49	125.39	106.47	0.14	0.761216	1	14.78	10.5	4.9659e+06	5.68056e+06	6.66485e+06	6.26398e+06	6.95019e+06	5.63144e+06
P49792	E3 SUMO-protein ligase RanBP2 OS=Homo sapiens OX=9606 GN=RANBP2 PE=1 SV=2	RANBP2	9	18	26	18	3224	358	6.2	31.17	67.76	0.02	0.999975	1	9.61	12.02	1.09368e+06	1.30395e+06	1.29238e+06	1.30923e+06	1.33383e+06	1.06513e+06
Q96S59	Ran-binding protein 9 OS=Homo sapiens OX=9606 GN=RANBP9 PE=1 SV=1	RANBP9	4	2	2	2	729	77.8	6.79	5.6	11.007	0.2	0.46444	1	14.99	2.94	54884.2	71205.5	72882	82262.7	78017.1	81986.1
P46060	Ran GTPase-activating protein 1 OS=Homo sapiens OX=9606 GN=RANGAP1 PE=1 SV=1	RANGAP1	18	7	13	7	587	63.5	4.68	15.54	32.65	-0.39	0.128763	1	8.43	14.36	371222	392529	331860	245052	326872	283422
P61224	Ras-related protein Rap-1b OS=Homo sapiens OX=9606 GN=RAP1B PE=1 SV=1	RAP1B	27	4	6	4	184	20.8	5.78	13.55	20.467	-0.26	0.346933	1	9.23	6.73	542606	628816	647495	584681	518137	525292
Q9Y3L5	Ras-related protein Rap-2c OS=Homo sapiens OX=9606 GN=RAP2C PE=1 SV=1	RAP2C	27	5	9	5	183	20.7	4.94	6.59	15.536	0.1	0.997861	1	13.07	11.39	296139	337260	384757	362060	372951	300069
Q8TEU7	Rap guanine nucleotide exchange factor 6 OS=Homo sapiens OX=9606 GN=RAPGEF6 PE=1 SV=2	RAPGEF6	1	1	2	1	1601	179.3	6.4	2.11	3.85	0.18	0.862628	1	14.13	16.08	34267.5	45449.7	42092.7	47535.8	36063.4	49082.3
Q70E73	Ras-associated and pleckstrin homology domains-containing protein 1 OS=Homo sapiens OX=9606 GN=RAPH1 PE=1 SV=3	RAPH1	1	1	1	1	1250	135.2	8.85	0	2.725	-0.81	0.148322	1	24.95	26.18	0	10454.8	14934.2	8235.11	7125.08	4789.89
P54136	Arginine--tRNA ligase, cytoplasmic OS=Homo sapiens OX=9606 GN=RARS1 PE=1 SV=2	RARS1	12	7	10	7	660	75.3	6.68	11.73	29.783	-0.11	0.097096	1	7.47	3.97	403138	407661	460083	394622	378181	364585
P20936	Ras GTPase-activating protein 1 OS=Homo sapiens OX=9606 GN=RASA1 PE=1 SV=1	RASA1	2	1	1	1	1047	116.3	6.54	0	2.536	-0.14	0.994527	1	7.23	38.79	4780.68	5296.12	0	8203.46	4577.06	4233.05
P06400	Retinoblastoma-associated protein OS=Homo sapiens OX=9606 GN=RB1 PE=1 SV=2	RB1	3	4	5	4	928	106.1	7.94	3.97	9.75	-0.02	0.929258	1	2.89	12.98	291532	283157	300028	287516	312975	241165
Q09028	Histone-binding protein RBBP4 OS=Homo sapiens OX=9606 GN=RBBP4 PE=1 SV=3	RBBP4	21	6	11	3	425	47.6	4.89	18.43	29.813	0.1	0.999968	1	9.48	5.61	260862	262800	307305	258428	281088	288039
Q7Z6E9	E3 ubiquitin-protein ligase RBBP6 OS=Homo sapiens OX=9606 GN=RBBP6 PE=1 SV=1	RBBP6	2	3	5	3	1792	201.4	9.64	0	9.381	0.2	0.674142	1	8.68	1.78	297032	302726	347084	342742	347653	355094
Q16576	Histone-binding protein RBBP7 OS=Homo sapiens OX=9606 GN=RBBP7 PE=1 SV=1	RBBP7	29	9	16	6	425	47.8	5.05	38.65	66.289	0.02	0.891643	1	4.38	3.06	931269	903765	984680	945732	992004	937543
O75884	Serine hydrolase RBBP9 OS=Homo sapiens OX=9606 GN=RBBP9 PE=1 SV=2	RBBP9	11	1	1	1	186	21	6.2	2.79	5.435	-0.46	0.618077	1	20.44	36.7	21520	29645.2	32512	14184.2	30319.5	21524.7
O43251	RNA binding protein fox-1 homolog 2 OS=Homo sapiens OX=9606 GN=RBFOX2 PE=1 SV=3	RBFOX2	4	1	1	1	390	41.3	7.27	2.28	5.284	0.52	0.992288	1	44.29	14.72	7881.56	8125.59	16249.9	11711.3	11646.4	8935.56
Q9NTZ6	RNA-binding protein 12 OS=Homo sapiens OX=9606 GN=RBM12 PE=1 SV=1	RBM12	2	1	1	1	932	97.3	8.63	3.38	6.403	0.27	0.754706	1	11.47	20.76	18923	23474.2	19966.8	20998.8	31265.5	24002.2
Q96PK6	RNA-binding protein 14 OS=Homo sapiens OX=9606 GN=RBM14 PE=1 SV=2	RBM14	10	5	8	5	669	69.4	9.67	13.56	20.585	0.35	0.054028	0.913946	8.93	8.15	428223	476793	512244	644447	606580	547460
Q96T37	RNA-binding protein 15 OS=Homo sapiens OX=9606 GN=RBM15 PE=1 SV=2	RBM15	4	4	4	4	977	107.1	10.08	4.31	9.36	-0.15	0.852225	1	2.33	12.52	146595	148715	142067	158356	131684	125787
Q96I25	Splicing factor 45 OS=Homo sapiens OX=9606 GN=RBM17 PE=1 SV=1	RBM17	4	2	3	2	401	44.9	5.97	0	3.951	-0.15	0.821895	1	21.25	17.82	44694.5	36042.4	29162.3	25966.7	37294.3	32384.8
Q9NW64	Pre-mRNA-splicing factor RBM22 OS=Homo sapiens OX=9606 GN=RBM22 PE=1 SV=1	RBM22	8	3	4	3	420	46.9	8.54	6.61	14.089	0.13	0.679961	1	8.96	9.29	217284	246622	259413	279335	270378	233586
P49756	RNA-binding protein 25 OS=Homo sapiens OX=9606 GN=RBM25 PE=1 SV=3	RBM25	2	1	2	1	843	100.1	6.32	5.17	4.851						0	0	0	0	0	0
Q5T8P6	RNA-binding protein 26 OS=Homo sapiens OX=9606 GN=RBM26 PE=1 SV=3	RBM26	6	6	10	6	1007	113.5	9.16	15.03	24.35	0.1	0.881404	1	5.4	3.04	396227	440264	410629	438624	421977	448222
Q9NW13	RNA-binding protein 28 OS=Homo sapiens OX=9606 GN=RBM28 PE=1 SV=3	RBM28	4	2	2	2	759	85.7	9.22	0	6.972	-0.35	0.976575	1	18.91	34.35	5461.63	7896.85	7555.83	8611.29	5935.07	4333.17
P42696	RNA-binding protein 34 OS=Homo sapiens OX=9606 GN=RBM34 PE=1 SV=2	RBM34	6	2	2	2	430	48.5	10.11	3.11	7.492	0.35	0.444973	1	12.24	3.57	39880.3	42389.6	50242.6	53888.2	55445.3	51633.8
Q14498	RNA-binding protein 39 OS=Homo sapiens OX=9606 GN=RBM39 PE=1 SV=2	RBM39	23	9	19	9	530	59.3	10.1	22.61	41.825	0.15	0.711935	1	3.84	4.66	896897	849147	915190	922443	997489	1.00427e+06
P38159	RNA-binding motif protein, X chromosome OS=Homo sapiens OX=9606 GN=RBMX PE=1 SV=3	RBMX	7	3	8	3	391	42.3	10.05	11.57	17.489	0.02	0.590692	1	5.19	8.77	336630	339738	308788	335346	340953	392018
Q06330	Recombining binding protein suppressor of hairless OS=Homo sapiens OX=9606 GN=RBPJ PE=1 SV=3	RBPJ	12	5	6	5	500	55.6	7.18	4.37	16.283	0.02	0.979144	1	5.54	8.79	218137	217328	239286	233806	221562	196370
P18754	Regulator of chromosome condensation OS=Homo sapiens OX=9606 GN=RCC1 PE=1 SV=1	RCC1	52	15	47	15	421	44.9	7.52	145.36	167.456	0.01	0.894305	1	13.31	4.66	2.04624e+06	2.4173e+06	2.67636e+06	2.62932e+06	2.43396e+06	2.42222e+06
Q96I51	RCC1-like G exchanging factor-like protein OS=Homo sapiens OX=9606 GN=RCC1L PE=1 SV=3	RCC1L	13	3	8	3	464	49.9	8.29	12	20.698	0.03	0.998568	1	4.65	8.32	312962	343031	324296	345529	331009	293392
Q9P258	Protein RCC2 OS=Homo sapiens OX=9606 GN=RCC2 PE=1 SV=2	RCC2	61	25	106	25	522	56	8.78	305.02	194.94	0.12	0.94026	1	6.74	8.34	8.81503e+06	9.19263e+06	1.00448e+07	1.03456e+07	9.97507e+06	8.79523e+06
Q15293	Reticulocalbin-1 OS=Homo sapiens OX=9606 GN=RCN1 PE=1 SV=1	RCN1	21	4	4	4	331	38.9	5	7.26	18.293	-0.11	0.991614	1	17.34	12.57	204513	280645	281987	268939	260737	211516
Q14257	Reticulocalbin-2 OS=Homo sapiens OX=9606 GN=RCN2 PE=1 SV=1	RCN2	39	8	14	8	317	36.9	4.4	22.16	50.097	0.19	0.428601	1	8.44	5.8	851680	832695	970489	940576	1.05137e+06	970696
Q8IZV5	Retinol dehydrogenase 10 OS=Homo sapiens OX=9606 GN=RDH10 PE=1 SV=1	RDH10	7	2	3	2	341	38.1	7.4	0	3.81	0.18	0.947745	1	23.05	20.97	8326.22	10847.3	13319.2	14224.5	0	10550.9
Q9HBH5	Retinol dehydrogenase 14 OS=Homo sapiens OX=9606 GN=RDH14 PE=1 SV=1	RDH14	5	1	1	1	336	36.8	8.79	0	2.62						0	0	0	0	0	0
P35241	Radixin OS=Homo sapiens OX=9606 GN=RDX PE=1 SV=1	RDX	17	15	40	2	583	68.5	6.37	62.15	66.879	0.14	0.380469	1	4.26	6.67	270041	274879	292653	333370	303540	293614
P46063	ATP-dependent DNA helicase Q1 OS=Homo sapiens OX=9606 GN=RECQL PE=1 SV=3	RECQL	45	21	48	21	649	73.4	7.88	96.29	149.216	0.04	0.866578	1	9.55	5.33	2.77796e+06	3.24633e+06	3.33116e+06	3.34371e+06	3.36298e+06	3.05369e+06
Q9H6H4	Receptor expression-enhancing protein 4 OS=Homo sapiens OX=9606 GN=REEP4 PE=1 SV=1	REEP4	9	1	1	1	257	29.4	9.73	3.25	7.11	-0.15	0.975362	1	19.32	31.68	28823.8	42660.1	38214.6	45762.1	34343.9	23821.9
Q04206	Transcription factor p65 OS=Homo sapiens OX=9606 GN=RELA PE=1 SV=2	RELA	14	6	7	6	551	60.2	5.68	14.8	25.937	0.07	0.991523	1	15.55	2.52	236880	285897	211003	256395	243812	249339
O15258	Protein RER1 OS=Homo sapiens OX=9606 GN=RER1 PE=1 SV=1	RER1	4	1	2	1	196	22.9	9.54	2.39	3.508	-0.12	0.999935	1	6.23	11.12	249753	278390	279158	305310	256899	250102
P35249	Replication factor C subunit 4 OS=Homo sapiens OX=9606 GN=RFC4 PE=1 SV=2	RFC4	8	1	1	1	363	39.7	8.02	0	3.339	-0.32				48.07	0	0	10900	6120	12421.9	0
Q96AA3	Protein RFT1 homolog OS=Homo sapiens OX=9606 GN=RFT1 PE=1 SV=1	RFT1	7	4	8	4	541	60.3	8.85	14.08	13.007	0.3	0.995112	1	37.39	2.69	317803	332079	592908	405707	426547	409418
Q15382	GTP-binding protein Rheb OS=Homo sapiens OX=9606 GN=RHEB PE=1 SV=1	RHEB	33	6	12	6	184	20.5	5.92	24.29	30.361	-0.08	0.751064	1	2	7.35	1.32433e+06	1.3725e+06	1.36997e+06	1.40884e+06	1.29235e+06	1.21832e+06
P61586	Transforming protein RhoA OS=Homo sapiens OX=9606 GN=RHOA PE=1 SV=1	RHOA	73	11	21	11	193	21.8	6.1	48.28	67.824	0.07	0.804694	1	11.81	12.6	1.13605e+06	1.30648e+06	1.44123e+06	1.61627e+06	1.3746e+06	1.26705e+06
P84095	Rho-related GTP-binding protein RhoG OS=Homo sapiens OX=9606 GN=RHOG PE=1 SV=1	RHOG	16	2	4	1	191	21.3	8.12	6.72	16.653	0.09	0.80523	1	11.26	11.36	56203.7	54069.7	45200.4	57466.1	51360	64475
Q8IXI1	Mitochondrial Rho GTPase 2 OS=Homo sapiens OX=9606 GN=RHOT2 PE=1 SV=2	RHOT2	11	3	3	3	618	68.1	5.86	0	9.271	0.3	0.759935	1	11.84	14.46	35678.7	30294.3	28520.3	39850	37254.5	29905.4
Q5UIP0	Telomere-associated protein RIF1 OS=Homo sapiens OX=9606 GN=RIF1 PE=1 SV=2	RIF1	2	2	3	2	2472	274.3	5.52	6.84	11.27	-0.23	0.990554	1	46.49	35.59	29913.3	49804.1	78742.7	42457.9	65469.1	32967.5
Q13546	Receptor-interacting serine/threonine-protein kinase 1 OS=Homo sapiens OX=9606 GN=RIPK1 PE=1 SV=3	RIPK1	4	2	3	2	671	75.9	6.33	0	7.195	0.28					0	0	5072.63	0	6147.26	0
Q8N999	RNA ligase 1 OS=Homo sapiens OX=9606 GN=RLIG1 PE=1 SV=2	RLIG1	6	2	2	2	325	37.5	7.06	1.78	5.999	0.24	0.210915	1	10.69	14.61	77379.7	79253.6	93685.3	93816.7	118490	91944.8
Q8TDP1	Ribonuclease H2 subunit C OS=Homo sapiens OX=9606 GN=RNASEH2C PE=1 SV=1	RNASEH2C	15	1	1	1	164	17.8	5.03	4.17	9.335	0.04	0.960617	1	34.91	31.31	11266	7479.53	15429.2	9805.53	11592.5	17571.9
Q9UBS8	E3 ubiquitin-protein ligase RNF14 OS=Homo sapiens OX=9606 GN=RNF14 PE=1 SV=1	RNF14	2	1	1	1	474	53.8	4.75	2.24	3.437	-0.15	0.732958	1	3.89	14.44	63958.4	62114.5	67069.2	63819.8	47689.5	57784.9
Q99496	E3 ubiquitin-protein ligase RING2 OS=Homo sapiens OX=9606 GN=RNF2 PE=1 SV=1	RNF2	14	4	6	4	336	37.6	6.84	11.71	14.981	0.07	0.640583	1	4.04	8.76	358151	380622	386997	444207	399622	373931
P13489	Ribonuclease inhibitor OS=Homo sapiens OX=9606 GN=RNH1 PE=1 SV=2	RNH1	14	5	8	5	461	49.9	4.82	16.16	32.199	0.03	0.931661	1	9.17	9.59	316993	350988	381061	408406	340496	357281
Q9H4A4	Aminopeptidase B OS=Homo sapiens OX=9606 GN=RNPEP PE=1 SV=2	RNPEP	27	12	25	12	650	72.5	5.74	41.16	53.459	0.15	0.613798	1	9.57	3.91	1.28948e+06	1.28261e+06	1.51159e+06	1.4065e+06	1.51508e+06	1.43181e+06
Q15287	RNA-binding protein with serine-rich domain 1 OS=Homo sapiens OX=9606 GN=RNPS1 PE=1 SV=1	RNPS1	9	1	1	1	305	34.2	11.84	0	3.964						0	0	0	0	0	0
P10155	RNA-binding protein RO60 OS=Homo sapiens OX=9606 GN=RO60 PE=1 SV=2	RO60	7	3	4	3	538	60.6	8.03	5.13	13.293	0.07	0.806304	1	1.89	11.11	317414	325574	329399	340913	380356	304422
P60602	Reactive oxygen species modulator 1 OS=Homo sapiens OX=9606 GN=ROMO1 PE=1 SV=1	ROMO1	10	1	3	1	79	8.2	9.33	7.04	2.874	-0.14	0.782383	1	0.62	11.76	227554	226741	229508	236556	187477	206680
P27694	Replication protein A 70 kDa DNA-binding subunit OS=Homo sapiens OX=9606 GN=RPA1 PE=1 SV=2	RPA1	53	29	90	29	616	68.1	7.21	201.5	214.279	-0.02	0.836772	1	9.34	8.23	6.89827e+06	7.67352e+06	8.32157e+06	7.55734e+06	7.57137e+06	6.53482e+06
P15927	Replication protein A 32 kDa subunit OS=Homo sapiens OX=9606 GN=RPA2 PE=1 SV=1	RPA2	27	5	7	5	270	29.2	6.15	8.1	18.935	0.02	0.967564	1	8.51	7	403401	432200	477321	486554	438075	427371
P35244	Replication protein A 14 kDa subunit OS=Homo sapiens OX=9606 GN=RPA3 PE=1 SV=1	RPA3	27	2	4	2	121	13.6	5.08	10.07	12.956	-0.02	0.946968	1	18.53	24.01	60972.8	77350.6	88906.5	66153	104275	76290.5
Q9BWH6	RNA polymerase II-associated protein 1 OS=Homo sapiens OX=9606 GN=RPAP1 PE=1 SV=3	RPAP1	1	1	1	1	1393	152.7	6.38	0	3.885	0.19	0.971234	1	12.33	43	0	7926.39	9440.4	13543.5	7228.29	0
Q9H7B2	Ribosome production factor 2 homolog OS=Homo sapiens OX=9606 GN=RPF2 PE=1 SV=2	RPF2	6	1	1	1	306	35.6	9.99	2.44	4.475	0.27	0.969126	1	21.21	7.12	51055.4	52313.3	73291.8	62911.1	63484.1	55732
P27635	Large ribosomal subunit protein uL16 OS=Homo sapiens OX=9606 GN=RPL10 PE=1 SV=5	RPL10	50	11	34	11	214	24.6	10.08	89.52	95.248	0.3	0.780271	1	20.08	4.37	2.65285e+06	2.80134e+06	3.79134e+06	3.20369e+06	3.46646e+06	3.45151e+06
P62906	Large ribosomal subunit protein uL1 OS=Homo sapiens OX=9606 GN=RPL10A PE=1 SV=2	RPL10A	62	12	49	12	217	24.8	9.94	100.7	100.822	0.07	0.432504	1	9.29	5.53	3.50825e+06	3.97976e+06	4.22082e+06	4.56835e+06	4.17294e+06	4.14306e+06
P62913	Large ribosomal subunit protein uL5 OS=Homo sapiens OX=9606 GN=RPL11 PE=1 SV=2	RPL11	45	7	22	7	178	20.2	9.6	42.33	29.488	0.06	0.306836	1	5.51	0.04	2.1281e+06	2.27693e+06	2.37561e+06	2.37455e+06	2.37409e+06	2.37602e+06
P30050	Large ribosomal subunit protein uL11 OS=Homo sapiens OX=9606 GN=RPL12 PE=1 SV=1	RPL12	39	4	17	4	165	17.8	9.42	41.21	40.338	0.15	0.38073	1	6.27	6.58	436741	489292	486345	572824	537949	502075
P26373	Large ribosomal subunit protein eL13 OS=Homo sapiens OX=9606 GN=RPL13 PE=1 SV=4	RPL13	48	11	42	11	211	24.2	11.65	76.8	51.807	0.3	0.207804	1	10.08	4.22	6.02727e+06	6.07092e+06	7.16983e+06	7.39245e+06	7.48522e+06	7.99024e+06
P40429	Large ribosomal subunit protein uL13 OS=Homo sapiens OX=9606 GN=RPL13A PE=1 SV=2	RPL13A	28	6	37	6	203	23.6	10.93	59.67	40.554	0.11	0.238131	1	3.32	4.28	4.3071e+06	4.46592e+06	4.60312e+06	4.93488e+06	4.54073e+06	4.82795e+06
P50914	Large ribosomal subunit protein eL14 OS=Homo sapiens OX=9606 GN=RPL14 PE=1 SV=4	RPL14	20	4	9	4	215	23.4	10.93	21.84	22.982	0.26	0.0961166	1	8.81	2.33	1.01112e+06	876828	1.03684e+06	1.19708e+06	1.2073e+06	1.2506e+06
P61313	Large ribosomal subunit protein eL15 OS=Homo sapiens OX=9606 GN=RPL15 PE=1 SV=2	RPL15	35	6	19	6	204	24.1	11.62	53.01	34.965	0.17	0.402577	1	11.87	9.85	2.68239e+06	3.07125e+06	3.40659e+06	3.44815e+06	3.76491e+06	3.08895e+06
P18621	Large ribosomal subunit protein uL22 OS=Homo sapiens OX=9606 GN=RPL17 PE=1 SV=3	RPL17	52	10	30	10	184	21.4	10.17	54.84	73.017	0.23	0.49869	1	11.43	10.67	4.64011e+06	5.15296e+06	5.82683e+06	6.02437e+06	5.24705e+06	6.49953e+06
Q07020	Large ribosomal subunit protein eL18 OS=Homo sapiens OX=9606 GN=RPL18 PE=1 SV=2	RPL18	26	4	22	4	188	21.6	11.72	52.23	34.273	0.13	0.705923	1	4.63	1.02	2.75258e+06	2.6236e+06	2.87836e+06	3.03155e+06	3.00419e+06	2.97037e+06
Q02543	Large ribosomal subunit protein eL20 OS=Homo sapiens OX=9606 GN=RPL18A PE=1 SV=2	RPL18A	40	8	30	8	176	20.7	10.71	68.75	65.573	0.17	0.0707812	1	7.83	3.83	5.5088e+06	6.18863e+06	6.41823e+06	7.3939e+06	6.9716e+06	6.88843e+06
P84098	Large ribosomal subunit protein eL19 OS=Homo sapiens OX=9606 GN=RPL19 PE=1 SV=1	RPL19	17	3	10	3	196	23.5	11.47	19.5	13.506	0.12	0.38839	1	7.18	8.13	1.23728e+06	1.07178e+06	1.17125e+06	1.25107e+06	1.27212e+06	1.44705e+06
P46778	Large ribosomal subunit protein eL21 OS=Homo sapiens OX=9606 GN=RPL21 PE=1 SV=2	RPL21	26	5	18	5	160	18.6	10.49	45.27	30.29	0.35	0.0747075	1	9.49	2.4	2.6199e+06	2.73003e+06	3.12981e+06	3.47625e+06	3.33366e+06	3.47563e+06
P35268	Large ribosomal subunit protein eL22 OS=Homo sapiens OX=9606 GN=RPL22 PE=1 SV=2	RPL22	58	6	41	5	128	14.8	9.19	88.24	53.781	0.09	0.741197	1	6.6	14.15	3.1437e+06	3.27478e+06	3.5725e+06	3.49359e+06	4.17636e+06	3.17534e+06
Q6P5R6	Ribosomal protein eL22-like OS=Homo sapiens OX=9606 GN=RPL22L1 PE=1 SV=2	RPL22L1	26	2	5	1	122	14.6	9.38	4.17	7.275	0.67	0.754788	1	45.83	53.85	5572.17	7764.65	13515.9	0	18507.8	8299.61
P62829	Large ribosomal subunit protein uL14 OS=Homo sapiens OX=9606 GN=RPL23 PE=1 SV=1	RPL23	66	7	21	7	140	14.9	10.51	29.33	31.382	0.22	0.195694	1	3.03	3.08	2.51703e+06	2.49718e+06	2.63995e+06	2.93078e+06	2.95186e+06	2.78816e+06
P62750	Large ribosomal subunit protein uL23 OS=Homo sapiens OX=9606 GN=RPL23A PE=1 SV=1	RPL23A	44	8	41	8	156	17.7	10.45	70.91	57.165	0.21	0.184696	1	9.93	5.82	4.32927e+06	4.73681e+06	5.27537e+06	5.34071e+06	5.48804e+06	5.9636e+06
P83731	Large ribosomal subunit protein eL24 OS=Homo sapiens OX=9606 GN=RPL24 PE=1 SV=1	RPL24	41	8	23	8	157	17.8	11.25	46.35	40.366	0.26	0.624607	1	13.44	4.45	2.55652e+06	2.73509e+06	3.29389e+06	3.28487e+06	3.10543e+06	3.39302e+06
Q9UNX3	Ribosomal protein uL24-like OS=Homo sapiens OX=9606 GN=RPL26L1 PE=1 SV=1	RPL26L1	38	6	19	6	145	17.2	10.55	25.27	24.562	0.18	0.037838	0.746071	2.96	0.1	4.53868e+06	4.61821e+06	4.8071e+06	5.22316e+06	5.21282e+06	5.21559e+06
P61353	Large ribosomal subunit protein eL27 OS=Homo sapiens OX=9606 GN=RPL27 PE=1 SV=2	RPL27	51	7	25	7	136	15.8	10.56	67.21	54.493	0.15	0.501307	1	5.19	1.31	3.5759e+06	3.62083e+06	3.92922e+06	4.1013e+06	4.0101e+06	4.00967e+06
P46776	Large ribosomal subunit protein uL15 OS=Homo sapiens OX=9606 GN=RPL27A PE=1 SV=2	RPL27A	28	5	20	5	148	16.6	11	43.4	38.915	0.24	0.124685	1	4.73	3.33	4.07081e+06	3.96748e+06	4.34545e+06	4.7965e+06	4.81531e+06	4.53411e+06
P46779	Large ribosomal subunit protein eL28 OS=Homo sapiens OX=9606 GN=RPL28 PE=1 SV=3	RPL28	38	6	22	6	137	15.7	12.02	46.23	37.753	0.1	0.254179	1	10.38	4.3	4.11772e+06	4.87815e+06	5.0194e+06	5.52612e+06	5.21551e+06	5.08487e+06
P47914	Large ribosomal subunit protein eL29 OS=Homo sapiens OX=9606 GN=RPL29 PE=1 SV=2	RPL29	14	2	8	2	159	17.7	11.66	13.04	13.248	0.15	0.516069	1	4.45	11.06	1.08696e+06	996672	1.06232e+06	1.03744e+06	1.1762e+06	1.29594e+06
P39023	Large ribosomal subunit protein uL3 OS=Homo sapiens OX=9606 GN=RPL3 PE=1 SV=2	RPL3	42	17	94	17	403	46.1	10.18	210.08	198.075	0.13	0.224766	1	7.75	3.14	1.23792e+07	1.35182e+07	1.44617e+07	1.55897e+07	1.47966e+07	1.47462e+07
P62888	Large ribosomal subunit protein eL30 OS=Homo sapiens OX=9606 GN=RPL30 PE=1 SV=2	RPL30	70	9	28	9	115	12.8	9.63	47.12	65.183	0.2	0.0764798	1	6.71	5.71	2.21478e+06	2.37125e+06	2.53314e+06	3.00886e+06	2.72957e+06	2.73009e+06
P62899	Large ribosomal subunit protein eL31 OS=Homo sapiens OX=9606 GN=RPL31 PE=1 SV=1	RPL31	24	4	9	4	125	14.5	10.54	13.65	14.66	0.33	0.144635	1	10.98	3.87	1.53031e+06	1.57896e+06	1.86737e+06	1.88857e+06	1.98465e+06	2.03944e+06
P62910	Large ribosomal subunit protein eL32 OS=Homo sapiens OX=9606 GN=RPL32 PE=1 SV=2	RPL32	35	6	33	6	135	15.9	11.33	52.99	58.898	0.34	0.0638072	1	9.42	3.44	4.09624e+06	4.20969e+06	4.86213e+06	5.34403e+06	5.18694e+06	5.55474e+06
P49207	Large ribosomal subunit protein eL34 OS=Homo sapiens OX=9606 GN=RPL34 PE=1 SV=3	RPL34	22	5	12	5	117	13.3	11.47	24	20.304	0.35	0.050882	0.881851	10.35	4.4	1.94579e+06	2.11668e+06	2.38708e+06	2.71644e+06	2.70028e+06	2.50747e+06
P42766	Large ribosomal subunit protein uL29 OS=Homo sapiens OX=9606 GN=RPL35 PE=1 SV=2	RPL35	22	4	20	4	123	14.5	11.05	27.56	9.589	0.25	0.403754	1	13.45	11.36	3.8314e+06	3.89718e+06	4.83853e+06	4.61136e+06	4.63576e+06	5.59699e+06
P18077	Large ribosomal subunit protein eL33 OS=Homo sapiens OX=9606 GN=RPL35A PE=1 SV=2	RPL35A	40	8	17	8	110	12.5	11.06	28.06	31.589	0.05	0.796596	1	15.79	3.84	2.00392e+06	2.47769e+06	2.7579e+06	2.69564e+06	2.5634e+06	2.50136e+06
Q9Y3U8	Large ribosomal subunit protein eL36 OS=Homo sapiens OX=9606 GN=RPL36 PE=1 SV=3	RPL36	38	7	21	7	105	12.2	11.59	33.23	34.807	0.14	0.204289	1	2.74	3.32	2.47552e+06	2.35983e+06	2.47505e+06	2.71824e+06	2.59157e+06	2.76389e+06
P83881	Large ribosomal subunit protein eL42 OS=Homo sapiens OX=9606 GN=RPL36A PE=1 SV=2	RPL36A	28	5	11	5	106	12.4	10.58	24.64	21.992	-0.06	0.921724	1	13.81	6.75	3.36135e+06	4.20376e+06	4.39724e+06	4.52642e+06	4.04342e+06	4.02813e+06
P61513	Large ribosomal subunit protein eL43 OS=Homo sapiens OX=9606 GN=RPL37A PE=1 SV=2	RPL37A	59	6	16	6	92	10.3	10.43	39.91	35.337	0.12	0.83663	1	10.34	10.51	2.13161e+06	2.43795e+06	2.62243e+06	2.95274e+06	2.64782e+06	2.39324e+06
P63173	Large ribosomal subunit protein eL38 OS=Homo sapiens OX=9606 GN=RPL38 PE=1 SV=2	RPL38	39	3	17	3	70	8.2	10.1	37.02	14.782	0.13	0.0874551	1	8.23	5.08	1.26272e+06	1.41775e+06	1.48575e+06	1.68402e+06	1.55653e+06	1.53413e+06
P62891	Large ribosomal subunit protein eL39 OS=Homo sapiens OX=9606 GN=RPL39 PE=1 SV=2	RPL39	20	1	2	1	51	6.4	12.56	0	2.951	0.06	0.999255	1	23.97	18.24	53701.6	41057	66889.9	44132	55851.9	63957.2
P36578	Large ribosomal subunit protein uL4 OS=Homo sapiens OX=9606 GN=RPL4 PE=1 SV=5	RPL4	40	20	59	20	427	47.7	11.06	130.21	133.324	0.25	0.542169	1	11.48	5.68	5.4716e+06	5.49756e+06	6.65206e+06	6.33234e+06	6.54734e+06	7.06646e+06
P46777	Large ribosomal subunit protein uL18 OS=Homo sapiens OX=9606 GN=RPL5 PE=1 SV=3	RPL5	54	14	65	14	297	34.3	9.72	137.15	133.78	0.11	0.410093	1	7.18	2.06	8.65466e+06	9.34255e+06	9.99463e+06	9.74298e+06	1.01325e+07	1.00516e+07
Q02878	Large ribosomal subunit protein eL6 OS=Homo sapiens OX=9606 GN=RPL6 PE=1 SV=3	RPL6	47	14	55	14	288	32.7	10.58	114.33	93.051	0.13	0.206269	1	6.31	1.86	1.01067e+07	1.08211e+07	1.14679e+07	1.17634e+07	1.2182e+07	1.18443e+07
P18124	Large ribosomal subunit protein uL30 OS=Homo sapiens OX=9606 GN=RPL7 PE=1 SV=1	RPL7	50	16	55	16	248	29.2	10.65	112.86	95.814	0.23	0.0623703	1	5.78	3.06	6.14621e+06	6.3489e+06	6.8698e+06	7.35457e+06	7.46876e+06	7.79882e+06
P62424	Large ribosomal subunit protein eL8 OS=Homo sapiens OX=9606 GN=RPL7A PE=1 SV=2	RPL7A	54	17	52	17	266	30	10.61	112.26	125.985	0.2	0.255247	1	5.56	8.61	5.34009e+06	5.38429e+06	5.89413e+06	6.18841e+06	6.05877e+06	7.07769e+06
Q6DKI1	Ribosomal protein uL30-like OS=Homo sapiens OX=9606 GN=RPL7L1 PE=1 SV=2	RPL7L1	13	2	8	2	255	29.7	10.52	10.79	8.193	-0.38	0.877774	1	41.92	22.66	6570.06	12116.5	16325.2	6571.49	10440.7	9294.11
P62917	Large ribosomal subunit protein uL2 OS=Homo sapiens OX=9606 GN=RPL8 PE=1 SV=2	RPL8	40	8	27	8	257	28	11.03	82.2	69.93	0.31	0.145343	1	9.75	1.95	1.48492e+06	1.52745e+06	1.77293e+06	1.89606e+06	1.88499e+06	1.95432e+06
P32969	Large ribosomal subunit protein uL6 OS=Homo sapiens OX=9606 GN=RPL9P9 PE=1 SV=1	RPL9P9	66	11	41	11	192	21.9	9.95	91.52	106.654	0.17	0.790204	1	13.05	3.81	2.73924e+06	2.94367e+06	3.5112e+06	3.30088e+06	3.33653e+06	3.10648e+06
P05388	Large ribosomal subunit protein uL10 OS=Homo sapiens OX=9606 GN=RPLP0 PE=1 SV=1	RPLP0	3	1	2	1	317	34.3	5.97	0	3.497	-0.13	0.998264	1	9.75	2.97	42541.4	50469.7	50788.5	48224.3	46152.9	45588.3
P05386	Large ribosomal subunit protein P1 OS=Homo sapiens OX=9606 GN=RPLP1 PE=1 SV=1	RPLP1	19	2	3	2	114	11.5	4.32	3.82	3.859	0.15	0.650439	1	11.73	5.91	166435	133215	162041	185201	165037	179773
P04843	Dolichyl-diphosphooligosaccharide--protein glycosyltransferase subunit 1 OS=Homo sapiens OX=9606 GN=RPN1 PE=1 SV=1	RPN1	57	27	114	27	607	68.5	6.38	241.78	250.041	0.07	0.981949	1	7.62	8.44	5.48933e+06	5.91108e+06	6.3927e+06	6.22307e+06	6.46379e+06	5.48332e+06
P04844	Dolichyl-diphosphooligosaccharide--protein glycosyltransferase subunit 2 OS=Homo sapiens OX=9606 GN=RPN2 PE=1 SV=3	RPN2	35	14	42	14	631	69.2	5.69	101.66	105.893	-0.1	0.573343	1	7.3	7.95	2.49641e+06	2.80811e+06	2.86606e+06	2.66171e+06	2.62876e+06	2.29789e+06
P78346	Ribonuclease P protein subunit p30 OS=Homo sapiens OX=9606 GN=RPP30 PE=1 SV=1	RPP30	38	6	9	6	268	29.3	8.91	21.14	35.425	0.19	0.620658	1	15.87	6.69	326569	387796	449771	441952	451291	397452
P46783	Small ribosomal subunit protein eS10 OS=Homo sapiens OX=9606 GN=RPS10 PE=1 SV=1	RPS10	15	2	5	2	165	18.9	10.15	2.67	4.836	0.58	0.0513811	0.885071	10.2	7.48	178367	203275	218831	280529	304022	325914
P62280	Small ribosomal subunit protein uS17 OS=Homo sapiens OX=9606 GN=RPS11 PE=1 SV=3	RPS11	49	11	44	11	158	18.4	10.3	89.32	56.94	0.15	0.230637	1	6.06	3.01	7.09762e+06	7.73481e+06	7.99392e+06	8.5616e+06	8.16196e+06	8.63343e+06
P25398	Small ribosomal subunit protein eS12 OS=Homo sapiens OX=9606 GN=RPS12 PE=1 SV=3	RPS12	46	6	16	6	132	14.5	7.21	25.08	43.94	0.24	0.675214	1	14.33	8.81	866598	935857	1.13682e+06	1.24546e+06	1.10641e+06	1.05151e+06
P62277	Small ribosomal subunit protein uS15 OS=Homo sapiens OX=9606 GN=RPS13 PE=1 SV=2	RPS13	39	6	35	6	151	17.2	10.54	85.76	35.386	0.26	0.244771	1	7.32	6.22	4.47429e+06	4.3129e+06	4.95709e+06	5.37255e+06	4.93633e+06	5.58182e+06
P62263	Small ribosomal subunit protein uS11 OS=Homo sapiens OX=9606 GN=RPS14 PE=1 SV=3	RPS14	67	8	29	8	151	16.3	10.05	69.54	87.287	0.15	0.184213	1	4.51	3.71	1.58132e+06	1.6589e+06	1.7308e+06	1.93653e+06	1.84627e+06	1.80099e+06
P62841	Small ribosomal subunit protein uS19 OS=Homo sapiens OX=9606 GN=RPS15 PE=1 SV=2	RPS15	50	6	21	6	145	17	10.39	28.33	70.81	0.4	0.500628	1	27.49	5.58	982332	1.13196e+06	1.63859e+06	1.37902e+06	1.5392e+06	1.49011e+06
P62244	Small ribosomal subunit protein uS8 OS=Homo sapiens OX=9606 GN=RPS15A PE=1 SV=2	RPS15A	56	7	37	7	130	14.8	10.13	122.5	52.442	0.03	0.88513	1	7.84	2.41	4.13049e+06	4.56718e+06	4.83056e+06	4.70172e+06	4.66944e+06	4.49505e+06
P62249	Small ribosomal subunit protein uS9 OS=Homo sapiens OX=9606 GN=RPS16 PE=1 SV=2	RPS16	53	9	37	9	146	16.4	10.21	60.81	43.359	0.12	0.0376015	0.746071	3.4	4.83	4.10296e+06	4.31362e+06	4.38125e+06	4.60561e+06	4.69066e+06	5.04092e+06
P08708	Small ribosomal subunit protein eS17 OS=Homo sapiens OX=9606 GN=RPS17 PE=1 SV=2	RPS17	58	9	21	9	135	15.5	9.85	45.14	59.307	0.13	0.405029	1	5.83	6.11	1.75004e+06	1.82958e+06	1.96325e+06	2.00591e+06	1.92501e+06	2.16877e+06
P62269	Small ribosomal subunit protein uS13 OS=Homo sapiens OX=9606 GN=RPS18 PE=1 SV=3	RPS18	45	8	32	8	152	17.7	10.99	57.95	39.555	0.13	0.456462	1	9.48	3.12	3.00602e+06	3.3146e+06	2.74242e+06	3.29433e+06	3.16222e+06	3.36352e+06
P39019	Small ribosomal subunit protein eS19 OS=Homo sapiens OX=9606 GN=RPS19 PE=1 SV=2	RPS19	20	3	6	3	145	16.1	10.32	8.33	16.659	0.64	0.00342357	0.29236	9.32	7.93	169396	199737	171995	237376	276591	268450
P15880	Small ribosomal subunit protein uS5 OS=Homo sapiens OX=9606 GN=RPS2 PE=1 SV=2	RPS2	55	16	57	16	293	31.3	10.24	130.19	95.852	0.22	0.0274276	0.666651	4.06	3.83	8.80324e+06	9.25291e+06	9.545e+06	1.07812e+07	1.0151e+07	1.091e+07
P60866	Small ribosomal subunit protein uS10 OS=Homo sapiens OX=9606 GN=RPS20 PE=1 SV=1	RPS20	34	5	11	5	119	13.4	9.94	26.2	28.131	0.07	0.461003	1	6.02	1.28	817155	890560	919311	936051	914457	933931
P62266	Small ribosomal subunit protein uS12 OS=Homo sapiens OX=9606 GN=RPS23 PE=1 SV=3	RPS23	49	8	27	8	143	15.8	10.49	49.77	74.122	0.2	0.150591	1	6.99	0.39	1.42842e+06	1.49141e+06	1.63546e+06	1.70942e+06	1.71668e+06	1.70342e+06
P62847	Small ribosomal subunit protein eS24 OS=Homo sapiens OX=9606 GN=RPS24 PE=1 SV=1	RPS24	17	2	16	2	133	15.4	10.78	40.2	19.42	0.2	0.431666	1	9.17	1.06	841072	891720	1.0046e+06	1.01076e+06	1.02777e+06	1.03098e+06
P62851	Small ribosomal subunit protein eS25 OS=Homo sapiens OX=9606 GN=RPS25 PE=1 SV=1	RPS25	22	3	9	3	125	13.7	10.11	15.44	17.056	0.3	0.0458519	0.828283	8.47	8.21	289471	293545	250889	360081	309943	357098
P62854	Small ribosomal subunit protein eS26 OS=Homo sapiens OX=9606 GN=RPS26 PE=1 SV=3	RPS26	18	2	2	2	115	13	11	2.84	9.088	0.15	0.373458	1	8.47	4.25	148986	127140	146344	154258	162523	167888
P42677	Small ribosomal subunit protein eS27 OS=Homo sapiens OX=9606 GN=RPS27 PE=1 SV=3	RPS27	39	4	12	1	84	9.5	9.45	19.27	17.155	0.05	0.506068	1	6.37	4.04	1.33308e+06	1.49871e+06	1.4836e+06	1.62476e+06	1.5346e+06	1.50397e+06
P62979	Ubiquitin-ribosomal protein eS31 fusion protein OS=Homo sapiens OX=9606 GN=RPS27A PE=1 SV=2	RPS27A	63	14	313	14	156	18	9.64	648.53	136.029	0.06	0.999123	1	17.44	20.88	2.01809e+08	1.70988e+08	1.41978e+08	1.7824e+08	2.00326e+08	1.30927e+08
Q71UM5	Ribosomal protein eS27-like OS=Homo sapiens OX=9606 GN=RPS27L PE=1 SV=3	RPS27L	39	4	11	1	84	9.5	9.45	16.49	15.31	0.19	0.270722	1	6.03	9.4	184541	195646	173376	219073	210400	182404
P62857	Small ribosomal subunit protein eS28 OS=Homo sapiens OX=9606 GN=RPS28 PE=1 SV=1	RPS28	13	1	1	1	69	7.8	10.7	0	2.21	0.2	0.053269	0.906536	12.3	10.49	61144	61108.7	48969.7	70314.9	67262.6	81813.5
P23396	Small ribosomal subunit protein uS3 OS=Homo sapiens OX=9606 GN=RPS3 PE=1 SV=2	RPS3	78	19	76	19	243	26.7	9.66	181.6	146.031	0.1	0.188591	1	1.88	0.72	1.19608e+07	1.20786e+07	1.24014e+07	1.29107e+07	1.29189e+07	1.27547e+07
P61247	Small ribosomal subunit protein eS1 OS=Homo sapiens OX=9606 GN=RPS3A PE=1 SV=2	RPS3A	57	18	63	18	264	29.9	9.73	146.46	105.8	0.23	0.0318687	0.703352	6.04	2.67	7.14766e+06	7.72117e+06	8.06098e+06	9.07456e+06	8.82329e+06	9.3083e+06
P62701	Small ribosomal subunit protein eS4, X isoform OS=Homo sapiens OX=9606 GN=RPS4X PE=1 SV=2	RPS4X	56	17	45	17	263	29.6	10.15	85.22	90.54	0.23	0.0943628	1	9.52	5.54	4.07763e+06	4.45779e+06	4.93062e+06	5.21279e+06	5.01925e+06	5.5941e+06
P46782	Small ribosomal subunit protein uS7 OS=Homo sapiens OX=9606 GN=RPS5 PE=1 SV=4	RPS5	16	2	2	2	204	22.9	9.72	0	9.394	-0.03	0.941871	1	50.86	84.81	3918.13	12809.8	10395.4	0	20310.4	5082.67
P62753	Small ribosomal subunit protein eS6 OS=Homo sapiens OX=9606 GN=RPS6 PE=1 SV=1	RPS6	32	8	27	8	249	28.7	10.84	53.07	51.67	0.22	0.0690913	1	1.85	6.07	2.69737e+06	2.73657e+06	2.79796e+06	2.89725e+06	3.17891e+06	3.25575e+06
P51812	Ribosomal protein S6 kinase alpha-3 OS=Homo sapiens OX=9606 GN=RPS6KA3 PE=1 SV=1	RPS6KA3	3	2	2	1	740	83.7	6.89	2.27	6.903	0.23			37.83		8620.36	7072.71	3804.8	0	8302.3	0
Q9UK32	Ribosomal protein S6 kinase alpha-6 OS=Homo sapiens OX=9606 GN=RPS6KA6 PE=1 SV=1	RPS6KA6	3	2	2	1	745	83.8	6.34	2.27	5.974	0.1			2.86		0	4981.34	5186.64	5445.32	0	0
P62081	Small ribosomal subunit protein eS7 OS=Homo sapiens OX=9606 GN=RPS7 PE=1 SV=1	RPS7	47	8	25	8	194	22.1	10.1	52	70.752	0.19	0.0413437	0.785218	8.7	1.2	3.90358e+06	4.43412e+06	4.63041e+06	5.12718e+06	5.00578e+06	5.06167e+06
P62241	Small ribosomal subunit protein eS8 OS=Homo sapiens OX=9606 GN=RPS8 PE=1 SV=2	RPS8	58	12	40	12	208	24.2	10.32	108.54	73.522	0.19	0.231326	1	8.41	2.67	5.42986e+06	6.19151e+06	6.38379e+06	7.23075e+06	6.8553e+06	7.06321e+06
P46781	Small ribosomal subunit protein uS4 OS=Homo sapiens OX=9606 GN=RPS9 PE=1 SV=3	RPS9	49	15	60	14	194	22.6	10.65	113.61	72.794	0.18	0.0313206	0.699497	5.23	5.21	1.0627e+07	1.11345e+07	1.17931e+07	1.26517e+07	1.26425e+07	1.38244e+07
P08865	Small ribosomal subunit protein uS2 OS=Homo sapiens OX=9606 GN=RPSA PE=1 SV=4	RPSA	44	8	13	8	295	32.8	4.87	16.5	36.984	-0.03	0.934921	1	1.15	4.76	464689	473284	463440	461618	455047	421957
Q8N122	Regulatory-associated protein of mTOR OS=Homo sapiens OX=9606 GN=RPTOR PE=1 SV=1	RPTOR	3	3	5	3	1335	148.9	6.89	4.66	11.355	0.23	0.539149	1	5.13	7.3	136658	145513	131533	159739	162766	141860
Q6P087	Mitochondrial mRNA pseudouridine synthase RPUSD3 OS=Homo sapiens OX=9606 GN=RPUSD3 PE=1 SV=3	RPUSD3	4	1	1	1	351	38.4	10.32	0	3.14	0.05	0.99911	1	36.12	44.8	10120.9	13448.6	20513.2	23526	13899	9788.87
Q96CM3	Pseudouridylate synthase RPUSD4, mitochondrial OS=Homo sapiens OX=9606 GN=RPUSD4 PE=1 SV=1	RPUSD4	3	1	1	1	377	42.2	9.88	2.38	7.102	0.08	0.990613	1	29.44	11.72	20467.5	23680.2	35285	27833.7	24968.5	21991
Q7L523	Ras-related GTP-binding protein A OS=Homo sapiens OX=9606 GN=RRAGA PE=1 SV=1	RRAGA	18	4	6	4	313	36.5	7.72	5.56	15.384	0.29	0.981225	1	30.67	13.05	95000.1	99986.9	160245	122467	107564	139703
Q9HB90	Ras-related GTP-binding protein C OS=Homo sapiens OX=9606 GN=RRAGC PE=1 SV=1	RRAGC	14	4	7	4	399	44.2	5.1	12.21	29.955	0.29	0.909325	1	21.38	11.9	173407	183660	253359	237585	224234	187788
P62070	Ras-related protein R-Ras2 OS=Homo sapiens OX=9606 GN=RRAS2 PE=1 SV=1	RRAS2	12	2	4	2	204	23.4	6.01	2.1	6.328	0.03	0.977713	1	23.01	11.37	57179	76209.9	91630.7	86773.5	77871.2	69063.7
Q9P2E9	Ribosome-binding protein 1 OS=Homo sapiens OX=9606 GN=RRBP1 PE=1 SV=5	RRBP1	15	5	11	5	1410	152.4	8.6	20.57	19.78	0.2	0.347687	1	10.35	3.44	385152	402145	467186	479830	447998	462026
P23921	Ribonucleoside-diphosphate reductase large subunit OS=Homo sapiens OX=9606 GN=RRM1 PE=1 SV=1	RRM1	28	14	24	14	792	90	7.15	34.43	55.258	0.01	0.995839	1	8.48	5.9	1.00641e+06	1.14549e+06	1.18634e+06	1.15647e+06	1.16503e+06	1.04633e+06
P31350	Ribonucleoside-diphosphate reductase subunit M2 OS=Homo sapiens OX=9606 GN=RRM2 PE=1 SV=1	RRM2	7	2	3	2	389	44.8	5.38	1.87	5.797	-0.06	0.99652	1	6.12	14.76	175617	198359	185396	222443	170525	177923
Q5JTH9	RRP12-like protein OS=Homo sapiens OX=9606 GN=RRP12 PE=1 SV=2	RRP12	7	6	11	6	1297	143.6	8.75	21.95	29.495	0.07	0.338366	1	10.44	9.11	360791	441279	426058	447498	508889	428371
Q14684	Ribosomal RNA processing protein 1 homolog B OS=Homo sapiens OX=9606 GN=RRP1B PE=1 SV=3	RRP1B	10	5	6	5	758	84.4	9.76	7.01	21.855	0.23	0.476293	1	10.4	9.6	121176	141846	117317	134257	141733	161352
Q9Y3A4	Ribosomal RNA-processing protein 7 homolog A OS=Homo sapiens OX=9606 GN=RRP7A PE=1 SV=2	RRP7A	19	3	4	3	280	32.3	9.58	2.69	12.391	0.29	0.290424	1	9.35	11.31	95790.3	114548	100890	123473	138832	110734
Q15050	Ribosome biogenesis regulatory protein homolog OS=Homo sapiens OX=9606 GN=RRS1 PE=1 SV=2	RRS1	6	1	1	1	365	41.2	10.7	0	3.606	0.2	0.8861	1	34.67	32.64	8537.69	11456.3	16945	13143.1	20315.3	11082.3
O76021	Ribosomal L1 domain-containing protein 1 OS=Homo sapiens OX=9606 GN=RSL1D1 PE=1 SV=3	RSL1D1	22	8	16	8	490	54.9	10.13	34.57	45.211	0.35	0.615121	1	22.96	5.7	680715	720723	1.01981e+06	856961	960201	918848
Q96IZ7	Serine/Arginine-related protein 53 OS=Homo sapiens OX=9606 GN=RSRC1 PE=1 SV=1	RSRC1	8	2	2	2	334	38.7	11.08	0	6.194	0.12	0.998047	1	40.83	26.93	13754.3	11280.7	23837.6	14207.4	22574.5	14914
Q7L4I2	Arginine/serine-rich coiled-coil protein 2 OS=Homo sapiens OX=9606 GN=RSRC2 PE=1 SV=1	RSRC2	7	3	7	3	434	50.5	11.33	11.07	10.954	-0.3	0.990487	1	15.35	34.25	474238	611561	638921	495152	366261	723559
O00442	RNA 3'-terminal phosphate cyclase OS=Homo sapiens OX=9606 GN=RTCA PE=1 SV=1	RTCA	24	5	7	5	366	39.3	7.85	11.66	32.305	0.23	0.781451	1	6.68	17.48	105459	119975	109700	129052	140751	99087.4
Q9Y3I0	RNA-splicing ligase RtcB homolog OS=Homo sapiens OX=9606 GN=RTCB PE=1 SV=1	RTCB	39	14	36	14	505	55.2	7.23	63.49	81.4	0.19	0.275419	1	11.01	2.42	1.17221e+06	1.27998e+06	1.45628e+06	1.49349e+06	1.42301e+06	1.46401e+06
Q96GQ5	RUS family member 1 OS=Homo sapiens OX=9606 GN=RUSF1 PE=1 SV=2	RUSF1	8	2	2	2	468	51	6.93	0	7.642	-0.35	0.880751	1	12.42	40.45	11422	0	13621.3	6791.8	9793.56	15261.8
Q9Y265	RuvB-like 1 OS=Homo sapiens OX=9606 GN=RUVBL1 PE=1 SV=1	RUVBL1	16	5	8	5	456	50.2	6.42	16.07	23.468	-0.06	0.805463	1	0.75	1.45	201434	198433	200124	191846	188081	193498
Q9Y230	RuvB-like 2 OS=Homo sapiens OX=9606 GN=RUVBL2 PE=1 SV=3	RUVBL2	10	5	9	5	463	51.1	5.64	10.16	12.47	-0.16	0.617241	1	10	13.12	146761	170296	141638	127934	161451	131512
Q96FQ6	Protein S100-A16 OS=Homo sapiens OX=9606 GN=S100A16 PE=1 SV=1	S100A16	11	1	1	1	103	11.8	6.79	0	3.838	-6.64			90.55		21533.7	5238.31	4813.35	0	0	0
P31151	Protein S100-A7 OS=Homo sapiens OX=9606 GN=S100A7 PE=1 SV=4	S100A7	43	3	5	3	101	11.5	6.77	0	10.522	-0.39	0.882804	1	21.9	11.86	89286.8	132037	95390.3	72750.7	69596.2	86604.2
P05109	Protein S100-A8 OS=Homo sapiens OX=9606 GN=S100A8 PE=1 SV=1	S100A8	12	1	3	1	93	10.8	7.03	2.23	3.296	-0.44	0.999668	1	38.93	6.59	63211.3	69202.6	30056.2	51399.7	46603.5	45462.6
P06702	Protein S100-A9 OS=Homo sapiens OX=9606 GN=S100A9 PE=1 SV=1	S100A9	25	2	3	2	114	13.2	6.13	2.22	15.57	-0.42	0.938843	1	21.86	20.93	120453	129581	83644.6	94302.3	62553.4	90011.5
Q9NTJ5	Phosphatidylinositol-3-phosphatase SAC1 OS=Homo sapiens OX=9606 GN=SACM1L PE=1 SV=2	SACM1L	29	16	33	16	587	66.9	7.12	45.04	66.497	0.24	0.422271	1	12.78	6.84	2.02423e+06	2.28991e+06	2.61356e+06	2.70198e+06	2.72602e+06	2.40556e+06
Q9UBE0	SUMO-activating enzyme subunit 1 OS=Homo sapiens OX=9606 GN=SAE1 PE=1 SV=1	SAE1	16	3	6	3	346	38.4	5.3	4.33	18.233	0.19	0.969846	1	7.94	20.74	117240	125605	137276	143633	158910	104370
Q9Y3Z3	Deoxynucleoside triphosphate triphosphohydrolase SAMHD1 OS=Homo sapiens OX=9606 GN=SAMHD1 PE=1 SV=2	SAMHD1	14	8	10	8	626	72.2	7.14	11.32	25.213	0.1	0.345895	1	6.29	6.98	337352	325716	367566	360847	402542	354700
Q9Y512	Sorting and assembly machinery component 50 homolog OS=Homo sapiens OX=9606 GN=SAMM50 PE=1 SV=3	SAMM50	16	7	11	7	469	51.9	6.9	14.31	21.434	-0.03	0.926042	1	2.02	7.38	560064	579762	559785	596277	549506	514904
O75446	Histone deacetylase complex subunit SAP30 OS=Homo sapiens OX=9606 GN=SAP30 PE=1 SV=1	SAP30	5	1	1	1	220	23.3	9.17	2.52	3.858	0.04	0.843058	1	21.12	23.76	16624.5	12295.6	18930.6	17149.8	24294.2	15868.7
Q9NR31	GTP-binding protein SAR1a OS=Homo sapiens OX=9606 GN=SAR1A PE=1 SV=1	SAR1A	11	2	3	1	198	22.4	6.68	6.88	8.346	0.47	0.800703	1	36.52	8.37	80857.2	81571.1	146309	106278	112991	125227
Q9Y6B6	GTP-binding protein SAR1b OS=Homo sapiens OX=9606 GN=SAR1B PE=1 SV=1	SAR1B	10	2	2	1	198	22.4	6.11	2.18	4.914	0.06	0.974166	1	13.54	10.58	170105	170824	213817	177767	158494	196046
P49591	Serine--tRNA ligase, cytoplasmic OS=Homo sapiens OX=9606 GN=SARS1 PE=1 SV=3	SARS1	25	10	15	10	514	58.7	6.43	21.47	40.246	-0.29	0.218189	1	3.07	3.4	1.19886e+06	1.13107e+06	1.14605e+06	993606	936976	937738
Q15020	Squamous cell carcinoma antigen recognized by T-cells 3 OS=Homo sapiens OX=9606 GN=SART3 PE=1 SV=1	SART3	12	9	19	9	963	109.9	5.57	27.66	42.301	-0.04	0.384695	1	5.43	3.45	1.3438e+06	1.47805e+06	1.35104e+06	1.33864e+06	1.25068e+06	1.31008e+06
Q9Y3A5	Ribosome maturation protein SBDS OS=Homo sapiens OX=9606 GN=SBDS PE=1 SV=4	SBDS	47	10	16	10	250	28.7	8.75	31.04	51.353	0.27	0.0972973	1	12.92	7.15	886329	1.03566e+06	1.15029e+06	1.40434e+06	1.24573e+06	1.24167e+06
O95248	Myotubularin-related protein 5 OS=Homo sapiens OX=9606 GN=SBF1 PE=1 SV=4	SBF1	1	1	1	1	1868	208.3	6.9	0	6.007	-0.14	0.833054	1	19.26	1.89	12997.2	17276.7	12206.5	11819.8	11572.9	12017.6
Q99590	Protein SCAF11 OS=Homo sapiens OX=9606 GN=SCAF11 PE=1 SV=2	SCAF11	1	1	1	1	1463	164.6	8.41	2.3	3.684	0.07	0.999985	1	17.13	16.79	57325.7	76685.8	58069.7	55524.6	60958.8	76335.3
O95104	SR-related and CTD-associated factor 4 OS=Homo sapiens OX=9606 GN=SCAF4 PE=1 SV=3	SCAF4	3	3	10	3	1147	125.8	9.55	6.64	13.366	0.14	0.336575	1	8.84	0.83	391718	415566	465247	454580	462104	457228
O15126	Secretory carrier-associated membrane protein 1 OS=Homo sapiens OX=9606 GN=SCAMP1 PE=1 SV=2	SCAMP1	7	2	3	2	338	37.9	7.42	5.25	10.912	0.3	0.87605	1	25.7	20.21	23377.9	20472.1	33056.1	34889.8	28793.9	23187.7
O15127	Secretory carrier-associated membrane protein 2 OS=Homo sapiens OX=9606 GN=SCAMP2 PE=1 SV=2	SCAMP2	10	2	2	2	329	36.6	6.1	6.6	17.128	0.38	0.997802	1	63.66	19.03	15193.5	16308.6	43184.5	28516.9	21232.4	20437.3
O14828	Secretory carrier-associated membrane protein 3 OS=Homo sapiens OX=9606 GN=SCAMP3 PE=1 SV=3	SCAMP3	27	5	8	5	347	38.3	7.64	26.82	39.033	0.22	0.673531	1	22.74	8.67	150798	196820	239843	229545	229083	196527
Q969E2	Secretory carrier-associated membrane protein 4 OS=Homo sapiens OX=9606 GN=SCAMP4 PE=1 SV=1	SCAMP4	5	1	3	1	229	25.7	8.82	1.98	5.159	-0.12	0.387021	1	1.15	5.98	108735	106288	107170	98727.8	102211	90864.7
Q12770	Sterol regulatory element-binding protein cleavage-activating protein OS=Homo sapiens OX=9606 GN=SCAP PE=1 SV=4	SCAP	1	1	1	1	1279	139.6	6.86	1.85	2.867	-0.45	0.760048	1	25.85	29.88	63464.2	44653.2	39276.5	51876.8	31231.6	32653.6
Q8NBX0	Saccharopine dehydrogenase-like oxidoreductase OS=Homo sapiens OX=9606 GN=SCCPDH PE=1 SV=1	SCCPDH	12	2	2	2	429	47.1	9.14	0	9.657	-0.08	0.999645	1	41.47	52.65	11939.6	25736.4	29659.3	11293.7	36706	24408.7
O00767	Stearoyl-CoA desaturase OS=Homo sapiens OX=9606 GN=SCD PE=1 SV=2	SCD	11	3	5	3	359	41.5	9	8.41	15.732	0.12	0.894358	1	21.38	11.75	250972	334211	388844	362364	377519	300610
Q8WVM8	Sec1 family domain-containing protein 1 OS=Homo sapiens OX=9606 GN=SCFD1 PE=1 SV=4	SCFD1	6	2	4	2	642	72.3	6.27	5.72	11.53	-0.17	0.941536	1	10.66	2.55	42168.9	47728.5	52254.6	42380.9	41570.4	43718.5
O75880	Protein SCO1 homolog, mitochondrial OS=Homo sapiens OX=9606 GN=SCO1 PE=1 SV=1	SCO1	6	1	1	1	301	33.8	8.88	0	2.9	0.55	0.478375	1	32.46	12.29	201825	205649	344635	362030	301078	289390
Q9NVU7	Protein SDA1 homolog OS=Homo sapiens OX=9606 GN=SDAD1 PE=1 SV=3	SDAD1	4	2	3	2	687	79.8	9.25	2.27	6.102	0.24	0.381237	1	13.08	6.42	101057	108883	129711	128589	138675	122153
Q9HCN8	Stromal cell-derived factor 2-like protein 1 OS=Homo sapiens OX=9606 GN=SDF2L1 PE=1 SV=2	SDF2L1	11	1	1	1	221	23.6	7.03	3.66	8.488	0.19	0.795388	1	37.21	27.21	8342.64	18606.9	15645.1	17858.8	13564.8	23495.6
Q9BRK5	45 kDa calcium-binding protein OS=Homo sapiens OX=9606 GN=SDF4 PE=1 SV=1	SDF4	9	2	2	2	362	41.8	4.86	5.12	10.644	-0.22	0.43487	1	6.58	7.78	81870.1	82753.9	92025.1	71139.6	79771.6	69006.1
P31040	Succinate dehydrogenase [ubiquinone] flavoprotein subunit, mitochondrial OS=Homo sapiens OX=9606 GN=SDHA PE=1 SV=2	SDHA	20	9	14	9	664	72.6	7.39	30.37	43.096	0.1	0.617581	1	4.66	2.28	814574	832531	889975	906844	889980	866525
Q99643	Succinate dehydrogenase cytochrome b560 subunit, mitochondrial OS=Homo sapiens OX=9606 GN=SDHC PE=1 SV=1	SDHC	22	3	11	3	169	18.6	9.69	27.35	19.074	0.03	0.999982	1	16.05	4.15	739256	869613	1.02038e+06	899282	885792	830888
O14521	Succinate dehydrogenase [ubiquinone] cytochrome b small subunit, mitochondrial OS=Homo sapiens OX=9606 GN=SDHD PE=1 SV=1	SDHD	4	1	4	1	159	17	8.63	7.48	3.307	0.11	0.948334	1	9.9	12.82	353021	405950	429631	438781	454536	355242
P67812	Signal peptidase complex catalytic subunit SEC11A OS=Homo sapiens OX=9606 GN=SEC11A PE=1 SV=1	SEC11A	21	4	12	4	179	20.6	9.48	12.24	14.587	-0.06	0.477822	1	1.53	7.82	672538	691975	688867	680905	662477	586102
P55735	Protein SEC13 homolog OS=Homo sapiens OX=9606 GN=SEC13 PE=1 SV=3	SEC13	14	5	7	5	322	35.5	5.48	1.6	16.793	-0.01	0.998166	1	15.86	5.54	540974	644132	745074	638961	660848	592449
Q92503	SEC14-like protein 1 OS=Homo sapiens OX=9606 GN=SEC14L1 PE=1 SV=2	SEC14L1	2	1	1	1	715	81.2	6.43	0	2.932	-0.06					4474.04	0	0	0	4296.83	0
O15027	Protein transport protein Sec16A OS=Homo sapiens OX=9606 GN=SEC16A PE=1 SV=4	SEC16A	1	1	1	1	2357	251.7	5.8	0	3.49	-0.49	0.596492	1	36.72	24.91	45949.2	31026.2	21965.6	27503.6	16525.4	22084
Q15436	Protein transport protein Sec23A OS=Homo sapiens OX=9606 GN=SEC23A PE=1 SV=2	SEC23A	30	14	31	13	765	86.1	7.08	82.44	96.303	-0.02	0.999512	1	8.14	5.05	1.33773e+06	1.4916e+06	1.57304e+06	1.52523e+06	1.46934e+06	1.37943e+06
Q15437	Protein transport protein Sec23B OS=Homo sapiens OX=9606 GN=SEC23B PE=1 SV=2	SEC23B	10	5	7	4	767	86.4	6.89	19.39	25.463	-0.08	0.998895	1	11.98	1.58	115525	144861	141472	134138	137516	133549
Q9Y6Y8	SEC23-interacting protein OS=Homo sapiens OX=9606 GN=SEC23IP PE=1 SV=1	SEC23IP	4	3	4	3	1000	111	5.54	7.76	11.459	-0.1	0.737975	1	6.91	3.61	151617	167466	173627	148308	156430	159005
O95486	Protein transport protein Sec24A OS=Homo sapiens OX=9606 GN=SEC24A PE=1 SV=2	SEC24A	1	2	2	1	1093	119.7	7.66	3.29	3.437						0	0	0	0	0	0
O95487	Protein transport protein Sec24B OS=Homo sapiens OX=9606 GN=SEC24B PE=1 SV=2	SEC24B	4	4	6	3	1268	137.3	6.67	15.29	21.305	0.12	0.992563	1	8.16	9.06	309870	317994	359958	358012	346604	300647
P53992	Protein transport protein Sec24C OS=Homo sapiens OX=9606 GN=SEC24C PE=1 SV=3	SEC24C	22	17	32	16	1094	118.2	7.06	62.8	91.566	-0.18	0.0799447	1	2.39	12.99	2.00898e+06	2.10544e+06	2.07561e+06	1.83644e+06	1.89959e+06	1.48051e+06
O94855	Protein transport protein Sec24D OS=Homo sapiens OX=9606 GN=SEC24D PE=1 SV=2	SEC24D	3	2	3	1	1032	112.9	7.25	0	6.704	-0.04	0.852209	1	21.44	17.31	20308.2	21260	13959.2	26088.3	19782.7	19373.5
O94979	Protein transport protein Sec31A OS=Homo sapiens OX=9606 GN=SEC31A PE=1 SV=3	SEC31A	2	2	2	2	1220	132.9	6.89	0	5.167	0.01	0.996884	1	3.58	4.16	91142.9	94366	97909.5	95120.8	92123.5	100010
P61619	Protein transport protein Sec61 subunit alpha isoform 1 OS=Homo sapiens OX=9606 GN=SEC61A1 PE=1 SV=2	SEC61A1	31	11	33	8	476	52.2	8.06	53.38	93.17	-0.01	0.999655	1	19.07	11.03	1.18998e+06	1.53047e+06	1.75501e+06	1.52463e+06	1.58664e+06	1.28103e+06
Q9H9S3	Protein transport protein Sec61 subunit alpha isoform 2 OS=Homo sapiens OX=9606 GN=SEC61A2 PE=2 SV=3	SEC61A2	20	5	10	2	476	52.2	8.06	19.82	29.448	-6.64					0	0	4107.15	0	0	0
Q9UGP8	Translocation protein SEC63 homolog OS=Homo sapiens OX=9606 GN=SEC63 PE=1 SV=2	SEC63	11	7	15	7	760	87.9	5.31	14.97	31.945	0.17	0.272029	1	7.72	8.17	794863	854457	927293	1.03947e+06	960301	882555
Q96EE3	Nucleoporin SEH1 OS=Homo sapiens OX=9606 GN=SEH1L PE=1 SV=3	SEH1L	41	10	25	10	360	39.6	8.09	63.47	80.573	0.06	0.836861	1	4.02	5.46	982439	1.04586e+06	1.06018e+06	1.1023e+06	1.09369e+06	997514
Q9C0D9	Ethanolaminephosphotransferase 1 OS=Homo sapiens OX=9606 GN=SELENOI PE=1 SV=3	SELENOI	6	1	3	1	397	45.2	6.6	9.82	12.685	-0.27	0.972185	1	50.57	22.07	105541	168093	293176	139321	198459	136729
Q9H4L4	Sentrin-specific protease 3 OS=Homo sapiens OX=9606 GN=SENP3 PE=1 SV=2	SENP3	8	4	5	4	574	65	8.56	7.61	15.004	0.26	0.0329642	0.721891	4.14	7.74	166901	172680	181201	206958	220902	189156
Q9NVA2	Septin-11 OS=Homo sapiens OX=9606 GN=SEPTIN11 PE=1 SV=3	SEPTIN11	22	6	9	2	429	49.4	6.81	7.39	18.508	-0.2	0.958079	1	18.49	7.2	117976	152933	171744	149430	131611	132887
Q15019	Septin-2 OS=Homo sapiens OX=9606 GN=SEPTIN2 PE=1 SV=1	SEPTIN2	45	12	24	12	361	41.5	6.6	50.34	94.428	0.12	0.119005	1	10.85	1.98	617961	738053	760148	804453	782824	813759
Q14141	Septin-6 OS=Homo sapiens OX=9606 GN=SEPTIN6 PE=1 SV=4	SEPTIN6	28	7	11	4	434	49.7	6.67	17.93	32.88	0.14	0.73957	1	20.89	8.37	392268	471961	593819	520528	585504	499647
Q16181	Septin-7 OS=Homo sapiens OX=9606 GN=SEPTIN7 PE=1 SV=2	SEPTIN7	31	10	16	10	437	50.6	8.63	32.21	58.818	0.02	0.769903	1	11.78	2.31	554967	665356	699064	676898	690617	659473
Q92599	Septin-8 OS=Homo sapiens OX=9606 GN=SEPTIN8 PE=1 SV=4	SEPTIN8	12	3	4	2	483	55.7	6.28	2.52	9.608	0.2	0.948669	1	5.58	14.95	71706.5	75355.6	80129.1	86747.5	87452.2	66352.6
Q9UHD8	Septin-9 OS=Homo sapiens OX=9606 GN=SEPTIN9 PE=1 SV=2	SEPTIN9	10	4	7	4	586	65.4	8.97	5.89	16.677	0.13	0.768937	1	10.62	5.94	347148	380534	428547	421867	417504	378120
Q9NRX5	Serine incorporator 1 OS=Homo sapiens OX=9606 GN=SERINC1 PE=1 SV=1	SERINC1	5	2	2	2	453	50.5	5.85	0	4.095						0	0	0	0	0	0
P30740	Leukocyte elastase inhibitor OS=Homo sapiens OX=9606 GN=SERPINB1 PE=1 SV=1	SERPINB1	8	2	3	2	379	42.7	6.28	7.69	11.053	0.21	0.163922	1	11.55	8.69	146541	160714	183994	208856	176545	186363
P29508	Serpin B3 OS=Homo sapiens OX=9606 GN=SERPINB3 PE=1 SV=2	SERPINB3	8	3	3	3	390	44.5	6.81	2.56	7.825	-0.3	0.874926	1	17.57	8.66	100995	117790	82510.9	91835	77643.4	82077.8
P50454	Serpin H1 OS=Homo sapiens OX=9606 GN=SERPINH1 PE=1 SV=2	SERPINH1	34	11	30	11	418	46.4	8.69	76.6	87.087	0.01	0.977719	1	8.5	5.22	1.15463e+06	1.22692e+06	1.36366e+06	1.23307e+06	1.2783e+06	1.15242e+06
Q01105	Protein SET OS=Homo sapiens OX=9606 GN=SET PE=1 SV=3	SET	23	5	17	5	290	33.5	4.32	34.1	37.683	0.09	0.999983	1	16.54	35.98	669240	508745	702823	398391	862077	714643
Q86TU7	Actin-histidine N-methyltransferase OS=Homo sapiens OX=9606 GN=SETD3 PE=1 SV=1	SETD3	2	1	2	1	594	67.2	5.96	0	1.955	-0.27	0.197225	1	19.96	13.92	52050.7	35815.6	39665.9	36995.7	32864	27932.7
Q15047	Histone-lysine N-methyltransferase SETDB1 OS=Homo sapiens OX=9606 GN=SETDB1 PE=1 SV=1	SETDB1	1	1	1	1	1291	143.1	6.02	2.9	5.615	0.31	0.303156	1	12.96	6.09	66649.2	78056.1	60583.9	84932.3	82641.4	75473.2
Q15459	Splicing factor 3A subunit 1 OS=Homo sapiens OX=9606 GN=SF3A1 PE=1 SV=1	SF3A1	21	14	27	14	793	88.8	5.22	45.29	64.651	0.06	0.485817	1	5.42	4.24	1.23376e+06	1.33389e+06	1.37154e+06	1.38926e+06	1.34502e+06	1.46248e+06
Q15428	Splicing factor 3A subunit 2 OS=Homo sapiens OX=9606 GN=SF3A2 PE=1 SV=2	SF3A2	21	6	14	6	464	49.2	9.64	30.67	46.856	0.11	0.706579	1	3.35	3.36	1.15656e+06	1.19471e+06	1.23667e+06	1.33357e+06	1.2469e+06	1.28953e+06
Q12874	Splicing factor 3A subunit 3 OS=Homo sapiens OX=9606 GN=SF3A3 PE=1 SV=1	SF3A3	15	5	6	5	501	58.8	5.38	16.64	28.174	-0.69	0.00184241	0.200185	4.56	7.56	443473	455535	416508	275491	308950	268846
O75533	Splicing factor 3B subunit 1 OS=Homo sapiens OX=9606 GN=SF3B1 PE=1 SV=3	SF3B1	4	4	14	4	1304	145.7	7.09	9.97	16.382	-0.24	0.0438041	0.808802	3.81	3.61	377662	379707	404189	323438	302906	321839
Q13435	Splicing factor 3B subunit 2 OS=Homo sapiens OX=9606 GN=SF3B2 PE=1 SV=2	SF3B2	18	11	16	11	895	100.2	5.67	30.12	58.393	0.03	0.996035	1	12.46	12.78	881150	1.12511e+06	969120	1.15026e+06	895003	987639
Q15393	Splicing factor 3B subunit 3 OS=Homo sapiens OX=9606 GN=SF3B3 PE=1 SV=4	SF3B3	28	26	59	26	1217	135.5	5.26	125.79	164.743	0.09	0.979092	1	5.37	9.68	3.2436e+06	3.31921e+06	3.58908e+06	3.53119e+06	3.75046e+06	3.09276e+06
P31947	14-3-3 protein sigma OS=Homo sapiens OX=9606 GN=SFN PE=1 SV=1	SFN	16	3	5	1	248	27.8	4.74	14.05	23.841	0.26	0.999744	1	17.31	56.49	6321.75	7957.43	5728.19	0	11571.6	4966.18
P23246	Splicing factor, proline- and glutamine-rich OS=Homo sapiens OX=9606 GN=SFPQ PE=1 SV=2	SFPQ	14	8	13	7	707	76.1	9.44	21.7	35.544	0.32	0.165841	1	16.29	3.75	796766	894041	1.09328e+06	1.11403e+06	1.07046e+06	1.15396e+06
Q12872	Splicing factor, suppressor of white-apricot homolog OS=Homo sapiens OX=9606 GN=SFSWAP PE=1 SV=3	SFSWAP	1	1	2	1	951	104.8	8.05	5.4	7.003	-0.02	0.999269	1	9.79	12.04	60523.7	56572.5	68463.1	59625.6	54778.6	69261.7
Q9H9B4	Sideroflexin-1 OS=Homo sapiens OX=9606 GN=SFXN1 PE=1 SV=4	SFXN1	28	6	10	6	322	35.6	9.07	15.61	33.494	0.57	1.44541e-05	0.00453699	5.89	3.6	326308	291304	318434	474187	443986	471317
Q9BWM7	Sideroflexin-3 OS=Homo sapiens OX=9606 GN=SFXN3 PE=1 SV=3	SFXN3	3	1	2	1	321	35.5	9.1	2.16	3.53	0.26	0.0809139	1	6.95	6.96	447051	406214	391386	505660	486494	440969
Q6P4A7	Sideroflexin-4 OS=Homo sapiens OX=9606 GN=SFXN4 PE=1 SV=1	SFXN4	27	6	9	6	337	38	9.19	15.83	19.314	0.04	0.989131	1	9.88	0.41	316690	343645	385036	351312	354209	352929
O95470	Sphingosine-1-phosphate lyase 1 OS=Homo sapiens OX=9606 GN=SGPL1 PE=1 SV=3	SGPL1	2	1	2	1	568	63.5	9.16	2.62	4.952	0.39	0.201231	1	8.84	3.44	44955.8	38533.7	38894.2	51133.8	49065.3	52552.7
A1X283	SH3 and PX domain-containing protein 2B OS=Homo sapiens OX=9606 GN=SH3PXD2B PE=1 SV=3	SH3PXD2B	4	2	3	2	911	101.5	8.69	0	8.234	-0.06	0.974315	1	19.74	5.12	23282.7	32285.6	34455.2	30108.3	33243.3	31039.1
P34897	Serine hydroxymethyltransferase, mitochondrial OS=Homo sapiens OX=9606 GN=SHMT2 PE=1 SV=3	SHMT2	2	1	1	1	504	56	8.53	0	2.67	0.26	0.872606	1	18.99	28.54	4308.75	5645.75	0	4827.57	0	7268.76
Q9UHJ6	Sedoheptulokinase OS=Homo sapiens OX=9606 GN=SHPK PE=1 SV=4	SHPK	7	2	2	2	478	51.5	6.83	2.92	8.755	0.14	0.921851	1	18.51	20.22	26317.7	34713.8	38236.9	38346.7	41956.8	27908.9
Q96ST3	Paired amphipathic helix protein Sin3a OS=Homo sapiens OX=9606 GN=SIN3A PE=1 SV=2	SIN3A	10	11	19	11	1273	145.1	7.25	26.87	41.946	-0.14	0.133803	1	1.17	5.04	1.02662e+06	1.04837e+06	1.02837e+06	928277	1.01598e+06	936488
Q9NP50	SIN3-HDAC complex-associated factor OS=Homo sapiens OX=9606 GN=SINHCAF PE=1 SV=1	SINHCAF	5	1	1	1	221	24.8	9.41	2.83	4.641	-0.02	0.99836	1	38.19	19.09	22593.6	10084.6	16450.8	17352.1	11864.7	16175.9
Q15477	Superkiller complex protein 2 OS=Homo sapiens OX=9606 GN=SKIC2 PE=1 SV=3	SKIC2	3	2	2	2	1246	137.7	6.06	3.61	10.085	-0.33	0.968776	1	21.25	7.26	40406.2	27267	40719.9	35902.5	31383.8	32200.1
Q9GZS3	Superkiller complex protein 8 OS=Homo sapiens OX=9606 GN=SKIC8 PE=1 SV=1	SKIC8	12	2	4	2	305	33.6	5.47	8.18	8.071	0	0.990211	1	14.9	10.86	103261	120041	139248	139282	120187	113220
P55011	Solute carrier family 12 member 2 OS=Homo sapiens OX=9606 GN=SLC12A2 PE=1 SV=1	SLC12A2	1	1	2	1	1212	131.4	6.4	6.12	6.542	-0.15	0.530259	1	9.32	6.57	131444	114110	136864	118612	119815	106175
P53985	Monocarboxylate transporter 1 OS=Homo sapiens OX=9606 GN=SLC16A1 PE=1 SV=3	SLC16A1	23	9	26	9	500	53.9	8.66	64.56	78.888	0.12	0.781385	1	18.72	11.02	1.70127e+06	2.21667e+06	2.48821e+06	2.41475e+06	2.54952e+06	2.05112e+06
P41440	Reduced folate transporter OS=Homo sapiens OX=9606 GN=SLC19A1 PE=1 SV=3	SLC19A1	2	1	1	1	591	64.8	8.95	2.24	2.79	-0.08	0.826172	1	50.68	25.99	107356	51274.5	44869.9	48501.6	39350.9	65531.2
P43003	Excitatory amino acid transporter 1 OS=Homo sapiens OX=9606 GN=SLC1A3 PE=1 SV=1	SLC1A3	4	1	1	1	542	59.5	8.41	0	2.156	0.08	0.665494	1	38.59	4.45	17936.9	37214.2	40995.4	39415.3	39304.9	36405.1
Q15758	Neutral amino acid transporter B(0) OS=Homo sapiens OX=9606 GN=SLC1A5 PE=1 SV=2	SLC1A5	12	6	23	6	541	56.6	5.48	15.67	35.82	-0.17	0.0914953	1	2.33	1.22	1.09818e+06	1.14968e+06	1.13247e+06	1.00718e+06	998069	1.02238e+06
Q8WUM9	Sodium-dependent phosphate transporter 1 OS=Homo sapiens OX=9606 GN=SLC20A1 PE=1 SV=1	SLC20A1	5	2	3	2	679	73.7	7.08	8.6	17.506	0.27	0.783833	1	27.69	14.57	48661	28034.8	35998.8	43457.7	48094.8	35837.2
P53007	Tricarboxylate transport protein, mitochondrial OS=Homo sapiens OX=9606 GN=SLC25A1 PE=1 SV=2	SLC25A1	8	2	3	2	311	34	9.89	5.21	7.869	-0.08	0.698343	1	2.08	3.23	167467	161860	161349	150542	153019	160157
Q9UBX3	Mitochondrial dicarboxylate carrier OS=Homo sapiens OX=9606 GN=SLC25A10 PE=1 SV=2	SLC25A10	39	8	17	8	287	31.3	9.54	33.23	51.458	-0.05	0.999181	1	13.38	5.54	1.19521e+06	1.45553e+06	1.55986e+06	1.40136e+06	1.45183e+06	1.30123e+06
Q02978	Mitochondrial 2-oxoglutarate/malate carrier protein OS=Homo sapiens OX=9606 GN=SLC25A11 PE=1 SV=3	SLC25A11	43	14	41	14	314	34	9.91	57.29	78.776	-0.07	0.808696	1	7.62	6.54	2.96273e+06	3.17015e+06	3.4478e+06	3.01478e+06	3.27355e+06	2.88052e+06
Q9UJS0	Electrogenic aspartate/glutamate antiporter SLC25A13, mitochondrial OS=Homo sapiens OX=9606 GN=SLC25A13 PE=1 SV=2	SLC25A13	25	13	28	9	675	74.1	8.62	34.82	52.381	-0.02	0.874144	1	1.69	4.23	1.75962e+06	1.78315e+06	1.81971e+06	1.81718e+06	1.76168e+06	1.67048e+06
O43772	Mitochondrial carnitine/acylcarnitine carrier protein OS=Homo sapiens OX=9606 GN=SLC25A20 PE=1 SV=1	SLC25A20	3	1	2	1	301	32.9	9.41	2.21	2.363	-0.21	0.562717	1	9	6.75	196280	200910	169425	187208	170202	164672
Q9H936	Mitochondrial glutamate carrier 1 OS=Homo sapiens OX=9606 GN=SLC25A22 PE=1 SV=1	SLC25A22	30	6	11	6	323	34.4	9.29	23.86	24.521	0.23	0.52915	1	11.54	7.72	699597	760185	876379	912043	891188	787576
Q00325	Solute carrier family 25 member 3 OS=Homo sapiens OX=9606 GN=SLC25A3 PE=1 SV=2	SLC25A3	26	11	58	11	362	40.1	9.38	108.48	89.291	-0.04	0.979419	1	8.32	7.81	8.84254e+06	9.8436e+06	1.04413e+07	1.0055e+07	9.55942e+06	8.60855e+06
Q9H2D1	Mitochondrial folate transporter/carrier OS=Homo sapiens OX=9606 GN=SLC25A32 PE=1 SV=2	SLC25A32	9	2	3	2	315	35.4	9.45	2.86	7.347	0.37	0.888522	1	43.09	9.8	27384.6	38981.9	64032.9	51314.6	50408.3	42724.8
P12235	ADP/ATP translocase 1 OS=Homo sapiens OX=9606 GN=SLC25A4 PE=1 SV=4	SLC25A4	57	20	101	3	298	33	9.76	184.23	114.619	-0.09	0.533376	1	5.21	9.78	613787	641408	577912	613229	575298	504469
P05141	ADP/ATP translocase 2 OS=Homo sapiens OX=9606 GN=SLC25A5 PE=1 SV=7	SLC25A5	61	24	116	8	298	32.8	9.69	215.05	158.558	0.01	0.993423	1	3.86	9.68	3.53425e+07	3.81627e+07	3.7095e+07	3.95506e+07	3.72906e+07	3.26269e+07
P12236	ADP/ATP translocase 3 OS=Homo sapiens OX=9606 GN=SLC25A6 PE=1 SV=4	SLC25A6	55	22	91	3	298	32.8	9.74	208.02	137.998	0.13	0.861151	1	17.35	11.94	1.28544e+06	1.46293e+06	1.80355e+06	1.5989e+06	1.84344e+06	1.45787e+06
O14975	Long-chain fatty acid transport protein 2 OS=Homo sapiens OX=9606 GN=SLC27A2 PE=1 SV=2	SLC27A2	4	2	2	2	620	70.3	8.51	0	3.426	0.18	0.98286	1	58.46	18.6	6400.47	15419.9	0	9282.37	11268.6	13502.7
Q6P1M0	Long-chain fatty acid transport protein 4 OS=Homo sapiens OX=9606 GN=SLC27A4 PE=1 SV=1	SLC27A4	14	8	11	8	643	72	8.47	9.73	21.818	0.37	0.00723962	0.401018	8.58	4.1	364918	381000	429473	517284	491389	477194
Q99808	Equilibrative nucleoside transporter 1 OS=Homo sapiens OX=9606 GN=SLC29A1 PE=1 SV=3	SLC29A1	8	4	8	4	456	50.2	8.29	6.32	8.034	0.03	0.861849	1	8.25	0.85	569768	661975	657428	662195	671706	672351
P11166	Solute carrier family 2, facilitated glucose transporter member 1 OS=Homo sapiens OX=9606 GN=SLC2A1 PE=1 SV=2	SLC2A1	10	4	8	4	492	54	8.72	2.61	14.046	0	0.752753	1	3.76	11.49	269413	289999	283826	283259	283030	230305
Q9NY64	Solute carrier family 2, facilitated glucose transporter member 8 OS=Homo sapiens OX=9606 GN=SLC2A8 PE=1 SV=3	SLC2A8	3	1	1	1	477	50.8	7.61	3.29	6.151	-0.11	0.875508	1	21.57	20	27129.4	20455.1	31811.9	25158.1	17351.5	25175.6
Q8NEW0	Zinc transporter 7 OS=Homo sapiens OX=9606 GN=SLC30A7 PE=1 SV=1	SLC30A7	3	1	2	1	376	41.6	6.95	0	2.295						0	0	0	0	0	0
Q6PML9	Proton-coupled zinc antiporter SLC30A9, mitochondrial OS=Homo sapiens OX=9606 GN=SLC30A9 PE=1 SV=1	SLC30A9	2	1	2	1	568	63.5	8.32	4.85	6.584	-0.46	0.344305	1	8.22	17.73	74631.1	65860.6	77259.5	69672.7	54318.2	50129.1
O15431	High affinity copper uptake protein 1 OS=Homo sapiens OX=9606 GN=SLC31A1 PE=1 SV=1	SLC31A1	10	1	1	1	190	21.1	7.42	3.15	5.883	0.04	0.852989	1	16.08	13.67	55381.8	72509.1	75655.6	74636.6	83903.7	63670.6
O00400	Acetyl-coenzyme A transporter 1 OS=Homo sapiens OX=9606 GN=SLC33A1 PE=1 SV=1	SLC33A1	8	3	5	3	549	60.9	7.33	2.05	11.108	0.15	0.79059	1	23.28	5.37	74545.5	94379.7	119157	104858	113199	102224
Q9Y2D2	UDP-N-acetylglucosamine transporter OS=Homo sapiens OX=9606 GN=SLC35A3 PE=1 SV=1	SLC35A3	5	1	2	1	325	36	9.16	2.66	6.732						0	0	0	0	0	0
P78383	Solute carrier family 35 member B1 OS=Homo sapiens OX=9606 GN=SLC35B1 PE=1 SV=1	SLC35B1	3	1	8	1	322	35.7	9.26	4.09	4.489	0.08	0.953871	1	15.9	23.6	128751	153267	177471	162087	165399	104890
Q969S0	Nucleotide sugar transporter SLC35B4 OS=Homo sapiens OX=9606 GN=SLC35B4 PE=1 SV=1	SLC35B4	9	1	1	1	331	37.4	9.11	0	4.693	-0.8	0.978608	1	73.1	78.64	11640.4	26761.1	57501.2	15329.9	49785.5	13211.3
Q96A29	GDP-fucose transporter 1 OS=Homo sapiens OX=9606 GN=SLC35C1 PE=1 SV=1	SLC35C1	3	1	1	1	364	39.8	8.35	0	2.303	-0.04	0.999998	1	10.15	25.01	15439.7	13224	12837.9	11420.6	18123	12833
Q9H2H9	Sodium-coupled neutral amino acid symporter 1 OS=Homo sapiens OX=9606 GN=SLC38A1 PE=1 SV=1	SLC38A1	6	3	3	3	487	54	7.02	6.07	8.202	-0.13	0.0642712	1	1.93	5.85	201625	195722	202984	194849	183660	173351
Q96QD8	Sodium-coupled neutral amino acid symporter 2 OS=Homo sapiens OX=9606 GN=SLC38A2 PE=1 SV=2	SLC38A2	6	2	4	2	506	56	8	11.67	18.882	-0.03	0.971028	1	3.82	15.46	151863	155440	163560	175802	152644	128691
Q8N1S5	Zinc transporter ZIP11 OS=Homo sapiens OX=9606 GN=SLC39A11 PE=2 SV=3	SLC39A11	5	1	1	1	342	35.4	5.6	2.61	4.166	-0.14	0.657883	1	9.57	12.03	112854	121952	100636	110836	102292	87075.8
Q15043	Metal cation symporter ZIP14 OS=Homo sapiens OX=9606 GN=SLC39A14 PE=1 SV=3	SLC39A14	4	1	2	1	492	54.2	5.33	0	4.39	-0.16	0.990361	1	18.1	11.01	13266.5	17599.8	19057.6	17419.4	15802.7	13959.7
Q92504	Zinc transporter SLC39A7 OS=Homo sapiens OX=9606 GN=SLC39A7 PE=1 SV=2	SLC39A7	10	2	2	2	469	50.1	6.87	0	6.161	0.08	0.989246	1	24.23	10.22	86674.7	111849	141548	118274	126086	102852
P08195	4F2 cell-surface antigen heavy chain OS=Homo sapiens OX=9606 GN=SLC3A2 PE=1 SV=3	SLC3A2	4	2	2	2	630	68	5.01	5.65	15.176	-0.15	0.57435	1	5.08	19.32	137899	137201	149995	142365	124420	96033.2
Q9Y6M7	Sodium bicarbonate cotransporter 3 OS=Homo sapiens OX=9606 GN=SLC4A7 PE=1 SV=2	SLC4A7	2	1	1	1	1214	136	6.71	0	2.998	-0.22	0.746106	1	22.48	47.13	0	14572.5	10574.9	10637.3	12668.7	4339.42
Q9Y289	Sodium-dependent multivitamin transporter OS=Homo sapiens OX=9606 GN=SLC5A6 PE=1 SV=2	SLC5A6	4	2	3	2	635	68.6	8.27	9.19	13.532	0.06	0.85341	1	27.4	19.6	56091.1	38019.8	67220.2	58574	74429.5	50872
Q9H2J7	Sodium-dependent neutral amino acid transporter B(0)AT2 OS=Homo sapiens OX=9606 GN=SLC6A15 PE=1 SV=1	SLC6A15	2	1	1	1	730	81.8	5.19	2.12	5.144	0.05	0.5764	1	21.32	15.19	42163.9	60382	42835.3	44419.8	44941.6	33879.7
P30825	High affinity cationic amino acid transporter 1 OS=Homo sapiens OX=9606 GN=SLC7A1 PE=1 SV=1	SLC7A1	6	3	6	3	629	67.6	5.43	11.96	14.056	0	0.932321	1	20.47	14.74	368833	389864	530658	390170	459673	343131
Q01650	Large neutral amino acids transporter small subunit 1 OS=Homo sapiens OX=9606 GN=SLC7A5 PE=1 SV=2	SLC7A5	6	2	4	2	507	55	7.72	7.55	10.069	-0.01	0.897562	1	1.96	8.16	66113	65635.1	63706.4	65002.9	74081.1	64083.9
Q92536	Y+L amino acid transporter 2 OS=Homo sapiens OX=9606 GN=SLC7A6 PE=1 SV=3	SLC7A6	9	2	3	2	515	56.8	5.88	7.76	15.301	0.4	0.98782	1	10.93	47.1	28803.2	23133.1	26689.1	35158.1	43766.3	15025.1
Q92581	Sodium/hydrogen exchanger 6 OS=Homo sapiens OX=9606 GN=SLC9A6 PE=1 SV=3	SLC9A6	2	1	2	1	701	77.9	6.44	2.3	2.418						0	0	0	0	0	0
O94813	Slit homolog 2 protein OS=Homo sapiens OX=9606 GN=SLIT2 PE=1 SV=1	SLIT2	1	1	1	1	1529	169.8	7.06	2.9	6.315	0.12	0.784175	1	30.44	20.88	0	12058.2	18673.2	22615.3	16329.6	15753.2
Q9H2G2	STE20-like serine/threonine-protein kinase OS=Homo sapiens OX=9606 GN=SLK PE=1 SV=1	SLK	9	8	12	8	1235	142.6	5.15	17.7	35.364	-0.14	0.999543	1	9.19	4.35	710208	846942	822506	785534	720795	745394
Q9NSI2	Ribosome biogenesis protein SLX9 homolog OS=Homo sapiens OX=9606 GN=SLX9 PE=1 SV=2	SLX9	5	1	1	1	230	25.4	11.08	2.81	3.689	0.18	0.998331	1	24.39	10.61	37213.1	23254.1	27521.8	31082.5	25984.2	31703.3
Q99717	Mothers against decapentaplegic homolog 5 OS=Homo sapiens OX=9606 GN=SMAD5 PE=1 SV=1	SMAD5	3	1	1	1	465	52.2	7.71	3.7	8.468	-0.15	0.908997	1	8.05	36.26	46253.4	43669.9	39386	25091.3	39438.7	53664.7
Q8IYB5	Stromal membrane-associated protein 1 OS=Homo sapiens OX=9606 GN=SMAP1 PE=1 SV=2	SMAP1	3	1	2	1	467	50.4	8.75	6.41	9.305	-0.21	0.948215	1	7.64	13.54	138066	121395	139833	146694	119625	114781
Q8WU79	Stromal membrane-associated protein 2 OS=Homo sapiens OX=9606 GN=SMAP2 PE=1 SV=1	SMAP2	10	3	5	3	429	46.8	8.87	3.41	10.676	-0.27	0.0242964	0.641469	1.38	7.74	241627	237505	244096	211954	200482	181586
P51532	Transcription activator BRG1 OS=Homo sapiens OX=9606 GN=SMARCA4 PE=1 SV=2	SMARCA4	13	14	17	14	1647	184.5	7.88	29.57	56.37	-0.02	0.770531	1	11.49	4.03	491571	592885	612788	623938	581144	583689
O60264	SWI/SNF-related matrix-associated actin-dependent regulator of chromatin subfamily A member 5 OS=Homo sapiens OX=9606 GN=SMARCA5 PE=1 SV=1	SMARCA5	14	11	14	11	1052	121.8	8.09	12.1	33.191	0.18	0.321671	1	2.67	4.32	625267	638969	659318	728728	725632	674120
Q9H4L7	SWI/SNF-related matrix-associated actin-dependent regulator of chromatin subfamily A containing DEAD/H box 1 OS=Homo sapiens OX=9606 GN=SMARCAD1 PE=1 SV=2	SMARCAD1	20	13	18	13	1026	117.3	5.55	15.6	54.904	0.06	0.998962	1	17.38	11.5	389292	440045	545399	458345	518048	411902
Q9NZC9	SWI/SNF-related matrix-associated actin-dependent regulator of chromatin subfamily A-like protein 1 OS=Homo sapiens OX=9606 GN=SMARCAL1 PE=1 SV=1	SMARCAL1	1	1	2	1	954	105.9	9.06	5.13	4.277	0.14	0.990318	1	9.79	5.79	108419	108789	128116	120071	124027	110694
Q92922	SWI/SNF complex subunit SMARCC1 OS=Homo sapiens OX=9606 GN=SMARCC1 PE=1 SV=3	SMARCC1	1	1	1	1	1105	122.8	5.76	0	2.745						0	0	0	0	0	0
Q92925	SWI/SNF-related matrix-associated actin-dependent regulator of chromatin subfamily D member 2 OS=Homo sapiens OX=9606 GN=SMARCD2 PE=1 SV=3	SMARCD2	11	4	8	4	531	58.9	9.64	20.91	15.063	-0.02	0.976554	1	7.48	1.64	350234	359667	311571	342754	344345	353302
Q6STE5	SWI/SNF-related matrix-associated actin-dependent regulator of chromatin subfamily D member 3 OS=Homo sapiens OX=9606 GN=SMARCD3 PE=1 SV=1	SMARCD3	3	1	1	1	483	55	9.35	0	3.834	-0.09	0.723417	1	3.57	7.8	32701.2	31247.1	30491.8	29325.6	29741.9	25731.7
Q14683	Structural maintenance of chromosomes protein 1A OS=Homo sapiens OX=9606 GN=SMC1A PE=1 SV=2	SMC1A	12	13	19	13	1233	143.1	7.64	28.48	52.267	0.05	0.722808	1	4.8	5.45	820844	894124	891886	935988	845467	924001
O95347	Structural maintenance of chromosomes protein 2 OS=Homo sapiens OX=9606 GN=SMC2 PE=1 SV=2	SMC2	15	13	22	13	1197	135.6	8.43	20.89	54.508	-0.03	0.9999	1	1.99	9.11	882608	908933	917062	989573	889481	826603
Q9UQE7	Structural maintenance of chromosomes protein 3 OS=Homo sapiens OX=9606 GN=SMC3 PE=1 SV=2	SMC3	17	12	16	12	1217	141.5	7.18	18.23	54.571	-0.14	0.886913	1	24.11	15.09	234466	298688	381000	271616	318681	235852
Q9NTJ3	Structural maintenance of chromosomes protein 4 OS=Homo sapiens OX=9606 GN=SMC4 PE=1 SV=2	SMC4	22	23	43	23	1288	147.1	6.79	66.33	142.683	0.04	0.780951	1	7.13	6.04	2.02409e+06	2.3005e+06	2.29267e+06	2.42587e+06	2.35603e+06	2.15678e+06
Q8IY18	Structural maintenance of chromosomes protein 5 OS=Homo sapiens OX=9606 GN=SMC5 PE=1 SV=2	SMC5	4	4	6	4	1101	128.7	8.38	14.66	18.92	-0.21	0.31921	1	5.93	6.8	268412	289097	302108	273158	249687	239472
A6NHR9	Structural maintenance of chromosomes flexible hinge domain-containing protein 1 OS=Homo sapiens OX=9606 GN=SMCHD1 PE=1 SV=2	SMCHD1	8	10	15	10	2005	226.2	7.3	16.91	40.772	0.09	0.953617	1	1.96	14.96	416855	407084	423301	445025	491140	363211
Q16637	Survival motor neuron protein OS=Homo sapiens OX=9606 GN=SMN2 PE=1 SV=1	SMN2	6	2	4	2	294	31.8	6.55	4.42	5.761	0.48	0.0136365	0.566517	10.53	7.2	361746	442872	428463	599450	599424	527686
Q2TAY7	WD40 repeat-containing protein SMU1 OS=Homo sapiens OX=9606 GN=SMU1 PE=1 SV=2	SMU1	22	8	13	8	513	57.5	7.18	14.09	33.611	0.07	0.99988	1	8.09	7.99	352241	381385	414073	403646	400060	348760
Q7KZF4	Staphylococcal nuclease domain-containing protein 1 OS=Homo sapiens OX=9606 GN=SND1 PE=1 SV=1	SND1	38	27	53	27	910	101.9	7.17	118.96	161.59	-0.14	0.030934	0.699497	7.04	5.33	4.02947e+06	3.83995e+06	4.4055e+06	3.6623e+06	3.72977e+06	3.3703e+06
O75643	U5 small nuclear ribonucleoprotein 200 kDa helicase OS=Homo sapiens OX=9606 GN=SNRNP200 PE=1 SV=2	SNRNP200	29	47	88	47	2136	244.4	6.06	165.94	254.36	-0.01	0.999972	1	9.79	8.19	5.0007e+06	6.01658e+06	5.88105e+06	5.84242e+06	5.96768e+06	5.11213e+06
Q96DI7	U5 small nuclear ribonucleoprotein 40 kDa protein OS=Homo sapiens OX=9606 GN=SNRNP40 PE=1 SV=1	SNRNP40	12	4	11	4	357	39.3	8.1	12.91	21.797	0.19	0.00901158	0.438926	5.1	0.09	1.10329e+06	1.21462e+06	1.19668e+06	1.36265e+06	1.36047e+06	1.36086e+06
[truncated: 417 more rows]
