# Supplementary material for: Chemical tools to define and manipulate interferon-inducible Ubl protease USP18
Source: Nat Commun. 2025 Jan 22;16:957. doi: 10.1038/s41467-025-56336-5 (PMC11754618; doi:10.1038/s41467-025-56336-5)
Supplement: Supplementary file 6 — Supplementary Data 5 [file 41467_2025_56336_MOESM6_ESM.xlsx]

## Sheet: Data S5
Supplementary Data 5. Competitive ABPP in A549 cell lysates (IFN stimulated) with WP1130 and Biotin-Ubl-PA probes
A549 treated with IFN and lysates with probes - Proteins w/Quan in Any 2+ Samples -- Log2FC > 1, pvalue < 0.05 - (TMT)												(WP_50uM_Agb) / (DMSO_Agb)			(WP_100uM_Agb) / (DMSO_Agb)			(WP_50uM_cocktail) / (DMSO_cocktail)			(WP_100uM_cocktail) / (DMSO_cocktail)			% CV						Total Peptide Normalized Intensities
Accession	Description	Gene	Coverage [%]	# Peptides	# PSMs	# Unique Peptides	# AAs	MW [kDa]	calc. pI	Score Sequest HT: Sequest HT	Sum PEP Score	Log2FC	p-value	Adj. p-value	Log2FC	p-value	Adj. p-value	Log2FC	p-value	Adj. p-value	Log2FC	p-value	Adj. p-value	DMSO_Agb	WP_50uM_Agb	WP_100uM_Agb	DMSO_cocktail	WP_50uM_cocktail	WP_100uM_cocktail	DMSO_Agb_1	DMSO_Agb_2	DMSO_Agb_3	WP_50uM_Agb_1	WP_50uM_Agb_2	WP_50uM_Agb_3	WP_100uM_Agb_1	WP_100uM_Agb_2	WP_100uM_Agb_3	DMSO_cocktail_1	DMSO_cocktail_2	DMSO_cocktail_3	WP_50uM_cocktail_1	WP_50uM_cocktail_2	WP_50uM_cocktail_3	WP_100uM_cocktail_1	WP_100uM_cocktail_2	WP_100uM_cocktail_3
Q9UMW8	Ubl carboxyl-terminal hydrolase 18 OS=Homo sapiens OX=9606 GN=USP18 PE=1 SV=1	USP18	13	4	24	4	372	43	7.8	32.03	23.204	-2.98	5.8871e-07	0.000110804	-2.42	2.12048e-06	0.000104932	-2.08	4.96587e-06	0.000363717	-2.24	3.24314e-06	0.000103361	7.24	23.54	18.84	6.89	25.31	22.79	835454	850643	742439	96016.4	106082	147800	112943	155749	163196	620957	541778	572969	84095.3	135116	137163	81921.1	128858	121460
Q14694	Ubiquitin carboxyl-terminal hydrolase 10 OS=Homo sapiens OX=9606 GN=USP10 PE=1 SV=2	USP10	10	5	14	5	798	87.1	5.31	11.73	13.775	0.41	0.0150225	0.192157	0.23	0.253104	0.835684	-1.03	1.32749e-07	2.55676e-05	-1.38	3.54548e-09	5.85004e-07	7.26	9.96	4.91	5.81	5.71	1.75	222246	195206	197925	274503	225887	262590	219961	242706	232090	1.09633e+06	987913	998723	535340	488159	483431	384867	372442	382767
P51784	Ubiquitin carboxyl-terminal hydrolase 11 OS=Homo sapiens OX=9606 GN=USP11 PE=1 SV=3	USP11	44	27	107	25	963	109.7	5.45	209.55	171.028	0.29	0.00511592	0.0934359	0.16	0.189658	0.686084	-0.08	0.314001	1	-0.34	0.000151074	0.00223639	6.5	0.6	5.99	4.29	2.85	3.03	1.10623e+06	1.09887e+06	1.23143e+06	1.35268e+06	1.35792e+06	1.34211e+06	1.23265e+06	1.33491e+06	1.18875e+06	1.16801e+07	1.07856e+07	1.09412e+07	1.05765e+07	9.99461e+06	1.03572e+07	8.95156e+06	8.672e+06	8.426e+06
P54578	Ubiquitin carboxyl-terminal hydrolase 14 OS=Homo sapiens OX=9606 GN=USP14 PE=1 SV=3	USP14	48	17	54	17	494	56	5.3	141.57	107.773	0.06	0.95598	1	-0.08	0.793591	1	0.05	0.915785	1	-0.45	0.000119087	0.00181239	3.16	9.99	3.01	3.92	3.08	2.39	1.22751e+06	1.29167e+06	1.3017e+06	1.34333e+06	1.18057e+06	1.44216e+06	1.2362e+06	1.22178e+06	1.16731e+06	5.80112e+06	5.49925e+06	5.94051e+06	6.1621e+06	5.79368e+06	5.99286e+06	4.36894e+06	4.25868e+06	4.16564e+06
Q9Y4E8	Ubiquitin carboxyl-terminal hydrolase 15 OS=Homo sapiens OX=9606 GN=USP15 PE=1 SV=3	USP15	47	36	196	35	981	112.3	5.22	473.27	218.794	0.17	0.0267937	0.291742	0.17	0.059659	0.295284	-0.07	0.984113	1	-0.06	0.96625	1	4.3	6.86	5.43	7.86	3.11	2.57	1.43884e+06	1.32267e+06	1.40439e+06	1.5801e+06	1.76459e+06	1.56163e+06	1.57999e+06	1.69645e+06	1.52635e+06	1.80667e+07	1.67286e+07	1.54355e+07	1.68296e+07	1.59483e+07	1.5959e+07	1.66011e+07	1.60836e+07	1.57808e+07
Q9Y5T5	Ubiquitin carboxyl-terminal hydrolase 16 OS=Homo sapiens OX=9606 GN=USP16 PE=1 SV=1	USP16	13	8	35	8	823	93.5	6.93	70.5	40.1	-0.06	1	1	-0.19	0.988271	1	0.26	0.644091	1	0.03	0.983644	1	11.52	8.65	8.19	12.21	2.38	35.67	7.57078e+06	6.85526e+06	6.00365e+06	6.57529e+06	7.41544e+06	6.29009e+06	5.80299e+06	6.00108e+06	6.76281e+06	1.1988e+06	950819	1.16736e+06	1.36013e+06	1.42626e+06	1.39667e+06	622542	1.32563e+06	1.19228e+06
D6RBQ6	Ubiquitin carboxyl-terminal hydrolase 17-like protein 17 OS=Homo sapiens OX=9606 GN=USP17L17 PE=3 SV=1	USP17L17	1	1	1	1	530	59.6	7.99	1.71	2.67	-0.27	0.59339	1	-0.28	0.989626	1	-0.2	0.956677	1	-0.18	0.994614	1	36.51	34	20.1	6.25	14.03	7.49	69230.9	109957	149146	91224.5	47747.7	96201.1	113855	90834	76503.9	82362.3	79022.7	72754.8	68588	56118.1	74320.4	69985.2	65284	75810.5
O94966	Ubiquitin carboxyl-terminal hydrolase 19 OS=Homo sapiens OX=9606 GN=USP19 PE=1 SV=2	USP19	24	18	70	18	1318	145.6	6.28	105.27	93.623	0.25	0.0171478	0.21016	0.32	0.0129166	0.0931965	-0.1	0.406294	1	-0.15	0.0909567	0.392985	7.91	1.92	6.35	5.84	3.77	2.54	472603	498991	551485	592819	593390	613069	632505	620916	560954	4.59403e+06	4.12529e+06	4.20118e+06	4.12219e+06	3.82878e+06	3.92668e+06	3.89351e+06	3.77849e+06	3.70253e+06
Q9Y2K6	Ubiquitin carboxyl-terminal hydrolase 20 OS=Homo sapiens OX=9606 GN=USP20 PE=1 SV=2	USP20	4	3	5	3	914	101.9	6.11	2.47	10.469	0.78	0.234691	1	1.05	0.0325822	0.188379	-0.23	0.850055	1	-1.38	0.00154942	0.0152079	43.62	21.01	25.49	10.22	6.8	10.13	11677.7	9988.68	21641.9	26183.6	17491.9	20066.8	21544.3	24108.1	34396.7	181444	152342	153121	123307	130325	141066	67303.8	58946.7	55354.1
Q9UPU5	Ubiquitin carboxyl-terminal hydrolase 24 OS=Homo sapiens OX=9606 GN=USP24 PE=1 SV=3	USP24	8	15	50	15	2620	294.2	6.14	69.94	72.828	0.12	0.362369	1	-0.05	0.999424	1	-0.77	2.39485e-08	6.18211e-06	-0.99	2.2806e-09	5.85004e-07	5.76	3.13	4.25	1.13	6.77	0.74	1.39618e+06	1.24414e+06	1.31687e+06	1.42831e+06	1.45423e+06	1.36781e+06	1.27206e+06	1.36765e+06	1.27148e+06	4.57558e+06	4.5236e+06	4.62663e+06	2.43498e+06	2.67675e+06	2.78264e+06	2.30979e+06	2.27781e+06	2.3037e+06
Q9UHP3	Ubiquitin carboxyl-terminal hydrolase 25 OS=Homo sapiens OX=9606 GN=USP25 PE=1 SV=4	USP25	17	15	45	15	1055	122.1	5.34	45.51	59.842	0.04	0.94915	1	0.15	0.992694	1	-0.37	0.0999009	0.621105	-0.31	0.102417	0.429484	9.26	4.93	13.9	6.08	8.38	0.13	492783	549740	593476	556272	566234	609794	608062	620063	477593	3.81331e+06	3.38154e+06	3.67354e+06	3.24692e+06	2.79883e+06	2.83846e+06	2.96118e+06	2.95868e+06	2.95359e+06
Q96RU2	Ubiquitin carboxyl-terminal hydrolase 28 OS=Homo sapiens OX=9606 GN=USP28 PE=1 SV=1	USP28	27	20	66	20	1077	122.4	5.2	99.01	97.543	0.35	0.0238502	0.267426	0.3	0.115687	0.468408	-0.17	0.277683	1	-0.42	0.00387834	0.0312691	8.73	13.37	6.9	5.93	4.13	2.79	513952	500622	587179	654031	779754	603461	683915	596611	631302	6.18098e+06	5.53511e+06	5.65574e+06	5.23389e+06	4.81936e+06	5.01604e+06	4.39611e+06	4.22859e+06	4.16609e+06
Q9Y6I4	Ubiquitin carboxyl-terminal hydrolase 3 OS=Homo sapiens OX=9606 GN=USP3 PE=1 SV=2	USP3	10	4	14	4	520	58.9	8.18	9.33	15.706	0.22	0.609613	1	0.25	0.557908	1	-2.06	2.95932e-07	4.38943e-05	-2	4.12679e-07	2.03263e-05	8.79	22.3	9.68	2.35	19.58	11.65	259723	295831	251359	303292	409671	269764	308658	363277	308330	1.36694e+06	1.32569e+06	1.30535e+06	250954	318902	373952	359775	331796	284747
Q8NFA0	Ubiquitin carboxyl-terminal hydrolase 32 OS=Homo sapiens OX=9606 GN=USP32 PE=1 SV=1	USP32	5	7	12	7	1604	181.5	6.44	23.02	25.813	0.06	0.9162	1	0.27	0.0438006	0.234731	-0.48	0.00451867	0.0665522	-1.35	1.35579e-07	8.54149e-06	12.93	14.68	3.79	1.72	1.6	1.96	154646	198968	190007	220646	164006	197872	236863	229125	219568	1.09231e+06	1.10271e+06	1.12929e+06	792378	785183	809932	431726	440804	423872
Q8TEY7	Ubiquitin carboxyl-terminal hydrolase 33 OS=Homo sapiens OX=9606 GN=USP33 PE=1 SV=2	USP33	13	7	26	7	942	106.7	6.02	30.15	37.565	0.43	0.287675	1	0.58	0.102953	0.433417	-1.4	0.00039762	0.0101871	-2.74	1.79402e-07	1.03405e-05	30.21	13.26	7.8	3.89	9.46	25.63	88583.3	165708	128723	199849	153481	173143	209703	192883	179514	1.38727e+06	1.31575e+06	1.28675e+06	454646	500241	549464	124458	207147	197475
Q70CQ2	Ubiquitin carboxyl-terminal hydrolase 34 OS=Homo sapiens OX=9606 GN=USP34 PE=1 SV=2	USP34	1	3	3	3	3546	404	5.82	4.36	9.006	0.05	0.994686	1	0.1	1	1	-2.15	0.000234053	0.00712678	-2.05	0.00144973	0.0145997	2.99	16.3	12.93	9.46	48.27	25.84	0	10620.2	11079.2	11253.4	11208.2	14730.1	12120.9	11590.9	9424.81	33116.1	27562	31900.5	10585.2	3676.98	7208.53	7712.12	7570.34	11659
Q9P2H5	Ubiquitin carboxyl-terminal hydrolase 35 OS=Homo sapiens OX=9606 GN=USP35 PE=1 SV=3	USP35	6	6	10	5	1018	113.3	5.57	14.24	18.556	-0.34	0.274039	1	-0.2	0.970719	1	-0.19	0.41504	1	-0.26	0.131199	0.515848	13.11	9.14	10.54	4.83	4.59	4.81	349326	279249	357779	275569	255572	306247	282487	303859	346860	632047	653049	593393	565943	517507	552552	486754	526477	532330
Q86T82	Ubiquitin carboxyl-terminal hydrolase 37 OS=Homo sapiens OX=9606 GN=USP37 PE=1 SV=2	USP37	2	2	4	2	979	110.1	6.2	0	4.269	0.03	0.999925	1	0.33	0.544981	1	-0.32	0.451997	1	-1.11	8.07014e-05	0.00134123	15.17	19.43	3.73	14.04	10.33	13.14	55960.2	58977.4	73786.9	78872.8	55058.9	60037.6	78425.3	73239.4	73971.3	337354	281096	257563	225478	221220	265677	112590	146685	129842
Q8NB14	Ubiquitin carboxyl-terminal hydrolase 38 OS=Homo sapiens OX=9606 GN=USP38 PE=1 SV=2	USP38	4	4	7	3	1042	116.5	6.21	5.14	13.081	0.31	0.156274	0.913043	-0.03	0.963726	1	-0.04	1	1	-0.09	0.999212	1	8.44	22.32	17.74	2.05	9.36	5.33	71965.6	83688.7	83558.8	84741.1	132025	103379	75340.3	104760	81699.1	554339	575101	573797	630674	526583	557080	580886	524326	539680
Q53GS9	U4/U6.U5 tri-snRNP-associated protein 2 OS=Homo sapiens OX=9606 GN=USP39 PE=1 SV=2	USP39	5	3	5	3	565	65.3	8.91	10.29	10.563	0.64	0.000789932	0.0247794	1.19	7.22718e-07	4.34945e-05	0.94	1.81317e-05	0.000927112	1.39	1.90171e-07	1.07328e-05	12.54	4.63	9.44	7.07	6.98	12.08	160799	124906	146513	211863	228901	230623	334719	325218	386410	115336	132853	125706	223126	256645	241210	384418	329253	304324
Q13107	Ubiquitin carboxyl-terminal hydrolase 4 OS=Homo sapiens OX=9606 GN=USP4 PE=1 SV=3	USP4	28	19	51	17	963	108.5	5.71	106.94	89.272	0.04	0.977142	1	0.03	0.999832	1	-0.14	0.963164	1	-0.63	0.00741083	0.0533935	9.41	23.43	7.47	7	2.96	5.59	760363	639030	661148	608288	939645	681431	675885	762048	667297	4.97102e+06	4.81034e+06	4.3374e+06	4.24624e+06	4.50519e+06	4.3694e+06	3.10727e+06	3.31703e+06	2.96928e+06
Q9NVE5	Ubiquitin carboxyl-terminal hydrolase 40 OS=Homo sapiens OX=9606 GN=USP40 PE=1 SV=3	USP40	14	13	45	13	1235	140	5.67	94.36	59.21	0.28	0.00687436	0.117408	0.31	0.00113971	0.0136558	-0.01	0.914247	1	-0.1	0.189303	0.668606	7.76	5.96	2.68	3.97	2.68	2.74	581230	679162	633265	767856	701285	786549	762802	804794	785988	5.91514e+06	5.51693e+06	5.53549e+06	5.53825e+06	5.27495e+06	5.51496e+06	5.25395e+06	5.14918e+06	4.97605e+06
Q9H9J4	Ubiquitin carboxyl-terminal hydrolase 42 OS=Homo sapiens OX=9606 GN=USP42 PE=1 SV=3	USP42	2	1	4	1	1324	145.3	8.63	0	3.583							-2.43	0.000203419	0.00656535	-6.64						6.47	21.73		0	0	0	0	0	0	0	0	0	88356.4	89310.4	99141.7	14900.4	16611.7	22347	0	0	0
Q70EL2	Ubiquitin carboxyl-terminal hydrolase 45 OS=Homo sapiens OX=9606 GN=USP45 PE=1 SV=3	USP45	1	1	1	1	814	91.7	8.02	1.75	3.295	-0.35	0.675878	1	-0.67	0.100711	0.429442	0.57	0.104331	0.638232	0.21	0.959265	1	21.25	5.67	30.66	24.88	7.6	21.91	78646.3	61610.8	51762.5	51293.9	48213.1	45816.6	38729.4	26818.7	50544.1	19976.8	21369.5	12964.8	29621.9	27531.9	32046.3	23720.8	23149.7	15554.9
Q96K76	Ubiquitin carboxyl-terminal hydrolase 47 OS=Homo sapiens OX=9606 GN=USP47 PE=1 SV=3	USP47	21	22	70	22	1375	157.2	5.08	139.17	130.727	0.19	0.151842	0.893086	0.18	0.0627661	0.306998	0.02	1	1	0.06	0.997543	1	7.45	8.36	4.9	4.95	5.22	1.61	756474	871524	852326	999220	972085	851527	915500	1.00972e+06	968323	5.94813e+06	5.5063e+06	5.43354e+06	5.93869e+06	5.35503e+06	5.58758e+06	5.84028e+06	5.73557e+06	5.65599e+06
Q86UV5	Ubiquitin carboxyl-terminal hydrolase 48 OS=Homo sapiens OX=9606 GN=USP48 PE=1 SV=1	USP48	3	3	5	3	1035	119	6.05	5.79	7.09	-0.33	0.286421	1	0.14	0.464239	1	-0.07	0.999965	1	-1.32	3.84184e-07	1.92732e-05	4.1	11.55	12.93	7.88	1.46	8.63	132481	139597	143712	110585	111119	134603	181403	153849	141245	748629	734044	645321	708145	687969	700667	321364	270403	294616
P45974	Ubiquitin carboxyl-terminal hydrolase 5 OS=Homo sapiens OX=9606 GN=USP5 PE=1 SV=2	USP5	37	28	274	28	858	95.7	5.03	554.05	210.517	-0.08	0.227659	1	-0.47	0.000667364	0.00920407	0.01	1	1	-0.07	0.987194	1	5.96	9.27	8.05	1.93	2.68	4.52	1.95493e+07	1.81505e+07	1.73918e+07	1.72915e+07	1.45885e+07	1.71252e+07	1.29471e+07	1.31018e+07	1.49237e+07	3.01969e+07	2.91804e+07	3.01609e+07	3.03919e+07	2.90133e+07	3.0414e+07	3.03831e+07	2.86886e+07	2.78097e+07
Q93009	Ubiquitin carboxyl-terminal hydrolase 7 OS=Homo sapiens OX=9606 GN=USP7 PE=1 SV=2	USP7	46	37	226	37	1102	128.2	5.55	569.31	282.252	0.26	0.0458366	0.428296	0.33	0.0256709	0.154844	-0.09	0.781145	1	-0.03	0.856558	1	9.64	3.77	7.3	7.29	7.26	1.86	1.59356e+06	1.76176e+06	1.93348e+06	2.2005e+06	2.04073e+06	2.11427e+06	2.2166e+06	2.2845e+06	1.98364e+06	3.24484e+07	2.87956e+07	2.85566e+07	3.0176e+07	2.63387e+07	2.71391e+07	2.85421e+07	2.75136e+07	2.81961e+07
P40818	Ubiquitin carboxyl-terminal hydrolase 8 OS=Homo sapiens OX=9606 GN=USP8 PE=1 SV=1	USP8	30	29	101	29	1118	127.4	8.51	173.2	128.4	0.17	0.120298	0.771253	0.02	0.999999	1	-0.05	0.869602	1	-0.1	0.342796	1	1.6	7.29	9.24	6.21	3.93	1.03	1.63926e+06	1.67034e+06	1.69232e+06	1.87974e+06	2.05595e+06	1.78184e+06	1.80004e+06	1.69782e+06	1.49748e+06	1.79021e+07	1.61852e+07	1.60339e+07	1.65518e+07	1.53583e+07	1.56476e+07	1.52926e+07	1.49951e+07	1.50644e+07
Q93008	Probable ubiquitin carboxyl-terminal hydrolase FAF-X OS=Homo sapiens OX=9606 GN=USP9X PE=1 SV=4	USP9X	18	37	102	37	2554	290.3	5.8	159.07	168.934	0.5	0.0520523	0.461811	0.28	0.576987	1	-3.11	3.90885e-09	2.1186e-06	-3.15	4.45415e-09	6.03314e-07	5.07	8.16	0.46	4.07	31.54	4.97	1.70559e+06	1.62377e+06	1.54108e+06	2.30334e+06	2.64019e+06	2.29499e+06	1.96773e+06	1.98529e+06	1.97288e+06	1.6531e+07	1.59028e+07	1.72503e+07	1.23911e+06	1.91286e+06	2.40188e+06	1.73391e+06	1.86185e+06	1.91037e+06
Q9NQC7	Ubiquitin carboxyl-terminal hydrolase CYLD OS=Homo sapiens OX=9606 GN=CYLD PE=1 SV=1	CYLD	1	1	4	1	956	107.2	5.59	11.66	4.942	0.78	0.884842	1	-0.8	0.633711	1	-0.14	0.999188	1	-0.93	0.218962	0.737771	53.19	48.55	35.3	11.67	13.49	4.03	27340.7	12395.4	0	13292	40325.7	31701.6	10570.1	16328.7	8293.52	95805.5	76362.4	82718.2	68303	88741.3	74885.5	43326.7	40616.2	43790.3
P09936	Ubiquitin carboxyl-terminal hydrolase isozyme L1 OS=Homo sapiens OX=9606 GN=UCHL1 PE=1 SV=2	UCHL1	62	10	115	10	223	24.8	5.48	239.96	108.776	0.04	0.996363	1	0.03	0.966241	1	-0.05	1	1	0.04	0.988619	1	19.07	7.86	4	11.19	2.89	8.4	1.26301e+06	1.59095e+06	1.86149e+06	1.7396e+06	1.48614e+06	1.63467e+06	1.73744e+06	1.62948e+06	1.61616e+06	3.13559e+07	3.3257e+07	2.66446e+07	3.09567e+07	3.03154e+07	2.92306e+07	3.21598e+07	2.92181e+07	3.45848e+07
P15374	Ubiquitin carboxyl-terminal hydrolase isozyme L3 OS=Homo sapiens OX=9606 GN=UCHL3 PE=1 SV=1	UCHL3	32	6	28	6	230	26.2	4.92	69.21	49.88	0.15	0.121415	0.776528	0.11	0.510602	1	0.08	0.679627	1	0.02	0.970389	1	7.07	5.53	9.42	7.14	1.21	2.44	645416	566457	637887	674680	706343	752814	607712	686608	733779	1.1303e+07	1.08276e+07	9.81448e+06	1.16201e+07	1.1351e+07	1.14256e+07	1.13411e+07	1.09949e+07	1.08091e+07
Q9Y5K5	Ubiquitin carboxyl-terminal hydrolase isozyme L5 OS=Homo sapiens OX=9606 GN=UCHL5 PE=1 SV=3	UCHL5	46	13	59	13	329	37.6	5.33	147.95	71.51	0.38	0.119757	0.76966	0.19	0.588337	1	-0.11	0.739835	1	-0.77	2.37508e-05	0.000506622	12.22	9.95	11.85	3.99	1.23	3.14	516883	414200	429497	596191	557725	488707	488786	573176	457045	1.57418e+07	1.47043e+07	1.46991e+07	1.35795e+07	1.36587e+07	1.39033e+07	8.64177e+06	8.68836e+06	8.204e+06
Q92560	Ubiquitin carboxyl-terminal hydrolase BAP1 OS=Homo sapiens OX=9606 GN=BAP1 PE=1 SV=2	BAP1	1	1	3	1	729	80.3	6.84	3.59	2.852	0.69			-0.13			0.07	0.957896	1	-0.27	0.477275	1		22.52		8.51	18.53	3.56	0	0	7337.31	13887	10071.1	0	0	6698.69	0	138551	160227	138904	146203	105493	150493	113456	115032	121312
Q96FW1	Ubiquitin thioesterase OTUB1 OS=Homo sapiens OX=9606 GN=OTUB1 PE=1 SV=2	OTUB1	63	11	83	11	271	31.3	4.94	200.17	96.407	0.16	0.580712	1	0.12	0.521866	1	0.44	0.237503	1	0.56	0.0771298	0.348241	23.33	26.09	6.58	2.29	1.24	2.76	795283	1.2491e+06	1.21895e+06	1.36235e+06	986245	1.68768e+06	1.32469e+06	1.4246e+06	1.24976e+06	9.0518e+06	8.64694e+06	8.87117e+06	1.20721e+07	1.17882e+07	1.20044e+07	1.34629e+07	1.30828e+07	1.27394e+07
Q5VV17	OTU domain-containing protein 1 OS=Homo sapiens OX=9606 GN=OTUD1 PE=1 SV=1	OTUD1	10	2	2	2	481	51	6.05	5.67	9.542	0.37			-0.15			0.29	0.865005	1	0.06	0.999978	1		16.6		30.29	19.08	38.46	0	0	8279.33	0	9533.56	12070.1	0	7440.99	0	36996.6	27592.8	19956.6	43696.5	33721.3	30532.9	28665.9	41893.3	19018.4
Q01804	OTU domain-containing protein 4 OS=Homo sapiens OX=9606 GN=OTUD4 PE=1 SV=4	OTUD4	16	13	58	13	1114	124	6.71	117.89	91.039	0.09	0.529612	1	0.05	0.999755	1	-0.27	0.00106451	0.0220186	-0.33	9.56649e-05	0.00153347	6.47	4.23	2.14	5.7	2.65	2.29	650431	675615	736946	764321	704712	720415	700830	702678	676146	5.58601e+06	5.02142e+06	5.13259e+06	4.43481e+06	4.26262e+06	4.21899e+06	4.13941e+06	3.95888e+06	4.08905e+06
Q96G74	OTU domain-containing protein 5 OS=Homo sapiens OX=9606 GN=OTUD5 PE=1 SV=1	OTUD5	16	5	12	5	571	60.6	6.54	29.48	32.743	0.01	0.99469	1	0.53	0.0450588	0.240072	-0.03	0.997404	1	-0.15	0.854493	1	17.27	9	14.42	2.14	7.49	3.36	85391.1	103220	73242.7	86123.9	99973.3	85594	97940.7	130045	122934	440966	422799	429130	445075	418914	383041	379481	405077	387142
Q8N6M0	Deubiquitinase OTUD6B OS=Homo sapiens OX=9606 GN=OTUD6B PE=1 SV=1	OTUD6B	33	6	46	6	293	33.8	6.05	103.81	45.618	0.18	0.99998	1	0.11	0.914979	1	0	1	1	-0.03	0.998955	1	6.5	17.01	4.1	5.36	4.47	5.98	1.20853e+06	1.36523e+06	1.24153e+06	1.44319e+06	1.04413e+06	1.40764e+06	1.32446e+06	1.3391e+06	1.4278e+06	3.28926e+06	3.08439e+06	2.95899e+06	3.24098e+06	2.96431e+06	3.09292e+06	3.21921e+06	3.01792e+06	2.85767e+06
Q6GQQ9	OTU domain-containing protein 7B OS=Homo sapiens OX=9606 GN=OTUD7B PE=1 SV=1	OTUD7B	27	16	62	16	843	92.5	6.71	97.08	67.252	-0.03	0.999131	1	0.21	0.0313817	0.183037	0.06	0.976496	1	0.05	0.956491	1	4.84	4.32	9.12	2.73	2.62	1.72	588595	634987	645060	621948	662306	610374	732542	782286	651777	3.8181e+06	3.67507e+06	3.62287e+06	3.8966e+06	3.84e+06	3.70235e+06	3.78311e+06	3.90532e+06	3.80131e+06
Q5VVQ6	Ubiquitin thioesterase OTU1 OS=Homo sapiens OX=9606 GN=YOD1 PE=1 SV=1	YOD1	33	6	8	6	348	38.3	6.11	12.77	25.406	0.31	0.393975	1	0.25	0.720018	1	0.19	0.914222	1	0.13	0.957994	1	18.3	30.41	14.77	11.58	11.2	6.68	93025.2	65008.7	74897.2	93046.3	139826	79473.2	82935	89263.7	109484	211180	227636	180515	207890	240678	260259	244929	231844	214282
Q96JH7	Deubiquitinating protein VCPIP1 OS=Homo sapiens OX=9606 GN=VCPIP1 PE=1 SV=2	VCPIP1	19	20	58	20	1222	134.2	7.2	131.12	88.979	0.15	0.0653909	0.533452	0.21	0.0160408	0.109757	-0.18	0.0215306	0.206336	-1.12	6.2456e-10	3.91571e-07	1.38	2.11	4.7	6.8	2.15	6.39	671833	653784	665632	740535	734494	764295	806939	768787	734614	5.85105e+06	5.42411e+06	5.11153e+06	4.78287e+06	4.80322e+06	4.61794e+06	2.56576e+06	2.50207e+06	2.26879e+06
P54252	Ataxin-3 OS=Homo sapiens OX=9606 GN=ATXN3 PE=1 SV=5	ATXN3	7	2	3	2	361	41.2	4.78	2.29	5.087	0.97	0.00378721	0.0756008	0.88	0.0145454	0.101894	0.23	0.908523	1	0.24	0.7274	1	16.63	14.17	18.51	6.54	10.68	6.24	0	9095.01	7180.89	14308.7	17494.8	0	15059	14915.3	10647.7	72872.3	81502.7	72965.4	85281.3	74918	92871.3	83431.8	93916.7	85929.9
O00303	Eukaryotic translation initiation factor 3 subunit F OS=Homo sapiens OX=9606 GN=EIF3F PE=1 SV=1	EIF3F	19	5	14	5	357	37.5	5.45	21.36	21.532	-0.11	1	1	-0.23	0.79393	1	-0.12	0.999986	1	-0.12	0.96754	1	17.35	19.8	17.78	3.3	12.07	6.87	804288	652672	573171	606633	835903	598622	499240	557918	701811	533813	564138	566777	499635	623247	520781	517681	539300	470824
O00487	26S proteasome non-ATPase regulatory subunit 14 OS=Homo sapiens OX=9606 GN=PSMD14 PE=1 SV=1	PSMD14	9	2	4	2	310	34.6	6.52	1.78	5.017	-0.09	0.964286	1	-0.19	0.571246	1	-0.08	0.972674	1	-0.07	0.979655	1	12.58	3.32	4.63	6.91	5.79	7.67	519533	471427	403173	454142	425123	442774	400836	438826	413372	394249	366174	343472	333989	373881	346849	382148	347949	328684
Q6P2Q9	Pre-mRNA-processing-splicing factor 8 OS=Homo sapiens OX=9606 GN=PRPF8 PE=1 SV=2	PRPF8	10	17	48	17	2335	273.4	8.84	32.55	64.906	0.06	0.873663	1	0	0.999593	1	0.1	0.628448	1	0.2	0.121831	0.489345	4.21	2.86	12.1	6.77	5.71	3.32	990146	1.02694e+06	943973	1.02582e+06	1.08097e+06	1.0331e+06	990839	1.13649e+06	894351	740789	848350	802292	860782	919569	821080	958871	897748	922466
Q9NRG9	Aladin OS=Homo sapiens OX=9606 GN=AAAS PE=1 SV=1	AAAS	10	4	7	4	546	59.5	7.5	14.83	17.721	0.27	0.0228219	0.259205	0.34	0.118444	0.473062	0.17	0.48608	1	0.15	0.453627	1	7.53	12.53	7.18	6.87	3.74	1.66	416955	372632	362621	449517	554079	448612	417142	475100	472157	344026	394791	372500	394970	423495	419405	407124	420835	413913
P49588	Alanine--tRNA ligase, cytoplasmic OS=Homo sapiens OX=9606 GN=AARS1 PE=1 SV=2	AARS1	1	1	1	1	968	106.7	5.53	0	2.693	1.05	0.05881	0.495815	1.27	0.00392972	0.0370317	1.11	0.0074934	0.0981019	1.37	0.000769995	0.00858401	8.21	28.88	13.15	24.06	25.56	10.6	73654.6	82666.3	70743.1	169570	93327.3	152143	177765	156358	203433	52769.1	35543.2	57950	131424	113871	77501.1	120950	149682	136348
Q9BTE6	Alanyl-tRNA editing protein Aarsd1 OS=Homo sapiens OX=9606 GN=AARSD1 PE=1 SV=2	AARSD1	3	1	2	1	412	45.5	6.42	2.27	4.23	0.66	0.93213	1	1.04	0.0454498	0.241669	0.61	0.680453	1	0.71	0.49001	1	19.33	46.5	9.72	8.91	17.96	16.23	34607.5	50994.3	46984.9	76342.5	27493.3	74133.1	102942	84814.9	96824.4	40997.2	38361.2	45695.1	62419	67182.8	46958.8	51725.9	67138.1	71228.9
Q6ZMQ8	Serine/threonine-protein kinase LMTK1 OS=Homo sapiens OX=9606 GN=AATK PE=1 SV=2	AATK	2	1	2	1	1374	144.5	4.56	0	1.869	-0.09			0.36			-0.57	0.412992	1	-0.2	0.984993	1		21.69	21.7	12.88	6.54	39.76	11728.3	0	0	13163	10995.9	8452.99	10065	15093	15130.8	8808.58	0	10573.4	6765.7	6517.05	5948.3	11182.8	6274.82	0
Q9NP58	ATP-binding cassette sub-family B member 6 OS=Homo sapiens OX=9606 GN=ABCB6 PE=1 SV=1	ABCB6	9	5	8	5	842	93.8	8.48	21.16	28.064	-0.05	1	1	-0.06	0.59576	1	-0.04	1	1	-0.18	0.63442	1	8.08	12.04	10.06	6.95	5.59	9	293259	262551	251240	254163	306623	247338	211737	252446	254454	326623	304350	284213	324558	294959	295076	299305	250774	268532
Q9NUT2	Mitochondrial potassium channel ATP-binding subunit OS=Homo sapiens OX=9606 GN=ABCB8 PE=1 SV=3	ABCB8	3	2	3	2	735	79.9	8.98	2.94	6.658	-0.21	0.741893	1	-0.26	0.292559	0.915717	-0.34	0.0175198	0.179276	-0.31	0.0619599	0.300267	6.97	12.41	9.74	5.44	11.23	5.93	186116	170657	162358	147180	144433	179486	135884	163328	142402	189908	210541	194700	162071	130008	154171	157337	147034	165563
P33527	Multidrug resistance-associated protein 1 OS=Homo sapiens OX=9606 GN=ABCC1 PE=1 SV=3	ABCC1	23	25	136	23	1531	171.5	7.11	306.89	165.814	-0.1	0.376371	1	-0.21	0.0249269	0.151739	-0.1	0.219023	1	-0.21	0.0208181	0.124495	8.08	3.19	7.33	1.67	4.07	2.13	7.36997e+06	6.75093e+06	6.27462e+06	6.29505e+06	6.4018e+06	6.01671e+06	5.38698e+06	5.81995e+06	6.23972e+06	6.16627e+06	6.36044e+06	6.19806e+06	5.38216e+06	5.76723e+06	5.79274e+06	5.41633e+06	5.34331e+06	5.19431e+06
Q92887	ATP-binding cassette sub-family C member 2 OS=Homo sapiens OX=9606 GN=ABCC2 PE=1 SV=3	ABCC2	8	10	26	9	1545	174.1	8.32	37.79	42.665	-0.18	0.0577908	0.491222	-0.33	0.00119165	0.013972	-0.19	0.0450298	0.35269	-0.24	0.00829804	0.05854	7.04	3.93	7.72	1.43	4.35	3.91	2.19662e+06	1.99156e+06	1.92035e+06	1.84605e+06	1.76349e+06	1.70756e+06	1.49746e+06	1.58223e+06	1.74186e+06	1.85694e+06	1.87543e+06	1.82333e+06	1.52543e+06	1.63092e+06	1.65742e+06	1.57419e+06	1.57115e+06	1.46867e+06
O15438	ATP-binding cassette sub-family C member 3 OS=Homo sapiens OX=9606 GN=ABCC3 PE=1 SV=3	ABCC3	11	13	38	11	1527	169.2	7.2	76.32	69.513	-0.09	0.626946	1	-0.16	0.391444	1	-0.03	0.995283	1	-0.13	0.675316	1	3.73	10.34	5.44	3.9	6.9	4.1	1.15264e+06	1.10662e+06	1.07007e+06	1.0429e+06	1.12485e+06	914181	954036	991331	1.06145e+06	980776	1.05947e+06	1.03176e+06	924460	1.01356e+06	1.06021e+06	990745	942629	913725
O15439	ATP-binding cassette sub-family C member 4 OS=Homo sapiens OX=9606 GN=ABCC4 PE=1 SV=3	ABCC4	6	7	10	6	1325	149.4	8.19	14.94	17.293	-0.36	0.00770022	0.122229	-0.32	0.0147234	0.10233	-0.32	0.00665495	0.0901745	-0.32	0.0151457	0.0969971	5.91	11.8	4.02	4.04	1.47	4.97	902292	962388	855514	704050	654522	821424	720784	772242	720932	801740	842943	778473	643572	631854	650534	639039	696353	640244
O15440	ATP-binding cassette sub-family C member 5 OS=Homo sapiens OX=9606 GN=ABCC5 PE=1 SV=2	ABCC5	1	2	8	1	1437	160.6	8.66	11.8	5.5	-0.2	0.983703	1	-0.35	0.971296	1	-0.1	0.997665	1	-0.26	0.721466	1	33.18	15.63	27.6	2.69	18.1	20.93	65415	48407.8	32955.5	48803.5	35626.7	42023.8	33088.2	38023.4	55232.8	44758.4	42572.7	42941.9	33574.2	40023.3	48236.8	40260.5	35933.2	26293.5
P28288	ATP-binding cassette sub-family D member 3 OS=Homo sapiens OX=9606 GN=ABCD3 PE=1 SV=1	ABCD3	15	8	15	8	659	75.4	9.36	20.26	36.223	-0.19	0.00986986	0.142184	-0.22	0.0124336	0.0909507	-0.02	0.995304	1	-0.18	0.0630428	0.304426	3.44	3.74	1.27	1.63	5.21	6.12	1.01304e+06	949016	1.00069e+06	879099	821556	875150	856904	854720	874615	867763	849887	877771	806439	895058	854485	833958	764608	742396
P61221	ATP-binding cassette sub-family E member 1 OS=Homo sapiens OX=9606 GN=ABCE1 PE=1 SV=1	ABCE1	13	6	10	6	599	67.3	8.34	19.25	19.423	-0.02	0.98002	1	-0.18	0.161981	0.603273	0.1	0.75238	1	0	0.999763	1	6.3	1.04	7.01	4.35	3.96	4.39	748293	814696	721505	738059	733660	748605	657150	741809	659848	602590	577392	629865	656604	644472	608167	639418	602214	587450
Q8NE71	ATP-binding cassette sub-family F member 1 OS=Homo sapiens OX=9606 GN=ABCF1 PE=1 SV=2	ABCF1	11	7	14	7	845	95.9	6.8	27.3	31.087	0.09	0.999471	1	-0.15	0.838731	1	0.36	0.836511	1	0.16	0.991869	1	21.75	32.47	12.85	9.51	13.42	7.26	978897	702260	668309	747734	1.13952e+06	618657	580881	633928	745363	551238	667111	609347	613794	781182	783925	679791	695474	605745
Q9UG63	ATP-binding cassette sub-family F member 2 OS=Homo sapiens OX=9606 GN=ABCF2 PE=1 SV=2	ABCF2	19	10	27	10	623	71.2	7.37	48.64	53.39	-0.07	0.519904	1	-0.06	0.299983	0.925518	-0.03	0.999997	1	-0.14	0.76235	1	6.37	3.27	6.75	9.41	3.55	0.78	2.02101e+06	2.00849e+06	2.24523e+06	1.97868e+06	1.85408e+06	1.93141e+06	1.94228e+06	1.97009e+06	1.73724e+06	1.55511e+06	1.78778e+06	1.87048e+06	1.75542e+06	1.65363e+06	1.76324e+06	1.62614e+06	1.61331e+06	1.63873e+06
Q9NUQ8	ATP-binding cassette sub-family F member 3 OS=Homo sapiens OX=9606 GN=ABCF3 PE=1 SV=2	ABCF3	12	7	14	7	709	79.7	6.34	13.81	21.44	-0.03	0.812532	1	0.01	0.993704	1	-0.2	0.290147	1	-0.15	0.530393	1	4.68	13.42	7	3.47	1.74	0.71	648503	706554	701276	696775	543547	689025	656591	755474	708403	665101	640708	686845	597318	580599	578917	606461	601294	598022
Q9UNQ0	Broad substrate specificity ATP-binding cassette transporter ABCG2 OS=Homo sapiens OX=9606 GN=ABCG2 PE=1 SV=3	ABCG2	5	3	12	3	655	72.3	8.69	9.88	9.185	-0.44	0.107625	0.717955	-0.42	0.0526016	0.26994	-0.2	0.605604	1	-0.42	0.129897	0.512206	19.67	19.5	7.12	6.9	12.14	10.23	643824	498878	442287	367430	466563	319576	373280	381544	333290	442526	492492	434352	336540	384807	429652	306406	374484	330761
Q8N2K0	Lysophosphatidylserine lipase ABHD12 OS=Homo sapiens OX=9606 GN=ABHD12 PE=1 SV=2	ABHD12	3	1	2	1	398	45.1	8.65	0	2.72	0.21	0.998911	1	0.11	0.996073	1	0.18	0.91135	1	0.19	0.814891	1	33.51	23.54	3.13	15.23	9.71	4.83	154484	86514	93559.7	108250	145779	92874	97120.3	101190	103320	72411.9	98500.4	88754.9	100438	108624	89372.4	98722	101091	108247
O95870	Phosphatidylserine lipase ABHD16A OS=Homo sapiens OX=9606 GN=ABHD16A PE=1 SV=3	ABHD16A	1	1	2	1	558	63.2	8.13	1.89	2.467	-0.05	0.994751	1	-0.12	0.965329	1	0.16	0.446361	1	0.24	0.510192	1	7.67	12.32	12.84	8.81	8.81	9.82	135830	130366	116818	125518	136191	106354	135227	104427	120154	104920	112988	94678.8	114813	117426	134654	123912	131483	108146
Q15018	BRISC complex subunit Abraxas 2 OS=Homo sapiens OX=9606 GN=ABRAXAS2 PE=1 SV=2	ABRAXAS2	5	2	3	2	415	46.9	6.21	2.14	4.914	0.33	0.659073	1	0.5	0.216204	0.742553	0.26	0.60675	1	0.26	0.565435	1	11.9	7.34	28.54	11.03	4.77	3.24	53264.4	61549.9	48757.4	68430.4	67030.7	59557.8	75508	95094.7	52652.7	50818.6	63395.2	58793	65725.6	70577.1	72063.3	72171.2	67650.3	70228.3
Q13085	Acetyl-CoA carboxylase 1 OS=Homo sapiens OX=9606 GN=ACACA PE=1 SV=2	ACACA	39	68	343	62	2346	265.4	6.37	791.28	402.085	-0.04	0.502127	1	-0.28	3.52836e-06	0.000153166	-0.16	0.00136415	0.0265231	-0.36	9.07911e-07	3.72656e-05	2.78	0.1	4.65	1.83	1.99	2.32	4.2504e+07	4.06441e+07	4.04152e+07	3.9605e+07	3.95611e+07	3.96412e+07	3.132e+07	3.35558e+07	3.42636e+07	2.8928e+07	2.93647e+07	2.99974e+07	2.63162e+07	2.55001e+07	2.64621e+07	2.28932e+07	2.34662e+07	2.24047e+07
O00763	Acetyl-CoA carboxylase 2 OS=Homo sapiens OX=9606 GN=ACACB PE=1 SV=3	ACACB	8	14	40	8	2458	276.4	6.49	74.87	54.048	-0.13	0.752895	1	-0.24	0.0391123	0.217583	-0.31	0.00671367	0.090402	-0.4	0.000754591	0.0084821	3.22	12.14	3.8	1.45	3.85	2.01	429172	443992	457760	376277	475226	405297	364348	392980	376787	346030	344382	336734	289424	277025	268109	256408	266753	260167
Q6JQN1	Acyl-CoA dehydrogenase family member 10 OS=Homo sapiens OX=9606 GN=ACAD10 PE=1 SV=1	ACAD10	2	2	3	2	1059	118.8	8.06	4.63	5.477	0.21	0.998311	1	0	0.997176	1	-0.08	0.999963	1	-0.06	0.992047	1	22.76	11.69	10.09	3.29	21.64	11.84	51130.6	43900.1	68008.5	59039.9	48913.3	61300.8	55699.2	45475.7	51093.9	57029.8	56774	53730.1	68134.9	53856.9	44302.4	57322.2	45413.8	54355.9
Q709F0	Acyl-CoA dehydrogenase family member 11 OS=Homo sapiens OX=9606 GN=ACAD11 PE=1 SV=3	ACAD11	2	1	2	1	780	87.2	8.02	2.94	4.754	0.19	0.188195	1	0.52	0.0167802	0.113642	0.19	0.853924	1	0.25	0.417481	1	12.94	12.97	14.29	6.58	12.23	6.95	24771.9	31854.5	30489.1	33635.3	42411.4	34704.1	43853	35882.4	47814.7	36343.3	35427.2	32021.7	42315.3	40462.3	33347.1	38546.7	44272.9	42153.7
Q9H845	Complex I assembly factor ACAD9, mitochondrial OS=Homo sapiens OX=9606 GN=ACAD9 PE=1 SV=1	ACAD9	3	2	4	2	621	68.7	7.96	4.9	5.61	-0.11	0.998706	1	0.12	0.590024	1	0.08	0.745873	1	0.19	0.185314	0.659679	7.75	8.42	5.59	3.54	7.14	7.89	234177	261573	272778	242285	274862	235304	284620	294210	263514	252069	257557	240230	252802	291022	267164	267143	312660	287474
P11310	Medium-chain specific acyl-CoA dehydrogenase, mitochondrial OS=Homo sapiens OX=9606 GN=ACADM PE=1 SV=1	ACADM	5	2	2	2	421	46.6	8.37	2.03	5.044	-0.07	0.635648	1	-0.23	0.104439	0.4374	-0.32	0.0231215	0.215324	-0.28	0.0289773	0.163882	5.31	6.26	4.37	1.4	12.48	8.36	187195	169399	173140	164839	149501	168502	142403	147486	155283	173738	178680	176136	158490	141401	123281	151428	145359	128552
P16219	Short-chain specific acyl-CoA dehydrogenase, mitochondrial OS=Homo sapiens OX=9606 GN=ACADS PE=1 SV=1	ACADS	2	1	1	1	412	44.3	7.99	0	2.272	0.33	0.689006	1	0.49	0.657799	1	0.54	0.542449	1	0.37	0.981532	1	6.67	16.62	23.97	10.17	16.58	18.98	31010	35417.4	32940.6	34125.1	47787.2	41496	30473.3	49193.9	46210.5	26815.3	31836.6	26823.8	38922.5	41253.5	29758.8	34731.9	24747	35533.8
P45954	Short/branched chain specific acyl-CoA dehydrogenase, mitochondrial OS=Homo sapiens OX=9606 GN=ACADSB PE=1 SV=1	ACADSB	5	2	4	2	432	47.5	6.99	3.98	5.596	-0.03	0.999999	1	0.03	0.999994	1	0.13	0.980798	1	0.26	0.775044	1	26.11	17.25	7.99	14.78	21.49	6.28	276079	196657	168440	192279	255847	191922	192962	200492	224478	151420	177205	203902	155949	193426	240237	223671	212855	197264
P53396	ATP-citrate synthase OS=Homo sapiens OX=9606 GN=ACLY PE=1 SV=3	ACLY	19	19	76	19	1101	120.8	7.33	160.68	111.394	0.08	0.999927	1	-0.03	0.983021	1	0.13	0.14594	0.789689	0.19	0.0338782	0.185781	3.05	9.86	4.41	3.72	4.02	2.64	6.03418e+06	6.21187e+06	5.84399e+06	6.38185e+06	5.41326e+06	6.51633e+06	5.58877e+06	5.89289e+06	6.10264e+06	5.51153e+06	5.14576e+06	5.4676e+06	5.97175e+06	6.31379e+06	5.84335e+06	6.46597e+06	6.21724e+06	6.15224e+06
Q99798	Aconitate hydratase, mitochondrial OS=Homo sapiens OX=9606 GN=ACO2 PE=1 SV=2	ACO2	8	4	8	4	780	85.4	7.61	13.07	13.538	0.29	0.24119	1	0.5	0.0355469	0.201559	0.54	0.00373278	0.0568305	0.66	0.000995223	0.0106144	9.59	10.38	11.15	6.36	7.12	7.9	456798	385184	392318	480530	544172	443760	467532	554762	581475	305531	321540	346499	430283	496255	468352	506905	526011	450807
O00154	Cytosolic acyl coenzyme A thioester hydrolase OS=Homo sapiens OX=9606 GN=ACOT7 PE=1 SV=3	ACOT7	13	4	24	4	380	41.8	8.54	38.53	16.19	0	0.857894	1	-0.13	0.973992	1	0.14	0.170237	0.865556	0.12	0.31618	0.947364	3.94	6.72	6.68	0.89	3.46	3.84	1.2728e+06	1.18678e+06	1.2705e+06	1.22766e+06	1.39664e+06	1.27425e+06	1.16363e+06	1.1637e+06	1.30367e+06	1.15955e+06	1.13937e+06	1.15272e+06	1.22595e+06	1.31376e+06	1.27291e+06	1.25235e+06	1.29744e+06	1.20144e+06
O14734	Acyl-coenzyme A thioesterase 8 OS=Homo sapiens OX=9606 GN=ACOT8 PE=1 SV=1	ACOT8	3	1	1	1	319	35.9	7.56	1.67	2.568	-0.16	0.252571	1	-0.3	0.0951115	0.412202	-0.03	0.980322	1	0.02	0.999593	1	13.01	9.89	1.18	11.81	6.9	5.94	134675	157525	122073	102946	120924	124308	109696	109591	111906	97250.6	121516	103088	100924	109097	95131.7	104337	98538	110956
Q9Y305	Acyl-coenzyme A thioesterase 9, mitochondrial OS=Homo sapiens OX=9606 GN=ACOT9 PE=1 SV=2	ACOT9	15	5	22	5	439	49.9	8.6	33.58	29.641	-0.02	0.997715	1	-0.09	0.56929	1	-0.09	0.731863	1	-0.09	0.163668	0.598348	3.12	5.87	4.85	1.65	3.7	7.61	769473	723792	755362	747458	813601	728163	663548	710355	729685	668595	673663	690009	631674	667926	623300	557625	643261	631950
P33121	Long-chain-fatty-acid--CoA ligase 1 OS=Homo sapiens OX=9606 GN=ACSL1 PE=1 SV=1	ACSL1	5	2	3	2	698	77.9	7.15	2.51	4.836	0.94	0.103907	0.702035	0.93	0.0557863	0.28084	1.31	0.00599995	0.08405	1.29	0.0127106	0.0833726	37.07	13.45	7.67	27.6	14.85	23.35	38694.9	78640.2	49675	95045	77675.6	101428	94646.5	105991	91870	32931.6	53809.5	35942.8	109296	82602.7	89167.7	87754.3	66680.8	107437
O95573	Fatty acid CoA ligase Acsl3 OS=Homo sapiens OX=9606 GN=ACSL3 PE=1 SV=3	ACSL3	25	15	37	15	720	80.4	8.38	74.14	62.626	-0.36	5.64702e-06	0.000495997	-0.4	2.84205e-06	0.000134388	-0.36	1.02499e-05	0.0006313	-0.47	6.46414e-07	2.87071e-05	3.14	4.1	4.6	3.79	0.98	0.77	4.40848e+06	4.24602e+06	4.14244e+06	3.31194e+06	3.14802e+06	3.41593e+06	3.0956e+06	3.22138e+06	3.3924e+06	4.15541e+06	3.85428e+06	4.04297e+06	3.11244e+06	3.17383e+06	3.14177e+06	2.90958e+06	2.95183e+06	2.91669e+06
O60488	Long-chain-fatty-acid--CoA ligase 4 OS=Homo sapiens OX=9606 GN=ACSL4 PE=1 SV=2	ACSL4	17	7	28	7	711	79.1	8.38	40.58	50.132	0.08	0.870241	1	0.06	0.999999	1	0.11	0.872385	1	0.11	0.988784	1	3.72	5.34	13.43	1.88	8.32	7.24	643853	613630	598631	647261	704263	639345	536429	637539	703262	609542	632459	617503	610094	720909	666288	678707	664353	591655
P60709	Actin, cytoplasmic 1 OS=Homo sapiens OX=9606 GN=ACTB PE=1 SV=1	ACTB	62	17	276	7	375	41.7	5.48	394.06	173.842	-0.45	0.0834745	0.637552	-0.75	0.0005362	0.00783219	-0.28	0.118521	0.695223	-0.65	0.0036344	0.0297769	13.41	10.84	7.51	5.2	16.22	1.25	8.55861e+07	7.40913e+07	6.55193e+07	5.43844e+07	6.48132e+07	5.3638e+07	4.07394e+07	4.39037e+07	4.73452e+07	6.14704e+07	6.79261e+07	6.65395e+07	4.20922e+07	5.78099e+07	5.49479e+07	4.2296e+07	4.33066e+07	4.25037e+07
P63267	Actin, gamma-enteric smooth muscle OS=Homo sapiens OX=9606 GN=ACTG2 PE=1 SV=1	ACTG2	33	11	186	2	376	41.9	5.48	199.41	94.7	-0.3	0.126101	0.788308	-0.49	0.119305	0.473641	-0.8	0.00936669	0.11438	-0.81	0.00506073	0.0387275	8.39	25.84	1.89	8.35	9.79	2.39	2.96046e+07	3.4694e+07	3.39491e+07	2.75823e+07	1.74464e+07	2.92865e+07	2.41059e+07	2.45001e+07	2.35941e+07	3.46727e+07	2.97708e+07	3.43829e+07	2.28927e+07	1.91245e+07	1.97624e+07	1.92905e+07	1.96568e+07	2.02267e+07
O43707	Alpha-actinin-4 OS=Homo sapiens OX=9606 GN=ACTN4 PE=1 SV=2	ACTN4	2	2	3	2	911	104.8	5.44	1.95	4.323	-0.31	0.862159	1	0.09	0.999998	1	-0.38	0.743032	1	0.07	0.988995	1	35	15.68	30.37	16.51	27.76	27.44	157568	310718	204420	146639	164393	199076	283457	217985	151307	235938	178184	180421	195250	114373	138736	218451	123600	189766
O14672	Disintegrin and metalloproteinase domain-containing protein 10 OS=Homo sapiens OX=9606 GN=ADAM10 PE=1 SV=1	ADAM10	9	6	21	6	748	84.1	7.77	31.41	23.694	-0.06	1	1	-0.17	0.445032	1	0.01	0.999202	1	-0.07	0.999154	1	17.48	21.99	5.16	2.96	8.5	7.17	1.47762e+06	1.15327e+06	1.06935e+06	1.10406e+06	1.56386e+06	1.07456e+06	956063	1.02308e+06	1.05914e+06	978125	1.03754e+06	1.01334e+06	972496	1.14522e+06	1.02218e+06	968607	1.05089e+06	911534
P78536	Disintegrin and metalloproteinase domain-containing protein 17 OS=Homo sapiens OX=9606 GN=ADAM17 PE=1 SV=1	ADAM17	7	3	3	3	824	93	5.76	2.82	8.787	-0.19	1	1	-0.2	0.827891	1	0.1	0.997757	1	-0.14	0.887898	1	14.89	19.29	9.18	0.33	7.76	1.65	188945	192905	145716	149159	214632	165725	164071	166110	140214	158772	158351	159406	150839	174819	170750	142000	143879	146737
P55265	Double-stranded RNA-specific adenosine deaminase OS=Homo sapiens OX=9606 GN=ADAR PE=1 SV=4	ADAR	3	3	10	3	1226	136	8.65	18.27	11.539	0.57	0.0219968	0.253107	1.05	0.00211481	0.0217899	1.16	0.000305548	0.00862538	1.35	0.000433749	0.00539003	9.58	22.63	12.51	14.97	11.4	17.98	123563	103345	107507	158234	230757	159900	239881	222373	186780	80271.2	106650	87175.1	195071	234334	191963	160458	221752	225124
O60266	Adenylate cyclase type 3 OS=Homo sapiens OX=9606 GN=ADCY3 PE=1 SV=3	ADCY3	3	2	5	2	1144	128.9	6.58	15.49	9.671	-0.2	0.272425	1	-0.32	0.352468	1	-0.39	0.132472	0.741732	-0.38	0.0813088	0.361684	6.81	9.74	11.84	10.99	7.43	6.39	267108	233756	257818	226868	189705	224493	246224	206905	197919	271386	217753	251951	217764	192212	191689	184505	209358	194100
P35611	Alpha-adducin OS=Homo sapiens OX=9606 GN=ADD1 PE=1 SV=2	ADD1	3	2	5	2	737	80.9	5.83	8.26	8.107	0.02	0.438541	1	0.16	0.499683	1	0.21	0.329476	1	0.28	0.102341	0.429484	10.45	19.6	3.11	10.97	7.14	1.67	512729	505067	422276	498971	699107	512777	571188	564825	538419	372728	445495	459946	471933	544329	515549	538825	555573	540948
P48960	Adhesion G protein-coupled receptor E5 OS=Homo sapiens OX=9606 GN=ADGRE5 PE=1 SV=4	ADGRE5	2	2	5	2	835	91.8	6.87	2.24	5.715	0.18	0.99947	1	0.21	0.76229	1	-0.04	0.999788	1	0.06	0.990404	1	6.62	17.52	9.57	1.45	17.7	12.11	78501.8	84013.5	89622.6	95336.3	69957.7	97616.5	105259	97410.1	86847.4	84522.6	85930.9	86995.9	99885.9	83359.2	70048	103419	89662.6	81486.7
Q16186	Proteasomal ubiquitin receptor ADRM1 OS=Homo sapiens OX=9606 GN=ADRM1 PE=1 SV=2	ADRM1	12	3	6	3	407	42.1	5.07	2.13	13.581	0.17	0.999093	1	0.32	0.935591	1	-0.48	0.55982	1	-0.55	0.174694	0.628481	20.59	30.21	2.49	35.14	21.45	16.55	98370.9	110270	145095	123659	74351.2	139549	142739	136102	137742	225704	116519	143418	141747	102629	96924.5	78386.5	97779.2	109624
P30520	Adenylosuccinate synthetase isozyme 2 OS=Homo sapiens OX=9606 GN=ADSS2 PE=1 SV=3	ADSS2	4	1	1	1	456	50.1	6.55	0	4.083	0.17	0.984636	1	0.26	0.999187	1	0.34	0.816999	1	0.65	0.288257	0.888383	29.56	10.01	38.19	28.63	28.99	61.78	15776.8	12936.2	8500.56	13298.2	16224.6	14515.5	18703.8	8179.13	15520.4	8814.7	10187.7	5610.83	15615.1	8841.42	11165.8	30205.2	9352.55	13788.6
Q8N556	Actin filament-associated protein 1 OS=Homo sapiens OX=9606 GN=AFAP1 PE=1 SV=2	AFAP1	4	4	5	4	730	80.7	8.68	8.58	9.885	-0.16	0.155538	0.910762	-0.2	0.082562	0.377228	-0.37	0.00340551	0.0536565	-0.36	0.00582009	0.0435542	4.13	10.43	6.86	0.57	3.01	6.04	473887	512613	483124	475876	385953	431275	451328	420641	393494	517452	513828	519645	418619	395357	400598	440023	392928	402525
Q9Y4W6	AFG3-like protein 2 OS=Homo sapiens OX=9606 GN=AFG3L2 PE=1 SV=2	AFG3L2	3	3	7	3	797	88.5	8.66	3.9	10.205	0.18	0.839457	1	0.34	0.269008	0.871888	0.1	0.904483	1	0.16	0.769489	1	10.23	8.89	10.19	3.22	6.62	4.31	450116	527227	438295	509861	462123	552375	569751	585591	482268	444233	426378	417060	489624	456124	429091	481728	443970	474964
Q96P47	Arf-GAP with GTPase, ANK repeat and PH domain-containing protein 3 OS=Homo sapiens OX=9606 GN=AGAP3 PE=1 SV=2	AGAP3	2	1	2	1	875	95	7.97	6.31	5.24	0.06	0.916458	1	-0.03	0.991211	1	-0.44	0.933536	1	-0.4	0.912239	1	13.7	45.64	13.37	9.07	43.95	30.92	28144.7	21954.2	22907.9	9877.85	27559.1	23825.5	22563.6	17684.8	22492.1	19489.9	21366.1	23371.7	15763.3	26441.7	11198.1	12119.1	16178.5	22509.8
P52594	Arf-GAP domain and FG repeat-containing protein 1 OS=Homo sapiens OX=9606 GN=AGFG1 PE=1 SV=2	AGFG1	11	4	13	4	562	58.2	8.63	11.45	15.614	0.56	0.00387935	0.0762842	0.88	2.73051e-05	0.000781913	0.27	0.153142	0.807961	0.66	0.000664796	0.00763107	12.24	11.45	6.23	4.6	11.64	11.96	357587	438521	451543	648297	543662	680350	805513	890625	796891	341542	373167	350284	504121	407827	422830	540617	554349	668650
Q53H12	Acylglycerol kinase, mitochondrial OS=Homo sapiens OX=9606 GN=AGK PE=1 SV=2	AGK	20	6	11	6	422	47.1	8.09	18.09	19.403	-0.22	0.548515	1	-0.2	0.343705	0.994678	-0.03	1	1	-0.11	0.534502	1	5.89	7.98	3.51	5.15	8.65	16.25	486407	454088	432841	380148	440378	390443	395308	402657	376054	438846	464727	419447	414265	428852	486765	320820	444540	407842
O15120	1-acyl-sn-glycerol-3-phosphate acyltransferase beta OS=Homo sapiens OX=9606 GN=AGPAT2 PE=1 SV=1	AGPAT2	3	1	2	1	278	30.9	9.01	4.25	2.969	-0.06	0.999998	1	-0.26	0.359133	1	0.07	0.999999	1	-0.11	0.98	1	17.6	25.73	4.25	3.08	12.71	7.08	538605	424632	386447	408571	580070	359853	336282	354982	365858	363587	386597	373676	326867	421159	392093	346335	371958	322842
Q9NRZ7	1-acyl-sn-glycerol-3-phosphate acyltransferase gamma OS=Homo sapiens OX=9606 GN=AGPAT3 PE=1 SV=1	AGPAT3	3	1	1	1	376	43.4	8.72	0	1.915	0.3	0.847344	1	-0.36	0.559978	1	0.84	0.0838878	0.548355	0.54	0.303743	0.926621	35.05	8.19	18.98	18.25	26.47	8.63	29366.9	40845.2	19833.2	38168.2	36033.2	32413.5	16860.9	22904.1	24613	30970	37192.2	44683.1	48377.6	66508.5	83356.6	53936.3	60883.1	51692.9
Q9NUQ2	1-acyl-sn-glycerol-3-phosphate acyltransferase epsilon OS=Homo sapiens OX=9606 GN=AGPAT5 PE=1 SV=3	AGPAT5	14	4	7	4	364	42	9.1	9.82	13.965	-0.09	0.998101	1	-0.01	0.946167	1	-0.25	0.652072	1	-0.37	0.424894	1	21.98	20.35	1.56	7.17	1.99	13.24	166322	119502	112679	111262	156594	112570	121046	118931	117333	196012	169916	186363	156930	158223	152313	171893	133269	144666
O00116	Alkyldihydroxyacetonephosphate synthase, peroxisomal OS=Homo sapiens OX=9606 GN=AGPS PE=1 SV=1	AGPS	14	6	12	6	658	72.9	7.34	30.08	42.122	0.35	0.0354805	0.351536	0.58	0.000140148	0.0027695	0.45	0.00239883	0.0398823	0.61	0.000274102	0.00362216	7.85	13.05	5.04	3.74	2.68	7.13	436597	511025	477488	663014	510003	606735	710286	776056	714020	410819	425729	395035	580751	560242	551254	624895	569519	656459
O00468	Agrin OS=Homo sapiens OX=9606 GN=AGRN PE=1 SV=6	AGRN	2	4	10	4	2068	217.2	6.39	9.96	11.115	-0.39	0.285659	1	-0.51	0.0277227	0.166164	-0.31	0.573004	1	-0.59	0.137627	0.53491	4.77	16.54	17.15	5.21	2.87	23.69	221185	201668	207520	158758	193733	140251	112870	146025	159276	209843	189120	201512	171037	162652	162966	124502	189745	133499
Q6RW13	Type-1 angiotensin II receptor-associated protein OS=Homo sapiens OX=9606 GN=AGTRAP PE=1 SV=1	AGTRAP	25	2	2	2	159	17.4	6.14	4.4	6.719	0.66	0.725318	1	-0.05	1	1	0.18	0.878594	1	0.26	0.999997	1	24.5	45.52	32.88	4.88	35.03	26.76	20085.6	22251.6	31431.1	35098.5	54709.6	21189.9	21495.7	34159.4	18885.2	25430.2	24322.3	23064.5	27507.7	25395.5	46463.7	17744.7	30125	29069.1
Q8WYP5	Protein ELYS OS=Homo sapiens OX=9606 GN=AHCTF1 PE=1 SV=3	AHCTF1	0	1	2	1	2266	252.3	6.6	5.79	5.054	0.18	0.693222	1	0.14	0.588768	1	0.07	0.986921	1	0.01	0.999405	1	21.43	15.49	12.87	11.09	6.59	3.91	80669.8	89938.9	58162.2	91616.4	101341	74121.3	79871.7	103004	88924.5	83140.2	78301.3	66721.4	86268	75622.4	82054.4	75231.4	79105.4	81304.1
O43865	S-adenosylhomocysteine hydrolase-like protein 1 OS=Homo sapiens OX=9606 GN=AHCYL1 PE=1 SV=2	AHCYL1	23	9	30	9	530	58.9	6.89	29.64	34.899	0.06	0.569523	1	0.07	0.101223	0.429547	0.22	0.000246815	0.00735021	0.24	5.53847e-05	0.00100025	3.26	3.19	1.76	1.62	1.95	3.67	2.19131e+06	2.25017e+06	2.10868e+06	2.18609e+06	2.32768e+06	2.28301e+06	2.30382e+06	2.37594e+06	2.30604e+06	1.90346e+06	1.88361e+06	1.94418e+06	2.21126e+06	2.17306e+06	2.25938e+06	2.36247e+06	2.2471e+06	2.20064e+06
Q09666	Neuroblast differentiation-associated protein AHNAK OS=Homo sapiens OX=9606 GN=AHNAK PE=1 SV=2	AHNAK	24	63	162	63	5890	628.7	6.15	288.42	344.009	0.08	0.994127	1	0.25	0.096182	0.415438	0.15	0.505784	1	0.31	0.158687	0.585507	11.28	14.42	1.66	2.55	5.85	4.67	1.23948e+07	1.55531e+07	1.42449e+07	1.50162e+07	1.23347e+07	1.64929e+07	1.69936e+07	1.69361e+07	1.74558e+07	1.43771e+07	1.38307e+07	1.3707e+07	1.68548e+07	1.51736e+07	1.53496e+07	1.7269e+07	1.58373e+07	1.70955e+07
Q8IVF2	Protein AHNAK2 OS=Homo sapiens OX=9606 GN=AHNAK2 PE=1 SV=2	AHNAK2	5	13	21	13	5795	616.2	5.36	33.13	57.319	0.01	0.99944	1	-0.01	1	1	0.24	0.250227	1	0.16	0.926602	1	3.34	6.98	6.38	7.34	3.18	14.18	894231	857534	837453	862312	781358	896468	854536	810698	919990	885888	775187	790604	926937	935439	982827	991700	881858	744721
O95433	Activator of 90 kDa heat shock protein ATPase homolog 1 OS=Homo sapiens OX=9606 GN=AHSA1 PE=1 SV=1	AHSA1	56	15	150	15	338	38.3	5.53	222.77	96.423	0.04	1	1	0.04	0.999999	1	0.1	0.983951	1	0.04	1	1	3.76	4.98	5.92	4.35	5.88	0.16	7.64654e+06	7.24562e+06	7.11846e+06	7.43212e+06	6.96059e+06	7.68142e+06	6.90475e+06	7.42586e+06	7.77089e+06	5.74549e+06	5.73981e+06	6.18637e+06	6.31241e+06	5.639e+06	6.17268e+06	5.89546e+06	5.8831e+06	5.90128e+06
P02765	Alpha-2-HS-glycoprotein OS=Homo sapiens OX=9606 GN=AHSG PE=1 SV=2	AHSG	4	1	2	1	367	39.3	5.72	0	3.064	-0.02	1	1	0.34	0.793098	1	-0.12	0.996456	1	-0.28	0.987745	1	37.18	64.93	4.23	9.21	28.96	5.73	37874.9	73975.2	84045.7	72879.7	26268.4	121972	93781.5	88011.4	95468.3	76619.2	64014.8	68246	79057.4	43375.1	62597.2	60918.1	54643.1	56135.2
O95831	Apoptosis-inducing factor 1, mitochondrial OS=Homo sapiens OX=9606 GN=AIFM1 PE=1 SV=1	AIFM1	11	4	16	4	613	66.9	8.95	18.03	22.261	-0.1	0.204506	1	-0.1	0.284634	0.899424	-0.21	0.00349519	0.053818	-0.24	0.00184954	0.0172179	4.97	3.77	2.17	4.73	3.48	3	785155	752805	710803	712952	663812	703778	681596	711106	702153	765576	696600	727851	645202	628491	602058	599112	636150	617110
Q9BRQ8	Ferroptosis suppressor protein 1 OS=Homo sapiens OX=9606 GN=AIFM2 PE=1 SV=1	AIFM2	15	4	6	4	373	40.5	9.11	17.09	18.855	0.04	0.985894	1	0.03	1	1	0.12	0.95478	1	-0.13	0.184365	0.658646	1.13	8.09	4.22	5.87	5.27	3.09	438614	429597	430780	441454	383075	443028	412406	447317	439118	433130	392020	391771	426557	395430	438243	377042	356734	358488
Q12904	Aminoacyl tRNA synthase complex-interacting multifunctional protein 1 OS=Homo sapiens OX=9606 GN=AIMP1 PE=1 SV=2	AIMP1	12	2	6	2	312	34.3	8.43	6.76	9.593	0.12	0.999999	1	0.32	0.63033	1	-0.32	0.357677	1	-0.19	0.642566	1	9.48	15.87	17.77	1.3	1.23	15.97	163316	183997	197510	201879	150497	200393	245770	229498	172670	207416	209172	212770	170956	167764	167073	149433	183534	206498
Q13155	Aminoacyl tRNA synthase complex-interacting multifunctional protein 2 OS=Homo sapiens OX=9606 GN=AIMP2 PE=1 SV=2	AIMP2	3	1	2	1	320	35.3	8.22	3.62	1.995	0.05	0.738542	1	0.05	0.98398	1	0.23	0.936187	1	0.43	0.23344	0.767463	3.69	14.03	6.78	15.19	8.03	7.1	131177	122674	130484	135295	166961	129437	125889	135326	144198	94604.8	95958.6	122737	102465	112436	120383	128929	132656	115665
O00170	AH receptor-interacting protein OS=Homo sapiens OX=9606 GN=AIP PE=1 SV=3	AIP	5	1	1	1	330	37.6	6.42	0	3.528	6.64			6.64			0.04			0.43				33.36	12.61		31.31	25.63	0	0	0	0	17021.9	10524.8	9012.03	10776.4	0	0	5014.98	0	4120.33	0	6463.75	6740.36	6249.35	9847.05
Q9Y3D8	Adenylate kinase isoenzyme 6 OS=Homo sapiens OX=9606 GN=AK6 PE=1 SV=1	AK6	18	1	1	1	172	20	4.58	0	3.318	0.38	0.984735	1	0.49	0.954961	1	0.34	0.999934	1	0.67	0.999965	1	32.38	14.52	16.43	57.64	32.27	42.05	9418.79	0	5908.85	8750.12	0	10752	9329.76	11781.9	0	5960.11	12878.8	4485.41	5994.3	0	9538.3	4163.05	9501.4	10407.6
O43572	A-kinase anchor protein 10, mitochondrial OS=Homo sapiens OX=9606 GN=AKAP10 PE=1 SV=2	AKAP10	3	2	3	2	662	73.8	6.39	3.61	4.429	-0.45	0.0122531	0.162245	-0.68	0.000211318	0.00378088	-0.05	0.617429	1	-0.28	0.0480835	0.245307	11.03	9.91	3.59	6.65	11.5	6.69	335524	300902	268942	203109	247011	220031	187255	177222	189754	268036	239487	239270	193982	231439	243026	181804	207860	196645
Q02952	A-kinase anchor protein 12 OS=Homo sapiens OX=9606 GN=AKAP12 PE=1 SV=4	AKAP12	3	4	9	4	1782	191.4	4.41	21	14.616	-0.13	0.807931	1	0.07	0.975088	1	-0.13	0.59899	1	-0.07	0.896788	1	6.97	3.83	18.35	3.77	11.7	11.36	321367	325195	363825	291099	313469	297567	363261	340748	252538	326666	346099	322734	299495	249865	314079	265956	310506	333820
Q12802	A-kinase anchor protein 13 OS=Homo sapiens OX=9606 GN=AKAP13 PE=1 SV=2	AKAP13	1	2	2	2	2813	307.4	5.24	0	3.116	-0.08	0.999036	1	-0.02	0.981345	1	0.19	0.999994	1	-0.05	0.994157	1	9.13	29.79	49.82	28.21	2.78	19.28	53765	53105.8	45425.7	44370.8	76154.7	50095.7	21797.5	52446.4	68411	54946	80884.5	48101.8	62505	62894.7	59748.7	63535	52909.5	43043.5
Q9ULX6	A-kinase anchor protein 8-like OS=Homo sapiens OX=9606 GN=AKAP8L PE=1 SV=4	AKAP8L	4	1	2	1	646	71.6	5.05	0	5.869	0.06			1.03	0.683347	1	0.32	0.985692	1	0.46	0.902118	1	4.64		52.19	25.92	16.24	18.28	0	10240.9	9590.87	0	10336.4	0	7682.77	26065.4	20281.1	12263.7	14805.8	8662.31	11429.8	15439.2	15331.8	17883.7	16900.9	12477.3
Q04828	Aldo-keto reductase family 1 member C1 OS=Homo sapiens OX=9606 GN=AKR1C1 PE=1 SV=1	AKR1C1	15	4	15	1	323	36.8	7.88	22.31	18.498	0.07	0.815803	1	-0.03	0.886215	1	0.23	0.554079	1	0.43	0.0415659	0.217799	10.26	2.79	12.08	11.23	11.5	8.02	89047.5	107344	106636	111711	107773	113885	125408	104202	100868	90621.4	103054	82527.4	106558	117289	93055.7	122492	111277	130687
P42330	Aldo-keto reductase family 1 member C3 OS=Homo sapiens OX=9606 GN=AKR1C3 PE=1 SV=4	AKR1C3	19	5	15	2	323	36.8	7.94	37.36	22.47	-0.35	0.759573	1	-0.38	0.217118	0.743762	0.16	0.992569	1	0.13	0.998246	1	10.57	15.79	6.6	9.94	7.41	3.62	1.11706e+06	1.11879e+06	925088	855362	1.12538e+06	875738	859380	928568	814871	779881	922911	781002	796373	923842	869952	820504	854316	882052
P31749	RAC-alpha serine/threonine-protein kinase OS=Homo sapiens OX=9606 GN=AKT1 PE=1 SV=2	AKT1	2	1	4	1	480	55.7	6.07	12.25	4.798	0.18	0.742321	1	0.06	0.996682	1	0.02	0.996056	1	0.19	0.98257	1	14.25	10.49	0.85	8.81	4.87	7.95	120987	137675	160658	156203	136897	169008	142478	144896	143438	158143	135578	136940	139013	131346	144767	156436	136888	158654
P31751	RAC-beta serine/threonine-protein kinase OS=Homo sapiens OX=9606 GN=AKT2 PE=1 SV=2	AKT2	8	3	6	3	481	55.7	6.37	9.7	12.559	-0.09	0.959226	1	-0.15	0.851955	1	-0.02	1	1	-0.1	0.970689	1	4.77	7.81	8.84	3.36	4.42	8.94	270023	257570	245426	241284	268277	230919	231820	228529	267195	227576	216835	231429	235020	224181	215162	200388	211708	238140
Q9Y243	RAC-gamma serine/threonine-protein kinase OS=Homo sapiens OX=9606 GN=AKT3 PE=1 SV=1	AKT3	2	1	1	1	479	55.7	6.02	3.16	4.509	-0.5	0.457081	1	-0.18	0.997746	1	0.12	0.82572	1	-0.34	0.932829	1	15.48	15.26	22.85	22.92	7.01	15.84	51247.2	50049.7	38219.5	40443.7	29717.5	35327.7	33954.5	44160.5	54094	44898.7	46591.6	29767.5	43712	50004.1	48750	35518.3	29038	40024.6
P13196	5-aminolevulinate synthase, non-specific, mitochondrial OS=Homo sapiens OX=9606 GN=ALAS1 PE=1 SV=2	ALAS1	3	2	3	2	640	70.5	8.46	4.51	5.817	-0.14	0.929393	1	-0.13	0.547524	1	0.09	0.731395	1	0.02	1	1	7.82	8.31	8.69	1.35	2.73	10.3	285453	295979	254098	244233	287155	258327	226331	260131	267134	209133	203785	207850	232230	221603	221553	211059	226880	184594
P02768	Albumin OS=Homo sapiens OX=9606 GN=ALB PE=1 SV=2	ALB	4	2	7	2	609	69.3	6.28	15.07	7.972	-0.34	0.0316008	0.331745	-0.53	0.00159979	0.0174331	-0.05	0.998099	1	-0.08	0.867969	1	24.6	1.74	4.37	3.97	3.14	9.72	1.00509e+06	915662	1.42983e+06	810371	793383	782999	695393	644235	695834	623889	641408	674455	645104	606918	618386	523249	608698	631632
P54886	Delta-1-pyrroline-5-carboxylate synthase OS=Homo sapiens OX=9606 GN=ALDH18A1 PE=1 SV=2	ALDH18A1	18	13	26	13	795	87.2	7.12	42.76	46.069	0.06	0.754951	1	0.14	0.107811	0.446767	0.09	0.555937	1	0.12	0.543953	1	1.88	4.3	3.07	5.2	1.56	6.69	1.23201e+06	1.27915e+06	1.25233e+06	1.26316e+06	1.37515e+06	1.30589e+06	1.35015e+06	1.43302e+06	1.37523e+06	1.10204e+06	1.22231e+06	1.15542e+06	1.20817e+06	1.24591e+06	1.2325e+06	1.13885e+06	1.29629e+06	1.25946e+06
P00352	Aldehyde dehydrogenase 1A1 OS=Homo sapiens OX=9606 GN=ALDH1A1 PE=1 SV=2	ALDH1A1	23	10	29	9	501	54.8	6.73	61.73	43.761	0.11	0.189686	1	0.29	0.0109363	0.0837908	0.2	0.0672079	0.48357	0.39	0.000457753	0.00558582	10.11	4.12	6	0.17	1.04	3.03	1.152e+06	1.25357e+06	1.02294e+06	1.23654e+06	1.33156e+06	1.24609e+06	1.27645e+06	1.42499e+06	1.41213e+06	966195	967132	963936	1.1172e+06	1.09537e+06	1.11246e+06	1.30501e+06	1.22817e+06	1.26816e+06
P30837	Aldehyde dehydrogenase X, mitochondrial OS=Homo sapiens OX=9606 GN=ALDH1B1 PE=1 SV=4	ALDH1B1	27	9	17	9	517	57.2	6.99	47.15	42.154	-0.24	0.00802165	0.125606	-0.26	0.00343818	0.033845	-0.17	0.140147	0.77492	-0.22	0.110463	0.4534	9.02	4.62	1.85	4.07	0.75	6.24	926797	808382	785580	672912	733008	682998	676832	671076	695206	744042	723430	686396	634731	643493	642421	608773	682489	619766
P05091	Aldehyde dehydrogenase, mitochondrial OS=Homo sapiens OX=9606 GN=ALDH2 PE=1 SV=2	ALDH2	14	7	25	6	517	56.3	7.05	34.18	24.038	-0.25	0.00981926	0.142184	-0.33	0.0161238	0.110041	-0.18	0.182661	0.914992	-0.28	0.0226905	0.133627	5.09	11.2	4.81	3.12	2.23	2.43	2.04629e+06	2.04377e+06	1.86977e+06	1.71645e+06	1.4125e+06	1.73686e+06	1.6206e+06	1.57096e+06	1.72541e+06	1.79938e+06	1.69089e+06	1.73935e+06	1.53846e+06	1.57931e+06	1.51101e+06	1.43603e+06	1.42779e+06	1.49252e+06
P30838	Aldehyde dehydrogenase, dimeric NADP-preferring OS=Homo sapiens OX=9606 GN=ALDH3A1 PE=1 SV=3	ALDH3A1	11	4	9	4	453	50.4	6.54	26.28	33.261	0.15	0.666616	1	0.31	0.447767	1	0.22	0.341167	1	0.39	0.0223048	0.13218	12.46	10.89	7.95	5.49	4.64	1.26	583485	723729	591182	651377	784318	654524	730669	759348	650015	527671	585577	541394	603982	630038	662557	713273	696136	709043
P43353	Aldehyde dehydrogenase family 3 member B1 OS=Homo sapiens OX=9606 GN=ALDH3B1 PE=1 SV=1	ALDH3B1	8	3	5	3	468	51.8	7.62	4.69	8.939	0.1	0.99698	1	0.12	0.999694	1	-0.06	0.999064	1	-0.11	0.990564	1	10.05	8.3	9.89	23.05	8.21	16.12	106572	120512	98981.8	124023	105030	114373	99991.3	121545	115423	88219.7	126012	141283	120517	111924	131811	122607	116800	89505.4
P04075	Fructose-bisphosphate aldolase A OS=Homo sapiens OX=9606 GN=ALDOA PE=1 SV=2	ALDOA	2	1	2	1	364	39.4	8.09	4.41	3.028	0.02	0.964055	1	-0.39	0.976531	1	-0.16	0.996739	1	-0.15	0.999998	1	36.76	74.42	53.89	4.52	16.59	24.2	37042.7	61821.3	31854.4	11074.1	69772	37642.7	55856.5	28320.9	20091.2	41569	43077.8	45457.5	41490.7	29806.9	38511.1	54116.4	34549.4	38831.3
Q9BT22	Chitobiosyldiphosphodolichol beta-mannosyltransferase OS=Homo sapiens OX=9606 GN=ALG1 PE=1 SV=2	ALG1	2	1	2	1	464	52.5	7.23	5.78	3.104	0.13	0.998166	1	-0.08	0.848801	1	0.18	0.999987	1	0.17	0.999336	1	22.7	47.91	11.55	9.86	24.71	14.99	179886	122936	124791	136837	252437	102523	96496.6	119542	117911	107993	130927	115794	90761.5	151074	130774	144372	130113	106645
Q9BV10	Dol-P-Man:Man(7)GlcNAc(2)-PP-Dol alpha-1,6-mannosyltransferase OS=Homo sapiens OX=9606 GN=ALG12 PE=1 SV=1	ALG12	2	1	1	1	488	54.6	9.58	0	2.306	-6.64			-6.64			-0.21	0.987756	1	-0.31	0.99935	1				42.79	11.21	17.02	0	6971.75	0	0	0	0	0	0	0	8760.96	8084.03	3444.8	7542.76	0	6435	7340.93	0	5763.48
Q9H553	Alpha-1,3/1,6-mannosyltransferase ALG2 OS=Homo sapiens OX=9606 GN=ALG2 PE=1 SV=1	ALG2	9	3	6	3	416	47.1	7.05	6.76	13.997	0.17	0.952392	1	-0.15	0.294851	0.919631	-0.19	0.972409	1	-0.36	0.450899	1	14.21	11.89	7.51	8.29	16.78	9.76	165304	129463	131293	174021	138808	148012	104640	118234	120548	118196	139416	131941	105466	115302	144768	120828	102418	102536
Q9Y673	Dolichyl-phosphate beta-glucosyltransferase OS=Homo sapiens OX=9606 GN=ALG5 PE=1 SV=1	ALG5	8	2	5	2	324	36.9	9.28	11.46	7.605	-0.13	0.540762	1	-0.15	0.978973	1	-0.2	0.607265	1	-0.27	0.473266	1	3.32	23.57	9.38	6.71	8	6.25	246512	239808	230682	246054	151897	218914	216415	207358	247377	260618	236449	229705	223544	206481	190442	193062	196164	216298
Q13686	Nucleic acid dioxygenase ALKBH1 OS=Homo sapiens OX=9606 GN=ALKBH1 PE=1 SV=2	ALKBH1	9	2	3	2	389	43.8	7.08	8.98	13.626	0.47	0.984569	1	0.31	0.974813	1	0.14	0.999404	1	0.05	0.999999	1	29.14	16.8	12.33	17.84	9.97	8.1	61453.2	37646.4	38886.6	39902.9	53846.1	54718.4	44453	56480	48354.9	42557.5	60773	50350.7	47126.3	57025.6	55358.5	45546.7	52142.2	52965.5
Q6NS38	DNA oxidative demethylase ALKBH2 OS=Homo sapiens OX=9606 GN=ALKBH2 PE=1 SV=1	ALKBH2	7	1	1	1	261	29.3	9.66	0	3.443	-0.19	0.986085	1	-0.32	0.993284	1	0	0.999968	1	0.11	1	1	9.17	40.75	33.61	18.96	20.16	14.14	0	31947.1	36376.2	29976.2	18920.1	44127	22927.3	27335.9	42775.5	26195.1	21656.4	31695.8	26225.8	20116.7	30363.1	28205.1	21927.9	28479
Q86V81	THO complex subunit 4 OS=Homo sapiens OX=9606 GN=ALYREF PE=1 SV=3	ALYREF	32	4	19	4	257	26.9	11.15	60.34	47.074	0.28	0.0931459	0.676142	0.47	0.002739	0.0275775	0.15	0.555517	1	0.17	0.128481	0.508852	6.99	5.97	13.07	3.77	4.23	7.86	1.71584e+06	1.58685e+06	1.49343e+06	1.80498e+06	1.93271e+06	2.03424e+06	1.92204e+06	2.19592e+06	2.49819e+06	1.21444e+06	1.1343e+06	1.20862e+06	1.36125e+06	1.25536e+06	1.3385e+06	1.53901e+06	1.3643e+06	1.33302e+06
Q16671	Anti-Muellerian hormone type-2 receptor OS=Homo sapiens OX=9606 GN=AMHR2 PE=1 SV=1	AMHR2	2	1	2	1	573	62.7	5.81	0	2.549	-0.06	1	1	0.16	0.935803	1	0.01	0.965347	1	0.15	0.999851	1	19.97	18.52	16.61	18.17	2.61	9.75	82600.3	107039	73142.2	76259	105476	79116.6	92119.6	115834	84823.3	66575.1	89213.9	65461.3	67668.5	66911.1	64359.8	73685.6	69101.2	83496.8
Q9Y4X0	Nuclear protein AMMECR1 OS=Homo sapiens OX=9606 GN=AMMECR1 PE=1 SV=1	AMMECR1	5	1	2	1	333	35.4	8.63	5.36	4.771	0.17	0.909665	1	0.06	0.950569	1	0.3	0.830049	1	0.01	0.949158	1	15.67	12.31	24.38	28.78	12.82	21.81	50488	36771.9	45188.1	50987.3	58548.7	45870	41539	46958.2	65391.8	40870.8	60224.6	35295.3	50244.2	62164.9	50045.1	29771	46481.6	41170
Q01433	AMP deaminase 2 OS=Homo sapiens OX=9606 GN=AMPD2 PE=1 SV=2	AMPD2	1	1	1	1	879	100.6	6.93	2.15	3.49	0.14	0.997672	1	0.29	0.646869	1	0.55	0.318088	1	0.77	0.0393655	0.2091	28.43	19.29	16.47	16.17	17.35	2.4	44051	76043.3	53444.8	58954.2	73311	50070.7	65401.1	84900.8	63784	38797	47417	34649	45455.9	64661	56609.6	68813.5	66132.1	65943.3
Q9UJX6	Anaphase-promoting complex subunit 2 OS=Homo sapiens OX=9606 GN=ANAPC2 PE=1 SV=1	ANAPC2	3	2	2	2	822	93.8	5.22	0	3.33	-0.09	0.998424	1	0.02	0.999999	1	-0.24	0.351423	1	-0.25	0.593624	1	27.38	17.82	11.26	6.63	10.96	2.18	88180.3	124151	155204	133952	93251.6	116995	103057	125487	126778	133932	134124	150019	113589	93518.6	114083	112985	115533	110601
Q9UJX3	Anaphase-promoting complex subunit 7 OS=Homo sapiens OX=9606 GN=ANAPC7 PE=1 SV=5	ANAPC7	4	2	4	2	565	63.1	5.72	2.56	6.327	0.86	4.91178e-06	0.000453235	0.94	2.28602e-06	0.000110062	0.82	3.44671e-05	0.00153124	0.76	4.41215e-05	0.000830035	12.11	5.01	9.27	4.46	2.93	10.61	162557	159584	129580	289222	305958	276945	306480	333892	277216	157702	170483	158220	279632	289537	273195	311301	255061	267747
Q5VTE6	Protein angel homolog 2 OS=Homo sapiens OX=9606 GN=ANGEL2 PE=1 SV=1	ANGEL2	3	1	1	1	544	62.3	7.81	0	3.389	0.44	0.999981	1	0.62	0.785025	1	-0.16	0.894997	1	-0.65	0.480312	1	23.72	46.67	12.58	7.91	26.67	27.82	21661	21774.6	32054.1	29508.2	12571.1	36193.9	38857.5	30319.9	33561.4	35113.8	37101.3	31687.5	31881.5	18981	31405.4	16327.5	28840.3	22309.7
Q9P2R3	Rabankyrin-5 OS=Homo sapiens OX=9606 GN=ANKFY1 PE=1 SV=2	ANKFY1	10	8	20	8	1169	128.3	6.1	22.45	33.278	0.31	0.014903	0.191558	0.42	0.0128435	0.0929225	0.67	0.000292616	0.00834724	0.85	6.86876e-05	0.00119279	8.42	14.93	7.86	4.15	11.44	5.66	441903	374058	420523	522847	661422	509086	522907	561731	611562	335634	328818	309639	484686	604771	522215	594195	604307	543026
Q86XL3	Ankyrin repeat and LEM domain-containing protein 2 OS=Homo sapiens OX=9606 GN=ANKLE2 PE=1 SV=4	ANKLE2	3	2	3	2	938	104.1	7.09	3.07	7.296	-0.06	0.963553	1	0.08	0.963382	1	0.05	1	1	0.19	0.929608	1	9.13	13.34	9.72	6.25	0.12	6.03	395567	380486	331121	365148	297689	387314	420711	403102	347918	291960	325340	293010	303121	303866	303406	336318	301688	334690
O75179	Ankyrin repeat domain-containing protein 17 OS=Homo sapiens OX=9606 GN=ANKRD17 PE=1 SV=3	ANKRD17	1	2	4	2	2603	274.1	6.52	8.47	9.006	-0.05	0.942529	1	0.11	0.666133	1	-0.24	0.300519	1	0.11	0.936975	1	12.62	8.59	3.67	2.99	7.12	9.1	159241	205206	182080	182888	154766	176340	208698	195364	196714	173025	164824	163948	156593	137837	139836	194268	161873	177983
Q92625	Ankyrin repeat and SAM domain-containing protein 1A OS=Homo sapiens OX=9606 GN=ANKS1A PE=1 SV=4	ANKS1A	1	1	2	1	1134	123	6.38	0	2.703	-0.07			-0.01			0.21	0.921967	1	0.21	0.999935	1		45.64	46.96	14.02	63.5	6.64	0	0	17850.9	34217.8	17024.5	16010.6	8589.13	17700.8	24397.3	21230	17744.1	16195.5	4090.09	20526.7	21290.6	20883.9	20556	18442.5
Q9NQW6	Anillin OS=Homo sapiens OX=9606 GN=ANLN PE=1 SV=2	ANLN	4	3	4	3	1124	124.1	8.07	1.72	9.395	0.6	0.0965104	0.685339	0.97	0.00175821	0.0187731	0.75	0.0102091	0.121879	1.13	7.53194e-05	0.00127525	25.12	9.29	4.63	8.39	16.62	3.82	86549.1	123992	78661.4	131015	143288	118928	163234	178894	169408	79872.1	91017.9	93899.6	115365	152588	159329	210548	198772	196019
Q4KMQ2	Anoctamin-6 OS=Homo sapiens OX=9606 GN=ANO6 PE=1 SV=2	ANO6	13	8	25	8	910	106.1	7.77	40.46	34.47	-0.1	0.375528	1	-0.17	0.818022	1	-0.31	0.0694836	0.489042	-0.36	0.0637425	0.307257	5.62	16.54	5.38	7.02	4.6	2.56	1.28155e+06	1.39034e+06	1.42988e+06	1.31854e+06	966811	1.29884e+06	1.23441e+06	1.32957e+06	1.19908e+06	1.6396e+06	1.42715e+06	1.57164e+06	1.26704e+06	1.17089e+06	1.27172e+06	1.26481e+06	1.20209e+06	1.22735e+06
P39687	Acidic leucine-rich nuclear phosphoprotein 32 family member A OS=Homo sapiens OX=9606 GN=ANP32A PE=1 SV=1	ANP32A	6	1	2	1	249	28.6	4.09	5.36	4.702	0.21	0.915996	1	-0.15	0.999773	1	0.86	0.161893	0.834523	0.63	0.459074	1	22.34	58.2	14.59	38.52	20.79	17.09	40267.7	42741.4	27421.6	46530.2	86969.3	26122.6	37064.6	36355.1	28176.6	18823.4	42363.7	30493	51288.5	74842.4	55414.1	47043	58091.6	41685.6
Q9H6X2	Anthrax toxin receptor 1 OS=Homo sapiens OX=9606 GN=ANTXR1 PE=1 SV=2	ANTXR1	4	2	6	2	564	62.7	7.61	8.32	9.297	-0.16	0.997029	1	-0.35	0.781541	1	0.24	0.964584	1	-0.21	0.968943	1	27.05	29.85	7.95	6.87	14.25	11.32	168046	128239	97255.4	114746	163213	91166.6	100680	100399	115040	109762	114921	100253	102865	129330	135906	108465	95028.4	86772
P04083	Annexin A1 OS=Homo sapiens OX=9606 GN=ANXA1 PE=1 SV=2	ANXA1	17	3	6	3	346	38.7	7.02	11.34	15.999	-0.03	0.703741	1	0.1	0.822928	1	0.3	0.678199	1	0.42	0.467337	1	16.68	39.36	16.26	15.61	8.18	4.15	245526	259658	187054	240089	436881	224695	330075	243721	262938	170544	194757	142034	210426	230750	196180	214462	228099	232306
P07355	Annexin A2 OS=Homo sapiens OX=9606 GN=ANXA2 PE=1 SV=2	ANXA2	57	18	122	18	339	38.6	7.75	278.43	108.165	0.16	0.0120518	0.16095	0.41	0.000205272	0.0036977	0.43	0.00031036	0.00867087	0.6	1.26183e-05	0.000302504	6.24	10.71	4.42	3.01	2.6	0.53	1.40539e+07	1.41076e+07	1.26118e+07	1.5275e+07	1.85099e+07	1.5667e+07	1.76218e+07	1.86868e+07	1.92293e+07	9.47816e+06	9.63898e+06	1.00462e+07	1.28175e+07	1.34597e+07	1.29474e+07	1.45553e+07	1.46186e+07	1.47107e+07
P09525	Annexin A4 OS=Homo sapiens OX=9606 GN=ANXA4 PE=1 SV=4	ANXA4	14	4	7	4	319	35.9	6.13	15.76	14.93	0.11	0.905325	1	-0.06	0.931039	1	0.33	0.482949	1	0.13	0.990547	1	12.42	5.57	7.84	7.76	12.19	7.1	316342	358570	279604	324021	362022	340498	314129	269579	302993	230612	237819	266533	243028	297922	306493	236087	260062	271751
P08758	Annexin A5 OS=Homo sapiens OX=9606 GN=ANXA5 PE=1 SV=2	ANXA5	3	1	1	1	320	35.9	5.05	2.14	3.073	0.96	0.534983	1	0.53	0.97846	1	-0.16	0.996804	1	0.03	1	1	64.28	70.4	24.16	2.15	19.38	32.72	18307	7998.75	5455.06	15571.6	36346.3	8967.59	15259	9483.22	11573.1	12485.1	11970.6	12140.4	8322.05	12350.9	10871.4	0	15657.6	9773.26
P20073	Annexin A7 OS=Homo sapiens OX=9606 GN=ANXA7 PE=1 SV=3	ANXA7	2	1	3	1	488	52.7	5.68	1.67	2.484	0.26	0.887974	1	0.19	0.996544	1	0.13	0.996974	1	0.11	0.960906	1	20.96	23.09	7.05	8.5	18.32	35.98	88757.8	70742.8	58486.1	84933.2	111183	70696.1	71969.9	82096.4	80839.7	57136.7	61433.7	51796.8	62599.5	50866.5	73720.1	30015.3	61773.7	62237.8
O43747	AP-1 complex subunit gamma-1 OS=Homo sapiens OX=9606 GN=AP1G1 PE=1 SV=5	AP1G1	1	1	2	1	822	91.3	6.8	0	3.071	-0.31	0.60412	1	0.4	0.908652	1	0.56	0.193364	0.948004	0.24	0.357475	1	27.23	15.58	19.68	22.88	9.51	24.56	18295.8	30958.9	22200.6	14965.5	20510.6	17965.8	29219.2	21930.3	32710.8	13724.5	19146.4	21948.9	29853.3	24717.8	28222.6	22102.1	22569	33397.8
O75843	AP-1 complex subunit gamma-like 2 OS=Homo sapiens OX=9606 GN=AP1G2 PE=1 SV=1	AP1G2	1	1	4	1	785	87.1	6.55	2.06	3.167	0.03	0.990956	1	-0.33	0.0959481	0.415148	-0.09	0.991085	1	-0.2	0.850228	1	20.88	9.97	12.77	9.41	11.15	7.07	290376	210322	201702	199382	242252	214040	195524	167520	152274	199266	238410	232007	184582	229868	218134	202598	209618	182613
Q9BXS5	AP-1 complex subunit mu-1 OS=Homo sapiens OX=9606 GN=AP1M1 PE=1 SV=3	AP1M1	11	5	12	5	423	48.6	7.3	15.37	14.953	-0.05	0.987388	1	-0.2	0.47061	1	0.21	0.556232	1	0.18	0.572823	1	13.99	9.02	10.87	8.36	7.61	1.86	515527	428681	394430	391347	466277	415237	353344	434155	373414	354603	388490	328946	373395	434774	410166	402088	412907	398436
Q96PC3	AP-1 complex subunit sigma-3 OS=Homo sapiens OX=9606 GN=AP1S3 PE=1 SV=1	AP1S3	6	1	2	1	154	18.3	6.79	0	2.396	-0.01	0.944639	1	0.17	0.57545	1	0.36	0.710724	1	0.36	0.417128	1	27.7	22.42	17.45	5.89	9.42	10.89	102841	88621.4	57810.5	75447.1	116300	88118.2	99477.5	88457.8	123896	62111.8	63427.7	69299	71940.9	86832.9	81540.4	81248.7	97445.5	80995.3
O95782	AP-2 complex subunit alpha-1 OS=Homo sapiens OX=9606 GN=AP2A1 PE=1 SV=3	AP2A1	3	3	8	3	977	107.5	7.03	9.11	8.586	-0.42	0.986046	1	-0.31	0.56083	1	-0.05	0.989297	1	-0.12	0.99997	1	15.08	34.65	15.71	6.93	23.63	9.03	366949	318240	270834	237981	416233	237656	202300	256585	276824	210435	232714	241010	214927	323350	224297	213560	245034	207784
Q96CW1	AP-2 complex subunit mu OS=Homo sapiens OX=9606 GN=AP2M1 PE=1 SV=2	AP2M1	10	4	6	4	435	49.6	9.54	10.3	15.341	-0.05	0.830712	1	-0.08	0.686257	1	-0.05	0.995307	1	-0.13	0.533601	1	14.68	4.42	6.28	3.96	2.94	8.1	388500	313339	296844	322281	302090	296500	286395	296223	323033	296897	321322	310887	309082	299858	291449	253283	297133	284248
P53680	AP-2 complex subunit sigma OS=Homo sapiens OX=9606 GN=AP2S1 PE=1 SV=2	AP2S1	23	3	5	3	142	17	6.18	8.92	10.142	0.28	0.0108885	0.150815	0.48	0.000156637	0.00307241	0.41	0.000381461	0.0100296	0.52	0.000108123	0.00166424	6.49	7.26	7.94	4	3.51	5.32	237091	267894	263283	291869	337503	319148	366279	389138	331941	239738	238309	222891	315853	333094	311939	340674	349436	315125
O00203	AP-3 complex subunit beta-1 OS=Homo sapiens OX=9606 GN=AP3B1 PE=1 SV=3	AP3B1	2	2	5	2	1094	121.2	6.04	9.99	10.632	-0.03	0.999992	1	0	0.965648	1	0.32	0.94898	1	0.06	0.999709	1	14.03	7.12	13.08	19.88	12.3	10.68	237524	199998	180662	195290	218650	192436	200351	160820	206393	136575	149418	197357	150787	189797	186406	155805	184839	153146
O14617	AP-3 complex subunit delta-1 OS=Homo sapiens OX=9606 GN=AP3D1 PE=1 SV=1	AP3D1	1	1	1	1	1153	130.1	8.48	0	2.92	0.07	0.995252	1	1.03	0.0423635	0.228936	-0.15	1	1	0.42	0.655358	1	30.2	24.77	20.07	19.44	32.42	4.53	45087.2	67933.5	84746.7	71256.4	54347.8	89917.3	139153	145374	98239.1	55935.4	67972.9	82667.6	97166.3	61312.8	54298.8	96383.4	90785.3	88254.4
Q9Y2T2	AP-3 complex subunit mu-1 OS=Homo sapiens OX=9606 GN=AP3M1 PE=1 SV=1	AP3M1	13	3	8	3	418	46.9	6.93	18.86	17.078	0.1	0.843627	1	0.15	0.510243	1	-0.19	0.885263	1	-0.02	0.999932	1	8.14	9.81	3.28	3.56	13.44	4.35	324804	363263	381672	420966	345656	388647	403742	410181	384948	368333	392323	391738	415176	342343	323437	373800	387037	407412
O14727	Apoptotic protease-activating factor 1 OS=Homo sapiens OX=9606 GN=APAF1 PE=1 SV=2	APAF1	4	3	7	3	1248	141.7	6.4	22.02	14.749	-0.02	0.999999	1	0.11	0.940788	1	-0.09	0.999688	1	0.13	0.933704	1	1.42	11.59	5.19	4.44	16.04	13.18	240404	234223	235084	265237	231214	211144	254313	268119	241693	236085	230511	216465	210207	278099	215942	251898	276440	211978
Q96BI3	Gamma-secretase subunit APH-1A OS=Homo sapiens OX=9606 GN=APH1A PE=1 SV=1	APH1A	5	1	2	1	265	29	7.9	5.73	5.132	-0.22	0.611073	1	-0.32	0.785098	1	-0.2	0.828579	1	0.27	0.849788	1	7.21	24.9	6.46	8.66	2.15	37.46	397986	403778	353061	342702	217247	353829	318306	330519	291007	381540	376462	438638	333591	331783	320568	458514	705909	337964
Q06481	Amyloid beta precursor like protein 2 OS=Homo sapiens OX=9606 GN=APLP2 PE=1 SV=2	APLP2	3	3	6	2	763	86.9	4.79	4.64	6.999	-0.37	0.0625639	0.51679	-0.44	0.0677215	0.326642	-0.3	0.0999269	0.621105	-0.17	0.272083	0.855675	7.53	7.7	9.48	9.1	2.69	15.55	391333	396236	344712	301824	267123	309377	324485	269633	288328	353831	329195	393939	275340	287296	289571	314032	341094	249775
Q9HDC9	Adipocyte plasma membrane-associated protein OS=Homo sapiens OX=9606 GN=APMAP PE=1 SV=2	APMAP	13	4	11	4	416	46.5	6.16	21.39	14.728	-0.13	1	1	-0.1	0.985123	1	0.04	0.960905	1	0.05	0.985357	1	16.6	15.2	5.41	7.22	9.17	4.07	1.00789e+06	895220	719899	817305	1.02096e+06	772752	833899	854883	769831	676640	781961	736615	731784	758338	867725	807932	763950	746931
Q9BQE5	Apolipoprotein L2 OS=Homo sapiens OX=9606 GN=APOL2 PE=1 SV=2	APOL2	9	3	8	3	337	37.1	6.74	13.05	12.774	-0.37	0.0808969	0.623285	-0.37	0.0204637	0.131524	-0.29	0.0312786	0.271424	-0.27	0.0382544	0.204805	5.87	6.64	6.65	3.63	6.3	13.22	458127	457108	412624	391908	353654	347166	319794	354011	363500	433261	402880	419398	308363	342035	346775	287542	374464	347501
P05067	Amyloid-beta precursor protein OS=Homo sapiens OX=9606 GN=APP PE=1 SV=3	APP	5	4	7	3	770	86.9	4.82	5.49	9.805	-0.27	0.126548	0.788308	-0.35	0.0548517	0.279322	-0.42	0.0806551	0.534414	-0.4	0.0920352	0.396298	1.9	16.71	10.06	3.83	12.64	5.42	173485	179671	174409	144144	116443	163432	136388	147352	120411	184133	181915	171286	159319	136282	124529	134146	138109	148858
Q9UKG1	DCC-interacting protein 13-alpha OS=Homo sapiens OX=9606 GN=APPL1 PE=1 SV=1	APPL1	2	1	1	1	709	79.6	5.41	2.62	4.836	-0.19			0.33			0.18	0.999123	1	1.42	0.32949	0.971259			39.07	14.65	19.16	41.05	0	7212.29	0	0	0	6344.05	9095.73	6705.57	14388.7	0	6031.53	7425.81	0	6610.65	8682.64	20257.6	17926	8269.51
P07741	Adenine phosphoribosyltransferase OS=Homo sapiens OX=9606 GN=APRT PE=1 SV=2	APRT	17	3	12	3	180	19.6	6.02	24.51	13.915	-0.02	0.979721	1	0.01	0.998014	1	-0.06	0.982876	1	-0.13	0.209569	0.716822	4.64	2.29	4.15	5.19	0.94	1.21	1.52528e+06	1.45053e+06	1.39036e+06	1.42825e+06	1.39235e+06	1.45757e+06	1.37103e+06	1.45707e+06	1.48582e+06	1.3987e+06	1.29546e+06	1.43255e+06	1.33975e+06	1.34254e+06	1.36292e+06	1.29588e+06	1.28066e+06	1.26486e+06
O60306	RNA helicase aquarius OS=Homo sapiens OX=9606 GN=AQR PE=1 SV=4	AQR	2	2	3	2	1485	171.2	6.37	4.07	4.686	0.16	1	1	0.04	0.981006	1	0.25	0.472674	1	0.29	0.302357	0.924155	26.86	6.09	1.16	22.85	12.07	5.88	124607	78220.6	82775.2	92300.8	99545.7	88321.8	85149	86493.6	84567	78584.5	89280.4	55900	93158.6	104209	81753.4	96194.8	103029	91696
P10398	Serine/threonine-protein kinase A-Raf OS=Homo sapiens OX=9606 GN=ARAF PE=1 SV=2	ARAF	2	1	1	1	606	67.5	9.01	0	2.117	-0.47	0.984942	1	-0.85	0.362432	1	0.18	0.990483	1	-0.34	0.845325	1	35.22	49.36	20.58	8.2	5.9	53.8	56065	29218.8	35032.2	23941.7	54065.8	25339.3	18454.3	19424.4	26549.7	22348.3	26145.9	25450.8	27615.9	28777.1	30995.6	8917.43	30136.8	20144.3
Q8WWN8	Arf-GAP with Rho-GAP domain, ANK repeat and PH domain-containing protein 3 OS=Homo sapiens OX=9606 GN=ARAP3 PE=1 SV=1	ARAP3	1	1	2	1	1544	169.7	7.08	2.27	3.315	-0.23	0.897912	1	0.01	0.853391	1	-0.2	0.999842	1	-0.12	0.971938	1	80.62	44.9	7.11	23.24	26.39	50.74	42045.9	60282.9	4175.72	35968	62704.4	26577.1	38491.2	44303.3	42456.8	38777	52197.5	33495.9	28247.6	33851.5	46937.9	12936.6	35602.4	42187.9
P48444	Coatomer subunit delta OS=Homo sapiens OX=9606 GN=ARCN1 PE=1 SV=1	ARCN1	8	4	7	4	511	57.2	6.21	4.14	14.465	0.27	0.0842345	0.639648	0.58	0.000361519	0.00587302	-0.02	0.999965	1	0.25	0.157776	0.584699	6.04	6.55	3.46	8.13	11.72	6.74	216882	244777	231505	259286	295674	279150	327577	348849	347077	234026	199932	210388	246749	199221	206961	249442	236636	270316
P84077	ADP-ribosylation factor 1 OS=Homo sapiens OX=9606 GN=ARF1 PE=1 SV=2	ARF1	34	5	79	3	181	20.7	6.8	57.66	22.949	0.16	0.631814	1	-0.06	0.997119	1	0.22	0.920055	1	0.21	0.926096	1	6.16	7.16	6.9	11.31	11.28	8	2.55093e+06	2.46803e+06	2.26054e+06	2.75485e+06	2.89168e+06	2.50754e+06	2.17676e+06	2.49798e+06	2.37554e+06	2.11693e+06	2.26363e+06	2.63002e+06	2.18113e+06	2.69591e+06	2.64149e+06	2.61289e+06	2.61168e+06	2.26637e+06
P18085	ADP-ribosylation factor 4 OS=Homo sapiens OX=9606 GN=ARF4 PE=1 SV=3	ARF4	26	5	22	3	180	20.5	7.14	49.14	16.472	-0.06	0.851732	1	-0.08	0.595874	1	-0.04	0.993209	1	-0.09	0.668915	1	6.66	1.34	4.36	5.13	3.14	5.25	2.56615e+06	2.38786e+06	2.24719e+06	2.26569e+06	2.3269e+06	2.29032e+06	2.15185e+06	2.2618e+06	2.34801e+06	2.28092e+06	2.09369e+06	2.30063e+06	2.09975e+06	2.21528e+06	2.22068e+06	2.14973e+06	2.17918e+06	1.97491e+06
P84085	ADP-ribosylation factor 5 OS=Homo sapiens OX=9606 GN=ARF5 PE=1 SV=2	ARF5	19	4	33	2	180	20.5	6.79	14.42	14.43	0.08	0.919778	1	0.26	0.281601	0.895175	0.04	0.700171	1	0.02	0.855208	1	8.32	11.93	5.43	9.83	8.1	4.68	391112	439989	375951	488831	413215	390673	494345	469171	443431	362075	430045	433127	443005	490034	418216	462455	421567	437254
P62330	ADP-ribosylation factor 6 OS=Homo sapiens OX=9606 GN=ARF6 PE=1 SV=2	ARF6	34	4	10	3	175	20.1	8.95	10.36	15.069	-0.06	0.997994	1	0.01	0.940871	1	-0.63	0.617416	1	-0.47	0.760517	1	27.09	41.51	4.35	12	17.65	0.79	286165	488824	472926	454108	213001	530420	470888	509887	476205	547059	450669	568183	454713	354124	328016	398796	394419	392740
Q8N6H7	ADP-ribosylation factor GTPase-activating protein 2 OS=Homo sapiens OX=9606 GN=ARFGAP2 PE=1 SV=1	ARFGAP2	4	2	5	2	521	56.7	7.99	6.09	6.865	-0.14	0.999861	1	-0.37	0.140624	0.542027	0.17	0.987031	1	-0.06	0.952664	1	12.99	10.84	3.94	13.54	5.74	9.15	288855	312727	241055	261604	309072	254097	233256	215649	223243	184342	234032	189088	199513	223825	212529	208065	175476	181955
Q9NP61	ADP-ribosylation factor GTPase-activating protein 3 OS=Homo sapiens OX=9606 GN=ARFGAP3 PE=1 SV=1	ARFGAP3	2	1	2	1	516	56.9	7.36	4.67	3.313	-0.29	0.999964	1	0.15	0.905065	1	0.46	0.753188	1	0.6	0.355463	1	18.3	46.16	1.99	17.25	14.78	3.63	127569	115986	88186.6	82176.3	184125	94841.4	133415	129047	128807	68612.3	94354.8	73807.5	84038.3	101863	113284	108944	116986	111716
Q9Y6D6	Brefeldin A-inhibited guanine nucleotide-exchange protein 1 OS=Homo sapiens OX=9606 GN=ARFGEF1 PE=1 SV=2	ARFGEF1	1	1	1	1	1849	208.6	5.85	2.68	4.437	-0.11	0.998744	1	-0.05	0.980901	1	-0.09	1	1	-0.24	0.710574	1	12.07	14.16	14.98	19.48	21.49	4.33	30159.1	38181.2	36403.7	37963.3	28523.4	33626.7	34522.4	35067.3	44665.8	43682.7	29562.4	35750.2	33491.4	30131.1	44965.3	31222.9	30236.5	28643.1
Q9Y6D5	Brefeldin A-inhibited guanine nucleotide-exchange protein 2 OS=Homo sapiens OX=9606 GN=ARFGEF2 PE=1 SV=3	ARFGEF2	1	2	3	2	1785	201.9	6.33	2.47	5.744	-0.11	0.778699	1	-0.1	0.97801	1	0	0.998549	1	-0.02	0.983403	1	3.88	18.28	10.37	12.05	10.7	4.1	127699	129147	120080	130150	118140	89986.5	119255	105404	129828	113175	140764	117203	117379	132885	107580	115868	120793	111280
P05089	Arginase-1 OS=Homo sapiens OX=9606 GN=ARG1 PE=1 SV=2	ARG1	3	1	1	1	322	34.7	7.21	0	2.228	0.4	0.96007	1	-0.56	0.626979	1	0.94	0.371444	1	0.73	0.551209	1	17.99	9.97	52.21	36.36	11.7	3.38	68509.6	75875.6	96377.3	84275.1	100143	101240	97186.2	51524.3	35410.4	37320.5	41546.6	70599.3	81154.9	79793.1	65245.1	69004.1	67678.8	72256.7
Q9NWB6	Arginine and glutamate-rich protein 1 OS=Homo sapiens OX=9606 GN=ARGLU1 PE=1 SV=1	ARGLU1	6	2	3	2	273	33.2	10.35	1.96	4.486	0.04	0.868134	1	0.06	0.999998	1	0.03	1	1	-0.02	0.931697	1	9.72	16.43	4.41	7.73	10.9	15.54	114992	97699.5	97487.2	75926.8	100789	104045	97933.1	106892	101648	101764	99450.7	87858.1	83793.7	101739	102057	94570.8	124773	98354
Q8IWW6	Rho GTPase-activating protein 12 OS=Homo sapiens OX=9606 GN=ARHGAP12 PE=1 SV=1	ARHGAP12	2	1	1	1	846	96.2	7.61	3.46	7.758	-6.64			-0.32			6.64			6.64							31.53	0.39	7913.02	0	0	0	0	0	0	6351	0	0	0	0	5610.67	0	8830.95	6982.67	6944.16	0
Q5T5U3	Rho GTPase-activating protein 21 OS=Homo sapiens OX=9606 GN=ARHGAP21 PE=1 SV=2	ARHGAP21	1	1	1	1	1958	217.3	7.8	2.06	3.277	-0.12	0.999056	1	0.13	1	1	0.08	0.956821	1	0.19	0.993383	1	16.07	21.59	13.07	15.1	11.3	25.22	52370.4	39408	40846	37670.7	52720.3	36283.2	38680.6	50326.8	44655.7	37949.5	40497.4	30025.2	36357.7	40190	45510.9	47612	43172.8	28461.7
A6NI28	Rho GTPase-activating protein 42 OS=Homo sapiens OX=9606 GN=ARHGAP42 PE=1 SV=3	ARHGAP42	3	2	4	2	874	98.5	7.99	4.46	7.125	0.21	0.673754	1	-0.1	0.888532	1	0.12	0.993939	1	0.35	0.229057	0.761644	3.49	11.42	9.54	9.69	1.22	8.67	100767	100268	106698	99629.8	125121	116906	87634.5	105665	94045.6	103499	122110	103866	112458	115021	112845	116663	138461	131933
Q92888	Rho guanine nucleotide exchange factor 1 OS=Homo sapiens OX=9606 GN=ARHGEF1 PE=1 SV=2	ARHGEF1	10	7	15	7	912	102.4	5.66	28.31	32.088	0.02	0.998346	1	-0.1	0.831071	1	0.02	0.999056	1	0.11	0.892035	1	10.92	14.76	7	8.39	7.83	5.4	943558	782489	787846	799792	942528	703303	823495	726706	736089	632766	746082	714930	657189	768535	725703	710121	788283	769555
Q9NZN5	Rho guanine nucleotide exchange factor 12 OS=Homo sapiens OX=9606 GN=ARHGEF12 PE=1 SV=1	ARHGEF12	2	2	3	2	1544	173.1	5.74	0	5.831	-0.74	0.158156	0.915461	-0.06	0.999929	1	0.05	0.996494	1	0.2	0.996984	1	6.46	14.59	6.87	13.68	8.32	42.72	44784.2	47257.8	50906.9	24991.9	33381.7	28387	42828.9	45467.3	49097.8	25693.3	33515	32079.3	35855.3	33168.8	30346.4	15223.9	37886.2	36969.3
Q8N1W1	Rho guanine nucleotide exchange factor 28 OS=Homo sapiens OX=9606 GN=ARHGEF28 PE=1 SV=3	ARHGEF28	1	2	4	2	1705	191.8	6.04	2.6	6.782	-0.16	0.975593	1	-0.22	0.539501	1	-0.15	0.971491	1	0.04	1	1	28.55	31.69	12.61	7.54	6.59	15.53	193398	117707	125744	112827	178729	101894	107900	96517	123985	116722	104819	101225	102786	90383.2	94514.6	107577	126723	92943.5
Q68CP9	AT-rich interactive domain-containing protein 2 OS=Homo sapiens OX=9606 GN=ARID2 PE=1 SV=2	ARID2	0	1	3	1	1835	197.3	7.42	1.65	2.103	-0.69	0.93082	1	-1.44	0.160286	0.599488	-0.03	1	1	-0.82	0.594076	1	27.86	50.2	51.95	26.05	22.93	35.27	136609	111862	76553.4	53077.8	134286	69377.7	41254.1	80662	30533.5	55134.2	90531.5	90886	58178.5	90419.5	88714.8	30280.5	64264.7	51411.9
P40616	ADP-ribosylation factor-like protein 1 OS=Homo sapiens OX=9606 GN=ARL1 PE=1 SV=1	ARL1	28	3	4	3	181	20.4	5.72	7.28	12.331	-0.16	0.631293	1	-0.07	1	1	-0.77	0.513362	1	-0.61	0.624637	1	29.35	48.26	4.29	17.87	10.83	13.27	97195.2	178913	142333	127116	45711.3	135537	128685	140166	135696	169372	130948	187981	117914	97126.9	99584.3	111343	95070.9	124268
P36404	ADP-ribosylation factor-like protein 2 OS=Homo sapiens OX=9606 GN=ARL2 PE=1 SV=4	ARL2	17	3	7	3	184	20.9	6.34	13.31	11.104	-0.12	0.984432	1	-0.35	0.144971	0.556354	-0.05	0.99999	1	-0.21	0.427941	1	18.42	13.76	10.06	1.14	9.19	7.39	966659	761297	679688	698995	872537	687574	579490	595495	695212	691770	694173	679593	626468	668630	749702	596777	609866	530104
Q9H0F7	ADP-ribosylation factor-like protein 6 OS=Homo sapiens OX=9606 GN=ARL6 PE=1 SV=1	ARL6	7	1	1	1	186	21.1	8.54	2.91	5.005	-0.18	0.970818	1	0	0.999712	1	0.02	0.998855	1	0.1	0.962593	1	10.3	19.78	5.99	4.52	8.99	9.23	77463.7	94677.4	83162.8	69098.2	73497.6	98568.2	83050.1	77810.4	87738.8	66114	72374.5	69606.9	70378.7	71187.9	60328.6	81460.8	67701	74483.9
Q15041	ADP-ribosylation factor-like protein 6-interacting protein 1 OS=Homo sapiens OX=9606 GN=ARL6IP1 PE=1 SV=2	ARL6IP1	3	1	1	1	203	23.3	9.32	2.07	1.897	0.15	0.997181	1	-0.12	0.867391	1	0.15	0.917201	1	0.01	0.999964	1	22.69	17.9	13.04	5.5	14.8	8.75	118765	84967.2	79148.8	71113.3	101742	93956.2	78162.7	93534.1	73107	75934.2	72596.5	80954.4	84298.5	75037.1	100361	76724.3	85816.2	72384.6
O75915	PRA1 family protein 3 OS=Homo sapiens OX=9606 GN=ARL6IP5 PE=1 SV=1	ARL6IP5	6	1	5	1	188	21.6	9.77	13.27	4.734	-0.02	1	1	-0.25	0.521191	1	0.2	0.633927	1	0.1	0.996625	1	15.21	21.44	7.55	1.85	11.03	6.04	960267	799245	713336	790817	1.02501e+06	675660	646477	671759	746358	539985	555808	559112	579671	721676	638850	601538	595130	538081
Q8N6S5	ADP-ribosylation factor-like protein 6-interacting protein 6 OS=Homo sapiens OX=9606 GN=ARL6IP6 PE=1 SV=1	ARL6IP6	5	1	2	1	226	24.7	6.33	4.8	4.063	-0.22	0.999999	1	-0.63	0.0939089	0.408811	-0.07	0.999997	1	-0.08	0.999609	1	21.31	18.22	11.85	6.6	12.31	2.78	195298	181250	127456	141602	199406	155608	132678	117118	104725	126072	143458	138680	120015	152769	131717	135290	130840	128054
Q96BM9	ADP-ribosylation factor-like protein 8A OS=Homo sapiens OX=9606 GN=ARL8A PE=1 SV=1	ARL8A	18	3	12	3	186	21.4	7.77	21.62	14.47	-0.17	0.0864924	0.643807	-0.38	0.00090351	0.0115024	-0.08	0.678684	1	-0.23	0.0372735	0.200662	10.8	2.86	6.61	5.45	2.02	3.32	1.93613e+06	1.65175e+06	1.58553e+06	1.46034e+06	1.53544e+06	1.46364e+06	1.23764e+06	1.26943e+06	1.40008e+06	1.64028e+06	1.74802e+06	1.56927e+06	1.50196e+06	1.55715e+06	1.55402e+06	1.39503e+06	1.44045e+06	1.34774e+06
Q6NXE6	Armadillo repeat-containing protein 6 OS=Homo sapiens OX=9606 GN=ARMC6 PE=1 SV=2	ARMC6	2	1	1	1	501	54.1	6.24	1.62	2.983	-0.17	0.616127	1	-0.07	0.998071	1	-0.09	0.989814	1	0.03	0.990273	1	8.65	13.41	8.5	4.51	9.06	11.4	88865.6	95735.4	80478.7	88374.1	67425.1	78890.9	78876.7	93298.2	84432.1	76793.5	74448.1	81322.7	71907.3	81714.1	68853.3	91877.8	78376	74092.4
Q9H993	Damage-control phosphatase ARMT1 OS=Homo sapiens OX=9606 GN=ARMT1 PE=1 SV=1	ARMT1	2	1	1	1	441	51.1	5.76	2.18	3.498	0.16			-0.04	0.998654	1	-0.51	0.423009	1	-0.71	0.356942	1	10.28		24.72	36.78	22.84	18.05	14754.1	12755.4	0	0	0	15352.7	19577.7	13384.1	12763.8	16829.6	8011.62	11423.2	5984.17	7997.35	9559.31	9111.38	6560.01	6998.2
O15144	Actin-related protein 2/3 complex subunit 2 OS=Homo sapiens OX=9606 GN=ARPC2 PE=1 SV=1	ARPC2	4	1	2	1	300	34.3	7.36	5.63	4.471	0.4	0.93387	1	0.6	0.2741	0.88136	0.26	0.943992	1	0.21	0.956816	1	29.06	18.13	8.79	14.8	7.23	15.96	39390.4	36448.5	60686.1	51985.4	41101.4	59423.9	66366.6	59747.2	55817.6	54426.2	42903.4	42150.1	48947.3	56313.9	51225	49576.6	45347	61396.1
Q9ULH1	Arf-GAP with SH3 domain, ANK repeat and PH domain-containing protein 1 OS=Homo sapiens OX=9606 GN=ASAP1 PE=1 SV=4	ASAP1	2	1	1	1	1129	125.4	7.31	0	3.291	-6.64			0.56			6.64			6.64					15.35			16.88	0	0	11172.3	0	0	0	13003.1	17644	16449.5	0	0	0	0	5400.69	0	7859.51	11068.4	9686.55
Q8N3C0	Activating signal cointegrator 1 complex subunit 3 OS=Homo sapiens OX=9606 GN=ASCC3 PE=1 SV=3	ASCC3	0	1	1	1	2202	251.3	7.09	0	1.838	-0.02	0.997658	1	0.03	0.992034	1	0.32	0.838267	1	-0.2	0.994989	1	11.16	15.58	15.07	8.8	10.9	20.77	49536.6	56433.5	62008	52056.3	69434	55530.5	57767.2	69744.9	52074.4	51060.3	58348.8	49655.9	63620.1	65436.4	53173.7	62749.2	44580.7	44504.6
P08243	Asparagine synthetase [glutamine-hydrolyzing] OS=Homo sapiens OX=9606 GN=ASNS PE=1 SV=4	ASNS	3	2	10	2	561	64.3	6.86	16.33	6.604	0.36	6.99769e-05	0.00347904	0.52	4.86531e-06	0.000189461	0.52	2.068e-06	0.000175134	0.57	5.95697e-07	2.68957e-05	3.05	5.23	6.56	3.25	1.5	1.51	661860	639489	679630	846724	893008	804353	947481	947803	843974	570625	607995	582420	818430	842230	836750	856493	865545	882401
Q12797	Aspartyl/asparaginyl beta-hydroxylase OS=Homo sapiens OX=9606 GN=ASPH PE=1 SV=3	ASPH	5	4	14	4	758	85.8	5.01	38.69	21.09	-0.11	0.36795	1	-0.18	0.205781	0.71793	-0.26	0.0256702	0.232116	-0.26	0.0152997	0.0975221	2.66	7.82	4.05	7.95	4.14	4.2	1.42164e+06	1.48076e+06	1.4952e+06	1.37185e+06	1.21956e+06	1.41977e+06	1.30382e+06	1.36546e+06	1.26e+06	1.4947e+06	1.27542e+06	1.41449e+06	1.21834e+06	1.12198e+06	1.1802e+06	1.18356e+06	1.10119e+06	1.18699e+06
Q8IZT6	Abnormal spindle-like microcephaly-associated protein OS=Homo sapiens OX=9606 GN=ASPM PE=1 SV=2	ASPM	1	2	2	2	3477	409.5	10.45	4.99	4.834	0.09	0.920197	1	-0.22	0.993271	1	0.05	0.999954	1	0.49	0.981977	1	17.38	54.82	13.82	29.85	16.69	6.89	596649	849092	748481	890920	239396	796020	705237	643497	533976	407368	406438	661117	422898	404993	545383	540130	572042	619124
Q9BZE9	Tether containing UBX domain for GLUT4 OS=Homo sapiens OX=9606 GN=ASPSCR1 PE=1 SV=1	ASPSCR1	4	1	2	1	553	60.1	6.64	2.57	4.433	1.01	0.000511218	0.0174943	1.05	0.000195233	0.00354094	1.01	0.00103584	0.0217606	1.43	7.29537e-05	0.00124297	19.57	6.09	27.5	8.86	8.49	9.32	32185.6	22180.8	31565.9	57934.1	65168.1	63480.6	65427.9	90073.1	52545.2	24120.8	25354.1	21278.9	53144.8	48513.1	44869.2	55342.5	65704.9	64948.1
Q76L83	Putative Polycomb group protein ASXL2 OS=Homo sapiens OX=9606 GN=ASXL2 PE=1 SV=1	ASXL2	1	1	2	1	1435	153.7	8.81	3.92	3.799	-6.64			-0.15			0.32	0.834875	1	0.07	0.99266	1			47.65	17.43	17.72	15.78	9695.53	0	0	0	0	0	0	12404.4	6152.52	62665.1	72773.9	51109.5	62183.1	78212.9	89130.8	78804.2	65589	57760.9
Q9NVI7	ATPase family AAA domain-containing protein 3A OS=Homo sapiens OX=9606 GN=ATAD3A PE=1 SV=2	ATAD3A	12	7	18	3	634	71.3	8.98	34.1	26.99	-0.04	0.638263	1	-0.12	0.212867	0.732993	-0.01	0.999998	1	0.02	1	1	8.59	1.12	3.46	1.86	3.03	8	1.66129e+06	1.46343e+06	1.4163e+06	1.42449e+06	1.42079e+06	1.39552e+06	1.32064e+06	1.41296e+06	1.3505e+06	1.49449e+06	1.52619e+06	1.55116e+06	1.49036e+06	1.51994e+06	1.58129e+06	1.64293e+06	1.54646e+06	1.40002e+06
Q5T9A4	ATPase family AAA domain-containing protein 3B OS=Homo sapiens OX=9606 GN=ATAD3B PE=1 SV=1	ATAD3B	7	5	10	1	648	72.5	9.2	14.58	12.922	-0.02	0.602578	1	0.14	1	1	0	0.999137	1	0.06	1	1	22	56.37	21.22	14.46	10.69	3.01	59331.5	57710.7	84019.4	71613.1	18153.6	58710.9	52801	65326.1	80894.6	55807.8	54230.9	69983.1	59440.9	55759.5	48045.3	60740.6	58241.5	57316.2
O75143	Autophagy-related protein 13 OS=Homo sapiens OX=9606 GN=ATG13 PE=1 SV=1	ATG13	2	1	1	1	517	56.5	5.12	2.37	3.814	-0.45	0.589515	1	0.19	0.852112	1	0.08	0.999872	1	0.27	0.694697	1	7.55	29.24	4.16	5.65	13.5	19.83	49865.4	56731.4	57258	41641.1	34179.8	59889.6	64605.1	60321.4	65122.5	40467.1	44864.1	44523.4	49634.5	46918.7	38054.6	42146.4	53727.8	63125
O95352	Ubiquitin-like modifier-activating enzyme ATG7 OS=Homo sapiens OX=9606 GN=ATG7 PE=1 SV=1	ATG7	1	1	1	1	703	77.9	6.24	2.3	2.181	0.44	0.0252863	0.279695	1.08	9.97153e-06	0.00035883	0.82	2.70022e-05	0.00125324	1.29	7.58739e-07	3.3152e-05	13.11	7.49	5.72	5.19	13.71	4.08	88637.8	70579.2	71786.6	97308.8	109267	95344.5	151543	139578	156081	63591.8	69490.3	63597.1	109539	112601	139587	155197	156805	145322
Q7Z3C6	Autophagy-related protein 9A OS=Homo sapiens OX=9606 GN=ATG9A PE=1 SV=3	ATG9A	3	2	6	2	839	94.4	6.67	7.99	6.542	-0.21	0.685932	1	-0.4	0.275101	0.881777	-0.01	0.998702	1	-0.23	0.59122	1	22.55	14.84	5.78	12.25	18.71	7.37	258410	202495	164919	174566	197444	146279	147718	165479	153983	155727	197842	170254	136000	198813	168949	131145	151790	144933
P31939	Bifunctional purine biosynthesis protein ATIC OS=Homo sapiens OX=9606 GN=ATIC PE=1 SV=3	ATIC	9	5	9	5	592	64.6	6.71	13.1	13.075	0.16	0.214798	1	0.35	0.00033509	0.00551129	0.51	1.68923e-05	0.00089761	0.66	8.6553e-07	3.72178e-05	3.77	5.06	3.88	5.87	6.23	4.03	501504	538707	531662	597557	544479	592389	653356	706053	678685	367443	412574	384584	519516	587867	547564	645069	606035	598839
Q8WXF7	Atlastin-1 OS=Homo sapiens OX=9606 GN=ATL1 PE=1 SV=1	ATL1	4	2	3	1	558	63.5	6.18	9.34	8.3	0.21	0.783015	1	0.08	0.999803	1	0.14	0.880495	1	0.29	0.241249	0.784566	6.32	13.03	14.26	7.5	10.28	14.39	96987	88982.4	85880.4	102799	116279	89480.5	79676.5	106270	94146.7	87361.6	88451.5	77004	82717.6	101199	96528.1	120574	107082	90156.6
Q8NHH9	Atlastin-2 OS=Homo sapiens OX=9606 GN=ATL2 PE=1 SV=2	ATL2	13	6	9	4	583	66.2	5.48	18.19	24.462	0.36	0.23995	1	0.42	0.0439858	0.234828	0.06	0.999814	1	0.1	0.85806	1	14.57	11.9	2.6	5.99	7.9	8.19	501863	552986	665214	711838	594143	750842	721503	759944	738890	563824	555290	619236	639410	546146	588372	599261	692102	605960
Q6DD88	Atlastin-3 OS=Homo sapiens OX=9606 GN=ATL3 PE=1 SV=1	ATL3	15	7	23	6	541	60.5	5.66	25.62	35.006	0.41	8.23513e-05	0.00401844	0.57	3.1753e-06	0.000143577	0.41	0.000201749	0.00656535	0.42	0.000255011	0.00341992	4.21	4.71	2.43	5.32	6.56	4.4	1.0755e+06	1.16244e+06	1.1527e+06	1.57938e+06	1.43866e+06	1.53057e+06	1.64132e+06	1.71515e+06	1.70947e+06	1.36248e+06	1.27376e+06	1.2277e+06	1.79181e+06	1.57101e+06	1.69035e+06	1.70651e+06	1.58764e+06	1.72222e+06
Q13315	Serine-protein kinase ATM OS=Homo sapiens OX=9606 GN=ATM PE=1 SV=4	ATM	0	1	2	1	3056	350.5	6.81	0	3.294	0.25	0.999999	1	0.16	1	1	0.2	0.998152	1	-0.1	0.608749	1	35.24	19.66	5.08	11.46	6.79	61.27	21691.2	24559.7	40625.1	21407.8	29218.4	31773.1	27487.4	28426.1	25706.5	31921	27597	34749	36575.7	37703.9	33046.1	6711.53	31848.1	29853.1
Q9HD20	Endoplasmic reticulum transmembrane helix translocase OS=Homo sapiens OX=9606 GN=ATP13A1 PE=1 SV=2	ATP13A1	3	4	8	4	1204	132.9	8.13	10.59	13.801	-0.08	0.917321	1	-0.29	0.105566	0.438836	-0.16	0.75404	1	-0.38	0.0555235	0.275987	14.67	13.02	6.05	9.07	5.4	11.76	443347	357139	339068	310558	399091	337223	277829	292567	313297	322986	387503	357262	298303	332215	319094	234796	297189	274934
P05023	Sodium/potassium-transporting ATPase subunit alpha-1 OS=Homo sapiens OX=9606 GN=ATP1A1 PE=1 SV=1	ATP1A1	21	19	63	19	1023	112.8	5.49	120.98	96.526	-0.21	0.00263023	0.0611124	-0.18	0.00818202	0.0658688	-0.18	0.00349021	0.053818	-0.21	0.000913192	0.00985593	6.46	0.72	1.16	2.77	1.9	0.7	5.0313e+06	4.80655e+06	4.42361e+06	4.16901e+06	4.14965e+06	4.2086e+06	4.19927e+06	4.29742e+06	4.25037e+06	4.89706e+06	4.63676e+06	4.80715e+06	4.28087e+06	4.13129e+06	4.25637e+06	4.10098e+06	4.14242e+06	4.15638e+06
P05026	Sodium/potassium-transporting ATPase subunit beta-1 OS=Homo sapiens OX=9606 GN=ATP1B1 PE=1 SV=1	ATP1B1	21	6	15	6	303	35	8.53	31.83	28.014	0.05	0.999302	1	0.13	0.206517	0.718973	-0.03	0.979647	1	-0.01	0.995224	1	4.77	6.05	5.31	1.83	5.25	1.61	1.51877e+06	1.66285e+06	1.55307e+06	1.62193e+06	1.45113e+06	1.60637e+06	1.70157e+06	1.83114e+06	1.6536e+06	1.88675e+06	1.84828e+06	1.81915e+06	1.89994e+06	1.71032e+06	1.80913e+06	1.83693e+06	1.78387e+06	1.83215e+06
P16615	Sarcoplasmic/endoplasmic reticulum calcium ATPase 2 OS=Homo sapiens OX=9606 GN=ATP2A2 PE=1 SV=1	ATP2A2	37	28	156	23	1042	114.7	5.34	308.87	166.604	-0.26	0.00259115	0.0611124	-0.35	0.000187924	0.00343187	-0.21	0.00821688	0.104543	-0.33	0.000223189	0.00306913	6	4.44	3.46	2.36	3.39	2.69	1.86845e+07	1.80584e+07	1.66054e+07	1.57273e+07	1.43893e+07	1.50936e+07	1.38039e+07	1.41451e+07	1.47746e+07	1.76589e+07	1.68516e+07	1.73555e+07	1.44911e+07	1.55072e+07	1.4998e+07	1.35844e+07	1.43197e+07	1.38334e+07
P20020	Plasma membrane calcium-transporting ATPase 1 OS=Homo sapiens OX=9606 GN=ATP2B1 PE=1 SV=4	ATP2B1	10	10	29	6	1220	134.6	5.91	77.27	63.242	-0.11	0.226294	1	-0.19	0.155815	0.588584	-0.1	0.445145	1	-0.07	0.558104	1	8.18	4.9	8.12	2.89	2.96	4.7	2.14453e+06	1.94191e+06	1.82619e+06	1.80326e+06	1.81511e+06	1.66027e+06	1.62602e+06	1.69978e+06	1.8994e+06	1.84999e+06	1.77698e+06	1.74979e+06	1.58577e+06	1.67769e+06	1.65856e+06	1.71548e+06	1.68736e+06	1.5687e+06
P23634	Plasma membrane calcium-transporting ATPase 4 OS=Homo sapiens OX=9606 GN=ATP2B4 PE=1 SV=2	ATP2B4	5	5	19	1	1241	137.8	6.6	47.76	34.313	-0.45	0.911606	1	-0.08	0.976009	1	-0.52	0.656984	1	-0.44	0.552294	1	14.76	12.01	30.18	15.44	27.17	36.7	44839.8	34585.6	45600.6	37900.4	32721.9	29972.1	42302.4	23946.5	43867.6	46511.4	34112	42614.4	38371	29786.6	22041.7	18013.5	31393	39578.3
P98194	Calcium-transporting ATPase type 2C member 1 OS=Homo sapiens OX=9606 GN=ATP2C1 PE=1 SV=3	ATP2C1	2	1	1	1	919	100.5	6.74	0	2.064	0.14	0.999985	1	-0.83	0.673782	1	0.46	0.886273	1	-0.08	0.999997	1	3.1	14.89	59.74	13.26	7.76	25.35	24458.2	25636.8	24194.4	26887.4	28922.4	21497.1	13758	12540.8	33878	25569.8	20602.3	20358.5	29500.5	28309.9	25325.6	28337.4	19540.2	18022.7
P25705	ATP synthase subunit alpha, mitochondrial OS=Homo sapiens OX=9606 GN=ATP5F1A PE=1 SV=1	ATP5F1A	40	17	79	17	553	59.7	9.13	182.74	94.239	-0.19	0.7107	1	-0.31	0.0841092	0.38072	-0.04	0.999998	1	-0.1	0.833451	1	14.92	10.5	6.1	2.19	7.21	3.88	1.833e+07	1.54882e+07	1.36429e+07	1.32698e+07	1.59987e+07	1.35576e+07	1.20931e+07	1.25113e+07	1.35979e+07	1.24236e+07	1.29718e+07	1.27792e+07	1.18828e+07	1.36631e+07	1.24271e+07	1.19225e+07	1.20426e+07	1.12019e+07
P06576	ATP synthase subunit beta, mitochondrial OS=Homo sapiens OX=9606 GN=ATP5F1B PE=1 SV=3	ATP5F1B	48	15	61	15	529	56.5	5.4	136.02	114.417	0	1	1	-0.13	0.174134	0.64221	0.15	0.889684	1	-0.05	0.898211	1	8.11	9.77	7.93	4.07	5.01	6.77	2.65291e+06	2.37398e+06	2.27188e+06	2.22739e+06	2.693e+06	2.37798e+06	1.89926e+06	2.20067e+06	2.1697e+06	1.97481e+06	1.97502e+06	2.11762e+06	2.03235e+06	2.24083e+06	2.18441e+06	1.90787e+06	2.03304e+06	1.77518e+06
P36542	ATP synthase subunit gamma, mitochondrial OS=Homo sapiens OX=9606 GN=ATP5F1C PE=1 SV=1	ATP5F1C	18	3	7	3	298	33	9.22	15.85	12.762	-0.1	0.982523	1	0.05	0.998941	1	-0.27	0.969873	1	-0.08	0.999978	1	14.89	31.61	13.22	8.36	8.24	4.91	350569	473686	424184	395818	264758	511624	439021	493012	377627	444324	382920	444225	418272	367691	360462	419808	391062	430255
P56134	ATP synthase subunit f, mitochondrial OS=Homo sapiens OX=9606 GN=ATP5MF PE=1 SV=3	ATP5MF	26	2	14	2	94	10.9	9.67	26.74	16.41	-0.18	0.293932	1	-0.27	0.0309467	0.181135	-0.23	0.0830833	0.546495	-0.32	0.0170488	0.106418	6.49	7.47	5.8	6.47	3.09	5.45	1.65289e+06	1.55139e+06	1.45142e+06	1.50835e+06	1.36876e+06	1.30486e+06	1.23245e+06	1.28786e+06	1.38168e+06	1.55269e+06	1.44171e+06	1.64121e+06	1.29442e+06	1.37571e+06	1.32458e+06	1.35163e+06	1.22073e+06	1.2465e+06
O75964	ATP synthase subunit g, mitochondrial OS=Homo sapiens OX=9606 GN=ATP5MG PE=1 SV=3	ATP5MG	11	1	2	1	103	11.4	9.64	2.7	4.453	-0.44	0.52056	1	-0.79	0.0187515	0.123517	-0.26	0.727024	1	-0.43	0.229781	0.761644	11.47	12.18	20.31	8.21	12.47	13.64	105476	108650	87295	77555.2	76582.4	94539.9	81063.6	60907.5	55735.5	101343	106231	90310.6	75188.3	84749.3	96475.3	66928.8	87731.5	75423.7
P24539	ATP synthase F(0) complex subunit B1, mitochondrial OS=Homo sapiens OX=9606 GN=ATP5PB PE=1 SV=2	ATP5PB	3	1	2	1	256	28.9	9.36	4.01	3.472	-0.43	0.0640077	0.525422	-0.57	0.0344108	0.196379	-0.47	0.0222364	0.209967	-0.71	0.00235445	0.0206415	7.98	10.45	13.47	7.4	11.15	10.15	180065	172486	153880	128439	143114	116142	116225	145078	115374	173530	150532	168900	131518	121682	105171	97587.4	118541	103452
Q93050	V-type proton ATPase 116 kDa subunit a 1 OS=Homo sapiens OX=9606 GN=ATP6V0A1 PE=1 SV=3	ATP6V0A1	2	1	1	1	837	96.4	6.43	3.16	5.564	0.78			0.71			-0.35	0.386487	1	-0.9	0.0386729	0.20623		16.14	5.44	22.73	17.88	14.49	11225.6	0	0	16199.6	19274.4	22427.9	17642.7	19054.8	0	14277.9	17898.7	11319.8	8564.23	12275	11204.4	0	6890.13	8463.66
Q9UI12	V-type proton ATPase subunit H OS=Homo sapiens OX=9606 GN=ATP6V1H PE=1 SV=1	ATP6V1H	7	2	3	2	483	55.8	6.48	4.47	7.783	-0.55	0.0168178	0.209033	-0.73	0.000536864	0.00783219	-0.74	0.00680879	0.0904502	-0.81	0.00165904	0.0159941	8.98	2.95	11.14	11.72	15.43	11.09	142015	133934	118739	89047.8	94464.4	91700.1	66190.3	81030.7	80669.8	112075	139480	137085	81885.6	101579	76122.3	89154.3	78434.8	71609.3
Q04656	Copper-transporting ATPase 1 OS=Homo sapiens OX=9606 GN=ATP7A PE=1 SV=4	ATP7A	1	1	1	1	1500	163.3	6.33	1.79	3.116	-0.29	0.999667	1	-0.43	0.87926	1	-0.1	0.991591	1	-0.28	0.999995	1	22.34	20.06	24.11	26.45	10.34	27	51676.5	56635.3	36041.8	42163	55623.9	38292.3	30300.5	38478.9	49206.1	37124.2	21929	35458	31355.1	38179.3	33144.2	29277.1	41839	25207.2
O75110	Probable phospholipid-transporting ATPase IIA OS=Homo sapiens OX=9606 GN=ATP9A PE=1 SV=3	ATP9A	1	1	2	1	1047	118.5	7.77	5.68	4.59	-0.64	0.586035	1	0.05	0.912257	1	-0.17	0.999355	1	-0.3	0.672372	1	36.96	4.38	12.76	17.22	19.91	18.53	20341.3	37232.1	45100.2	25192.7	23965.1	23094.4	38560.2	34317.5	44243.4	27210.2	32401.1	38457.9	28793.7	26059.9	37812	19831.6	28802	26298.7
Q9UBB4	Ataxin-10 OS=Homo sapiens OX=9606 GN=ATXN10 PE=1 SV=1	ATXN10	4	2	5	2	475	53.5	5.25	5.73	6.152	0.53	0.00625298	0.109117	0.4	0.013406	0.0956852	0.67	0.00335874	0.0532292	0.66	0.00400385	0.0319954	15.09	8.83	5.39	13.14	11.21	6.54	132138	129635	99481.8	192016	162315	187167	171122	183092	164740	98634.5	128560	115126	155397	193797	183721	162189	181686	182393
Q99700	Ataxin-2 OS=Homo sapiens OX=9606 GN=ATXN2 PE=1 SV=2	ATXN2	1	1	2	1	1313	140.2	9.57	4.53	3.538	-0.09	0.849455	1	0.03	0.984435	1	-0.1	0.279255	1	-0.1	0.965197	1	4.56	3.64	2.55	1.66	8.79	12.61	153332	154976	142362	143640	143954	134930	156073	159423	151522	147318	143799	142718	134760	114864	133853	134151	124639	158646
Q8WWM7	Ataxin-2-like protein OS=Homo sapiens OX=9606 GN=ATXN2L PE=1 SV=2	ATXN2L	1	1	2	1	1075	113.3	8.59	3.56	2.925	0.14	0.999999	1	0.04	1	1	-0.05	0.999845	1	0.01	0.997748	1	20.52	31.6	12.4	16.45	2.75	11.58	115642	89643.3	77789.7	98490.1	127954	66310	91880.5	106855	83834.1	62146.7	86269.3	72363.3	68500	70078.7	72341	72961.1	88554.9	72811.8
O15265	Ataxin-7 OS=Homo sapiens OX=9606 GN=ATXN7 PE=1 SV=1	ATXN7	3	1	2	1	892	95.4	9.85	0	4.546							-0.22	0.952018	1	0.02	0.801451	1				23.66	17.53	40.75	0	0	0	0	0	0	0	0	0	34582.9	27779.3	21375.2	22154	23855.5	30621.1	13377.6	28173.9	32624.5
Q14CW9	Ataxin-7-like protein 3 OS=Homo sapiens OX=9606 GN=ATXN7L3 PE=1 SV=1	ATXN7L3	5	1	2	1	347	38.6	7.03	0	4.46							-0.24	0.687761	1	-0.04	0.966667	1				11.64	18.6	16.02	0	0	0	0	0	0	0	0	0	27519.4	25566.5	21802.1	27050	21713.7	18787.8	27870	24810.8	20148.2
Q9Y679	Lipid droplet-regulating VLDL assembly factor AUP1 OS=Homo sapiens OX=9606 GN=AUP1 PE=1 SV=2	AUP1	3	1	2	1	410	45.8	8.65	6.67	9.718	-0.29	0.957195	1	-0.26	0.458525	1	0.07	0.987467	1	0.17	0.966621	1	8.65	19.51	10.1	17.53	4.82	4.81	125346	121378	106074	99161.2	133939	95102.7	86587.6	105385	101227	82832.8	117140	96126.2	100938	101182	109744	108903	108142	99743.2
Q96GD4	Aurora kinase B OS=Homo sapiens OX=9606 GN=AURKB PE=1 SV=3	AURKB	3	1	4	1	344	39.3	9.29	0	6.373	0.15	1	1	0.36	0.991908	1	-0.55	0.603784	1	-0.12	0.696557	1	28.05	45.73	10.38	25.28	19.99	36.6	34148.5	41852.5	58785.3	46393.9	25542.3	68289.5	44713.5	53702.5	53977.2	43927.3	43978.3	66482.1	41449.5	29967.1	29615.9	21677.2	47591.6	40430.2
P30530	Tyrosine-protein kinase receptor UFO OS=Homo sapiens OX=9606 GN=AXL PE=1 SV=4	AXL	5	4	14	4	894	98.3	5.39	20.13	15.556	-0.18	0.658327	1	-0.3	0.0564854	0.283283	-0.16	0.460868	1	-0.22	0.187497	0.665699	14.89	5.71	2.52	2.51	9.68	5.65	1.08051e+06	929751	801749	810740	897314	817955	726674	760937	757614	886770	932326	911735	724133	815483	879512	784386	804391	721075
Q9H6S1	5-azacytidine-induced protein 2 OS=Homo sapiens OX=9606 GN=AZI2 PE=1 SV=1	AZI2	3	1	2	1	392	44.9	6.6	1.79	3.433	-0.07	0.999964	1	-0.04	0.940342	1	0.31	0.825349	1	0.27	0.875484	1	23.6	38.17	11.15	1	14.88	9.45	201288	139133	134340	114390	226949	132939	120600	135282	150820	117508	118955	116627	120975	163436	146153	152623	141953	126274
P61769	Beta-2-microglobulin OS=Homo sapiens OX=9606 GN=B2M PE=1 SV=1	B2M	8	1	1	1	119	13.7	6.52	2.3	2.698	-0.02	0.999529	1	-0.14	0.852118	1	-0.28	0.597454	1	-0.34	0.703249	1	5.93	2.59	20.13	12.66	11.4	22.97	70850.9	65667.6	63110.9	62159.3	64778.1	65239.5	46394.6	59674.1	69946.4	62453.8	79737.7	76736.2	64561.3	52049	63029.1	76892.1	60780.4	48469.7
O60513	Beta-1,4-galactosyltransferase 4 OS=Homo sapiens OX=9606 GN=B4GALT4 PE=1 SV=1	B4GALT4	8	2	3	2	344	40	9.07	2.16	8.435	0.21	0.995724	1	-0.16	0.999991	1	-0.3	0.698059	1	-0.27	0.692214	1	16.43	25.24	13.57	11.74	16.09	17.4	77599.8	107940	98889.7	122226	73592.8	114294	88661.5	106664	82466	90324.5	71309.6	81905	75968.4	54834.8	66587	67769.2	53505.4	76146
O95816	BAG family molecular chaperone regulator 2 OS=Homo sapiens OX=9606 GN=BAG2 PE=1 SV=1	BAG2	13	2	10	2	211	23.8	6.7	16.94	6.155	0.07	1	1	-0.14	0.966741	1	0.3	0.989225	1	0.34	0.844808	1	14.24	29.62	12.33	18.4	16.66	2.59	106036	96727.3	79616.4	101522	122558	65920.2	71967.9	91472.8	87555.4	80340.5	113470	88247.7	115827	108985	83357.6	112819	111983	107485
Q9UIG0	Tyrosine-protein kinase BAZ1B OS=Homo sapiens OX=9606 GN=BAZ1B PE=1 SV=2	BAZ1B	1	1	2	1	1483	170.8	8.48	0	2.959				6.64			1.34	0.219036	1	0.71	0.594355	1			5.19	21.73	44.68	40.42	0	0	0	0	0	0	10057	0	9344.49	7555.09	5009.39	5669.9	17517.2	14333.4	6440.24	0	12478.7	6930.64
P12694	2-oxoisovalerate dehydrogenase subunit alpha, mitochondrial OS=Homo sapiens OX=9606 GN=BCKDHA PE=1 SV=2	BCKDHA	12	5	13	5	445	50.4	8.27	22.53	16.099	0.05	0.545419	1	-0.01	0.999935	1	0	0.998875	1	0.02	0.994698	1	6.77	3.69	5.55	1.52	2.21	0.06	1.16843e+06	1.11148e+06	1.02083e+06	1.15133e+06	1.21077e+06	1.12741e+06	1.04733e+06	1.10402e+06	1.17004e+06	854211	872651	879885	872665	864554	901574	884210	883180	883478
Q9NYF8	Bcl-2-associated transcription factor 1 OS=Homo sapiens OX=9606 GN=BCLAF1 PE=1 SV=2	BCLAF1	6	4	12	4	920	106.1	9.98	15.98	22.976	0	0.986627	1	-0.13	0.996689	1	0	0.99943	1	-0.13	0.433904	1	7.54	0.99	7.72	1.1	4.85	6.11	680888	699106	604998	671532	681432	684388	623151	615580	705787	484699	488208	495292	478415	487882	524040	478459	423707	446993
O15155	BET1 homolog OS=Homo sapiens OX=9606 GN=BET1 PE=1 SV=1	BET1	15	1	1	1	118	13.3	9.06	0	1.828	6.64			6.64			0.32	0.716929	1	-6.64						3.57	27.61		0	0	0	0	0	6686.57	6645.65	0	0	0	4877.34	5129.89	0	5130.41	7620.18	0	0	0
Q9H694	Protein bicaudal C homolog 1 OS=Homo sapiens OX=9606 GN=BICC1 PE=1 SV=2	BICC1	4	3	4	3	974	104.8	8.54	2.44	10.623	-0.22	0.637212	1	-0.17	0.553413	1	0.02	0.997562	1	-0.22	0.896343	1	6.9	5.49	11.17	11.04	22.43	6.4	225194	202486	198507	170488	173328	188601	153910	192291	179942	178814	217417	218591	147549	228709	220108	193772	186067	170697
Q13490	Baculoviral IAP repeat-containing protein 2 OS=Homo sapiens OX=9606 GN=BIRC2 PE=1 SV=2	BIRC2	12	7	14	7	618	69.9	6.7	22.57	26.113	0.29	0.0253689	0.279695	0.24	0.372129	1	0.32	0.0298754	0.262014	0.22	0.171202	0.620035	10.31	9.03	6.7	4.38	5.01	3.2	983102	865483	803625	1.01521e+06	1.2029e+06	1.05665e+06	913741	1.02322e+06	1.03351e+06	706089	730702	669571	813570	893490	882314	824218	830385	782622
Q9NR09	Baculoviral IAP repeat-containing protein 6 OS=Homo sapiens OX=9606 GN=BIRC6 PE=1 SV=3	BIRC6	1	4	5	4	4857	529.9	6.05	5.63	12.033	0.24	0.999855	1	0.19	0.779524	1	0.1	0.999983	1	0.21	0.993897	1	8.96	25.88	29.1	9.41	12.91	13.8	89968.3	80088.5	75635.2	94398.5	61617.8	104674	136110	91335.5	79670.5	98981.8	113024	94628	108678	85240.1	106392	124643	94488.8	114502
P53004	Biliverdin reductase A OS=Homo sapiens OX=9606 GN=BLVRA PE=1 SV=2	BLVRA	18	5	13	5	296	33.4	6.44	23.85	22.662	-0.05	0.996455	1	-0.06	0.877441	1	0.12	0.92945	1	0	0.999978	1	5.35	12.12	2.22	7.9	4.05	4.74	678965	612237	631825	709406	611727	559787	607960	613201	587859	560004	654668	597114	605494	651586	648374	569581	597075	626260
P30043	Flavin reductase (NADPH) OS=Homo sapiens OX=9606 GN=BLVRB PE=1 SV=3	BLVRB	24	3	7	3	206	22.1	7.65	14.28	10.667	0.43	0.0272525	0.293103	0.72	0.00119247	0.013972	0.68	0.00272292	0.0441863	0.89	0.000359921	0.00459918	17.88	14.29	7.71	6.85	10.35	7.72	204950	181500	142534	244668	287809	216955	274701	298920	320650	141309	137171	156046	217213	263247	226242	289066	262722	248464
Q13873	Bone morphogenetic protein receptor type-2 OS=Homo sapiens OX=9606 GN=BMPR2 PE=1 SV=2	BMPR2	1	1	1	1	1038	115.1	6.2	2.08	3.772	0.27	0.997737	1	0.25			0.12			0.51			2.54	73.15				21.56	0	7869.67	8157.08	17086.2	0	5436.71	0	9538.05	0	5465.19	0	0	5926.21	0	0	9069.81	0	6670.59
Q14692	Ribosome biogenesis protein BMS1 homolog OS=Homo sapiens OX=9606 GN=BMS1 PE=1 SV=1	BMS1	1	1	1	1	1282	145.7	6.44	2.9	3.801	0.6	0.126479	0.788308	0.55	0.109571	0.451213	0.45	0.730002	1	-0.03	0.996294	1	28.26	8.61	8.46	17.23	15.92	5.44	18745.3	32747.9	23792.1	37754.7	35965.6	31848.3	33017.7	34863.6	38905.7	23723.4	24947.6	32320.5	34081.4	26534.6	36367.9	24380.8	24393.3	26759.6
Q12983	BCL2/adenovirus E1B 19 kDa protein-interacting protein 3 OS=Homo sapiens OX=9606 GN=BNIP3 PE=1 SV=4	BNIP3	6	1	2	1	194	21.5	6.8	0	2.136	0.21	0.999975	1	-0.27	0.999872	1	-0.26	0.992713	1	-0.13	0.999989	1	20.19	36.93	33.05	7.79	12.46	14.46	34627.6	31007.3	22977.9	35933.5	17069.5	36272	21139.9	25668.7	39371.9	31063	26875.7	30619.2	30121.6	25607.1	23694.9	33331.7	25136.2	27949.5
Q9H3K6	BolA-like protein 2 OS=Homo sapiens OX=9606 GN=BOLA2B PE=1 SV=1	BOLA2B	19	1	4	1	86	10.1	6.52	11.82	6.237	0.46	0.106047	0.711028	1.97	2.55473e-05	0.000752335	1.03	0.0181908	0.182581	2.18	1.32887e-05	0.000315782	31.72	18.3	3.66	29.04	12.22	13.64	23279.9	39611.8	45325.1	54552.6	70947.3	50701.5	160547	155233	149206	38067.2	20812.3	30456.4	62178.3	50427.3	63415.6	164700	137665	126805
P46736	Lys-63-specific deubiquitinase BRCC36 OS=Homo sapiens OX=9606 GN=BRCC3 PE=1 SV=2	BRCC3	6	1	2	1	316	36	5.92	5.44	4.995	0.57	0.297682	1	0.17	0.989394	1	0.26	0.626159	1	0.32	0.196361	0.683765	26.68	11.03	10.28	20.2	14.85	6.74	56020.5	47647.6	79029.2	70860.1	88199.8	82979.1	59236.1	62849	72139.6	48467.9	32478.5	45559.5	57773.4	43139	54579.3	55621.7	62907.5	56676.7
Q9BX63	Fanconi anemia group J protein OS=Homo sapiens OX=9606 GN=BRIP1 PE=1 SV=2	BRIP1	1	1	2	1	1249	140.8	6.92	8.58	7.643	0.29	0.864263	1	-0.05	0.999721	1	-0.06	1	1	0.05	0.999302	1	36.49	14.93	26.43	12.11	18.76	11	21721.7	34507.4	46781.8	45496.7	42159	33767	33308.8	45330.1	27013.5	44878.8	35814.7	37719.3	36098	34434.2	48026.9	39813.1	39127.9	32425.9
P35613	Basigin OS=Homo sapiens OX=9606 GN=BSG PE=1 SV=2	BSG	18	5	15	5	385	42.2	5.66	21.3	27.251	-0.34	0.0256242	0.281333	-0.42	0.00412149	0.0384075	-0.2	0.217618	1	-0.22	0.0505666	0.254619	10.95	6.46	7.83	0.2	1.84	8.12	1.46613e+06	1.34278e+06	1.17631e+06	1.0016e+06	1.13891e+06	1.06048e+06	922419	1.00555e+06	1.07927e+06	1.22013e+06	1.22042e+06	1.21606e+06	1.03911e+06	1.07795e+06	1.06059e+06	1.04683e+06	1.06129e+06	912940
O14981	TATA-binding protein-associated factor 172 OS=Homo sapiens OX=9606 GN=BTAF1 PE=1 SV=2	BTAF1	1	1	2	1	1849	206.8	6.52	7.61	5.073	0.35	0.774275	1	0.06	0.999903	1	0.17	0.999997	1	0.2	0.995816	1	47.53	22.87	9.33	4.56	40.94	6.93	8644.34	14984.8	23533.8	25238.3	19036.8	16223.1	13768.2	16572.3	15664.6	16605.1	18031.1	16763.5	18896.4	10944.2	26251.4	20575.8	17907.5	19287.2
O43683	Mitotic checkpoint serine/threonine-protein kinase BUB1 OS=Homo sapiens OX=9606 GN=BUB1 PE=1 SV=1	BUB1	2	1	2	1	1085	122.3	6.47	5	6.049	6.64			6.64			-1.03	0.856517	1	-0.79	0.949597	1		19.07	45.71	53.31	24.05	64.73	0	0	0	11893.4	0	15601.6	7410.65	14488.5	0	19397.7	14169.1	5607.64	6554.9	6930.27	9985.63	4576.15	17089	8185.47
O60566	Mitotic checkpoint serine/threonine-protein kinase BUB1 beta OS=Homo sapiens OX=9606 GN=BUB1B PE=1 SV=3	BUB1B	1	1	1	1	1050	119.5	5.27	0	3.222				6.64			6.64			6.64									0	0	0	0	0	0	7390.7	0	0	0	0	0	0	11259.3	0	0	4922.14	0
O43709	Probable 18S rRNA (guanine-N(7))-methyltransferase OS=Homo sapiens OX=9606 GN=BUD23 PE=1 SV=2	BUD23	2	1	1	1	281	31.9	8.73	2.07	2.099	0.14	0.999408	1	0.2	0.999984	1	0.25	0.920962	1	0.67	0.214992	0.727339	27.91	28.61	15.5	15.63	29.37	15.58	116137	72604.5	74825	73542	123655	82665.2	86073.2	96041.1	70190	47567.9	63318	50367.3	59931.6	86600.1	49388.7	80126.7	72948.9	98272.9
Q13895	Bystin OS=Homo sapiens OX=9606 GN=BYSL PE=1 SV=3	BYSL	2	1	2	1	437	49.6	8.12	0	1.83	-0.52	0.78975	1	-0.73	0.0569136	0.284891	-0.53	0.740858	1	-0.02	0.964472	1	21.18	3.44	42.73	16.25	23.88	26.96	48098.8	41399	31182.4	30617.3	28779.3	28963.3	24913.7	10167.2	25118	36904.9	34647	46696.1	24454.9	25480.6	36910.8	40720.1	36322.9	23365.7
Q7L1Q6	eIF5-mimic protein 2 OS=Homo sapiens OX=9606 GN=BZW1 PE=1 SV=1	BZW1	19	8	23	8	419	48	5.92	27.46	26.822	-0.25	0.623993	1	-0.12	0.984394	1	-0.28	0.0704686	0.492191	-0.26	0.128105	0.508761	9.12	10.51	7.6	7.92	1.21	5.23	1.14719e+06	1.1812e+06	991846	963452	1.1247e+06	925874	1.14663e+06	1.05466e+06	985651	1.14521e+06	1.24236e+06	1.06042e+06	934557	941899	956928	956376	922577	1.02201e+06
Q9HAS0	Protein Njmu-R1 OS=Homo sapiens OX=9606 GN=C17orf75 PE=1 SV=2	C17orf75	3	1	2	1	396	44.6	5.03	0	3.859	0.86	0.556537	1	0.7	0.333954	0.989161	0.27	0.818954	1	0.39	0.834424	1	3.38	35.54	4.12	18.61	8.59	36.86	0	14924.9	15655	30219.6	14301.3	27701.7	26609.6	24851.4	24748.5	13552.3	17600	19778	21295.8	20179.8	23830.5	14108.9	30798.2	23073.8
Q07021	Complement component 1 Q subcomponent-binding protein, mitochondrial OS=Homo sapiens OX=9606 GN=C1QBP PE=1 SV=1	C1QBP	27	4	22	4	282	31.3	4.84	63.56	30.41	0.06	0.994682	1	-0.03	0.983191	1	0.11	0.913242	1	-0.02	0.997637	1	11.57	24.79	2.87	7.39	6.59	9.37	604494	488514	509488	532208	727865	452903	498105	483568	512193	527749	542082	470386	528587	603207	567902	518893	593251	497415
P00736	Complement C1r subcomponent OS=Homo sapiens OX=9606 GN=C1R PE=1 SV=2	C1R	6	3	8	3	705	80.1	6.21	5.6	11.533	0.3	0.979241	1	-0.15	0.548504	1	-0.04	1	1	-0.27	0.858281	1	26.58	26.75	3.88	10.8	5.11	8.19	187388	120806	121968	150188	152137	90511.2	109765	106837	115292	132092	123941	106538	120215	125320	113143	102983	111542	94668.1
Q9BRJ6	Uncharacterized protein C7orf50 OS=Homo sapiens OX=9606 GN=C7orf50 PE=1 SV=1	C7orf50	11	1	3	1	194	22.1	9.64	4.94	6.84	-0.16	0.99993	1	-0.48	0.661596	1	0.13	0.991184	1	0.06	0.996216	1	16.38	1.27	11.11	5.99	24.88	21.52	78926.1	57488.4	75854.2	69117.5	67969.6	67427.6	53146.5	64860.8	54565.6	62473.6	61123.5	55707.4	66967	81583.1	48892.7	63510	78983.4	51250.4
Q9HB71	Calcyclin-binding protein OS=Homo sapiens OX=9606 GN=CACYBP PE=1 SV=2	CACYBP	22	4	10	4	228	26.2	8.25	13.18	18.038	0.2	0.994398	1	0.32	0.342155	0.994678	0.04	0.949539	1	0.2	0.718399	1	16.68	24.39	2.52	6.16	13.26	10.49	589526	746783	825713	856835	560557	913280	929530	940518	895935	658600	610586	690495	839373	669555	674873	867162	708410	755742
P27708	CAD protein OS=Homo sapiens OX=9606 GN=CAD PE=1 SV=3	CAD	12	20	57	19	2225	242.8	6.46	133.93	108.129	0.01	0.825567	1	-0.07	0.116776	0.471096	-0.11	0.333103	1	-0.23	0.0183799	0.112788	8.15	4.08	1.82	2.05	2.46	2.79	3.82111e+06	3.34555e+06	3.31174e+06	3.36685e+06	3.47483e+06	3.2036e+06	3.10342e+06	3.18454e+06	3.21525e+06	3.37613e+06	3.50991e+06	3.48436e+06	3.13053e+06	3.23689e+06	3.28507e+06	2.97893e+06	3.12429e+06	2.97687e+06
P0DP25	Calmodulin-3 OS=Homo sapiens OX=9606 GN=CALM3 PE=1 SV=1	CALM3	13	2	6	2	149	16.8	4.22	11.05	6.01	-0.54	0.0109319	0.150815	-0.22	0.200726	0.707752	0.12	0.949653	1	-0.19	0.858202	1	4.23	2.98	17.32	5.76	6.19	13.43	518628	481311	518046	368193	356390	346940	472273	335273	443450	356009	397906	368240	400628	376781	426430	395167	322619	309909
O43852	Calumenin OS=Homo sapiens OX=9606 GN=CALU PE=1 SV=2	CALU	37	7	25	7	315	37.1	4.64	58.08	43.899	-0.3	0.792071	1	-0.45	0.0920382	0.401813	-0.12	0.994401	1	-0.16	0.745649	1	19.89	17.36	6.71	6.48	10.52	10.98	3.72972e+06	3.05797e+06	2.49977e+06	2.49062e+06	3.22996e+06	2.36346e+06	2.07695e+06	2.37601e+06	2.2358e+06	2.31639e+06	2.62662e+06	2.55169e+06	2.13229e+06	2.34933e+06	2.62983e+06	2.28766e+06	2.32278e+06	1.89405e+06
Q13557	Calcium/calmodulin-dependent protein kinase type II subunit delta OS=Homo sapiens OX=9606 GN=CAMK2D PE=1 SV=3	CAMK2D	11	4	10	3	499	56.3	7.25	20.44	30.381	0.01	0.969187	1	0.17	0.691227	1	-0.01	0.999989	1	0.06	0.997396	1	14.41	25.25	9.13	5.91	9.89	9.93	883282	1.114e+06	1.17042e+06	1.12163e+06	694071	1.12325e+06	1.36855e+06	1.25422e+06	1.13953e+06	1.0468e+06	930090	998202	1.11955e+06	922601	990646	1.03913e+06	948343	1.15592e+06
Q13555	Calcium/calmodulin-dependent protein kinase type II subunit gamma OS=Homo sapiens OX=9606 GN=CAMK2G PE=1 SV=4	CAMK2G	4	2	4	1	558	62.6	7.83	8.49	12.304	0.65	0.893029	1	0.86	0.993509	1	0.54	0.90139	1	0.55	0.798498	1	52.94	56.85	52.41	23.48	12.66	23.29	0	8084.77	17760.4	12261.2	0	28747.1	22126.3	21810.6	6661.39	12625.6	19888.8	14923.9	21701.3	25439.7	19891.3	21781.7	20861.3	31222.1
Q86VP6	Cullin-associated NEDD8-dissociated protein 1 OS=Homo sapiens OX=9606 GN=CAND1 PE=1 SV=2	CAND1	4	4	9	4	1230	136.3	5.78	10.13	13.945	1.18	0.00320582	0.0692404	1.2	0.00711155	0.059595	1.91	0.000178481	0.00597139	1.85	0.000211305	0.00296594	35.29	35.68	12.18	15.72	16.89	9.96	311180	221154	150865	501070	830917	439051	462928	508160	587902	151498	144489	111504	413374	577233	542269	529098	519519	439151
P27824	Calnexin OS=Homo sapiens OX=9606 GN=CANX PE=1 SV=2	CANX	12	6	12	6	592	67.5	4.6	20.23	16.637	-0.09	0.999975	1	-0.05	1	1	-0.2	0.998966	1	-0.24	0.927798	1	13.1	12.91	3.7	14.7	5.82	2.26	815723	1.05495e+06	1.00025e+06	941918	821762	1.06529e+06	975130	910919	967883	876652	664707	859253	822727	748213	742181	752572	722311	725585
P07384	Calpain-1 catalytic subunit OS=Homo sapiens OX=9606 GN=CAPN1 PE=1 SV=1	CAPN1	3	2	2	2	714	81.8	5.67	0	4.091	-0.14	0.992376	1	-0.47	0.836019	1	0.41	0.672275	1	0.39	0.960963	1	12.65	35.68	22.85	10.74	19.79	17.28	59814.4	54672	46367.4	46978	85905	49738.1	56027	37611.8	39473.3	49031.8	40921.3	40914.9	46795	54409.9	68878.8	56938.5	53585.3	40481.8
P17655	Calpain-2 catalytic subunit OS=Homo sapiens OX=9606 GN=CAPN2 PE=1 SV=6	CAPN2	4	3	6	3	700	79.9	4.98	7.25	7.45	-0.16	1	1	-0.21	0.862391	1	-0.08	0.985549	1	-0.1	0.643292	1	11.55	11.65	2	6.59	7.38	3.5	385653	393161	316629	338515	415114	344320	333809	345608	334044	362054	407699	367340	394714	347910	348536	354136	342604	330210
Q14444	Caprin-1 OS=Homo sapiens OX=9606 GN=CAPRIN1 PE=1 SV=2	CAPRIN1	3	2	4	2	709	78.3	5.25	3.68	4.895	0.15	1	1	0.59	0.981826	1	0.04	0.997916	1	0.09	0.999991	1	26.8	29.12	20.94	28.34	14.18	34.69	154288	238449	153576	134911	238975	170733	235081	232048	158043	120186	190834	120319	123771	149799	114415	112682	127633	209271
P47755	F-actin-capping protein subunit alpha-2 OS=Homo sapiens OX=9606 GN=CAPZA2 PE=1 SV=3	CAPZA2	10	2	6	2	286	32.9	5.85	7.05	8.978	0.15	0.791888	1	0.59	0.000759446	0.0101056	0.59	0.000513907	0.0125062	0.86	4.47772e-06	0.000130501	15.28	5.33	3.93	4.87	2.53	10.14	235831	279136	206096	273192	261331	245556	341076	368978	354536	151809	167093	162238	247739	244188	235805	349464	295049	293999
P47756	F-actin-capping protein subunit beta OS=Homo sapiens OX=9606 GN=CAPZB PE=1 SV=5	CAPZB	9	2	5	2	272	30.6	6	9.04	10.84	0.21	0.806498	1	0.87	0.00461531	0.0415692	0.28	0.761913	1	0.46	0.193529	0.676846	29.58	14.49	4.87	1.78	9.72	12.74	72238.6	131602	98050.4	132224	99030.6	113434	178677	168103	185233	116428	120326	117040	142537	124915	151628	183464	160956	142205
Q86X55	Histone-arginine methyltransferase CARM1 OS=Homo sapiens OX=9606 GN=CARM1 PE=1 SV=3	CARM1	1	1	3	1	608	65.8	6.73	1.98	2.98	0.19	0.703868	1	0.4	0.688678	1	0.53	0.373081	1	0.77	0.0713907	0.33116	30.46	36.04	7.8	8.97	12.08	1.66	267517	193191	145392	220786	363726	189292	254624	265596	227772	157623	187497	166799	209068	240466	266647	284188	279406	288838
Q5VZK9	F-actin-uncapping protein LRRC16A OS=Homo sapiens OX=9606 GN=CARMIL1 PE=1 SV=1	CARMIL1	4	3	4	3	1371	151.5	7.85	4.7	7.475	0.09	0.998445	1	-0.34	0.492235	1	0.24	0.997791	1	-0.13	0.948455	1	13.81	31.93	14.07	16.97	4.49	17.18	63361.2	74540.4	56809.9	94788.5	67520.5	49956.2	49914.1	56409.8	42467.1	72252.8	55472.1	53636.2	65439.2	60528	65550.4	63364.4	45661.6	50582.6
P49589	Cysteine--tRNA ligase, cytoplasmic OS=Homo sapiens OX=9606 GN=CARS1 PE=1 SV=3	CARS1	2	1	1	1	748	85.4	6.76	2.15	3.654	0.36	0.387202	1	0.46	0.825884	1	-0.27	0.987762	1	-0.31	0.995097	1	13.76	19.9	17.19	25.02	13.75	13.75	39462.7	50846.7	41608.3	52188.5	53521.3	73404.5	42379	57420.2	58720.8	79889.5	48049.5	73058.4	68165.3	51646.2	60580	58771	70453.9	54145.6
P55211	Caspase-9 OS=Homo sapiens OX=9606 GN=CASP9 PE=1 SV=3	CASP9	2	1	1	1	416	46.3	6.05	0	2.388	-0.28	0.998698	1	-0.29	0.983358	1	0.03	0.977738	1	0.56	0.540079	1	39.28	40.03	32.81	14.33	24.55	5.74	24078.7	27039.4	11575	15397.5	32896.1	19856.6	19681.8	21412.5	10827.6	14659.4	11608.3	15340.8	14924.2	13913.3	21499.8	20047	22468.8	21602.3
Q03135	Caveolin-1 OS=Homo sapiens OX=9606 GN=CAV1 PE=1 SV=4	CAV1	22	3	6	3	178	20.5	6.02	2.99	10.988	0.27	0.997683	1	0.12	0.999981	1	-0.27	0.320655	1	-0.07	0.99892	1	9.81	19.04	4.61	5.92	6.16	7.4	232955	273004	229861	289824	200717	280273	234872	255491	253763	253194	233409	226016	211436	188311	193304	222212	219048	250051
Q6NZI2	Caveolae-associated protein 1 OS=Homo sapiens OX=9606 GN=CAVIN1 PE=1 SV=1	CAVIN1	9	2	5	2	390	43.5	5.6	11.34	10.511	-0.08	0.78468	1	-0.03	0.981732	1	-0.15	0.957855	1	-0.01	0.999958	1	4.8	3.47	3.36	9.07	6.64	12.03	284334	301182	273958	271884	268128	254437	264634	277587	282532	210062	244589	248861	209150	238505	220739	242114	254123	200851
P16152	Carbonyl reductase [NADPH] 1 OS=Homo sapiens OX=9606 GN=CBR1 PE=1 SV=3	CBR1	17	2	3	2	277	30.4	8.32	6.59	10.772	0.55	0.0882251	0.647558	0.67	0.0377752	0.211031	0.3	0.92911	1	0.41	0.309631	0.93615	24.58	5.99	13.65	9.37	16.92	14.55	52181	71389.5	86525.2	94519.8	105606	104389	120859	113882	92313.9	64366.4	70197.5	58160.7	79363.5	81025.7	58830.1	98196.3	85589.6	73256.9
O00257	E3 SUMO-protein ligase CBX4 OS=Homo sapiens OX=9606 GN=CBX4 PE=1 SV=3	CBX4	4	1	2	1	560	61.3	9.36	0	2.714	0.62	0.962406	1	1.57	0.275869	0.882104	-0.08	0.999988	1	-0.37	0.999576	1	26.31	38.88	42.86	24.81	4.81	46.91	10337.7	7094.19	0	13182.9	15961.4	6857.16	25940.2	25388.2	10398.2	15146.2	24834.7	23493.9	22268.2	20439.2	22216.9	18154.5	30664.1	12002.5
Q8N163	Cell cycle and apoptosis regulator protein 2 OS=Homo sapiens OX=9606 GN=CCAR2 PE=1 SV=2	CCAR2	8	5	9	5	923	102.8	5.22	17.92	22.679	-0.34	0.0961213	0.68454	-0.31	0.1947	0.6986	-0.34	0.0345354	0.28621	-0.31	0.0333987	0.184271	0.74	11.01	10.99	3.26	8.46	10.33	387162	389641	392924	307001	358921	291936	313535	370726	303695	329215	336689	350943	265382	243174	288117	235296	272446	288860
Q96A33	PAT complex subunit CCDC47 OS=Homo sapiens OX=9606 GN=CCDC47 PE=1 SV=1	CCDC47	7	3	5	3	483	55.8	4.87	9.12	12.152	-0.12	0.779956	1	-0.09	0.949252	1	-0.72	0.029823	0.262014	-0.72	0.0268455	0.153104	15.44	16.64	13.08	5.07	22.31	11.4	309945	423470	370235	341764	253482	345885	347350	361794	280847	446937	406835	442138	345132	222137	268194	268794	244237	306034
Q3V6T2	Girdin OS=Homo sapiens OX=9606 GN=CCDC88A PE=1 SV=2	CCDC88A	1	1	2	1	1871	215.9	6.21	2.43	4.423	-0.13	0.995579	1	0.48	0.777447	1	-0.32	1	1	-0.44	0.979702	1	40.14	24.63	4.46	53.9	32.29	43.71	17896.7	19845.6	8327.51	14010	16406.9	22431.1	0	25724.1	24152.4	7466.63	22788.5	27038.2	21593.6	18217.3	10913.2	6940.22	16815.2	18059.1
P14635	G2/mitotic-specific cyclin-B1 OS=Homo sapiens OX=9606 GN=CCNB1 PE=1 SV=1	CCNB1	3	1	1	1	433	48.3	7.47	2.51	4.041	0.23	0.999878	1	-0.02	0.999839	1	-0.28	0.622695	1	-0.26	0.589598	1	3.25	38.41	10.19	12.26	34.04	45.57	42074.3	42649	44737	49956.3	24135.5	54873.8	35733.6	43393.6	42194.7	51994.3	44048.3	41163.2	37261.5	36369.5	18687.8	15335	36866.4	42706.4
O95067	G2/mitotic-specific cyclin-B2 OS=Homo sapiens OX=9606 GN=CCNB2 PE=1 SV=1	CCNB2	3	1	2	1	398	45.3	8.9	5.54	4.47	-0.33	0.359854	1	-0.12	0.919057	1	-0.17	0.279644	1	-0.3	0.23866	0.779892	9.85	22.76	2.64	10.83	16.8	4.2	160336	195087	175285	139019	112877	177662	153916	161486	160796	181898	153720	149778	142271	102822	136914	124583	119381	129846
O75909	Cyclin-K OS=Homo sapiens OX=9606 GN=CCNK PE=1 SV=2	CCNK	3	1	2	1	580	64.2	8.41	6.16	5.585	0.8	0.0184006	0.220388	0.8	0.00518706	0.0459376	0.32	0.378811	1	0.64	0.039872	0.211372	4.01	25.67	11.56	11.63	13.77	2.31	67460	71555.2	66346.1	117478	135496	79718.3	117598	105646	133033	90337.9	75791.9	73088.7	94830	117140	91522.7	122282	118022	117131
O60563	Cyclin-T1 OS=Homo sapiens OX=9606 GN=CCNT1 PE=1 SV=1	CCNT1	4	2	4	2	726	80.6	8.78	2.55	7.609	-0.09	0.96524	1	-0.26	0.407191	1	-0.04	0.999408	1	-0.1	0.900819	1	7.62	7.32	10.7	0.72	2.65	8.68	350994	349446	305958	339063	327878	294025	271030	334041	292582	316877	315651	312508	317975	301734	307826	324330	272887	294826
Q8N7R7	Cyclin-Y-like protein 1 OS=Homo sapiens OX=9606 GN=CCNYL1 PE=1 SV=2	CCNYL1	7	2	3	2	359	40.7	6.07	1.74	6.159	-0.2	0.382851	1	-0.14	0.422056	1	0.14	0.999118	1	-0.11	0.940093	1	14.79	19.5	22.23	6.29	8.94	1.26	100704	77181.5	80488.8	70189.9	80010.2	53770.3	52054.2	72824.5	81955.3	91503	81632.7	82899.7	80240.6	91499.8	95635.7	77045.6	77175.6	75443.5
P78371	T-complex protein 1 subunit beta OS=Homo sapiens OX=9606 GN=CCT2 PE=1 SV=4	CCT2	21	8	18	8	535	57.5	6.46	16.72	33.62	0.46	0.00950502	0.140706	0.85	0.000137202	0.00273166	0.69	0.000537458	0.0128895	1.15	4.48009e-06	0.000130501	7.91	12.41	7.07	6.59	9.03	9.53	573016	654138	571132	787092	941250	747335	926086	1.035e+06	1.0601e+06	441386	497141	447952	660276	791268	723698	1.02108e+06	994511	851725
P49368	T-complex protein 1 subunit gamma OS=Homo sapiens OX=9606 GN=CCT3 PE=1 SV=4	CCT3	37	16	36	16	545	60.5	6.49	37.83	51.963	0.43	3.44444e-06	0.000349081	0.73	7.6815e-09	1.77079e-06	0.31	4.5322e-05	0.0019191	0.66	1.44099e-08	1.56146e-06	4	3.17	4.05	5.59	0.58	0.84	2.05979e+06	2.217e+06	2.08352e+06	2.94647e+06	2.78026e+06	2.80345e+06	3.46604e+06	3.68999e+06	3.42406e+06	1.7109e+06	1.86166e+06	1.90542e+06	2.30446e+06	2.30009e+06	2.27965e+06	2.92229e+06	2.94699e+06	2.97204e+06
P50991	T-complex protein 1 subunit delta OS=Homo sapiens OX=9606 GN=CCT4 PE=1 SV=4	CCT4	24	10	42	10	539	57.9	7.83	89.31	52.593	0.56	0.000342938	0.0127274	0.89	3.17119e-06	0.000143577	0.43	0.00111424	0.0227037	0.85	1.73374e-06	6.52318e-05	7.78	2.65	12.39	6.45	3.42	1.09	2.25033e+06	2.52589e+06	2.18582e+06	3.40787e+06	3.3282e+06	3.23179e+06	4.1823e+06	4.60931e+06	3.59099e+06	1.93599e+06	2.19224e+06	2.13562e+06	2.88104e+06	2.94962e+06	2.75667e+06	3.84859e+06	3.77206e+06	3.83872e+06
P48643	T-complex protein 1 subunit epsilon OS=Homo sapiens OX=9606 GN=CCT5 PE=1 SV=1	CCT5	33	13	37	13	541	59.6	5.66	70.14	76.858	0.24	0.0177699	0.213807	0.46	3.65429e-05	0.000948683	0.32	0.00729609	0.0964507	0.58	9.71538e-06	0.000253067	3.63	6.49	5.02	4.4	6.58	2.59	1.79065e+06	1.92568e+06	1.86206e+06	2.19738e+06	2.0433e+06	2.32719e+06	2.56154e+06	2.73675e+06	2.48254e+06	1.56526e+06	1.69222e+06	1.57445e+06	1.96042e+06	2.05231e+06	1.80028e+06	2.3478e+06	2.28875e+06	2.41022e+06
P40227	T-complex protein 1 subunit zeta OS=Homo sapiens OX=9606 GN=CCT6A PE=1 SV=3	CCT6A	18	8	37	8	531	58	6.68	47.96	28.678	0.09	0.566821	1	0.24	0.133655	0.519828	0.33	0.0183624	0.183624	0.48	0.00131403	0.0135866	11.66	8.11	6.39	3.23	9.53	3.33	2.43004e+06	2.24936e+06	1.92378e+06	2.3955e+06	2.65779e+06	2.26985e+06	2.42497e+06	2.65778e+06	2.7483e+06	1.60969e+06	1.71713e+06	1.66676e+06	1.96814e+06	2.36618e+06	2.08916e+06	2.45479e+06	2.3086e+06	2.33067e+06
Q99832	T-complex protein 1 subunit eta OS=Homo sapiens OX=9606 GN=CCT7 PE=1 SV=2	CCT7	18	8	22	8	543	59.3	7.65	44.71	28.369	0.62	0.00501669	0.0934359	0.75	0.00145145	0.0162171	0.79	0.000816495	0.0182868	1.02	0.000164502	0.00239589	6.13	16.57	9.39	0.66	20.89	7.77	1.00516e+06	970259	890954	1.48732e+06	1.81164e+06	1.30949e+06	1.50478e+06	1.62777e+06	1.81225e+06	773050	773810	764594	1.14081e+06	1.71453e+06	1.33483e+06	1.5637e+06	1.64489e+06	1.40954e+06
P50990	T-complex protein 1 subunit theta OS=Homo sapiens OX=9606 GN=CCT8 PE=1 SV=4	CCT8	10	5	20	5	548	59.6	5.6	16.83	16.284	0.38	0.0485692	0.439793	0.61	0.00120036	0.0140025	0.6	0.00144427	0.0273704	0.85	2.16929e-05	0.000466398	3.34	6.91	3.45	1.76	9.7	19.6	849742	839099	797338	1.14078e+06	994346	1.08859e+06	1.22875e+06	1.31621e+06	1.28074e+06	622471	638475	643951	965507	1.06798e+06	879832	1.512e+06	1.15057e+06	1.05092e+06
P16070	CD44 antigen OS=Homo sapiens OX=9606 GN=CD44 PE=1 SV=3	CD44	6	4	10	4	742	81.5	5.33	22.03	24.518	-0.26	0.183029	1	-0.59	0.00257305	0.0262056	-0.2	0.341382	1	-0.41	0.0107588	0.0728639	17.7	7.34	11.75	2.84	3.49	7.51	2.72888e+06	2.21411e+06	1.92901e+06	1.8463e+06	1.99205e+06	1.72035e+06	1.35969e+06	1.46792e+06	1.70674e+06	2.04405e+06	1.96088e+06	1.93662e+06	1.60628e+06	1.71253e+06	1.70138e+06	1.47095e+06	1.47412e+06	1.28896e+06
O75794	Cell division cycle protein 123 homolog OS=Homo sapiens OX=9606 GN=CDC123 PE=1 SV=1	CDC123	6	2	4	2	336	39.1	4.81	8.07	7.296	0.04	0.999225	1	0.07	0.84926	1	0.07	0.852526	1	0.03	0.997769	1	7.31	5.72	6.92	3.75	8.64	6.74	235399	244933	270782	252289	241762	270589	256949	254901	287811	240957	226985	243524	253398	230867	274559	258000	225517	245346
Q13042	Cell division cycle protein 16 homolog OS=Homo sapiens OX=9606 GN=CDC16 PE=1 SV=2	CDC16	3	2	7	2	620	71.6	5.85	7.75	6.214	0.08	0.999357	1	0.13	0.999172	1	0.12	0.950418	1	0.1	0.86717	1	21.06	7.23	9.92	5.63	6.9	4.05	530604	395392	359492	419248	471459	414968	433746	394761	481195	395783	416065	371696	393202	451167	429534	425322	453816	421740
Q12834	Cell division cycle protein 20 homolog OS=Homo sapiens OX=9606 GN=CDC20 PE=1 SV=2	CDC20	2	1	1	1	499	54.7	9.23	2.4	3.1	0.02	1	1	0.01	0.779253	1	0.09	1	1	0.09	0.992361	1	25.43	29.97	26.19	12.67	12.25	17.43	91569.2	60947	59862.8	61734	95172.7	55751.7	39852.9	61517.6	68152.4	57398.2	57621.1	71126.3	61469.5	55571	70785.7	61314.5	63164.1	45234.1
P60953	Cell division control protein 42 homolog OS=Homo sapiens OX=9606 GN=CDC42 PE=1 SV=2	CDC42	11	2	5	2	191	21.2	6.55	7.91	11.727	0.86	0.0104496	0.14646	1.67	2.81444e-05	0.000792835	1	0.00217613	0.0370899	1.82	1.85401e-05	0.000405041	24.56	26.65	10.49	6.36	17.65	5.2	129428	213102	194754	354361	242532	421684	662908	619097	537523	164264	147328	165387	419028	327499	301699	580914	545343	604986
Q5VT25	Serine/threonine-protein kinase MRCK alpha OS=Homo sapiens OX=9606 GN=CDC42BPA PE=1 SV=1	CDC42BPA	2	3	4	1	1732	197.2	6.58	5.91	7.307	-2.05	0.0432716	0.414231	-1.39	0.222446	0.755177	0.84	0.645299	1	0.06	0.992089	1	52.05	49.68	47.61	23.84	40.77	45.05	37885.3	0	82018.8	13442.7	22445.3	8043.65	21240.2	12372.5	33615.3	12658.2	9551.11	15550.2	13759.6	22698.6	32493	24332.7	13202.4	10727.8
Q9Y5S2	Serine/threonine-protein kinase MRCK beta OS=Homo sapiens OX=9606 GN=CDC42BPB PE=1 SV=2	CDC42BPB	4	6	9	4	1711	194.2	6.37	14.49	21.695	0.26	0.645494	1	-0.04	0.958332	1	0.19	0.999998	1	0.04	0.999989	1	13.49	28.73	4.26	12.77	20.85	8.11	375607	304127	295783	363985	542316	320647	297153	275293	296110	281824	359244	302068	246748	343770	375683	299282	348715	310507
O75419	Cell division control protein 45 homolog OS=Homo sapiens OX=9606 GN=CDC45 PE=1 SV=1	CDC45	7	3	10	3	566	65.5	5.53	9.37	10.154	-0.23	0.195618	1	-0.29	0.325963	0.97421	0.18	0.994554	1	0	0.950911	1	7.25	4.4	13.78	11.13	8.61	7.75	429916	374075	389358	341864	332215	313383	318638	307607	393735	297759	352705	288156	292787	344852	336495	297895	312719	268122
P12830	Cadherin-1 OS=Homo sapiens OX=9606 GN=CDH1 PE=1 SV=3	CDH1	2	2	3	2	882	97.4	4.73	0	3.98	-0.18	0.999906	1	0.05	0.999554	1	-0.03	0.999616	1	-0.34	0.992499	1	20.02	28.04	25.5	11.62	6.17	14.57	117522	91292.7	79961.3	76968	124459	80798.6	68139.6	94795.6	115298	75775.8	93584.8	93180.6	85576.1	96834.8	91467.1	73773.3	94037.2	73672.3
P19022	Cadherin-2 OS=Homo sapiens OX=9606 GN=CDH2 PE=1 SV=4	CDH2	3	1	4	1	906	99.7	4.81	5	9.723	0.24	0.996532	1	0.56	0.325174	0.972951	0.12	0.999995	1	0.59	0.496012	1	5.89	25.85	21.81	27.09	6.08	17.59	49822.9	45986.2	51664.7	65335.3	38491.2	59010.8	73340.2	84627.2	54124.2	47761.5	76492.9	50733.1	52999.8	59672.1	55204.2	76303.5	91123.5	64016.4
O14735	CDP-diacylglycerol--inositol 3-phosphatidyltransferase OS=Homo sapiens OX=9606 GN=CDIPT PE=1 SV=1	CDIPT	15	3	3	3	213	23.5	8.03	4.19	9.497	-0.37	0.0416228	0.404709	-0.08	0.946648	1	-0.47	0.153244	0.807961	-0.46	0.538106	1	11.68	0.82	6.17	14.33	10.24	16.56	71701.1	70179.4	86269.5	55350	55509.5	54657.6	68013.5	74980.6	67065.9	76291.3	77512.7	59303.4	61353.9	50020.3	55008.5	54388	72330.2	55480.2
P06493	Cyclin-dependent kinase 1 OS=Homo sapiens OX=9606 GN=CDK1 PE=1 SV=3	CDK1	10	3	7	2	297	34.1	8.4	6.33	10.795	0	0.937548	1	-0.08	0.999405	1	-0.63	0.108918	0.656305	-0.49	0.153848	0.57725	8.67	28.99	14.41	2.67	11.82	9.28	173671	203900	201217	200929	117692	210852	235133	190956	180169	218681	229020	229199	176038	141796	147544	143214	162754	172217
Q07002	Cyclin-dependent kinase 18 OS=Homo sapiens OX=9606 GN=CDK18 PE=1 SV=4	CDK18	5	2	3	1	474	54.4	8.66	1.98	4.266	0.15	0.97013	1	0.25	0.994225	1	-0.45	0.929605	1	-0.18	0.980101	1	13.79	53.78	9.69	14.57	32.24	6.9	50803.5	66400	55869.7	62203	21607.1	77643.7	72058.3	66279	59310.4	47302.7	49598.2	61641.3	58169.6	32939.7	36318.3	47091.5	41041.6	43719.7
Q00535	Cyclin-dependent kinase 5 OS=Homo sapiens OX=9606 GN=CDK5 PE=1 SV=3	CDK5	16	3	7	2	292	33.3	7.66	12.43	10.878	0.14	0.837236	1	0.19	0.261853	0.855775	-0.07	0.908958	1	0.14	0.669921	1	3.44	8.53	5.53	8.98	3.72	4.44	237143	240352	225058	260504	262589	224747	246883	270899	273235	184433	200544	220613	184220	198440	191475	220256	206774	225511
Q96SZ6	Mitochondrial tRNA methylthiotransferase CDK5RAP1 OS=Homo sapiens OX=9606 GN=CDK5RAP1 PE=1 SV=2	CDK5RAP1	1	1	2	1	601	67.6	8.21	3.83	2.502	-0.34	0.999996	1	-0.4	0.785809	1	0.04	0.99785	1	0.03	0.999794	1	18.47	24.8	8.77	2.62	15.73	8.53	180262	181523	128599	142102	208547	136036	127274	136391	151293	128082	133085	134708	119932	163561	136567	135498	148602	125378
Q00534	Cyclin-dependent kinase 6 OS=Homo sapiens OX=9606 GN=CDK6 PE=1 SV=1	CDK6	5	2	5	1	326	36.9	6.46	5.78	4.892	-0.03	0.999768	1	-0.11	0.939908	1	0.08	0.950714	1	0.29	0.456338	1	13.33	25.31	11.58	4.77	5.22	5.72	229306	184630	182307	173074	267559	180896	166431	171515	205008	160898	156588	146529	178894	165413	162333	191671	175586	195958
O95674	Phosphatidate cytidylyltransferase 2 OS=Homo sapiens OX=9606 GN=CDS2 PE=1 SV=1	CDS2	6	2	4	2	445	51.4	7.09	8.37	12.363	-0.52	0.265371	1	-0.4	0.690129	1	-0.25	0.718765	1	-0.44	0.409068	1	23.5	12.79	19.64	9.85	6.66	12.1	103990	82868.9	64628.5	57949	57586.7	71576.7	62768.2	85304.1	60644.5	72792.9	59722.7	67113.6	56502.2	59185.2	51839.2	59544.8	47791.4	49605
Q03701	CCAAT/enhancer-binding protein zeta OS=Homo sapiens OX=9606 GN=CEBPZ PE=1 SV=3	CEBPZ	2	1	2	1	1054	120.9	5.94	0	2.732	0.24	0.999899	1	0.48	0.897111	1	-0.55	0.962732	1	-0.01	0.999997	1	37.89	47.38	31.56	6.85	38.45	15.4	34408.8	78073.5	65761.4	77644.4	30780.8	90420.7	96291.2	91786.1	50709	69133.6	61387.2	61693.4	76053.7	39791.9	42252.9	61442.8	60047.3	78482.6
Q9UHN6	Cell surface hyaluronidase OS=Homo sapiens OX=9606 GN=CEMIP2 PE=1 SV=1	CEMIP2	3	2	3	2	1383	154.3	8.15	11.69	12.401	-0.07	1	1	0.05	0.9549	1	-0.07	0.99995	1	-0.16	0.976027	1	12.35	10.95	1.12	7.11	6.82	11.42	148326	137856	115885	131648	149490	120432	143194	140114	142319	135361	117368	126832	118518	134374	121139	136050	113326	111343
P49454	Centromere protein F OS=Homo sapiens OX=9606 GN=CENPF PE=1 SV=3	CENPF	0	1	2	1	3114	357.3	5.1	2.01	2.023	0.31	0.922426	1	-0.23	0.83223	1	0.31	0.83737	1	0.14	0.997726	1	25.54	32.19	17.08	2.19	5.26	19.97	147867	91161	106158	131364	182800	95373.3	110917	90548.8	79381.9	84839.5	87132.4	83431	97179.2	107421	105457	73556.2	110473	93549.3
Q7Z7K6	Centromere protein V OS=Homo sapiens OX=9606 GN=CENPV PE=1 SV=1	CENPV	7	1	1	1	275	29.9	9.73	2.16	3.828	0.45			0.74			-0.2	0.876922	1	0.53	0.859124	1			8.3	25.92	24.69	31.76	0	0	7587.13	0	10352.8	0	12699.2	12234.6	14302.9	12276.3	7453.99	8903.4	9473.1	5704.39	7748.62	12848.2	15738.1	8057.49
Q5SW79	Centrosomal protein of 170 kDa OS=Homo sapiens OX=9606 GN=CEP170 PE=1 SV=1	CEP170	1	2	3	2	1584	175.2	7.11	6.65	6.61	-0.22	0.953651	1	0.05	0.999564	1	-0.17	0.89519	1	0	0.972314	1	11.93	9.21	14.41	2.15	8.14	12.74	188762	184259	150662	177933	158426	148677	198449	190552	150162	161777	161047	167472	163224	140557	144246	131591	161650	168415
Q5T4B2	Inactive glycosyltransferase 25 family member 3 OS=Homo sapiens OX=9606 GN=CERCAM PE=1 SV=1	CERCAM	2	1	1	1	595	67.5	6.06	1.68	2.367	0.15	0.99787	1	-0.49	0.958162	1	0.31	0.99454	1	0.27	0.848919	1	5.25	17.73	52.75	20.24	16.47	22.76	23736.5	26288.6	24532.7	27165.7	32363.4	22655.4	17478	36557	14343.6	21880.1	28896.6	19809.5	27071	21399.9	29832.9	37925.6	25879.7	26303.6
Q96G23	Ceramide synthase 2 OS=Homo sapiens OX=9606 GN=CERS2 PE=1 SV=1	CERS2	2	1	5	1	380	44.8	8.98	12.12	3.634	0.05	0.777986	1	0	0.900481	1	0.39	0.0719695	0.498816	0.33	0.0405797	0.214289	10	13.01	1.94	5.7	9.23	3.54	711087	706047	592620	730821	830414	639536	708222	731907	707477	506000	539888	482102	564433	662610	667961	627916	670873	636020
Q6ZMG9	Ceramide synthase 6 OS=Homo sapiens OX=9606 GN=CERS6 PE=1 SV=1	CERS6	2	1	5	1	384	44.9	7.65	10.68	2.757	0.1	0.852336	1	-0.05	0.999956	1	0.19	0.69026	1	0.09	0.933428	1	17.06	10.52	4.97	3.81	8.75	5.65	776495	661294	550407	709357	801694	651408	620192	682719	638405	537578	579830	564384	569180	676317	645615	570309	638326	600478
P23141	Liver carboxylesterase 1 OS=Homo sapiens OX=9606 GN=CES1 PE=1 SV=2	CES1	6	2	2	2	567	62.5	6.6	0	4.456	-0.04			-6.64			-0.01			0.67			0.09			31.66			10150.5	10163.6	0	0	0	9868.83	0	0	0	7087.1	0	4494.38	5589.46	0	0	0	0	8996.21
Q9Y6A4	Cilia- and flagella-associated protein 20 OS=Homo sapiens OX=9606 GN=CFAP20 PE=1 SV=1	CFAP20	15	2	2	2	193	22.8	9.76	0	5.696	-0.08	0.988757	1	0.19	0.981141	1	0.4	0.822809	1	0.46	0.955797	1	23.06	51.83	14.89	14	1.97	23.3	38994.8	34428.6	24314	32517.9	62787.1	23594.7	41444.1	30973	39393.3	42104	49807.7	37858.4	57044.5	55396.5	54955.5	61074.6	57781.2	38455.2
P23528	Cofilin-1 OS=Homo sapiens OX=9606 GN=CFL1 PE=1 SV=3	CFL1	28	4	10	3	166	18.5	8.09	9.12	14.32	0.45	0.570046	1	0.71	0.035282	0.200918	0.19	0.740516	1	0.65	0.0612778	0.298564	20.31	25.14	8.43	11.22	22.68	2.64	325159	491790	435937	593701	383705	636274	740072	712468	627881	324184	279171	349514	490827	316769	370911	518466	492222	509805
Q9NX63	MICOS complex subunit MIC19 OS=Homo sapiens OX=9606 GN=CHCHD3 PE=1 SV=1	CHCHD3	20	5	9	5	227	26.1	8.28	18.51	23.801	-1.31	0.106824	0.714418	-2.31	0.00302536	0.0302308	-1.29	0.103259	0.635609	-2.32	0.000246479	0.00333856	16.5	25.81	7.11	13.92	18.11	59.66	1.20228e+06	1.40723e+06	1.67189e+06	569081	446990	748907	320668	284218	284111	1.5829e+06	1.19539e+06	1.39925e+06	665269	460665	570535	65224.8	280739	283013
Q8N4Q1	Mitochondrial intermembrane space import and assembly protein 40 OS=Homo sapiens OX=9606 GN=CHCHD4 PE=1 SV=1	CHCHD4	13	1	1	1	142	16	4.31	2.9	4.76	0.23	0.592856	1	-0.28	0.999706	1	0.15	0.935541	1	0.12	0.922913	1	31.64	16.59	20.35	12.01	17.19	15.97	63509.3	48945.8	32868.2	57300.6	73231.2	54194.8	39608.9	40276.7	55883.2	41707.7	37373.8	47473.6	42459	58685.3	46432.7	44566.4	58589.2	45266.3
Q9BRQ6	MICOS complex subunit MIC25 OS=Homo sapiens OX=9606 GN=CHCHD6 PE=1 SV=1	CHCHD6	19	4	7	4	235	26.4	8.85	6.51	12.446	-0.55	0.0235387	0.265062	-1.09	6.38386e-05	0.00143258	-0.19	0.765369	1	-0.59	0.0171651	0.106897	18.09	11.37	14.96	6.29	6.31	10.19	397298	275293	339527	254486	231793	202413	131621	159699	178115	284390	300450	264899	231892	263143	249652	172765	211449	188418
Q86WJ1	Chromodomain-helicase-DNA-binding protein 1-like OS=Homo sapiens OX=9606 GN=CHD1L PE=1 SV=3	CHD1L	2	2	3	2	897	100.9	6.9	5.39	9.241	0.71	0.0214684	0.24832	0.67	0.0355154	0.201559	0.82	0.0168532	0.174989	0.71	0.023203	0.136054	32.12	9.31	17.37	8.45	2.09	11.09	140845	104068	72872.4	170440	190641	158768	139855	165047	197916	95260	111615	98796.7	171699	175012	179003	193314	162057	158939
Q12873	Chromodomain-helicase-DNA-binding protein 3 OS=Homo sapiens OX=9606 GN=CHD3 PE=1 SV=3	CHD3	2	2	3	2	2000	226.5	7.3	3.4	9.797	0.33	0.751388	1	0.28	0.593027	1	-0.12	0.918055	1	0.02	0.999096	1	13.32	18.06	25.19	8.09	15.91	6.71	61081	76998.8	62182	78163.4	66207.8	94877.1	107196	75758.1	67322.5	72006	61292	68252.6	67251.3	62930.6	49054.7	65996.7	69335.2	75299
Q14839	Chromodomain-helicase-DNA-binding protein 4 OS=Homo sapiens OX=9606 GN=CHD4 PE=1 SV=2	CHD4	4	7	15	7	1912	217.9	5.86	36.27	21.624	-0.01	0.993723	1	-0.04	0.981422	1	-0.14	0.850516	1	-0.04	0.99559	1	2.42	4.51	1.85	4.22	7.23	10.86	856876	817030	843842	841062	775848	838259	820773	820878	794870	819424	845080	777064	834493	731944	745307	939982	771927	796409
Q9UHD1	Cysteine and histidine-rich domain-containing protein 1 OS=Homo sapiens OX=9606 GN=CHORDC1 PE=1 SV=2	CHORDC1	14	3	6	3	332	37.5	7.87	15.75	12.579	0.08	0.88462	1	0.15	0.216665	0.743173	0.49	0.000154203	0.00542713	0.64	1.77726e-05	0.000394787	5.29	4.44	1.43	5.97	6.2	8.27	295117	309288	278210	311181	294650	321873	334972	327518	326270	230594	204734	220712	282987	310376	319106	347713	342812	298216
Q99653	Calcineurin B homologous protein 1 OS=Homo sapiens OX=9606 GN=CHP1 PE=1 SV=3	CHP1	8	1	2	1	195	22.4	5.1	4.9	4.777	0.4	0.783401	1	0.26	0.875749	1	0.31	0.77096	1	0.58	0.270747	0.853845	28.96	14.27	1.37	8.4	27.03	8.79	49652	27973.1	35952.2	37588.6	47283.8	49673.1	43041.7	42756.7	43891.3	30159	33906.3	28903.9	49320.9	28607.8	37432.2	46079.7	45019	39012.9
Q9Y3D0	Cytosolic iron-sulfur assembly component 2B OS=Homo sapiens OX=9606 GN=CIAO2B PE=1 SV=1	CIAO2B	26	2	4	2	163	17.7	5.19	11.13	12.062	0.1	0.862887	1	0.19	0.966443	1	0.44	0.735445	1	0.53	0.575922	1	9.33	46.91	34.1	3.49	10.77	14.52	67459.5	56732.4	66489.3	71109.5	130488	54332.2	51573.9	75975.3	104214	54770.3	53945.7	51212.2	62360.3	73074.5	77122.9	84607.9	63251.7	77940.2
Q9NZ45	CDGSH iron-sulfur domain-containing protein 1 OS=Homo sapiens OX=9606 GN=CISD1 PE=1 SV=1	CISD1	26	2	16	2	108	12.2	9.09	22.72	16.8	-0.08	0.939643	1	-0.01	0.996896	1	-0.38	0.174686	0.883209	-0.28	0.534489	1	8.16	20.24	5.62	8.36	7.01	8.21	762098	870590	889054	822522	609866	920370	864775	831745	928567	973053	830699	951599	774492	673001	729235	721263	849934	781023
O14578	Citron Rho-interacting kinase OS=Homo sapiens OX=9606 GN=CIT PE=1 SV=2	CIT	1	1	2	1	2027	231.3	6.57	2.4	3.478	-0.08	0.999997	1	0.14	0.153157	0.580201	0.12	0.976415	1	0.33	0.00944827	0.0646348	10.37	6.75	5.56	3.11	7	3.52	226787	277747	265666	239117	251652	273125	293026	313308	280760	211947	199743	202701	223492	219862	196037	269357	252529	254929
Q07065	Cytoskeleton-associated protein 4 OS=Homo sapiens OX=9606 GN=CKAP4 PE=1 SV=2	CKAP4	15	7	12	7	602	66	5.92	17.64	25.883	-0.07	0.999998	1	-0.14	0.936634	1	0.16	0.922157	1	0.08	0.993032	1	16.7	17.04	8.42	3.15	10.98	6.39	596666	497625	428042	474538	612043	450141	431612	506472	450234	346349	368552	354377	346041	431508	396750	400053	373988	352145
Q14008	Cytoskeleton-associated protein 5 OS=Homo sapiens OX=9606 GN=CKAP5 PE=1 SV=3	CKAP5	1	1	1	1	2032	225.4	7.8	0	3.227	1.15	0.474793	1	1.81	0.0557737	0.28084	0.16	0.998635	1	0.55	0.475207	1	45.68	31.66	19.22	31.17	52.99	43.89	9369.72	9943.22	20017.2	22044.5	16822.1	31468.6	45046.9	34751.3	31375.9	20553.3	22710.7	11883.8	34140.3	23036.8	10317.1	22342.1	30027.8	51699.8
Q7Z460	CLIP-associating protein 1 OS=Homo sapiens OX=9606 GN=CLASP1 PE=1 SV=1	CLASP1	2	2	2	2	1538	169.3	9.03	2.5	6.428	0.37	0.97351	1	1.01	0.017753	0.118116	0.88	0.0234953	0.215838	1.04	0.00599158	0.0445912	32.01	24.9	6	24.42	16.64	8.54	44350.7	60153.2	31226.3	59400.2	36415.8	57303.7	95106	89130.2	84387.6	38843.7	36310.6	23798.7	74441.1	66604.9	53141.8	80760.8	68049.8	74544.6
P51798	H(+)/Cl(-) exchange transporter 7 OS=Homo sapiens OX=9606 GN=CLCN7 PE=1 SV=2	CLCN7	2	2	3	2	805	88.6	8.43	2.1	5.403	-0.4	0.603341	1	-0.42	0.363642	1	-0.39	0.604957	1	-0.39	0.1722	0.6221	15.61	15.09	7.89	7.49	16.52	30.46	80756.5	68249.6	59179	48149.9	51612.6	63818.4	51112.2	54551.1	46565	58509	64653.4	67899	42696.6	59272.3	49411.5	29466.1	49315.8	55614.3
P57739	Claudin-2 OS=Homo sapiens OX=9606 GN=CLDN2 PE=1 SV=1	CLDN2	7	1	2	1	230	24.5	8.16	5.79	3.909	-0.3	1	1	-0.08	0.93265	1	0.12	0.992425	1	0.36	0.89487	1	21.5	20.14	34.56	17.64	16.29	14.08	35852.2	23488	34145	27715.7	38140.6	27006.6	32392.4	16215.5	32340.8	28905.4	25924.1	36334.6	39973.5	31313.2	29796.6	31667.7	42057.5	36988.3
Q14677	Clathrin interactor 1 OS=Homo sapiens OX=9606 GN=CLINT1 PE=1 SV=1	CLINT1	11	5	15	5	625	68.2	6.42	29.46	32.194	0.13	0.931305	1	0.11	0.92778	1	0.54	0.00165881	0.0303742	0.76	0.000260203	0.00346819	8.34	4.68	6.38	5.96	6.34	13.93	1.04011e+06	912973	894791	998409	1.06089e+06	968223	964423	983154	1.08427e+06	784843	861078	772360	1.10421e+06	1.24522e+06	1.13768e+06	1.41356e+06	1.32621e+06	1.07273e+06
Q92989	Polyribonucleotide 5'-hydroxyl-kinase Clp1 OS=Homo sapiens OX=9606 GN=CLP1 PE=1 SV=1	CLP1	4	2	4	2	425	47.6	6.62	6.76	5.125	0.06	0.999997	1	0.05	0.998509	1	0.03	0.987272	1	-0.1	0.998992	1	16.72	13.29	9.26	6.3	2.59	8.39	411263	304842	319411	310730	399186	332140	363003	331670	301537	330520	332258	296547	336690	345038	327622	337581	308599	285595
O96005	Putative lipid scramblase CLPTM1 OS=Homo sapiens OX=9606 GN=CLPTM1 PE=1 SV=1	CLPTM1	12	6	15	6	669	76	6.3	27.04	22.907	-0.23	0.13464	0.82124	-0.36	0.00666477	0.0563844	-0.15	0.444418	1	-0.31	0.0324601	0.180563	7.18	2.74	7.05	6.39	1.83	7.18	1.8231e+06	1.80309e+06	1.59739e+06	1.54119e+06	1.55438e+06	1.47642e+06	1.49822e+06	1.4005e+06	1.30079e+06	1.54091e+06	1.75008e+06	1.67129e+06	1.50529e+06	1.53707e+06	1.48214e+06	1.31755e+06	1.35225e+06	1.50536e+06
Q96KA5	Lipid scramblase CLPTM1L OS=Homo sapiens OX=9606 GN=CLPTM1L PE=1 SV=1	CLPTM1L	7	2	2	2	538	62.2	8.56	6.02	9.361	-0.13	0.962664	1	-0.36	0.999312	1	0.23	0.991149	1	0.09	0.988311	1	19.9	36.73	17.39	42.39	15.48	21.7	30532.3	20752.8	29415.6	25215.1	46999.8	26858.9	21835.7	29802.2	22918.3	52641.1	21978.4	34498.1	32586.7	40384.1	44526.1	49507	36599.2	33142.7
O76031	ATP-dependent Clp protease ATP-binding subunit clpX-like, mitochondrial OS=Homo sapiens OX=9606 GN=CLPX PE=1 SV=2	CLPX	10	5	7	5	633	69.2	7.58	12.81	18.788	0.3	0.00763671	0.121956	0.43	0.00022372	0.0039266	0.19	0.106334	0.644663	0.4	0.00217879	0.0194156	10.21	6.41	9.2	4.59	4.85	3.61	284304	343071	339362	386948	417526	439900	439973	457179	522491	314635	323937	295884	387943	355692	358611	436985	413842	408432
P09496	Clathrin light chain A OS=Homo sapiens OX=9606 GN=CLTA PE=1 SV=1	CLTA	3	1	2	1	248	27.1	4.51	4.79	3.187	0.58	0.0802827	0.622191	1.12	0.0140811	0.0999645	0.49	0.215598	1	0.75	0.0385493	0.205977	19.54	22.16	20.75	3.88	0.71	18.08	170739	237955	173833	255990	370976	259277	378743	382968	258669	180506	191346	177970	257155	253845	254214	241752	303570	349193
Q00610	Clathrin heavy chain 1 OS=Homo sapiens OX=9606 GN=CLTC PE=1 SV=5	CLTC	6	9	22	8	1675	191.5	5.69	33.57	27.961	0.76	0.250179	1	1.57	0.00135562	0.0155397	0.91	0.0211556	0.204756	1.72	9.92588e-05	0.00156333	41.11	14.52	12.74	18.85	7.34	3.16	491534	528465	984760	892130	1.07271e+06	810197	1.57183e+06	1.70573e+06	1.32096e+06	368017	532607	426798	751191	869196	800489	1.35133e+06	1.43916e+06	1.40427e+06
P53675	Clathrin heavy chain 2 OS=Homo sapiens OX=9606 GN=CLTCL1 PE=1 SV=2	CLTCL1	2	2	4	1	1640	186.9	5.85	5.86	5.186				6.64			-6.64			-6.64						6.45			0	0	0	0	0	0	0	0	11605.3	4787.56	4369.86	0	0	0	0	0	0	0
O75153	Clustered mitochondria protein homolog OS=Homo sapiens OX=9606 GN=CLUH PE=1 SV=2	CLUH	1	1	1	1	1309	146.6	6.13	0	2.005	-0.57	0.925383	1	0.26	0.991022	1	-0.31	0.992558	1	0.26	0.999992	1	15.23	39.99	13.76	28.19	36.05	32.13	25818.2	35138.7	31012.7	18220.5	20939.8	37007.3	38637.2	37258.3	29647.6	37389	20943.7	29163.6	36178.3	17938	23593.4	19290.3	37339.2	34990.3
P30085	UMP-CMP kinase OS=Homo sapiens OX=9606 GN=CMPK1 PE=1 SV=3	CMPK1	11	2	8	2	196	22.2	5.57	0	4.309	0.38	0.000601498	0.0198118	0.48	0.000411255	0.00644381	0.31	0.00536195	0.0768831	0.29	0.0124261	0.0822022	0.98	11.17	2.27	3.76	6.83	8.02	220711	224986	223596	286091	347741	290389	318104	303976	311141	247859	253686	235569	298071	338781	306567	284340	302060	332922
Q5EBM0	UMP-CMP kinase 2, mitochondrial OS=Homo sapiens OX=9606 GN=CMPK2 PE=1 SV=3	CMPK2	14	2	2	2	449	49.4	7.01	0	5.775	0.2	0.894755	1	0.84	0.788971	1	0.43	0.860297	1	0.6	0.434219	1	48.94	77.52	11.91	34.85	34.51	35.48	0	6639.9	13668	10967.8	33009.2	8390.25	17224.5	17068.9	13840.5	6683.82	12183.8	14031	21989.1	16452.5	10686.7	30628.5	16261.7	18487
Q8IZR5	CKLF-like MARVEL transmembrane domain-containing protein 4 OS=Homo sapiens OX=9606 GN=CMTM4 PE=1 SV=1	CMTM4	4	1	3	1	234	25.8	7.75	0	2.834	1.03	0.757738	1	0.42	0.998665	1	0.13	0.999996	1	0.41	0.997644	1	82.42	18.2	1.3	19.07	19.27	58.14	38707.6	13798.8	7525.46	22154.7	32078.9	28190.3	18751.6	18512.9	18269.6	17987.4	16171.3	23193.6	16340.8	19727.8	24042.9	6340.43	26704	23831.9
Q8N1G2	Cap-specific mRNA (nucleoside-2'-O-)-methyltransferase 1 OS=Homo sapiens OX=9606 GN=CMTR1 PE=1 SV=1	CMTR1	20	12	46	12	835	95.3	7.05	83.91	57.079	-0.02	0.855757	1	-0.06	0.205608	0.71793	-0.03	0.863503	1	-0.07	0.508584	1	0.95	4.04	4.45	1.62	2.24	0.9	2.75606e+06	2.80325e+06	2.75946e+06	2.80424e+06	2.58735e+06	2.71996e+06	2.50014e+06	2.63921e+06	2.73188e+06	2.78091e+06	2.69652e+06	2.76383e+06	2.71857e+06	2.70755e+06	2.60965e+06	2.62988e+06	2.66523e+06	2.62006e+06
Q9P003	Protein cornichon homolog 4 OS=Homo sapiens OX=9606 GN=CNIH4 PE=1 SV=1	CNIH4	14	1	5	1	139	16.1	6.65	17.09	11.991	-0.41	0.635329	1	-0.5	0.678283	1	0.02	0.999997	1	-0.29	0.664987	1	18.15	10.01	27.14	11.86	23.96	2.88	68455	95760.4	95584.7	60397.5	72605.1	71823.3	67708.7	52911.8	90872.8	75141.9	85299	67337.6	60581.3	76375.2	97956.5	61284.9	61831.8	58572.9
A5YKK6	CCR4-NOT transcription complex subunit 1 OS=Homo sapiens OX=9606 GN=CNOT1 PE=1 SV=2	CNOT1	0	1	5	1	2376	266.8	7.11	1.94	2.779	0.74	0.000831903	0.025789	0.41	0.00843892	0.067308	0.74	0.00136311	0.0265231	1.03	7.93619e-05	0.0013317	8.23	14.41	22.28	4.47	3.39	3.8	64524.3	70924.4	76105.5	118714	140545	105862	93040.5	134998	94100.7	65181.6	61325.5	59797.3	102339	107494	100798	119110	128295	125628
P09543	2',3'-cyclic-nucleotide 3'-phosphodiesterase OS=Homo sapiens OX=9606 GN=CNP PE=1 SV=2	CNP	20	7	38	7	421	47.5	9.07	72.29	33.527	0.34	0.00175147	0.0452222	0.74	2.05608e-07	1.47149e-05	0.29	0.0013702	0.0265231	0.59	1.33968e-06	5.2597e-05	6.55	4.88	5.72	1.53	5.19	1.03	1.38475e+06	1.50443e+06	1.32354e+06	1.74765e+06	1.6277e+06	1.78973e+06	2.31209e+06	2.44524e+06	2.18052e+06	1.33335e+06	1.36845e+06	1.37022e+06	1.766e+06	1.59227e+06	1.67135e+06	2.05609e+06	2.05891e+06	2.09435e+06
Q8WTW3	Conserved oligomeric Golgi complex subunit 1 OS=Homo sapiens OX=9606 GN=COG1 PE=1 SV=1	COG1	2	2	4	2	980	108.9	7.31	0	5.324	0.26	0.558613	1	0.06	0.939413	1	0.21	0.839847	1	0.56	0.159771	0.587273	32.64	14.78	14.7	15.67	2.47	11.48	100855	50852.9	78495.5	93801.9	111070	82947.5	82077.9	98855.9	74399	70035.4	77318	56363.7	78182.9	80774.8	82087.9	110503	87903.6	103342
Q9UP83	Conserved oligomeric Golgi complex subunit 5 OS=Homo sapiens OX=9606 GN=COG5 PE=1 SV=3	COG5	1	1	1	1	839	92.7	6.6	2.22	2.146	-0.39	0.258215	1	-0.34	0.934971	1	-0.7	0.263141	1	-0.41	0.663557	1	15.82	37.78	9.78	15.14	19.6	2.21	138362	187519	181156	138252	66137.5	146415	143010	156095	128238	197885	145989	170476	138854	96808.6	105112	128053	127675	132802
Q9Y2V7	Conserved oligomeric Golgi complex subunit 6 OS=Homo sapiens OX=9606 GN=COG6 PE=1 SV=2	COG6	2	1	2	1	657	73.2	5.76	1.77	2.751	0.01	0.995574	1	0.19	0.753504	1	0.16	0.966161	1	0.07	0.967072	1	8.99	5.46	8.14	8.82	14.11	9.85	95394.7	83630.6	80678.6	84097.5	78154.7	87057.7	95707.2	88884.6	104539	86201	82688.6	72530.4	93777.3	92221.2	72022.6	76780.9	93571.1	86591.1
P38432	Coilin OS=Homo sapiens OX=9606 GN=COIL PE=1 SV=1	COIL	2	1	3	1	576	62.6	9.07	0	1.95	0.19	0.813953	1	0.37	0.915813	1	0.58	0.0388909	0.311817	0.56	0.120582	0.487547	19.34	18.78	17.36	14.18	10.72	21.74	58549.1	47153.1	39926.9	53750.7	70297.3	49780.2	60870.3	62014.5	44677.3	29416.5	38496.1	37510.1	53372.9	55924.2	65224.9	40912.9	63863.5	55322.2
Q8NBJ5	Procollagen galactosyltransferase 1 OS=Homo sapiens OX=9606 GN=COLGALT1 PE=1 SV=1	COLGALT1	5	4	7	4	622	71.6	7.31	8.73	11.565	-0.09	0.999468	1	-0.23	0.532972	1	0.2	0.240132	1	0.2	0.396388	1	19.53	15.11	4.02	10.26	10.28	4.2	457037	371644	309493	350218	427537	320343	315987	329561	304141	266918	320823	320620	349402	424782	368743	380235	369212	349835
P21964	Catechol O-methyltransferase OS=Homo sapiens OX=9606 GN=COMT PE=1 SV=2	COMT	14	2	3	2	271	30	5.47	11.95	12.404	0.49	0.16877	0.948207	0.75	0.102619	0.432699	0.59	0.294885	1	0.77	0.0223471	0.13218	30.97	21.46	9	10.13	16.08	7.11	29050.8	42432.5	23362.4	38495.8	56329.2	40787.8	49534.9	41908.6	48805.7	30356.7	28429.2	34591.2	45819	48214.2	35196.2	51921.2	58292.9	51417.7
P53621	Coatomer subunit alpha OS=Homo sapiens OX=9606 GN=COPA PE=1 SV=2	COPA	16	15	26	15	1224	138.3	7.66	58.37	74.714	-0.16	0.229589	1	-0.26	0.0309275	0.181135	-0.1	0.877563	1	-0.2	0.185962	0.661117	7.95	8.92	4.21	4.13	3.39	5.8	1.7817e+06	1.6284e+06	1.52181e+06	1.33059e+06	1.59097e+06	1.45832e+06	1.31755e+06	1.35985e+06	1.43171e+06	1.60535e+06	1.6495e+06	1.52028e+06	1.46394e+06	1.564e+06	1.49539e+06	1.3277e+06	1.48958e+06	1.39344e+06
P53618	Coatomer subunit beta OS=Homo sapiens OX=9606 GN=COPB1 PE=1 SV=3	COPB1	20	14	72	14	953	107.1	6.05	103.51	82.209	-0.03	0.833918	1	-0.06	0.979815	1	-0.12	0.451606	1	-0.12	0.239602	0.780272	1.69	9.46	2.94	1.92	2.23	3.29	6.35291e+06	6.39696e+06	6.19428e+06	6.51868e+06	5.41735e+06	6.24211e+06	6.03099e+06	6.36385e+06	6.07318e+06	7.31362e+06	7.12716e+06	7.40121e+06	6.95938e+06	6.7211e+06	6.67871e+06	6.42736e+06	6.85804e+06	6.7159e+06
P35606	Coatomer subunit beta' OS=Homo sapiens OX=9606 GN=COPB2 PE=1 SV=2	COPB2	2	2	4	2	906	102.4	5.27	4.34	6.741	-0.37	0.703156	1	-0.2	0.520971	1	0.21	0.879577	1	0.18	0.989414	1	1.44	21.5	16.24	9.09	6.64	11.24	228287	230652	224193	176905	248233	171664	199102	218003	157238	169877	202718	180456	191079	217943	208879	212957	171329	204939
O14579	Coatomer subunit epsilon OS=Homo sapiens OX=9606 GN=COPE PE=1 SV=3	COPE	20	5	19	5	308	34.5	5.12	33.89	22.172	-0.1	0.0609983	0.505442	-0.13	0.192781	0.693592	-0.21	0.0487028	0.377099	-0.23	0.0451632	0.233933	4.01	8.46	1.26	3.7	2.17	4.03	969390	941787	1.01912e+06	901382	782126	915608	876623	888413	899027	1.03829e+06	987263	1.06184e+06	894427	928885	895189	947090	884655	883186
Q9Y678	Coatomer subunit gamma-1 OS=Homo sapiens OX=9606 GN=COPG1 PE=1 SV=1	COPG1	14	11	35	10	874	97.7	5.47	40.86	47.676	0.2	0.00385254	0.0762842	0.45	4.08098e-06	0.000167551	0.27	0.000928075	0.0201207	0.53	8.86803e-07	3.72656e-05	3.05	0.76	3.42	4.11	6.15	2.52	1.25895e+06	1.23232e+06	1.18515e+06	1.43316e+06	1.41316e+06	1.41582e+06	1.59522e+06	1.68715e+06	1.69899e+06	1.04343e+06	1.12838e+06	1.06412e+06	1.2112e+06	1.36889e+06	1.27924e+06	1.56159e+06	1.53978e+06	1.48653e+06
Q9UBF2	Coatomer subunit gamma-2 OS=Homo sapiens OX=9606 GN=COPG2 PE=1 SV=1	COPG2	10	9	18	8	871	97.6	5.81	19.58	33.886	-0.04	0.998908	1	-0.03	0.999885	1	0.05	0.998876	1	0.03	0.999328	1	8.71	6.2	5.02	3.66	5.22	0.59	868082	785266	730629	835493	743178	763883	769677	830038	755982	708960	732097	762547	703919	757220	779924	746742	748451	740117
P61201	COP9 signalosome complex subunit 2 OS=Homo sapiens OX=9606 GN=COPS2 PE=1 SV=1	COPS2	3	1	2	1	443	51.6	5.53	6.7	7.107	0.61	0.774653	1	1.55	0.00176995	0.0188226	0.46	0.267124	1	1.21	0.00236571	0.0206732	30.98	13.3	16.38	10.16	19.23	19.46	48205.2	81260.5	50142.8	60627.3	76677.4	77540.2	148236	146653	109240	43441.5	51426.2	43215.1	80822.6	58061.2	59602.4	85154.3	100614	125145
Q8NI60	Atypical kinase COQ8A, mitochondrial OS=Homo sapiens OX=9606 GN=COQ8A PE=1 SV=1	COQ8A	2	1	3	1	647	71.9	6.99	3.34	2.792	0.32	0.514123	1	0.22	0.349322	1	0.3	0.459458	1	0.08	0.999539	1	10.23	14.06	15.98	9.75	6.04	8.4	91782.5	74789	85493	106533	108463	83341.4	88082.7	120402	99365.7	86817.2	96244	79224.3	96664.8	107088	107918	96379.7	91674.6	81594
Q96D53	Atypical kinase COQ8B, mitochondrial OS=Homo sapiens OX=9606 GN=COQ8B PE=1 SV=2	COQ8B	6	3	7	3	544	60	7.23	6.36	12.327	-0.25	0.221909	1	-0.31	0.0794064	0.36954	-0.17	0.176286	0.888199	-0.31	0.00645466	0.0470045	11.44	1.58	10.19	3.98	2.94	3.06	621438	650313	520177	526487	521360	510437	502029	553903	451490	578472	576838	618364	525347	514700	495654	441735	466519	465471
Q14019	Coactosin-like protein OS=Homo sapiens OX=9606 GN=COTL1 PE=1 SV=3	COTL1	24	2	6	2	142	15.9	5.67	6.29	9.422	1	0.00143896	0.0394963	1.26	0.000179735	0.00335168	1.18	0.000516862	0.0125062	1.64	1.13938e-05	0.000280597	17.28	20.92	7.79	20.5	11.22	11.39	146766	129701	103343	258782	317439	208162	311537	334281	285910	91448.2	139020	120415	226540	280233	273194	426267	376336	339856
Q9Y6N1	Cytochrome c oxidase assembly protein COX11, mitochondrial OS=Homo sapiens OX=9606 GN=COX11 PE=1 SV=3	COX11	4	1	2	1	276	31.4	9.06	5.43	2.937	0.67	0.68337	1	0.05	0.989512	1	-0.33	0.846546	1	-0.42	0.830096	1	30.54	16.78	19.72	15.93	11.31	7.04	37540	23162.9	22572.4	36946.5	37463.5	27354.3	30395.5	20697.9	23959	98810.9	74849.8	101296	84347.6	67305.3	78760.1	82338.9	73658.3	72539.5
Q7KZN9	Cytochrome c oxidase assembly protein COX15 homolog OS=Homo sapiens OX=9606 GN=COX15 PE=1 SV=1	COX15	4	1	1	1	410	46	9.82	0	2.841	-0.26	0.333752	1	-0.26	0.259185	0.850462	-0.59	0.00243106	0.0399283	-0.27	0.14763	0.55974	9.67	2.48	20.2	12.69	9.28	7.09	34749.9	28737.6	30923.7	25904.4	24876	26035.5	20211.7	30502.1	25814.6	32026.3	26235	25582.8	17449	18335.9	15268.5	22956.9	21742.8	19923.1
Q5RI15	Cytochrome c oxidase assembly protein COX20, mitochondrial OS=Homo sapiens OX=9606 GN=COX20 PE=1 SV=2	COX20	12	1	3	1	118	13.3	8.76	7.85	3.542	0.03	0.556184	1	-0.19	0.999337	1	0.14	0.586968	1	0.02	0.998115	1	15.23	10.24	5.17	5.09	4.35	1.61	649622	652150	493095	664770	741420	604430	570216	614210	556806	385336	424412	417426	478531	438614	458640	425407	412805	423464
P14406	Cytochrome c oxidase subunit 7A2, mitochondrial OS=Homo sapiens OX=9606 GN=COX7A2 PE=1 SV=1	COX7A2	12	1	4	1	83	9.4	9.76	10.01	7.813	-0.19	0.99991	1	-0.26	0.714462	1	0.13	0.924856	1	-0.11	1	1	22.49	31.43	5.7	13.73	12.66	5.63	901321	698216	578273	613790	970463	556590	551118	617685	583261	519432	658592	672610	608493	784486	722765	610528	658101	590125
O14548	Cytochrome c oxidase subunit 7A-related protein, mitochondrial OS=Homo sapiens OX=9606 GN=COX7A2L PE=1 SV=2	COX7A2L	8	1	1	1	114	12.6	9.42	1.71	2.089	0.05	0.996836	1	-0.23	0.606895	1	0.08	0.996955	1	0.06	0.918258	1	13.53	6.64	7.34	15.07	17.18	14.2	89773.3	77799.8	68536.3	88357.7	80616.4	77805.4	61009.2	70688.6	66242.1	58831.4	76605	60407.3	50937.1	64031.7	72179.5	64236.2	63063.7	49218.2
P24311	Cytochrome c oxidase subunit 7B, mitochondrial OS=Homo sapiens OX=9606 GN=COX7B PE=1 SV=2	COX7B	9	1	18	1	80	9.2	10.27	4.76	4.476	-0.28	0.00163892	0.0427581	-0.46	0.000223911	0.0039266	-0.33	0.00519753	0.0749218	-0.54	4.14624e-05	0.000785467	5.58	11.52	2.87	2.41	3.09	2.07	1.7823e+06	1.90683e+06	1.70804e+06	1.46462e+06	1.21384e+06	1.51417e+06	1.2759e+06	1.29466e+06	1.34816e+06	1.6305e+06	1.61101e+06	1.68709e+06	1.29018e+06	1.29425e+06	1.36255e+06	1.10336e+06	1.12045e+06	1.14948e+06
O75976	Carboxypeptidase D OS=Homo sapiens OX=9606 GN=CPD PE=1 SV=2	CPD	8	6	9	6	1380	152.8	6.05	14.79	27.038	-0.23	0.999669	1	0.05	0.999969	1	-0.4	0.448272	1	-0.43	0.389744	1	5.81	25.41	12.98	5.79	10.91	12.42	133757	150273	142750	121871	117980	181679	125994	163693	147409	159497	144294	160071	141449	115238	121179	113299	142147	118078
P31327	Carbamoyl-phosphate synthase [ammonia], mitochondrial OS=Homo sapiens OX=9606 GN=CPS1 PE=1 SV=2	CPS1	1	2	9	1	1500	164.8	6.74	13.26	5.124	0.04	0.999982	1	-0.07	0.755231	1	0.13	0.782844	1	-0.03	0.999936	1	13.15	2.67	1.58	12.76	3.23	7.26	161251	125143	136045	139864	141484	134408	125700	129170	129229	107306	138010	118982	128627	129882	136548	129099	116462	112520
Q10570	Cleavage and polyadenylation specificity factor subunit 1 OS=Homo sapiens OX=9606 GN=CPSF1 PE=1 SV=2	CPSF1	1	1	2	1	1443	160.8	6.4	6.82	4.716	0.95	0.0398614	0.389018	0.61	0.880409	1	0.1	0.999817	1	0.54	0.840485	1	42.5	43.37	6.25	21.92	1.74	7.71	16905	35184	18820.8	36451.7	72246	35729.8	29026	28763.3	25885	25865.7	36994.2	25706.4	28091.1	27131.6	27664.7	39546.7	37517	33913.3
Q9P2I0	Cleavage and polyadenylation specificity factor subunit 2 OS=Homo sapiens OX=9606 GN=CPSF2 PE=1 SV=2	CPSF2	6	3	6	3	782	88.4	5.11	8.62	14.329	0.72	0.000280525	0.0111997	0.71	0.000753477	0.0101056	0.56	0.000404893	0.0102548	0.51	0.000753419	0.0084821	12.3	4.26	12.51	6.29	1.53	1.85	179183	223542	185015	307633	305380	284520	246714	313905	302792	193164	197141	174928	285277	278971	287322	281624	275724	271453
Q9UKF6	Cleavage and polyadenylation specificity factor subunit 3 OS=Homo sapiens OX=9606 GN=CPSF3 PE=1 SV=1	CPSF3	4	1	1	1	684	77.4	5.6	0	5.135	6.64			6.64			0.11			0.55				23.41	5.17		33.1	37.9	0	0	0	15536.5	11864.8	9805.32	10609.4	0	11415.4	0	0	5874.52	8070.78	5009.12	0	0	11290.8	6517.77
O95639	Cleavage and polyadenylation specificity factor subunit 4 OS=Homo sapiens OX=9606 GN=CPSF4 PE=1 SV=1	CPSF4	4	1	2	1	269	30.2	8.31	5.35	4.55	0.25	0.725362	1	0.15	0.714312	1	-0.16	0.867746	1	-0.24	0.405231	1	12.81	14.98	5.68	1.95	15.72	11.38	189730	222892	245597	265610	209020	280509	247874	265822	237723	226354	217726	222553	233693	170473	199733	161713	188471	203115
Q16630	Cleavage and polyadenylation specificity factor subunit 6 OS=Homo sapiens OX=9606 GN=CPSF6 PE=1 SV=2	CPSF6	3	1	1	1	551	59.2	7.15	2.94	5.792	-0.53	0.123681	0.785299	-0.12	0.996994	1	-0.14	0.936768	1	0.24	0.768791	1	12.59	11.8	9.8	12.5	9.19	12.18	67555	53169.7	65690.4	54091.7	45410.2	43548.9	64632.8	53132.6	60481.4	45562.6	39589	35565	35992.2	33982	40592.3	46631.4	39549.5	50485.8
Q8N684	Cleavage and polyadenylation specificity factor subunit 7 OS=Homo sapiens OX=9606 GN=CPSF7 PE=1 SV=1	CPSF7	4	2	2	2	471	52	8	5.19	7.608	-0.06	0.999868	1	0.08	0.999932	1	-0.24	0.917571	1	0.14	0.99988	1	25.2	3.78	22.87	18.25	18.29	17.23	124119	145324	86333.7	118790	116923	125581	144077	131629	90685.6	84873.8	104314	72728.4	89558.8	62658.9	71914.4	73751.2	93303.8	104587
P50416	Carnitine O-palmitoyltransferase 1, liver isoform OS=Homo sapiens OX=9606 GN=CPT1A PE=1 SV=2	CPT1A	16	10	20	10	773	88.3	8.65	40.11	33.967	-0.12	0.76868	1	-0.25	0.0214394	0.137327	-0.1	0.644104	1	-0.25	0.167804	0.610995	8.23	7.27	4.72	0.62	8.7	9.13	1.13051e+06	1.0067e+06	967356	929002	1.03813e+06	908410	782178	848637	850969	955420	967327	962465	798987	896758	950267	807728	913972	767321
Q9BZJ0	Crooked neck-like protein 1 OS=Homo sapiens OX=9606 GN=CRNKL1 PE=1 SV=4	CRNKL1	3	2	2	2	848	100.4	8	0	5.78	0.44	0.323843	1	0.17	0.860058	1	-0.1	0.76874	1	-0.09	0.820287	1	35.05	40.82	8.21	37.47	31.36	26.5	7765.85	15676.5	15692.5	15256.2	34019.6	21197.8	15289.4	17764.1	17609.9	15917.9	30233.3	17223.8	18450.1	9551.85	16074.4	10507.1	18125.3	16177.3
O75718	Cartilage-associated protein OS=Homo sapiens OX=9606 GN=CRTAP PE=1 SV=1	CRTAP	6	3	8	3	401	46.5	5.73	10.67	8.909	-0.03	0.999999	1	-0.3	0.11016	0.452253	0.05	0.999964	1	-0.26	0.475373	1	21.56	18.59	4.54	6.96	7.38	12.22	768173	561284	520209	550786	738576	535493	424068	462305	455082	497005	571414	537492	501013	557942	578872	449045	490641	383698
P02511	Alpha-crystallin B chain OS=Homo sapiens OX=9606 GN=CRYAB PE=1 SV=2	CRYAB	19	3	10	3	175	20.1	7.33	14.11	9.215	0.08	0.997469	1	-0.12	0.839613	1	0.02	0.999824	1	0.05	1	1	19.35	14.98	7.16	5.59	10.4	4.34	1.09022e+06	841814	756411	889464	1.08324e+06	813359	753297	772547	860185	658369	732281	676371	645331	788352	687250	702359	702426	650920
Q08257	Quinone oxidoreductase OS=Homo sapiens OX=9606 GN=CRYZ PE=1 SV=1	CRYZ	8	1	2	1	329	35.2	8.44	6.9	6.24	0.42	0.653317	1	0.06	0.916169	1	-0.17	0.982692	1	-0.15	0.998902	1	45.69	13.07	22.88	6.32	1.51	19.37	45345	67848.6	25599.6	49684.4	64301.3	60659.6	44434.8	47304.4	66647.2	53129.6	46845.7	49570.8	42941.7	44023.1	44133.8	56865.3	39079.6	44765.8
O75534	Cold shock domain-containing protein E1 OS=Homo sapiens OX=9606 GN=CSDE1 PE=1 SV=2	CSDE1	4	3	5	3	798	88.8	6.25	11.44	11.199	0.97	4.41165e-05	0.00232494	2.15	5.04924e-09	1.40138e-06	1.22	9.96977e-06	0.000628327	2.3	2.8767e-09	5.85004e-07	8.42	1.9	3.84	18.38	9.42	7.34	189929	219140	190083	364353	378403	372867	845752	863931	801422	139835	195287	149239	347286	347177	293527	771475	666845	736136
P55060	Exportin-2 OS=Homo sapiens OX=9606 GN=CSE1L PE=1 SV=3	CSE1L	8	9	29	9	971	110.3	5.77	32.76	42.242	-0.15	0.549351	1	-0.13	0.978787	1	-0.24	0.058042	0.432126	-0.27	0.073413	0.336387	2.44	13.23	7.07	4.36	0.93	7.35	1.34548e+06	1.40048e+06	1.40714e+06	1.25961e+06	1.09424e+06	1.42788e+06	1.27447e+06	1.4401e+06	1.27958e+06	1.36822e+06	1.3576e+06	1.46798e+06	1.16043e+06	1.16311e+06	1.14334e+06	1.13461e+06	1.10252e+06	1.26443e+06
Q8TDX6	Chondroitin sulfate N-acetylgalactosaminyltransferase 1 OS=Homo sapiens OX=9606 GN=CSGALNACT1 PE=1 SV=2	CSGALNACT1	2	1	1	1	532	61.3	8.41	2.3	3.523	-0.02	0.981927	1	-0.2	0.673537	1	-0.19	0.971408	1	-0.43	0.382245	1	17.78	9.47	15.73	3.5	12.19	13.71	109956	91125.6	77101	76426.4	89720.7	91149.7	66381.9	91237.3	79587.4	94981.4	94723.1	89223.9	77960.4	82879.5	98134.5	87459.2	68715.2	70462
P48729	Casein kinase I isoform alpha OS=Homo sapiens OX=9606 GN=CSNK1A1 PE=1 SV=2	CSNK1A1	7	2	6	2	337	38.9	9.57	2.08	6.495	0.33	0.702134	1	0.35	0.178221	0.654367	0.37	0.103824	0.636566	0.53	0.0226072	0.133427	14.85	11.45	4.23	6.27	4.66	14.48	102720	136126	111358	140908	114343	140023	142307	151427	139819	97624.2	94184.3	86283.6	122174	112498	122010	108279	136037	143955
P48730	Casein kinase I isoform delta OS=Homo sapiens OX=9606 GN=CSNK1D PE=1 SV=2	CSNK1D	3	1	4	1	415	47.3	9.74	2.37	7.981	0.02	1	1	0.27	0.565134	1	-0.02	0.99998	1	0.07	0.983135	1	21.61	38.15	12.51	0.3	12.29	24.35	127596	193337	188837	238470	104534	191002	227587	261258	203790	159788	159037	158889	173301	157088	135296	150156	166769	234659
Q9HCP0	Casein kinase I isoform gamma-1 OS=Homo sapiens OX=9606 GN=CSNK1G1 PE=1 SV=1	CSNK1G1	5	2	3	2	422	48.5	9.01	3.78	5.102	0.11	0.999918	1	0.1	0.997701	1	0.21	0.90518	1	0.13	0.991158	1	10.4	13.19	8.92	4.97	14.29	8.19	199314	170889	164503	183966	193015	149187	169352	202160	182996	164552	175386	159141	153857	190084	204586	186379	180002	158961
P68400	Casein kinase II subunit alpha OS=Homo sapiens OX=9606 GN=CSNK2A1 PE=1 SV=1	CSNK2A1	8	3	8	3	391	45.1	7.74	8.94	9.737	-0.05	0.983592	1	-0.06	0.999246	1	-0.03	0.999869	1	0.01	0.999992	1	0.82	17.65	10.44	4.57	5.06	7.76	628493	637561	637530	614117	499806	714833	560246	611960	688949	540044	560621	591252	583915	549202	528465	530669	618176	562891
P19784	Casein kinase II subunit alpha' OS=Homo sapiens OX=9606 GN=CSNK2A2 PE=1 SV=1	CSNK2A2	7	2	2	2	350	41.2	8.56	4.76	6.171	-0.11	0.806644	1	-0.11	0.734789	1	0.17	0.982973	1	0.29	0.682464	1	11.39	10.58	1.86	17.47	12.83	4.78	99235.5	80561.4	83682.8	70738.1	87275.3	77622.9	78731.1	75857.6	77317.3	56673.5	72034.1	51911.8	63844.5	71640.4	55323.4	70383.5	64359.7	69510.1
P67870	Casein kinase II subunit beta OS=Homo sapiens OX=9606 GN=CSNK2B PE=1 SV=1	CSNK2B	9	2	3	2	215	24.9	5.55	7.5	7.202	-0.06	0.899275	1	-0.28	0.403936	1	-0.06	0.999454	1	0.15	0.687171	1	11.28	8.12	22.28	13.86	5.56	10.36	145120	125496	116663	120252	121205	104538	83415.8	103034	130249	99537.7	77394.1	99506.5	89165.1	99612.3	95602.1	110637	116975	95280.1
Q13363	C-terminal-binding protein 1 OS=Homo sapiens OX=9606 GN=CTBP1 PE=1 SV=2	CTBP1	8	3	8	1	440	47.5	6.77	21.24	12.002	1.23	0.0634252	0.522266	2.35	0.000454388	0.00703638	0.35	0.689763	1	0.87	0.133342	0.522755	57.72	26.5	8.15	15.06	27.68	9.4	11078.6	15971.4	33124.6	29565.6	37515.5	50096.3	81918.8	81421.3	70663	31218.9	35860.5	26466	39756.2	35431.7	58653.1	54771.5	57023.6	65307.7
P56545	C-terminal-binding protein 2 OS=Homo sapiens OX=9606 GN=CTBP2 PE=1 SV=1	CTBP2	26	7	18	5	445	48.9	6.95	37.39	36.659	-0.09	0.950607	1	-0.08	0.645904	1	0.07	0.955417	1	0.11	0.633319	1	11.61	9.44	5.3	3.28	4.09	1.88	1.64857e+06	1.43689e+06	1.31182e+06	1.35415e+06	1.54311e+06	1.28947e+06	1.26169e+06	1.35994e+06	1.39958e+06	1.17927e+06	1.25184e+06	1.24573e+06	1.22407e+06	1.30573e+06	1.32221e+06	1.34787e+06	1.35457e+06	1.30816e+06
O95476	CTD nuclear envelope phosphatase 1 OS=Homo sapiens OX=9606 GN=CTDNEP1 PE=1 SV=2	CTDNEP1	13	2	4	2	244	28.4	9.76	9.66	14.15	-0.28	0.572261	1	-0.1	0.957298	1	-0.19	0.664536	1	-0.13	0.859417	1	5.48	21.47	5.59	7.29	5.26	9.55	184553	177483	165488	146628	190320	125440	153853	165183	171950	160750	153695	139129	124502	137623	135122	148166	140685	122669
P35222	Catenin beta-1 OS=Homo sapiens OX=9606 GN=CTNNB1 PE=1 SV=1	CTNNB1	6	3	6	1	781	85.4	5.86	15.83	19.056	-0.02	0.99888	1	0.15	0.341346	0.994678	-0.12	0.878148	1	-0.03	0.998846	1	6.32	17.29	6.43	4.11	6.81	4.06	329521	331781	295778	361438	254652	324049	353550	399440	364666	313615	318746	294627	265205	287794	303918	286692	306615	308872
O60716	Catenin delta-1 OS=Homo sapiens OX=9606 GN=CTNND1 PE=1 SV=1	CTNND1	10	8	20	8	968	108.1	6.23	26.17	37.801	-0.06	0.961887	1	0.9	0.0621615	0.305585	0.42	0.974156	1	1.31	0.0137815	0.0888909	22.17	42.52	15.26	29.17	1.03	0.9	809674	1.01649e+06	651437	779312	1.48182e+06	722639	1.5159e+06	1.69238e+06	1.24299e+06	508425	823121	515763	678305	692023	688133	1.2691e+06	1.28317e+06	1.29202e+06
P17812	CTP synthase 1 OS=Homo sapiens OX=9606 GN=CTPS1 PE=1 SV=2	CTPS1	14	5	11	5	591	66.6	6.46	20.24	30.509	0.15	0.0425978	0.411155	0.3	0.0144847	0.101739	0.22	0.132854	0.742338	0.5	0.00135593	0.0137573	8.72	12.74	1	3.89	5.97	5.96	869283	845970	735828	927124	1.15365e+06	936632	1.02957e+06	1.03821e+06	1.05032e+06	662633	710357	666684	778386	856732	769897	892400	941215	1.00487e+06
P07858	Cathepsin B OS=Homo sapiens OX=9606 GN=CTSB PE=1 SV=3	CTSB	14	3	9	3	339	37.8	6.3	26.16	25.491	-0.17	0.993875	1	0.02	0.999677	1	0.11	0.99992	1	0.05	0.999851	1	12.24	28.43	11.52	1.64	8.98	2.2	369728	305954	296888	272227	413884	250436	280552	352428	309244	291831	301318	294904	272434	321210	318026	296559	306167	309429
P07339	Cathepsin D OS=Homo sapiens OX=9606 GN=CTSD PE=1 SV=1	CTSD	8	3	9	3	412	44.5	6.54	13.56	13.361	0.23	0.0272008	0.293103	0.37	0.000638189	0.00884777	0.16	0.0555478	0.418152	0.34	0.00100469	0.0106734	6.14	8.87	1.55	1.47	4.93	1.21	519521	587172	549157	584853	643154	698797	691055	709382	710427	457242	468275	455932	512479	556357	510331	587718	580427	573702
P07711	Procathepsin L OS=Homo sapiens OX=9606 GN=CTSL PE=1 SV=2	CTSL	7	2	3	2	333	37.5	5.45	7.48	10.051	0.35	0.164813	0.930309	0.36	0.431093	1	0.21	0.69607	1	0.14	0.942934	1	19.9	21.17	11.02	3.56	8.93	2.92	121937	175167	131291	163438	234338	167264	157095	194396	168614	131373	125231	134327	138812	165974	151701	145655	145127	138186
Q9UBR2	Cathepsin Z OS=Homo sapiens OX=9606 GN=CTSZ PE=1 SV=1	CTSZ	11	3	9	3	303	33.8	7.11	10.82	9.706	0.14	0.0597042	0.497902	0.26	0.00305361	0.0303983	0.17	0.023312	0.215541	0.14	0.111298	0.455446	1.4	5.92	3.06	4.47	5.4	3.67	614584	609030	625985	675767	660185	737510	756381	736419	711532	489726	525878	532584	620801	557161	590301	546221	584997	579312
Q14247	Src substrate cortactin OS=Homo sapiens OX=9606 GN=CTTN PE=1 SV=2	CTTN	8	4	4	4	550	61.5	5.4	8.31	8.919	0.03	0.999508	1	0.24	0.923937	1	-0.33	0.605706	1	-0.12	0.950988	1	10.6	8.29	11.88	7.72	9.67	15.4	570940	658478	537646	582245	662212	569851	672149	699569	555802	390718	443299	451837	412588	352339	348610	334375	407447	456604
Q2VPK5	Cytoplasmic tRNA 2-thiolation protein 2 OS=Homo sapiens OX=9606 GN=CTU2 PE=1 SV=1	CTU2	2	1	1	1	515	56.1	6.32	1.85	2.497	0.26	0.891649	1	0.09	0.98286	1	-0.04	0.999746	1	-0.13	0.998587	1	26.71	20.39	3.6	6.13	6.09	7.41	116409	74068.4	76523.5	84355.9	122434	91377.6	81629.3	77527.4	83153.3	80393.6	81392.9	72644.5	78219.3	77294.4	86214.7	70110.6	80935	73448.7
Q13618	Cullin-3 OS=Homo sapiens OX=9606 GN=CUL3 PE=1 SV=2	CUL3	7	4	6	4	768	88.9	8.48	8.66	19.972	0.05	1	1	0.1	1	1	0.01	0.992219	1	-0.03	1	1	15.28	2.44	6.23	6.45	4.33	1.02	268868	358987	291838	297575	312096	302161	283298	318376	313468	303144	268193	297121	300183	285749	311589	292024	291290	286556
Q13619	Cullin-4A OS=Homo sapiens OX=9606 GN=CUL4A PE=1 SV=3	CUL4A	10	6	13	4	759	87.6	8.13	17.16	22.571	0.52	0.0354871	0.351536	0.77	0.00398671	0.0373032	0.54	0.0336158	0.282918	0.83	0.00158311	0.0154825	5.44	10.76	14.01	19.7	13.24	1.92	173352	181254	162571	273188	248200	220020	238386	314760	294699	144416	165286	211274	218424	240664	282909	302653	291850	294147
Q13620	Cullin-4B OS=Homo sapiens OX=9606 GN=CUL4B PE=1 SV=4	CUL4B	8	7	15	5	913	103.9	7.37	17.63	27.156	0.16	0.878247	1	0.25	0.301	0.925518	0.09	0.999987	1	0.12	0.930135	1	12.26	5.46	3.37	5.84	7.72	2.41	562364	464286	452090	551930	518467	495276	552324	538668	575736	498308	446825	456897	497909	430105	487086	500282	478430	497405
Q93034	Cullin-5 OS=Homo sapiens OX=9606 GN=CUL5 PE=1 SV=4	CUL5	7	4	8	4	780	90.9	7.94	6.96	10.775	-0.08	0.999966	1	-0.16	0.90831	1	0.19	0.958596	1	0.06	1	1	11.39	13.84	5.29	5.59	10.26	4.53	306501	252446	312564	257010	338193	289919	251974	278240	274442	306475	336450	305251	298072	363771	349768	318427	330910	302227
Q9UHQ9	NADH-cytochrome b5 reductase 1 OS=Homo sapiens OX=9606 GN=CYB5R1 PE=1 SV=1	CYB5R1	27	5	13	5	305	34.1	9.38	20.19	13.791	-0.17	0.439522	1	-0.09	0.978594	1	-0.11	0.0887745	0.564739	-0.17	0.0407086	0.214552	6.69	2.85	5.23	3.4	5.84	2.72	953511	940537	841954	873108	835249	828242	933545	840806	886669	1.19106e+06	1.13877e+06	1.11476e+06	1.05782e+06	953194	1.05513e+06	971439	1.02192e+06	1.01458e+06
P00387	NADH-cytochrome b5 reductase 3 OS=Homo sapiens OX=9606 GN=CYB5R3 PE=1 SV=3	CYB5R3	6	1	2	1	301	34.2	7.59	7.21	4.246	-0.39	0.203795	1	-0.16	0.960073	1	0.15	1	1	-0.18	0.693764	1	7.24	16.13	24.94	14.88	11.88	11.34	353579	308589	318412	242235	201858	279641	285540	234678	382410	285477	217266	229706	261900	254121	208740	202881	179777	225773
Q7L1T6	Cytochrome b5 reductase 4 OS=Homo sapiens OX=9606 GN=CYB5R4 PE=1 SV=1	CYB5R4	2	1	1	1	521	59.4	7.72	2.1	2.699	0.18	0.806332	1	0.29	0.594671	1	0.12	0.999984	1	-0.09	0.999244	1	7.84	5.65	7.27	8.02	20.72	5.79	51762.3	44768.6	46033.6	52257.7	56527	50729.7	50665.4	58443	56212.6	45227	52469.7	51777.2	58222.9	56413.5	39009.3	45241.7	48797.3	50750.2
Q9BQA9	Cytochrome b-245 chaperone 1 OS=Homo sapiens OX=9606 GN=CYBC1 PE=1 SV=1	CYBC1	4	1	4	1	187	20.8	6.8	4.88	3.33	-0.12	0.152423	0.894507	-0.42	0.000494258	0.00756528	-0.33	0.0103787	0.123354	-0.4	0.00106129	0.011146	11.38	0.66	5.84	1.68	4.48	5.59	542470	440367	457637	420153	417477	423017	343062	341987	378387	516542	507059	499553	400661	403771	434114	407979	364925	384171
Q53TN4	Plasma membrane ascorbate-dependent reductase CYBRD1 OS=Homo sapiens OX=9606 GN=CYBRD1 PE=1 SV=1	CYBRD1	6	1	1	1	286	31.6	8.76	0	3.251				6.64			-0.02			-6.64							29.81		0	0	0	0	0	0	0	7045.4	0	0	0	7090.52	0	5641.1	8654.68	0	0	0
P08574	Cytochrome c1, heme protein, mitochondrial OS=Homo sapiens OX=9606 GN=CYC1 PE=1 SV=3	CYC1	10	2	13	2	325	35.4	9	36.93	14.036	-0.03	0.81898	1	-0.03	0.997793	1	-0.18	0.61095	1	-0.14	0.713405	1	3.78	18.63	1.67	1.82	7.77	1.41	940939	1.00983e+06	953793	931990	716237	1.04566e+06	926114	956447	934519	846341	836781	867021	824586	744904	709322	756282	777666	769904
Q7L576	Cytoplasmic FMR1-interacting protein 1 OS=Homo sapiens OX=9606 GN=CYFIP1 PE=1 SV=1	CYFIP1	8	8	13	8	1253	145.1	6.9	13.22	25.648	-0.15	0.985015	1	-0.15	0.990712	1	0.14	0.994946	1	0.14	0.842756	1	6.04	9.68	9.11	3.1	11.4	4.42	545124	483995	526600	474590	553863	466606	475756	552877	472247	469618	453919	441465	409981	505249	501089	506263	466040	500293
Q07973	1,25-dihydroxyvitamin D(3) 24-hydroxylase, mitochondrial OS=Homo sapiens OX=9606 GN=CYP24A1 PE=1 SV=2	CYP24A1	30	11	30	11	514	58.8	8.75	42.07	55.077	0.52	4.76763e-06	0.000453235	0.47	2.57711e-05	0.000752335	0.4	3.6272e-05	0.00156027	0.32	0.000345344	0.00449777	7.07	2.65	4.87	2.48	3.25	2.95	943968	860786	822962	1.19241e+06	1.2571e+06	1.23111e+06	1.10238e+06	1.19161e+06	1.20816e+06	913479	876175	874415	1.14771e+06	1.15555e+06	1.21731e+06	1.0974e+06	1.14463e+06	1.08189e+06
Q96SQ9	Cytochrome P450 2S1 OS=Homo sapiens OX=9606 GN=CYP2S1 PE=1 SV=2	CYP2S1	4	2	3	2	504	55.8	8.62	4.16	5.22	-0.28	0.527101	1	-0.42	0.203708	0.712574	-0.03	0.984159	1	0.08	0.999997	1	8.31	13.55	17.47	4.01	9.11	11.3	171606	154972	145795	120894	155222	127407	115618	111489	151581	135973	133219	143860	132967	140018	116924	143974	147522	119142
Q9NUQ9	CYFIP-related Rac1 interactor B OS=Homo sapiens OX=9606 GN=CYRIB PE=1 SV=1	CYRIB	3	1	2	1	324	36.7	6.06	4.49	3.316	0.31	0.530003	1	0.57	0.0806539	0.373784	-0.02	0.999908	1	-0.05	0.963297	1	25.71	15.84	4.79	17.37	2.74	30.18	34297.3	58014.7	52467.9	70909.5	51609.8	65139.2	78065.7	79041.3	72269	53055.7	37457	48829.8	46094.5	48509.3	48157.9	41616.7	47147.7	71981.6
Q8N465	D-2-hydroxyglutarate dehydrogenase, mitochondrial OS=Homo sapiens OX=9606 GN=D2HGDH PE=1 SV=3	D2HGDH	2	1	2	1	521	56.4	7.99	0	2.142	0.1	0.430909	1	0.65	0.0169879	0.114463	0.57	0.136845	0.760213	0.22	0.954413	1	29.34	27.29	14.4	4.75	6.37	16.35	21863.1	19029.1	11853.9	31020.1	19432	20350	37484	29869.5	29108.8	22474.3	21324	23450.5	33156.5	37075.2	33377.3	21365.3	26242.3	29762.9
P61803	Dolichyl-diphosphooligosaccharide--protein glycosyltransferase subunit DAD1 OS=Homo sapiens OX=9606 GN=DAD1 PE=1 SV=3	DAD1	19	2	11	2	113	12.5	7.08	12.74	10.416	0.49	0.000702368	0.022561	0.6	2.74614e-05	0.000781913	0.46	0.000601369	0.0142957	0.58	5.31881e-05	0.000973558	5.23	8.68	5.71	5.98	4.05	3.98	402270	363735	374587	538944	524942	456705	534214	598939	568478	370476	412620	375226	516233	495145	536944	561086	538980	583600
P51398	Small ribosomal subunit protein mS29 OS=Homo sapiens OX=9606 GN=DAP3 PE=1 SV=1	DAP3	4	1	1	1	398	45.5	8.88	2.36	4.054	0.13	0.950823	1	0.55	0.234202	0.787013	-0.07	0.999953	1	-0.13	0.978862	1	37.06	30.52	11.53	16.57	34.04	34.98	8776	17437.2	19329	19090.1	12470.4	23638.8	25599.1	29580.3	23634.4	18218.8	25090.9	20361.5	31806.7	17461.5	19372.7	24838.8	11935.3	18571.3
P14868	Aspartate--tRNA ligase, cytoplasmic OS=Homo sapiens OX=9606 GN=DARS1 PE=1 SV=2	DARS1	28	14	42	14	501	57.1	6.55	65.76	62.658	0.03	0.935231	1	0.32	0.00742047	0.061023	0.12	0.271239	1	0.53	0.000204955	0.00290692	6.16	10.56	2.43	6.11	7.94	2.17	2.55105e+06	2.51797e+06	2.27496e+06	2.57116e+06	2.85307e+06	2.3088e+06	3.02747e+06	3.14395e+06	3.16916e+06	2.06305e+06	2.17601e+06	1.92537e+06	2.20124e+06	2.53726e+06	2.23711e+06	3.02454e+06	2.96926e+06	2.89618e+06
Q6PI48	Aspartate--tRNA ligase, mitochondrial OS=Homo sapiens OX=9606 GN=DARS2 PE=1 SV=1	DARS2	7	4	15	4	645	73.5	8.02	34.55	29.032	-0.37	0.791308	1	-0.45	0.0911406	0.400963	0.1	0.999694	1	-0.04	0.999851	1	13.27	19.87	5.52	5.92	8.17	3.55	1.46664e+06	1.36547e+06	1.12574e+06	1.04378e+06	1.45889e+06	1.05753e+06	998473	1.06922e+06	959337	1.02314e+06	1.14827e+06	1.06364e+06	1.00406e+06	1.1404e+06	1.17517e+06	1.02994e+06	1.09784e+06	1.03674e+06
P11182	Lipoamide acyltransferase component of branched-chain alpha-keto acid dehydrogenase complex, mitochondrial OS=Homo sapiens OX=9606 GN=DBT PE=1 SV=3	DBT	7	2	8	2	482	53.5	8.51	15.36	9.003	-0.97	3.72477e-08	1.09053e-05	-1.24	3.50579e-09	1.29168e-06	-0.51	1.58291e-05	0.000883921	-0.66	2.73041e-06	8.91167e-05	8.95	4.42	4	3.81	3.4	3.39	1.02523e+06	1.0158e+06	870233	485329	517532	528807	423226	430575	456504	663040	634689	684887	466439	464516	438609	420622	443677	417020
Q9Y4B6	DDB1- and CUL4-associated factor 1 OS=Homo sapiens OX=9606 GN=DCAF1 PE=1 SV=3	DCAF1	1	1	2	1	1507	168.9	5.06	1.6	2.95	0.2	0.953416	1	0.25	0.737108	1	0.19	0.912867	1	0.05	0.981674	1	15.27	16.41	10.57	7.9	7.48	6.21	80962.8	67688.9	59971.6	77571.5	86488.8	62048.7	69836.9	86290.8	80375.9	60408.2	65148.5	70729.8	75424.7	65598.8	74272.9	66974.5	74621.1	67299.3
Q5QP82	DDB1- and CUL4-associated factor 10 OS=Homo sapiens OX=9606 GN=DCAF10 PE=1 SV=1	DCAF10	5	3	4	3	559	60.5	7.5	7.79	10.227	0.39	0.00572073	0.102545	0.67	2.45235e-05	0.000746417	0.24	0.303405	1	0.56	0.00159825	0.0155743	7.52	3.74	6.13	9.44	8.01	7.2	220166	211426	189904	279678	276382	260612	335532	323513	364218	223967	187954	194913	248595	211705	230324	292368	287915	255628
Q5TAQ9	DDB1- and CUL4-associated factor 8 OS=Homo sapiens OX=9606 GN=DCAF8 PE=1 SV=1	DCAF8	3	2	2	2	597	66.8	5.39	0	4.019	0.43	0.233547	1	0.07	0.999971	1	0.08	0.999905	1	-0.25	0.978969	1	18.39	19.21	15.03	3.99	5.44	20.23	81962.1	62722.3	58616.5	76793.2	110039	84614	56271.5	66029.7	76163.1	54275.5	58285.7	54620.7	53931.7	57740.6	60109.8	63995.9	45938.9	45703.4
Q9NPI6	mRNA-decapping enzyme 1A OS=Homo sapiens OX=9606 GN=DCP1A PE=1 SV=3	DCP1A	3	1	2	1	582	63.2	6.25	2.1	3.803	0.18	0.99629	1	-0.62	0.696241	1	-0.34	0.99391	1	-0.36	0.832812	1	7.64	52.05	8.8	19.9	30.27	3.82	29289.3	30584.1	26302.7	12101.8	41102.2	33241.7	22020.9	19088	18869	30302.9	39237.1	26847.6	23933.1	38602.5	23295.6	23667	24429.4	22636.6
Q14203	Dynactin subunit 1 OS=Homo sapiens OX=9606 GN=DCTN1 PE=1 SV=3	DCTN1	6	7	11	7	1278	141.6	5.81	15.29	24.429	-0.05	0.991175	1	0.02	0.961725	1	-0.38	0.398421	1	-0.29	0.708559	1	12.81	21.81	9.71	3.54	12.39	7.99	422340	534126	530332	514010	354281	546325	536232	592376	487842	426325	442323	457578	409006	339791	326264	361526	362598	414557
Q16531	DNA damage-binding protein 1 OS=Homo sapiens OX=9606 GN=DDB1 PE=1 SV=1	DDB1	12	12	24	12	1140	126.9	5.26	41.58	41.706	0.05	0.987563	1	0.04	0.999999	1	-0.01	0.982575	1	-0.01	0.943868	1	10.7	5.03	4.23	5.04	2.6	2.62	1.63473e+06	1.44778e+06	1.32247e+06	1.58453e+06	1.50214e+06	1.43329e+06	1.40003e+06	1.48756e+06	1.52006e+06	1.25182e+06	1.23733e+06	1.35581e+06	1.2404e+06	1.21026e+06	1.27467e+06	1.24351e+06	1.25206e+06	1.19253e+06
P39656	Dolichyl-diphosphooligosaccharide--protein glycosyltransferase 48 kDa subunit OS=Homo sapiens OX=9606 GN=DDOST PE=1 SV=4	DDOST	19	8	24	8	456	50.8	6.55	55.4	43.473	-0.1	0.264111	1	-0.18	0.368772	1	-0.28	0.204774	0.980454	-0.3	0.0920176	0.396298	4.67	13.5	1.15	5.2	5.46	3.88	2.44059e+06	2.67799e+06	2.58991e+06	2.41905e+06	1.91331e+06	2.46404e+06	2.25852e+06	2.28008e+06	2.31081e+06	2.35752e+06	2.17153e+06	2.39614e+06	2.12995e+06	1.94285e+06	1.93795e+06	1.92119e+06	2.02938e+06	1.88434e+06
Q92499	ATP-dependent RNA helicase DDX1 OS=Homo sapiens OX=9606 GN=DDX1 PE=1 SV=2	DDX1	9	4	6	4	740	82.4	7.23	10.1	19.067	-0.06	0.98864	1	-0.07	0.987024	1	-0.02	0.999313	1	-0.46	0.0172289	0.107048	7.98	9.63	8.12	8.58	6.92	15.09	129743	110554	120317	103071	125064	115685	104765	123300	114931	109864	117858	99219.1	97723.5	108669	111650	67198.4	79965.2	91149.1
Q92841	Probable ATP-dependent RNA helicase DDX17 OS=Homo sapiens OX=9606 GN=DDX17 PE=1 SV=2	DDX17	20	12	41	7	729	80.2	8.27	69.99	47.614	0.07	0.999944	1	0.79	0.87957	1	0.01	0.995493	1	0.24	0.971108	1	25.56	27.02	31.72	32.54	2.46	35.62	1.36409e+06	2.13334e+06	1.44999e+06	1.52298e+06	2.2645e+06	1.401e+06	2.56963e+06	2.51573e+06	1.36274e+06	949668	1.699e+06	1.06721e+06	1.0453e+06	1.07228e+06	1.09807e+06	1.09482e+06	1.26046e+06	2.07796e+06
Q9NVP1	ATP-dependent RNA helicase DDX18 OS=Homo sapiens OX=9606 GN=DDX18 PE=1 SV=2	DDX18	4	2	4	2	670	75.4	9.5	8.71	7.3	0.21	0.999636	1	0.36	0.715805	1	-0.12	0.995514	1	-0.11	0.987932	1	10.25	25.55	11.4	9.1	15.59	7.1	375009	375722	446198	435533	278304	465146	480844	528879	420452	435058	363910	416092	443254	381646	323846	394461	344505	385470
Q9NUU7	ATP-dependent RNA helicase DDX19A OS=Homo sapiens OX=9606 GN=DDX19A PE=1 SV=1	DDX19A	17	5	11	5	478	53.9	6.58	23.56	25.398	0.1	0.741023	1	0.13	0.888349	1	-0.3	0.582801	1	-0.34	0.286948	0.887377	9.9	19.6	5.01	13.72	7.91	1.4	487118	547934	594336	586985	520558	756728	624800	600490	565295	532262	439656	579015	481164	413012	433236	423528	411985	419613
Q9UHI6	Probable ATP-dependent RNA helicase DDX20 OS=Homo sapiens OX=9606 GN=DDX20 PE=1 SV=2	DDX20	4	2	4	2	824	92.2	6.95	8.64	7.065	0.15	0.999853	1	0.13	0.989593	1	0.19	0.597381	1	0.23	0.434055	1	9.47	14.04	6.66	10.2	6.18	6.25	165439	148939	137078	165253	167535	129020	145197	163593	163099	149604	121877	136120	143499	162282	155323	159329	146548	165874
Q9NR30	Nucleolar RNA helicase 2 OS=Homo sapiens OX=9606 GN=DDX21 PE=1 SV=5	DDX21	19	11	43	11	783	87.3	9.28	95.37	54.834	0.02	0.998565	1	-0.02	0.689462	1	0	0.997601	1	-0.12	0.811816	1	2.52	2.43	7.7	4.75	1.64	4.48	2.95613e+06	2.81661e+06	2.85295e+06	2.99267e+06	2.85265e+06	2.90261e+06	2.49334e+06	2.80492e+06	2.8938e+06	2.50472e+06	2.28482e+06	2.45148e+06	2.44855e+06	2.49121e+06	2.41086e+06	2.25614e+06	2.42622e+06	2.23936e+06
Q9BUQ8	Probable ATP-dependent RNA helicase DDX23 OS=Homo sapiens OX=9606 GN=DDX23 PE=1 SV=3	DDX23	2	2	4	2	820	95.5	9.55	2.39	5.03	-0.11	1	1	-0.35	0.580577	1	0.08	0.999977	1	0.18	0.87849	1	14.22	14.16	10.94	12	2.98	3.81	250746	233854	188959	198727	260827	216843	179139	217960	183851	141094	177665	151685	161468	160793	152978	177944	172153	164898
Q9GZR7	ATP-dependent RNA helicase DDX24 OS=Homo sapiens OX=9606 GN=DDX24 PE=1 SV=1	DDX24	3	3	5	3	859	96.3	9.06	8.02	10.872	0.17	0.999989	1	0.08	0.868525	1	-0.13	0.837957	1	-0.09	0.998701	1	15.94	22.28	13.77	4.5	10.42	6.82	240915	282368	331638	340738	218372	318511	299149	374234	295437	302702	276827	293077	268420	224163	271682	261928	274831	299356
Q9H8H2	Probable ATP-dependent RNA helicase DDX31 OS=Homo sapiens OX=9606 GN=DDX31 PE=1 SV=2	DDX31	2	2	2	2	851	94	9.99	1.86	4.634	0.06	0.999695	1	-0.03	0.98962	1	0	0.999996	1	0.03	0.848946	1	11.72	11.46	7.71	13.83	5.11	15.88	44111.6	41220.9	51589.5	52604.5	45917.4	41988.5	43071.5	46429.5	39784	46853.6	53772.9	40746.5	48345.1	46971.9	43733.8	62164.4	47697.2	47740.3
O00148	ATP-dependent RNA helicase DDX39A OS=Homo sapiens OX=9606 GN=DDX39A PE=1 SV=2	DDX39A	31	11	52	4	427	49.1	5.68	90.53	43.009	-0.04	0.95767	1	-0.09	0.998243	1	-0.63	0.0575264	0.430654	-0.58	0.0420099	0.2197	6.01	19.56	4.18	11.07	17.31	6.51	564571	627224	628208	646479	439237	609608	554344	590928	600362	749530	599835	685162	586189	443145	436468	457004	458274	511232
Q13838	Spliceosome RNA helicase DDX39B OS=Homo sapiens OX=9606 GN=DDX39B PE=1 SV=1	DDX39B	33	12	52	5	428	49	5.67	90.87	42.707	0.05	0.988668	1	-0.05	0.942922	1	0.08	0.904145	1	-0.04	0.999978	1	11.94	10.28	5.15	5.49	6.76	1.96	6.87723e+06	5.95058e+06	5.44335e+06	6.15295e+06	7.0318e+06	5.76504e+06	5.44679e+06	6.03787e+06	5.73875e+06	5.34169e+06	5.89495e+06	5.87208e+06	5.62285e+06	6.42076e+06	6.19328e+06	5.72509e+06	5.88164e+06	5.66309e+06
O00571	ATP-dependent RNA helicase DDX3X OS=Homo sapiens OX=9606 GN=DDX3X PE=1 SV=3	DDX3X	21	13	42	4	662	73.2	7.18	92.88	52.788	-0.1	0.99999	1	0.34	0.994388	1	0.06	0.995164	1	0.57	0.889148	1	15.31	38.35	24.53	30.18	6.48	19.55	4.8066e+06	5.90341e+06	4.41444e+06	4.49455e+06	7.74244e+06	3.91146e+06	6.09489e+06	6.78946e+06	4.11128e+06	3.09052e+06	5.25426e+06	3.36499e+06	3.19257e+06	3.62117e+06	3.51396e+06	3.71449e+06	4.98106e+06	5.51848e+06
O15523	ATP-dependent RNA helicase DDX3Y OS=Homo sapiens OX=9606 GN=DDX3Y PE=1 SV=2	DDX3Y	17	11	32	2	660	73.1	7.55	66.5	41.679	-0.17	0.999999	1	0.14	0.999144	1	0.05	0.999991	1	0.3	0.999419	1	9.19	17.88	21.13	21.98	8.77	23.14	176612	174226	148976	155304	204997	149796	206260	192106	135237	112158	166771	121033	125277	141643	119942	104543	149021	167837
Q9UJV9	Probable ATP-dependent RNA helicase DDX41 OS=Homo sapiens OX=9606 GN=DDX41 PE=1 SV=2	DDX41	1	1	1	1	622	69.8	6.84	0	1.993	0.15	0.780204	1	0.11	0.999375	1	0.17	0.99987	1	0.22	0.711341	1	3.78	20.09	18.91	13.48	14.88	11.2	55957.1	53401	51946.5	53825.7	78137.1	59065.8	45353.8	57757.5	66664.9	41273.2	48508.9	37244.3	36224.7	48296.7	46418.3	56577.8	45947.3	48090.2
Q86XP3	ATP-dependent RNA helicase DDX42 OS=Homo sapiens OX=9606 GN=DDX42 PE=1 SV=1	DDX42	3	2	3	2	938	102.9	7.02	2.27	5.298	0.46	0.998487	1	0.4	0.899637	1	0.31	0.999995	1	0.31	0.999271	1	35.05	28.82	18.95	24.39	11.87	20.66	82584.5	139533	76244.7	113538	133453	73104.5	108769	144393	102822	75201.6	112657	75851.4	95837	93917.6	76689.4	74161.9	93709	112824
Q7L014	Probable ATP-dependent RNA helicase DDX46 OS=Homo sapiens OX=9606 GN=DDX46 PE=1 SV=2	DDX46	12	13	29	13	1031	117.3	9.29	37.79	43.205	0.08	0.916547	1	0.24	0.537905	1	0.1	0.993782	1	0.25	0.545951	1	7.41	10.69	7.29	10.31	3.79	6.69	2.03015e+06	2.33273e+06	2.09407e+06	2.209e+06	2.57519e+06	2.10843e+06	2.47947e+06	2.53698e+06	2.20806e+06	1.62942e+06	1.93105e+06	1.61691e+06	1.85854e+06	1.74737e+06	1.7364e+06	1.79076e+06	1.9382e+06	2.04728e+06
Q9H0S4	Probable ATP-dependent RNA helicase DDX47 OS=Homo sapiens OX=9606 GN=DDX47 PE=1 SV=1	DDX47	17	5	15	5	455	50.6	9.1	28.43	26.536	-0.04	0.999935	1	-0.08	0.999124	1	0.15	0.971121	1	0.14	0.749318	1	4.85	9.7	9	7.73	7.9	1.1	520818	513267	475257	468380	565001	497987	453560	541411	486036	415199	481358	432824	421337	481292	487787	475284	478012	485508
Q9Y6V7	Probable ATP-dependent RNA helicase DDX49 OS=Homo sapiens OX=9606 GN=DDX49 PE=1 SV=1	DDX49	2	1	1	1	483	54.2	9.06	0	2.882	0.17	0.982938	1	-0.19	0.896217	1	0.79	0.353848	1	0.91	0.145055	0.55404	24.32	30.26	7.54	40.56	12.76	7.56	58939.2	37976.6	41513.4	50169	46561	26981.4	40161.3	34746.4	36267.9	18505.1	38463.9	21943	32829	42461.1	38050.9	46078.4	41374.7	39940.8
P17844	Probable ATP-dependent RNA helicase DDX5 OS=Homo sapiens OX=9606 GN=DDX5 PE=1 SV=1	DDX5	24	14	61	9	614	69.1	8.92	117.41	74.331	-0.15	0.999993	1	0.32	0.999996	1	0.07	0.985644	1	0.2	0.999987	1	18.97	37.88	27.04	35.88	6.52	27.71	5.82472e+06	7.47835e+06	5.21522e+06	5.2612e+06	8.86714e+06	4.46109e+06	7.28624e+06	7.5923e+06	4.43592e+06	3.48379e+06	6.4184e+06	3.72293e+06	3.51478e+06	3.97698e+06	3.8989e+06	3.54753e+06	4.28588e+06	6.04269e+06
Q8N8A6	ATP-dependent RNA helicase DDX51 OS=Homo sapiens OX=9606 GN=DDX51 PE=1 SV=3	DDX51	3	2	4	2	666	72.4	8.16	4.32	4.912	-0.19	0.8684	1	-0.27	0.445106	1	-0.1	0.984618	1	-0.45	0.212946	0.725241	4.61	28.99	2.56	5.05	5.55	14.67	142976	154326	142324	99192.2	175065	124992	121504	115444	118847	137352	146606	151854	127123	136626	141927	97373.9	129303	107341
Q8TDD1	ATP-dependent RNA helicase DDX54 OS=Homo sapiens OX=9606 GN=DDX54 PE=1 SV=2	DDX54	17	11	21	11	881	98.5	10.02	34.38	43.929	-0.05	1	1	-0.02	0.971256	1	0.1	0.888969	1	0.05	0.988596	1	10.14	6.89	9.37	3.56	1.25	4.71	1.60038e+06	1.65641e+06	1.36232e+06	1.42891e+06	1.64018e+06	1.54999e+06	1.57482e+06	1.767e+06	1.47067e+06	1.73408e+06	1.81455e+06	1.69209e+06	1.86888e+06	1.86195e+06	1.82566e+06	1.79451e+06	1.89815e+06	1.72937e+06
Q9NY93	Probable ATP-dependent RNA helicase DDX56 OS=Homo sapiens OX=9606 GN=DDX56 PE=1 SV=1	DDX56	3	2	3	2	547	61.6	9.26	4.2	3.735	0.13	0.939181	1	0.23	0.544198	1	-0.56	0.0170644	0.176506	-0.27	0.312207	0.941837	9.26	1.46	6.24	2.47	11.66	17.93	124264	131615	148597	142596	144222	146788	164469	145204	154046	145064	142963	138213	96147.7	96941.5	117441	99905.1	118612	142994
P26196	Probable ATP-dependent RNA helicase DDX6 OS=Homo sapiens OX=9606 GN=DDX6 PE=1 SV=2	DDX6	17	5	12	5	483	54.4	8.66	21.57	26.388	-0.25	0.193645	1	-0.19	0.346987	0.996553	-0.26	0.216024	1	-0.33	0.162553	0.595881	8.81	12.11	7.56	12.43	10.17	2.71	594337	575370	677308	501188	447596	569841	521866	560593	481806	567876	442928	527199	373181	440521	453002	418623	401917	423316
Q8IY21	Probable ATP-dependent RNA helicase DDX60 OS=Homo sapiens OX=9606 GN=DDX60 PE=1 SV=3	DDX60	4	6	10	5	1712	197.7	7.59	7.73	20.247	0.05	0.883325	1	-0.07	0.732452	1	-0.01	0.99736	1	-0.01	0.999992	1	9.03	13.17	6.01	5.61	11.36	6.92	434891	367937	380303	392909	392677	309496	330373	370322	363254	360364	393405	355144	318861	357073	400313	394671	357112	346476
Q5H9U9	Probable ATP-dependent RNA helicase DDX60-like OS=Homo sapiens OX=9606 GN=DDX60L PE=2 SV=2	DDX60L	3	4	8	3	1706	197.5	8.29	4.84	12.774	-0.25	0.817497	1	-0.06	0.756003	1	-0.05	0.999928	1	-0.22	0.862416	1	9.35	17.03	8.88	7.88	8.8	14.42	220374	192640	184921	161212	214189	161579	157819	184616	185102	189438	220265	214505	196683	207066	232967	217473	183672	163763
Q16698	2,4-dienoyl-CoA reductase [(3E)-enoyl-CoA-producing], mitochondrial OS=Homo sapiens OX=9606 GN=DECR1 PE=1 SV=1	DECR1	8	2	2	2	335	36	9.28	5.19	7.101	0.21	0.34731	1	0.27	0.0556057	0.28084	0.02	0.979245	1	0.2	0.172691	0.6221	11.33	10.09	5.07	6.2	9.78	8.21	121600	145757	151352	174163	143558	168945	167818	175458	185634	136813	120889	130541	151174	125466	132222	147505	149980	170833
O15121	Sphingolipid delta(4)-desaturase DES1 OS=Homo sapiens OX=9606 GN=DEGS1 PE=1 SV=1	DEGS1	10	2	2	2	323	37.8	7.46	3.16	6.434	0.14	0.896653	1	-0.3	0.150982	0.572779	0.39	0.0640428	0.467806	0.23	0.421786	1	7.75	4.66	5.16	3.19	19.51	6.1	104439	89522	95856.4	105983	108717	99237.2	82363.2	74295	78016.1	62513.8	66622	64420.6	67316.2	84693.8	100094	79754.6	75328.8	70585.6
Q8TCE6	DENN domain-containing protein 10 OS=Homo sapiens OX=9606 GN=DENND10 PE=1 SV=1	DENND10	6	2	3	2	357	40.5	6.61	4.36	6.876	0.3	0.373546	1	0.21	0.511291	1	0.58	0.13128	0.738361	0.47	0.0923676	0.396467	3.18	20.87	15.89	8.59	8.05	22.25	261302	245579	250683	309452	400898	267884	280377	290426	371423	243139	280360	241691	321993	376926	362458	460662	305426	337938
Q5VZ89	DENN domain-containing protein 4C OS=Homo sapiens OX=9606 GN=DENND4C PE=1 SV=3	DENND4C	1	2	2	2	1909	212.6	6.83	0	3.565	0.36	0.567815	1	-0.05	0.991492	1	0.25	0.803518	1	0.31	0.753114	1	11.35	23.26	25.73	1.52	18.26	5.63	37055.1	46352.4	40603.2	41101.9	65691.2	52093.3	39100.3	28817.1	48844.9	36337.9	37349	36433.2	36610.1	52674	43274.9	46336	45167	41544
Q9BUN8	Derlin-1 OS=Homo sapiens OX=9606 GN=DERL1 PE=1 SV=1	DERL1	4	1	1	1	251	28.8	9.51	0	2.098	0.26	0.995426	1	0.2	0.991109	1	-0.38	0.761568	1	0.21	1	1	48.93	28.23	4.15	26.54	22.06	19.41	16495.4	26671.5	44827	32007.6	22061.6	39651.3	29781.1	32321.3	30726.2	29890.2	24404.1	40943.9	28121.8	17965.8	22970	35217.8	24367.2	34595.9
Q9GZP9	Derlin-2 OS=Homo sapiens OX=9606 GN=DERL2 PE=1 SV=1	DERL2	13	1	5	1	239	27.5	7.28	18.81	11.361	0.01	0.999963	1	-0.48	0.0279629	0.167146	-0.1	0.979059	1	-0.32	0.211507	0.722538	10.05	15.17	10.62	1.77	16.25	2.25	248407	239263	204455	240523	268630	197661	145239	178613	171147	217461	225186	220285	176959	244770	206176	173025	180965	176650
O75907	Diacylglycerol O-acyltransferase 1 OS=Homo sapiens OX=9606 GN=DGAT1 PE=1 SV=2	DGAT1	3	1	2	1	488	55.2	9.32	5.14	5.465	-1.72	0.536228	1	-1.05	0.827862	1	-0.08	0.985072	1	-0.13	1	1	26.17	71.57	56.48	26.62	57.02	47.7	26307.6	15458	24217.3	7344.83	21871.4	6720.57	11704	7807.1	23302.1	23517.2	18458.6	13646.2	6173.95	17507.2	24158.8	29516.5	11605.4	16817.3
Q7Z3D6	D-glutamate cyclase, mitochondrial OS=Homo sapiens OX=9606 GN=DGLUCY PE=1 SV=2	DGLUCY	2	1	1	1	616	66.4	6.79	0	2.185	6.64			6.64			0.1			-0.06					25.72	13.47			0	0	0	0	0	8049.58	6396.12	0	9239.79	0	5677.69	4690.32	0	5536.8	0	0	0	4940.73
Q9UBM7	7-dehydrocholesterol reductase OS=Homo sapiens OX=9606 GN=DHCR7 PE=1 SV=1	DHCR7	8	4	8	4	475	54.5	8.7	9.43	15.267	-0.07	0.319746	1	-0.22	0.0896885	0.395825	-0.06	0.90189	1	-0.2	0.239641	0.780272	8.53	14.91	4.76	8.49	4.63	2.51	516601	447460	446758	426830	455550	339026	383069	398686	362523	439817	500048	427814	421331	445009	406011	396816	383598	377974
Q9Y394	Dehydrogenase/reductase SDR family member 7 OS=Homo sapiens OX=9606 GN=DHRS7 PE=1 SV=1	DHRS7	9	2	3	2	339	38.3	8.32	2.28	8.628	0.05	0.962458	1	-0.16	0.999416	1	0.85	0.53236	1	0.46	0.961659	1	49.54	71.33	32.82	10.35	32.57	13.71	125711	71466.5	46934.5	74108.2	206370	59634.8	50716.7	63886.7	95424.8	52894	57238	46491.5	63552.2	125218	95266.6	73681.4	72656.2	57095.3
Q6IAN0	Dehydrogenase/reductase SDR family member 7B OS=Homo sapiens OX=9606 GN=DHRS7B PE=1 SV=2	DHRS7B	10	3	7	3	325	35.1	9.55	9.78	9.475	0.01	0.98805	1	0.01	0.999942	1	-0.11	0.560141	1	-0.05	0.931597	1	4.46	8.6	4.91	0.97	2.39	4.33	526112	493835	483198	528649	445032	495830	485560	533010	496867	489180	484099	493612	454749	447367	468858	491997	451143	471101
O43143	ATP-dependent RNA helicase DHX15 OS=Homo sapiens OX=9606 GN=DHX15 PE=1 SV=2	DHX15	5	3	7	3	795	90.9	7.46	6.32	15.127	0.18	0.00746852	0.12011	0.23	0.00501111	0.0445282	0.32	0.000279566	0.00823506	0.36	5.59123e-05	0.00100309	5.35	7.11	0.58	3.41	2.63	2.1	182545	203025	191255	212933	241899	216011	224997	223790	226402	177376	166192	175051	209152	218221	219598	224831	228877	219468
Q7Z478	ATP-dependent RNA helicase DHX29 OS=Homo sapiens OX=9606 GN=DHX29 PE=1 SV=2	DHX29	2	2	4	2	1369	155.1	8.09	2.17	5.437	-0.47	0.824645	1	-0.15	0.998749	1	-0.2	0.999984	1	-0.32	0.983337	1	31.23	40.94	0.82	22.05	11.55	14.26	36181.4	51834.3	68830.9	61150.3	27714.6	37304.1	46648.7	46782.3	47373.8	60537.5	38517.3	51961.5	54627.1	45362.4	44643.7	38745.3	50739	41759.1
Q7L7V1	Putative pre-mRNA-splicing factor ATP-dependent RNA helicase DHX32 OS=Homo sapiens OX=9606 GN=DHX32 PE=1 SV=1	DHX32	2	1	1	1	743	84.4	4.97	4.22	5.947	0.15	0.972285	1	-0.07	0.999228	1	0.44	0.418589	1	0.5	0.689487	1	17.58	23.38	6.04	14	10.52	20.26	155882	137114	109074	113606	183500	152192	130452	131664	117857	97856	128304	107467	129736	160286	146041	154780	152211	105313
Q9H6R0	ATP-dependent RNA helicase DHX33 OS=Homo sapiens OX=9606 GN=DHX33 PE=1 SV=2	DHX33	1	1	3	1	707	78.8	8.91	1.62	1.832	0.13	0.770464	1	-0.42	0.999995	1	-0.67	0.512342	1	-1.6	0.0269817	0.153557	41.55	24.85	11.05	12.23	2.79	40.02	36307.2	37842.4	15588.7	28466.2	47528.7	39643.6	27062.8	26665.7	32344.6	56633.9	58134.1	46099.3	35491.6	36199.2	34253.1	18705.3	17588.6	34470.4
Q9H2U1	ATP-dependent DNA/RNA helicase DHX36 OS=Homo sapiens OX=9606 GN=DHX36 PE=1 SV=2	DHX36	3	2	4	2	1008	114.7	7.68	4.93	7.63	0.07	1	1	-0.08	0.998121	1	-1.26	0.0992929	0.620446	-0.99	0.26729	0.847878	34.39	37.37	10.72	24.26	23.13	44.91	14068	0	8564.36	11524.4	15738.8	7163.51	10528.8	8640.16	10406.6	18202.9	15243.7	11044.2	6364.4	8892.79	5853.18	10652.5	5517.8	0
Q8IY37	Probable ATP-dependent RNA helicase DHX37 OS=Homo sapiens OX=9606 GN=DHX37 PE=1 SV=1	DHX37	9	7	13	7	1157	129.5	8.1	16.65	24.109	0.22	0.00978874	0.142184	0.18	0.0819796	0.376946	0.02	0.999908	1	-0.02	1	1	6.35	7.16	3.72	2.55	3.43	7.01	418792	438615	386481	489293	541471	472742	473324	491342	456124	446167	467512	465313	473363	473395	445803	495069	430555	458379
Q08211	ATP-dependent RNA helicase A OS=Homo sapiens OX=9606 GN=DHX9 PE=1 SV=4	DHX9	19	19	47	19	1270	140.9	6.84	102.21	87.029	0.12	0.00205992	0.0515468	0.16	0.00011592	0.00239809	0.12	0.00215707	0.0369979	0.15	4.49735e-05	0.00084023	1.31	0.91	0.58	0.49	1.98	3.92	2.22486e+06	2.16828e+06	2.20543e+06	2.36693e+06	2.39064e+06	2.41046e+06	2.47183e+06	2.47248e+06	2.44754e+06	1.95435e+06	1.93931e+06	1.9568e+06	2.15764e+06	2.12184e+06	2.07396e+06	2.15275e+06	2.16909e+06	2.31039e+06
O60610	Protein diaphanous homolog 1 OS=Homo sapiens OX=9606 GN=DIAPH1 PE=1 SV=2	DIAPH1	1	1	1	1	1272	141.3	5.41	0	1.893	0.17	0.985357	1	0.7	0.0876819	0.388614	-0.07	0.998536	1	0.11	0.96024	1	22.32	26.76	15.17	11.97	15.38	4.04	59826.8	64287.3	89290.7	101608	60912.4	72527.4	104646	125060	92825.3	101056	80120	96978.7	115219	92577.9	86606.6	104332	98749.5	106928
Q9Y2L1	Exosome complex exonuclease RRP44 OS=Homo sapiens OX=9606 GN=DIS3 PE=1 SV=2	DIS3	14	8	21	8	958	108.9	7.14	49.05	46.535	0.07	0.999992	1	-0.02	0.838862	1	0.04	0.991632	1	0.03	0.99991	1	11.79	7.59	8.46	3.12	4.28	6.29	1.22971e+06	992659	1.0284e+06	1.07844e+06	1.17749e+06	1.01321e+06	916963	1.08632e+06	1.01751e+06	1.14462e+06	1.08405e+06	1.08597e+06	1.11469e+06	1.20021e+06	1.116e+06	1.01642e+06	1.15124e+06	1.10667e+06
P10515	Dihydrolipoyllysine-residue acetyltransferase component of pyruvate dehydrogenase complex, mitochondrial OS=Homo sapiens OX=9606 GN=DLAT PE=1 SV=3	DLAT	7	3	10	3	647	69	7.84	26.97	17.262	0.22	0.589985	1	1.57	1.12629e-06	6.21335e-05	0	0.850813	1	1.75	3.49434e-07	1.78607e-05	14.23	17.47	5.63	13.01	12.44	3.37	398491	393605	305939	457263	495759	349468	1.20316e+06	1.07745e+06	1.16679e+06	265435	337027	334564	317070	335336	400151	1.07241e+06	1.1288e+06	1.14363e+06
P09622	Dihydrolipoyl dehydrogenase, mitochondrial OS=Homo sapiens OX=9606 GN=DLD PE=1 SV=2	DLD	2	1	4	1	509	54.1	7.85	9.22	3.244	0.1	0.763314	1	-0.16	0.455203	1	0.18	0.851101	1	-0.03	1	1	10.31	17.32	5.46	3.95	6.71	6.06	651186	550704	544169	591874	775856	573121	492319	484703	535775	463819	501503	478405	484804	550170	540209	515515	468080	462343
Q8TDM6	Disks large homolog 5 OS=Homo sapiens OX=9606 GN=DLG5 PE=1 SV=4	DLG5	1	2	2	2	1919	213.7	7.42	3.46	4.778	0.49	0.609195	1	-0.14	0.999997	1	0.67	0.671502	1	0.3	0.997302	1	40.28	46.45	49.07	22.99	7.12	20.87	44750.5	28774.9	19985.9	31905.2	74876.3	40312.4	21052.1	26165.7	51114.6	25792.1	21897.3	34175.1	37383	41024.3	43075.1	23899.5	36624.6	31700.5
Q9NPF5	DNA methyltransferase 1-associated protein 1 OS=Homo sapiens OX=9606 GN=DMAP1 PE=1 SV=1	DMAP1	2	1	2	1	467	53	9.5	5.54	4.54	0.11	0.996811	1	-0.06	0.999995	1	0.24	0.99966	1	0.12	0.999544	1	7.22	9.39	16.11	5.11	25.97	11.64	95367.2	82538.4	90238	97245.8	102088	84843.7	107858	86648.3	79579	71671.9	78874	77806.4	56634.9	93929.4	92001.3	68694.2	84368.3	85010.3
Q8TDJ6	DmX-like protein 2 OS=Homo sapiens OX=9606 GN=DMXL2 PE=1 SV=2	DMXL2	0	1	2	1	3036	339.4	6.38	4.3	1.997	0.15	0.374307	1	0.24	0.209418	0.726787	-0.17	0.703777	1	-0.31	0.181873	0.65085	16.93	15.27	10.16	2.81	6.1	10.6	104152	83296.5	117434	143936	115277	108734	122768	116781	141523	158359	157958	165969	149144	140940	131988	113252	127902	140172
P51530	DNA replication ATP-dependent helicase/nuclease DNA2 OS=Homo sapiens OX=9606 GN=DNA2 PE=1 SV=3	DNA2	1	1	1	1	1060	120.3	7.74	0	2.063	0.06	0.992026	1	-0.07	0.922275	1	0.19	0.981621	1	-0.13	0.965886	1	26.68	25.56	15.37	5.43	9.2	8.29	123930	88078.5	74619	91875.3	64140.2	108836	83712.8	93860.9	68772	77777	85669	78439.7	80419.1	96743	89632.9	66447.8	78409.3	71863.9
Q86Y56	Dynein axonemal assembly factor 5 OS=Homo sapiens OX=9606 GN=DNAAF5 PE=1 SV=4	DNAAF5	9	7	16	7	855	93.5	6.42	27.08	24.81	-0.34	0.367457	1	-0.49	0.0246897	0.151339	-0.2	0.553626	1	-0.28	0.189878	0.669763	10.38	14.8	6.24	6.99	1.58	6.19	1.14152e+06	1.13783e+06	946311	815219	1.08401e+06	896302	808248	875645	775347	988220	1.09205e+06	1.13359e+06	951877	930767	959635	836847	899229	947363
P31689	DnaJ homolog subfamily A member 1 OS=Homo sapiens OX=9606 GN=DNAJA1 PE=1 SV=2	DNAJA1	25	6	19	6	397	44.8	7.08	44.49	30.712	-0.15	0.110815	0.732134	-0.18	0.190811	0.688376	-0.26	0.0117641	0.136243	-0.25	0.0120846	0.0804356	6.35	5.99	6.75	1.97	4.65	2.09	1.43267e+06	1.5221e+06	1.62657e+06	1.36899e+06	1.27083e+06	1.43225e+06	1.30604e+06	1.48234e+06	1.3434e+06	1.43191e+06	1.46635e+06	1.48925e+06	1.29013e+06	1.17563e+06	1.22821e+06	1.23067e+06	1.20606e+06	1.25754e+06
O60884	DnaJ homolog subfamily A member 2 OS=Homo sapiens OX=9606 GN=DNAJA2 PE=1 SV=1	DNAJA2	17	5	22	5	412	45.7	6.48	67.13	22.624	-0.17	0.222784	1	-0.23	0.0329588	0.189728	-0.17	0.0600039	0.440679	-0.2	0.0109321	0.0736696	3.42	3.29	5.79	7.15	3.94	7.06	797349	825157	770603	700203	744573	708450	642943	721948	681488	791470	699667	702274	616477	622512	662469	647159	612547	561872
Q96EY1	DnaJ homolog subfamily A member 3, mitochondrial OS=Homo sapiens OX=9606 GN=DNAJA3 PE=1 SV=2	DNAJA3	7	2	17	2	480	52.5	9.26	10.19	11.139	-0.33	0.882622	1	-0.04	0.999927	1	-0.15	0.998914	1	-0.12	0.925272	1	8.12	64.85	25.4	23.48	25.59	56.12	67889	59180.5	68765	53927.7	83326.1	16848.8	58052.9	93050.2	65856.9	49563.1	80298	69975.4	62870.5	69358.7	41127.2	18790.7	73503.2	64187.3
P25685	DnaJ homolog subfamily B member 1 OS=Homo sapiens OX=9606 GN=DNAJB1 PE=1 SV=4	DNAJB1	6	2	3	2	340	38	8.63	1.66	6.366	0.24	0.55204	1	0.49	0.0874612	0.388614	0.44	0.113911	0.679951	0.65	0.0108121	0.0730424	13.58	17.01	5.67	10.54	10.07	8.46	239409	289785	224737	253043	350778	281847	336770	345403	309486	186144	217021	178380	226993	252176	277803	291483	260942	308918
Q9NXW2	DnaJ homolog subfamily B member 12 OS=Homo sapiens OX=9606 GN=DNAJB12 PE=1 SV=5	DNAJB12	3	1	1	1	375	41.8	8.69	0	2.487	-0.22	0.999581	1	0	0.999701	1	-0.38	0.83728	1	-0.74	0.355359	1	31.26	37.88	1.39	7.44	2.78	28.03	26417.2	39406.4	50678	33896.2	52538	24967	39071.1	40151.4	39447.3	39764.3	46055.8	44118.3	35648.6	33998.8	33967.5	39329.1	23712.3	26373.5
Q8IXB1	DnaJ homolog subfamily C member 10 OS=Homo sapiens OX=9606 GN=DNAJC10 PE=1 SV=2	DNAJC10	8	6	12	6	793	91	7.18	6.52	17.495	-0.16	0.919832	1	-0.14	0.999671	1	-0.17	0.218701	1	-0.34	0.0800246	0.357145	11.06	2.24	7.1	10.63	3.8	15.27	194174	240371	231719	208389	207761	200138	234319	210164	205725	250056	208127	210019	186141	190304	176629	156588	207449	166296
Q9NVH1	DnaJ homolog subfamily C member 11 OS=Homo sapiens OX=9606 GN=DNAJC11 PE=1 SV=2	DNAJC11	5	2	6	2	559	63.2	8.4	8.93	6.443	-0.07	0.999067	1	-0.49	0.218655	0.745171	-0.09	0.998143	1	-0.05	1	1	15.17	7.52	15.76	7.89	3.24	12.41	283187	254925	208440	242650	255608	220045	180231	181384	235081	237855	235203	205696	221463	221703	209382	254966	226460	198696
O75165	DnaJ homolog subfamily C member 13 OS=Homo sapiens OX=9606 GN=DNAJC13 PE=1 SV=5	DNAJC13	2	3	5	3	2243	254.3	6.74	0	7.135	0.6	0.0577255	0.491222	0.57	0.0471754	0.248351	0.18	0.986259	1	0.62	0.059727	0.293117	14.4	13.28	17.21	7.63	15.08	12.86	95652.1	119460	92432.5	144742	168945	130047	142361	129625	179479	104354	114133	121590	101584	128943	136735	175988	176247	139611
Q99543	DnaJ homolog subfamily C member 2 OS=Homo sapiens OX=9606 GN=DNAJC2 PE=1 SV=4	DNAJC2	3	1	2	1	621	72	8.7	0	4.037	6.64						6.64			6.64							17.53		0	0	0	0	10247.9	0	0	0	0	0	0	0	7845.59	0	6115.5	0	0	3895.15
Q99615	DnaJ homolog subfamily C member 7 OS=Homo sapiens OX=9606 GN=DNAJC7 PE=1 SV=2	DNAJC7	1	1	1	1	494	56.4	6.96	0	2.188	0.3	0.118412	0.764745	1.74	5.04178e-07	3.1048e-05	0.43	0.0750281	0.510377	1.11	9.15265e-06	0.000247945	5.1	11.01	13.67	6.57	7.7	19.53	46876	45423.6	42389.8	56073.4	66241.5	54197.5	155095	151273	119727	36713	41740.6	40402.1	56401.1	48577.5	54575.2	83579.2	87346.3	117854
Q05193	Dynamin-1 OS=Homo sapiens OX=9606 GN=DNM1 PE=1 SV=2	DNM1	10	7	16	3	864	97.3	7.17	25.22	21.69	0.07	0.278107	1	0.3	4.11285e-06	0.000167551	0.11	0.0484267	0.376036	0.3	2.61623e-06	8.85318e-05	0.55	2.6	1.5	3.12	1.78	4.22	1.11911e+06	1.10926e+06	1.10791e+06	1.13666e+06	1.19731e+06	1.16644e+06	1.35678e+06	1.36821e+06	1.39691e+06	1.03051e+06	1.07257e+06	1.09608e+06	1.15621e+06	1.15712e+06	1.12133e+06	1.27703e+06	1.32349e+06	1.3888e+06
O00429	Dynamin-1-like protein OS=Homo sapiens OX=9606 GN=DNM1L PE=1 SV=2	DNM1L	8	4	7	4	736	81.8	6.81	8.1	13.68	-0.13	0.999892	1	-0.04	0.999874	1	0	0.793099	1	-0.14	0.999686	1	7.28	19.74	8.69	12.74	9.83	3.69	166318	183702	159781	146339	206379	151820	155297	182771	161213	184163	188981	148440	183689	217100	184137	175105	162750	167679
P50570	Dynamin-2 OS=Homo sapiens OX=9606 GN=DNM2 PE=1 SV=2	DNM2	7	6	14	2	870	98	7.44	15.41	18.072	0.2	0.938123	1	0.8	0.0130122	0.0936311	0.09	0.978233	1	0.74	0.00544317	0.041074	12.33	16.75	12.21	11.48	12.63	10.13	78936.7	94821	75645.2	90841.1	76985.2	107700	137791	137944	110640	67394	84835.1	78487.9	72163.2	93070.7	83366.1	111127	131477	134577
Q96BY6	Dedicator of cytokinesis protein 10 OS=Homo sapiens OX=9606 GN=DOCK10 PE=1 SV=3	DOCK10	1	3	4	3	2186	249.4	7.14	6.58	8.385	0.37	0.00450776	0.0867004	0.49	0.00139705	0.0158067	0.55	0.000230126	0.00708682	0.64	7.96364e-05	0.0013317	8.84	4.97	10.25	5.16	4.75	2.81	216527	228765	256859	292689	320289	295991	281837	320384	346253	202090	219792	200516	314625	286874	295563	318050	315521	301745
Q9H7D0	Dedicator of cytokinesis protein 5 OS=Homo sapiens OX=9606 GN=DOCK5 PE=1 SV=3	DOCK5	2	3	6	3	1870	215.2	7.96	3.92	8.37	-0.11	0.73151	1	-0.2	0.542124	1	-0.11	0.493155	1	-0.2	0.144406	0.552789	1.59	5.09	6.58	4.16	7.24	16.18	225788	226505	220022	191901	209930	209841	187823	213659	196698	215816	221787	234086	207008	181467	205488	154790	214676	193250
Q96HP0	Dedicator of cytokinesis protein 6 OS=Homo sapiens OX=9606 GN=DOCK6 PE=1 SV=3	DOCK6	0	1	1	1	2047	229.4	6.74	0	2.267	6.64			6.64			0.04			1.48				18.69	34.63			23.18	0	0	0	8642.89	0	6625.38	9925.25	14286.8	7111.33	0	3960.37	0	0	0	4069.57	7896.42	12709.6	11079.5
O60762	Dolichol-phosphate mannosyltransferase subunit 1 OS=Homo sapiens OX=9606 GN=DPM1 PE=1 SV=1	DPM1	15	3	5	3	260	29.6	9.57	7.16	12.3	-0.16	0.994057	1	-0.06	0.99849	1	-0.09	0.998127	1	-0.11	0.97616	1	6.96	17.2	14.15	1.45	9.83	7.41	274583	248981	240541	223490	294059	218629	217551	238965	285999	261139	267651	267935	235205	251567	284823	247605	269857	233043
Q9P2X0	Dolichol-phosphate mannosyltransferase subunit 3 OS=Homo sapiens OX=9606 GN=DPM3 PE=1 SV=2	DPM3	13	1	2	1	92	10.1	5.94	7.16	5.663	-0.48	0.680072	1	-0.8	0.00711179	0.059595	-0.19	0.94777	1	-0.14	0.771871	1	8.52	29.08	5.92	8.32	1.76	19.08	87985.9	74269.2	80087.6	57557.4	92212.7	57320.9	44160.7	45841.4	49539	60870.5	64159	54385.6	54763.7	53344.1	52972.5	55137.2	58982.9	40371.6
Q2PZI1	Probable C-mannosyltransferase DPY19L1 OS=Homo sapiens OX=9606 GN=DPY19L1 PE=2 SV=1	DPY19L1	4	2	4	2	675	77.3	8.95	7.47	13.234	-0.39	0.105242	0.707428	-0.27	0.406177	1	-0.18	0.561318	1	-0.13	0.907496	1	7.91	23.52	14.71	8.84	5.77	10.84	222160	252740	257932	193355	131180	211157	162850	210022	215178	256261	217632	224657	197706	198540	178972	231757	204978	186984
Q16555	Dihydropyrimidinase-related protein 2 OS=Homo sapiens OX=9606 GN=DPYSL2 PE=1 SV=1	DPYSL2	3	1	2	1	572	62.3	6.38	4.9	6.508	0.88	0.45323	1	0.9	0.837518	1	1.22	0.185679	0.924982	1.09	0.168252	0.611804	38.97	45.31	30.23	4.61	29.72	15.11	42471.1	21357.8	24266	44660	72812.4	29136	47118.3	25676	45366.8	24760.5	22579.5	23665.4	30992.8	55480.7	55081.5	51075.2	50535	38581.2
Q9BPU6	Dihydropyrimidinase-related protein 5 OS=Homo sapiens OX=9606 GN=DPYSL5 PE=1 SV=1	DPYSL5	2	1	1	1	564	61.4	7.2	2.05	2.139	-0.03	0.999978	1	-0.64	0.781117	1	1.63	0.456669	1	1.1	0.733661	1	59.14	80.16	46.95	53.2	37.7	26.35	359821	171119	116548	167633	487816	108432	68489.6	109726	179160	73801.8	192065	92549.5	151181	341409	287181	259417	198328	152561
Q9Y295	Developmentally-regulated GTP-binding protein 1 OS=Homo sapiens OX=9606 GN=DRG1 PE=1 SV=1	DRG1	6	2	3	2	367	40.5	8.9	7.71	13.46	-0.02	0.985715	1	-0.11	0.998629	1	0.24	0.382539	1	0.1	0.921001	1	2.3	14.46	8.15	8.97	5.05	14.07	156976	155331	150192	146546	190277	153015	163814	144173	141432	207299	220088	184030	246768	245627	225310	251814	189610	221610
P55039	Developmentally-regulated GTP-binding protein 2 OS=Homo sapiens OX=9606 GN=DRG2 PE=1 SV=1	DRG2	2	1	3	1	364	40.7	8.88	3.52	3.247	-0.07	0.962398	1	-0.22	0.974223	1	0.1	0.994602	1	0.07	0.999884	1	16.52	15.99	8.01	6.86	3.96	7.86	239965	225841	173192	200107	269768	215738	184546	193841	215438	206716	206402	232115	222233	235002	217833	223189	217207	191956
Q08554	Desmocollin-1 OS=Homo sapiens OX=9606 GN=DSC1 PE=1 SV=2	DSC1	3	2	6	2	894	99.9	5.43	9.94	12.067	0.28	0.977226	1	-0.24	0.997224	1	-0.08	0.998853	1	0.3	0.998797	1	64.58	24.44	39.4	35.2	18.21	30.8	33292.8	62828.1	127375	76455.4	65265.4	104177	84323.9	38929.3	53352.4	38475.6	34652.3	64291.5	47969.3	36283.9	34763.9	37500.8	47523.3	68374.5
Q02413	Desmoglein-1 OS=Homo sapiens OX=9606 GN=DSG1 PE=1 SV=2	DSG1	2	1	2	1	1049	113.7	5.03	2.2	3.818	0.37	0.999971	1	-0.03	0.821062	1	0.33	0.903373	1	0.45	0.811012	1	63.84	15.97	45.09	20.56	13.2	21.52	66298.6	54279.6	165041	76709.8	85961.7	104638	92524.8	34802.4	64718.7	45020.6	30801.1	45335.4	58474.8	56763	45466.1	67787.6	43821.9	61413.1
Q14126	Desmoglein-2 OS=Homo sapiens OX=9606 GN=DSG2 PE=1 SV=2	DSG2	10	8	14	8	1118	122.2	5.24	15.69	30.837	-0.22	0.770894	1	-0.29	0.432851	1	-0.2	0.295213	1	-0.26	0.139169	0.538169	15.44	5.53	7.81	3.1	0.51	4.49	947719	874705	695808	731465	812762	751498	714432	801710	693219	729952	776719	753352	653973	654452	648450	660538	630537	603831
P15924	Desmoplakin OS=Homo sapiens OX=9606 GN=DSP PE=1 SV=3	DSP	3	7	17	7	2871	331.6	6.81	25.91	18.441	0.33	0.999939	1	0.46	0.99987	1	0.15	0.919068	1	0.52	0.830665	1	60.64	20.04	38.96	11.09	24.67	15.91	738596	885534	2.11505e+06	1.26159e+06	838551	1.1148e+06	1.75377e+06	781421	1.21561e+06	604739	487275	579297	935889	644671	607250	842571	625686	830542
P60981	Destrin OS=Homo sapiens OX=9606 GN=DSTN PE=1 SV=3	DSTN	28	5	8	4	165	18.5	7.85	14.06	13.985	1.15	2.60486e-06	0.000285992	1.51	6.54769e-08	6.93531e-06	1.41	3.30044e-07	4.47209e-05	1.73	2.0546e-08	2.13036e-06	12.48	13.83	4.91	5.38	8.27	5.54	672881	863392	802267	1.77732e+06	1.46591e+06	1.93499e+06	2.46947e+06	2.28905e+06	2.25618e+06	558400	535691	595677	1.57947e+06	1.48888e+06	1.33895e+06	1.85192e+06	1.85164e+06	2.03541e+06
Q8TDB6	E3 ubiquitin-protein ligase DTX3L OS=Homo sapiens OX=9606 GN=DTX3L PE=1 SV=1	DTX3L	14	9	16	9	740	83.5	8.06	18.66	28.033	-0.12	0.129326	0.803715	-0.06	0.839188	1	-0.07	0.992828	1	-0.06	0.886875	1	2.89	5.45	3.02	5.88	3.78	4.81	649398	670525	687993	616380	567500	630260	644696	658150	619996	624601	698041	685985	631597	681101	654599	656284	608338	666220
Q14204	Cytoplasmic dynein 1 heavy chain 1 OS=Homo sapiens OX=9606 GN=DYNC1H1 PE=1 SV=5	DYNC1H1	16	62	192	62	4646	532.1	6.4	315.55	265.312	0.03	0.999991	1	0.06	0.999999	1	0.06	0.894604	1	0.06	0.971803	1	4.59	7.75	5.08	3.07	2.62	0.95	1.20014e+07	1.12959e+07	1.09771e+07	1.15113e+07	1.23839e+07	1.06015e+07	1.18497e+07	1.17524e+07	1.07953e+07	1.15359e+07	1.2035e+07	1.13416e+07	1.18171e+07	1.24402e+07	1.20334e+07	1.19901e+07	1.20585e+07	1.18362e+07
Q13409	Cytoplasmic dynein 1 intermediate chain 2 OS=Homo sapiens OX=9606 GN=DYNC1I2 PE=1 SV=3	DYNC1I2	2	1	2	1	638	71.4	5.2	0	2.438	-0.44	0.999607	1	-0.37	0.999953	1	-0.4	0.998099	1	-0.03	0.999999	1	56.46	88	12.33	7.39	21.23	11.05	7587.15	26261.6	30054.2	19318.6	8252.9	54217.8	21850.9	20349.7	17083.9	22113.2	25009.4	25371.6	17367.6	18944.1	25623.7	28153.3	22720.4	24459.2
O43237	Cytoplasmic dynein 1 light intermediate chain 2 OS=Homo sapiens OX=9606 GN=DYNC1LI2 PE=1 SV=1	DYNC1LI2	2	1	1	1	492	54.1	6.38	0	3.183	0.35	0.8406	1	0.7	0.226544	0.765163	0.01	1	1	0.1	0.999869	1	18.04	11.48	29.46	10.95	8.58	3.98	34088.7	26702.9	24268.7	36282.2	34114.4	28891.7	27162.7	43498.3	50253.7	35095.9	40961.7	33335.6	40213.4	34355.2	35317.9	38955.7	37676.7	35976.3
P63167	Dynein light chain 1, cytoplasmic OS=Homo sapiens OX=9606 GN=DYNLL1 PE=1 SV=1	DYNLL1	8	1	3	1	89	10.4	7.4	7.32	3.247	-0.09	0.890072	1	0.06	0.961919	1	0.06	0.998675	1	0.14	0.502195	1	2.42	7.06	8.88	3.08	4.84	5.47	994347	1.02235e+06	974222	1.02412e+06	892969	933860	1.13187e+06	1.03318e+06	947743	836619	868750	817583	885898	809062	874601	861335	924892	960043
Q5JPH6	Probable glutamate--tRNA ligase, mitochondrial OS=Homo sapiens OX=9606 GN=EARS2 PE=1 SV=2	EARS2	2	1	1	1	523	58.7	8.76	2.16	3.415	0.97	0.00354413	0.0741172	1.32	0.000601142	0.00845629	1.3	0.00379321	0.0574279	1.45	0.000578346	0.00684165	32.52	3.61	7.85	31.23	10.54	7.07	36440.6	18369.2	31872.7	66294.4	62269.2	62357.5	79571.7	70318.2	81719.7	19297.5	25712.4	36015.5	63475.6	52498	63352.2	69833	79013.8	70326.1
P42892	Endothelin-converting enzyme 1 OS=Homo sapiens OX=9606 GN=ECE1 PE=1 SV=2	ECE1	2	1	1	1	770	87.1	5.88	2.58	3.645	0.05	0.996499	1	0.83	0.301649	0.925569	0.34	0.989992	1	0.39	0.84502	1	37.61	49.26	5.23	18.07	16.86	11.87	55114.6	68831.8	111764	71095.9	38699.2	111110	121939	122159	133442	72408	51059	57762.7	73142.9	56125.3	78485.2	71252.3	75852.9	89255.5
Q13011	Delta(3,5)-Delta(2,4)-dienoyl-CoA isomerase, mitochondrial OS=Homo sapiens OX=9606 GN=ECH1 PE=1 SV=2	ECH1	6	2	2	2	328	35.8	8	1.83	4.729	-0.28	0.228136	1	-0.22	0.430344	1	0.03	0.998328	1	0.03	0.999991	1	12.14	6.88	3.36	6.04	9.85	3.14	102556	97002.8	80736.9	79914.2	85610.4	74599.1	79224.5	84458.3	83417.6	67727.3	73890.1	65913.4	65231.4	69159.7	78836.7	69338.4	66075.1	70138.4
Q5VYK3	Proteasome adapter and scaffold protein ECM29 OS=Homo sapiens OX=9606 GN=ECPAS PE=1 SV=2	ECPAS	10	12	35	12	1845	204.2	7.12	45.56	62.54	0.05	0.979129	1	0.02	0.998188	1	0.03	0.976117	1	-0.01	0.999969	1	11.21	6.07	4.98	1.29	4.9	3.19	830050	777764	664005	814564	803812	727547	787205	797348	726449	744546	747903	729933	734798	762143	809275	740853	774187	727981
Q9H8V3	Protein ECT2 OS=Homo sapiens OX=9606 GN=ECT2 PE=1 SV=4	ECT2	1	1	2	1	914	103.4	7.71	2.26	2.416	-0.05	0.986259	1	0.52	0.0523212	0.269337	0.33	0.714218	1	0.56	0.2832	0.880814	4.44	20.46	9.17	17.89	19.59	11.28	114435	104702	110038	106317	105145	148214	181618	153604	157926	111229	79442.4	87211.3	132241	89041.7	109551	105138	128608	128886
Q6P2E9	Enhancer of mRNA-decapping protein 4 OS=Homo sapiens OX=9606 GN=EDC4 PE=1 SV=1	EDC4	3	3	6	3	1401	151.6	5.86	8.66	12.366	0.24	0.0221338	0.253577	0.27	0.0913935	0.400963	0.14	0.558384	1	0.4	0.0162262	0.102225	8.49	12.12	1.87	3.38	8.56	5.44	247414	269941	227805	292448	357780	291367	301936	297690	290948	229694	241173	226141	238360	281839	253437	277843	307171	304066
Q9BZQ6	ER degradation-enhancing alpha-mannosidase-like protein 3 OS=Homo sapiens OX=9606 GN=EDEM3 PE=1 SV=2	EDEM3	1	1	2	1	932	104.6	4.93	1.65	2.653	-0.74	0.0558365	0.487146	-0.68	0.0963289	0.415438	-0.19	0.998	1	0.03	1	1	20.08	12.12	7.28	12.68	22.23	17.78	65534.3	44009.9	61552	36864.9	31509.1	40206.9	38317.1	34733.9	40131.1	40160.6	47455.4	51831.1	36326.6	41478.3	55404.8	53319.1	37266.4	48557.2
O75530	Polycomb protein EED OS=Homo sapiens OX=9606 GN=EED PE=1 SV=2	EED	3	1	1	1	441	50.2	7.03	0	3.415	0.27	0.967102	1	-0.07	0.996901	1	0.9	0.154593	0.813491	1.14	0.0554479	0.275987	23.17	8.33	5.88	30.48	17.05	25.86	29671.5	22693	18823.7	28314.7	24095.2	27372	22920.9	20376.9	21598.8	15312.7	24990.7	15153.1	28527.1	33040.6	23391	39085.8	33832.5	22898.2
P68104	Elongation factor 1-alpha 1 OS=Homo sapiens OX=9606 GN=EEF1A1 PE=1 SV=1	EEF1A1	36	13	127	6	462	50.1	9.01	343.46	123.58	0.15	0.860335	1	0.35	0.0120095	0.0894277	0.04	0.969786	1	0.19	0.147942	0.55974	9.8	11.6	4.35	1.09	2.98	2.15	1.32147e+07	1.60911e+07	1.47677e+07	1.6332e+07	1.36033e+07	1.70442e+07	1.7569e+07	1.90721e+07	1.88207e+07	1.41094e+07	1.38146e+07	1.40285e+07	1.50701e+07	1.42273e+07	1.44601e+07	1.60395e+07	1.6017e+07	1.66337e+07
Q05639	Elongation factor 1-alpha 2 OS=Homo sapiens OX=9606 GN=EEF1A2 PE=1 SV=1	EEF1A2	19	8	19	1	463	50.4	9.03	41.09	36.757	-0.1	0.998281	1	0.37	0.988827	1	0.67	0.241422	1	0.64	0.307295	0.931165	17.07	22.38	34.11	24.77	26.84	20.29	38720.4	40900.7	29251.1	49896.3	33186.7	36225.9	52513.5	49931.3	26023	33062.8	19862.2	27158.4	56903.8	33114.3	43347.9	42335.5	51037.6	33834.9
P29692	Elongation factor 1-delta OS=Homo sapiens OX=9606 GN=EEF1D PE=1 SV=5	EEF1D	4	1	2	1	281	31.1	5.01	4.44	4.087	0.01	0.999984	1	0.32	0.999265	1	-0.2	0.997017	1	0.18	0.999688	1	11.25	23.79	28.67	24.55	16.22	22.64	111582	92084.8	92613	85005.9	130926	93132.1	134235	115591	73832.7	83731.8	107202	65355.2	92025.9	72727.6	68335.3	67517.9	94571.9	107330
P26641	Elongation factor 1-gamma OS=Homo sapiens OX=9606 GN=EEF1G PE=1 SV=3	EEF1G	20	7	41	7	437	50.1	6.67	57.81	38.447	0.55	4.98817e-06	0.000453235	0.97	1.10012e-08	2.08079e-06	0.7	4.02862e-07	5.17324e-05	1.08	2.87996e-09	5.85004e-07	9.16	2.73	1.63	3.82	5.35	2.36	1.29673e+06	1.20431e+06	1.07883e+06	1.7661e+06	1.81562e+06	1.71919e+06	2.32321e+06	2.39996e+06	2.35964e+06	946196	1.00559e+06	1.01635e+06	1.53754e+06	1.71132e+06	1.63429e+06	2.20699e+06	2.12753e+06	2.11265e+06
P13639	Elongation factor 2 OS=Homo sapiens OX=9606 GN=EEF2 PE=1 SV=4	EEF2	3	3	8	3	858	95.3	6.83	15.35	11.229	-0.03	1	1	0.24	0.109736	0.451213	0.14	0.477702	1	0.56	0.0257457	0.148079	13.53	11.94	18.41	3.58	17.74	7.4	608471	757677	791268	744363	618416	781070	1.18875e+06	859273	895575	576255	556179	536398	822983	613328	612862	895970	774276	820707
P57772	Selenocysteine-specific elongation factor OS=Homo sapiens OX=9606 GN=EEFSEC PE=1 SV=4	EEFSEC	5	3	5	3	596	65.3	8.35	5.91	8.289	0.19	0.715565	1	0.1	0.991514	1	0.2	0.721685	1	0.16	0.813811	1	16.5	19.26	2.38	5.04	6.6	12.39	268171	218703	194655	250117	316618	217842	235143	234175	244441	218517	231946	209925	250900	236678	269877	243583	282325	221330
Q7L9B9	Endonuclease/exonuclease/phosphatase family domain-containing protein 1 OS=Homo sapiens OX=9606 GN=EEPD1 PE=1 SV=2	EEPD1	6	2	2	2	569	62.4	8.41	0	4.922	0.98	0.824974	1	0.64	0.982906	1	0.04	0.882794	1	-0.78	0.996947	1	52.13	0.41	9.02	24.05	67.4	57.44	9708.69	23764.8	11099.7	21886.3	0	21761.1	17266.8	15676.6	18786.3	16819.7	17900.2	11071.8	44156.6	17334.4	13244.7	23457.5	9816.76	9054.36
Q14156	Protein EFR3 homolog A OS=Homo sapiens OX=9606 GN=EFR3A PE=1 SV=2	EFR3A	1	1	1	1	821	92.9	6.7	0	2	0.27	0.439013	1	1.28	0.000407688	0.00642594	0.5	0.549825	1	1.07	0.00234789	0.0206415	23.27	14.76	21.71	20.99	14.4	7.58	28521	38690	46009.4	44134.4	57869	46645.2	93992.4	118706	77017.3	42527.4	52826.6	34686	46260.1	60240.1	59944.9	88096.4	89111.6	100731
P00533	Epidermal growth factor receptor OS=Homo sapiens OX=9606 GN=EGFR PE=1 SV=2	EGFR	9	8	20	8	1210	134.2	6.68	39.12	35.426	-0.04	0.999961	1	-0.19	0.336416	0.994678	0.16	0.74099	1	-0.02	0.985021	1	8.34	4.91	5.97	5.33	3.22	8.18	2.35074e+06	2.2437e+06	1.99389e+06	2.18795e+06	2.26967e+06	2.05837e+06	1.96419e+06	2.08607e+06	1.85113e+06	1.70268e+06	1.85673e+06	1.68881e+06	1.80755e+06	1.89747e+06	1.92261e+06	1.84277e+06	1.56802e+06	1.67375e+06
Q9GZT9	Egl nine homolog 1 OS=Homo sapiens OX=9606 GN=EGLN1 PE=1 SV=1	EGLN1	3	1	3	1	426	46	8.53	2.5	3.851	0.13	0.996654	1	0.47	0.0685269	0.328744	0.01	0.999999	1	0.23	0.614623	1	12.53	21.45	4.39	9.64	19.67	4.75	158244	193471	201769	211670	149365	229974	277294	267745	254020	188213	155590	178788	211335	141546	180561	199848	209264	219759
Q8NDI1	EH domain-binding protein 1 OS=Homo sapiens OX=9606 GN=EHBP1 PE=1 SV=3	EHBP1	1	1	1	1	1231	139.9	5.35	0	2.877	0.21	0.481565	1	0.34	0.496208	1	0.3	0.756405	1	0.39	0.414494	1	25.06	27.2	12.11	29.86	9.33	20.3	46608	52863.9	31565.9	49190	79953.9	53809.3	52669.2	67067.4	59040.2	39913.3	51347.5	27675.2	49130	44670.8	53851.5	68236.1	52234.5	46431.4
Q8N3D4	EH domain-binding protein 1-like protein 1 OS=Homo sapiens OX=9606 GN=EHBP1L1 PE=1 SV=2	EHBP1L1	3	1	2	1	1523	161.8	4.83	0	3.146				6.64			0.29	0.901842	1	0.41						13.22	39.7		0	0	0	0	0	0	0	0	9131.3	5036.3	6074.61	0	0	9035.36	5074.16	0	0	7327.38
Q9NZN4	EH domain-containing protein 2 OS=Homo sapiens OX=9606 GN=EHD2 PE=1 SV=2	EHD2	7	2	4	2	543	61.1	6.46	9.83	12.814	0.19	0.926473	1	0.58	0.0685298	0.328744	0.38	0.702538	1	0.74	0.25311	0.813376	20.81	16.84	10.17	22.5	14.61	24.3	86244.9	96783.8	63355.3	77576	109044	98208.6	124442	149990	128790	59259.2	91948.6	70380.7	105848	78970.4	91436.9	77949.7	117946	127167
Q9H223	EH domain-containing protein 4 OS=Homo sapiens OX=9606 GN=EHD4 PE=1 SV=1	EHD4	6	3	5	3	541	61.1	6.76	12.02	13.257	0.35	0.761118	1	0.23	0.981539	1	0.12	0.865925	1	0.2	0.44038	1	24.41	13.02	1.75	9.37	3.03	4.44	663915	462637	430053	588418	655541	504088	535356	554027	541410	407509	491111	462860	489564	520032	502495	528174	572234	532876
P19525	Interferon-induced, double-stranded RNA-activated protein kinase OS=Homo sapiens OX=9606 GN=EIF2AK2 PE=1 SV=2	EIF2AK2	32	15	76	15	551	62.1	8.4	109.43	64.939	0.1	0.851178	1	0.09	0.827884	1	-0.03	0.927109	1	0	0.994995	1	4.7	6.32	6.06	9.19	5.29	3.69	4.55378e+06	5.00067e+06	4.82702e+06	5.17675e+06	4.72042e+06	5.33969e+06	5.12269e+06	5.38311e+06	4.76839e+06	4.25984e+06	4.15075e+06	4.90509e+06	4.47643e+06	4.04271e+06	4.16379e+06	4.24777e+06	4.20725e+06	4.5012e+06
Q9NR50	Translation initiation factor eIF-2B subunit gamma OS=Homo sapiens OX=9606 GN=EIF2B3 PE=1 SV=1	EIF2B3	5	2	4	2	452	50.2	6.47	2.43	3.988	0.06	0.946836	1	0.03	0.992663	1	-0.06	0.995641	1	-0.04	1	1	14.5	10.27	4.58	6.82	1.21	7	191454	231892	256539	264068	241280	214795	236183	243480	222381	212463	229704	243586	219860	223441	218210	223261	245353	214425
Q9UI10	Translation initiation factor eIF-2B subunit delta OS=Homo sapiens OX=9606 GN=EIF2B4 PE=1 SV=2	EIF2B4	4	2	3	2	523	57.5	9.38	6.05	6.152	-0.1	0.99992	1	-0.2	0.862646	1	0.44	0.264328	1	0.43	0.519466	1	18.07	24.13	7.08	15.22	10.84	8.85	258675	219248	179499	205159	288683	185834	191257	175063	201679	148339	196964	158895	201327	248199	215521	220980	214695	186499
Q13144	Translation initiation factor eIF-2B subunit epsilon OS=Homo sapiens OX=9606 GN=EIF2B5 PE=1 SV=3	EIF2B5	7	3	5	3	721	80.3	5.08	7.68	11.173	0.13	0.98424	1	0.14	0.992771	1	-0.22	0.816821	1	0.01	0.999835	1	5.15	9.6	11.44	6.93	10.98	19.26	240236	256832	232275	262343	233205	282788	265563	281562	224521	185809	211581	208129	178602	160634	200069	157097	232075	208906
P41214	Eukaryotic translation initiation factor 2D OS=Homo sapiens OX=9606 GN=EIF2D PE=1 SV=3	EIF2D	3	2	4	2	584	64.7	7.65	0	2.876	0.16	0.995212	1	0.59	0.0523825	0.269337	0.04	0.9881	1	0.43	0.184949	0.659245	15.76	18.71	13.59	3.17	18.15	11.29	137253	175888	187480	198154	139587	196332	264538	273360	210704	158198	166484	167785	214134	150558	171242	249719	199031	224928
P05198	Eukaryotic translation initiation factor 2 subunit 1 OS=Homo sapiens OX=9606 GN=EIF2S1 PE=1 SV=3	EIF2S1	29	7	15	7	315	36.1	5.08	27.79	31.015	-0.1	0.947588	1	-0.1	0.833282	1	0.07	0.601255	1	0	0.999799	1	0.95	9.54	4.87	3.12	4.05	2.4	1.36196e+06	1.36761e+06	1.3869e+06	1.23995e+06	1.27371e+06	1.47461e+06	1.27101e+06	1.27444e+06	1.38316e+06	1.11212e+06	1.04781e+06	1.09875e+06	1.20835e+06	1.15369e+06	1.11495e+06	1.12105e+06	1.10184e+06	1.06901e+06
P20042	Eukaryotic translation initiation factor 2 subunit 2 OS=Homo sapiens OX=9606 GN=EIF2S2 PE=1 SV=2	EIF2S2	21	6	10	6	333	38.4	5.8	28.82	24.195	-0.05	1	1	-0.09	0.837857	1	0.13	0.637895	1	0.05	0.817825	1	2.52	8.86	2.8	5.98	1.49	9.34	1.10225e+06	1.13079e+06	1.1593e+06	1.06388e+06	1.08875e+06	1.24907e+06	1.04291e+06	1.06055e+06	1.10128e+06	973440	870884	890358	976373	998178	970268	1.07288e+06	920481	912339
P41091	Eukaryotic translation initiation factor 2 subunit 3 OS=Homo sapiens OX=9606 GN=EIF2S3 PE=1 SV=3	EIF2S3	14	6	16	6	472	51.1	8.4	29.7	26.861	-0.07	0.990131	1	-0.05	0.999249	1	0.07	0.86656	1	0.01	1	1	6.61	14.76	4.79	8.62	5.31	2.29	1.55567e+06	1.65098e+06	1.77462e+06	1.5734e+06	1.38821e+06	1.8591e+06	1.59843e+06	1.70971e+06	1.56024e+06	1.45964e+06	1.22759e+06	1.35306e+06	1.53348e+06	1.41977e+06	1.38717e+06	1.3616e+06	1.31197e+06	1.36852e+06
Q14152	Eukaryotic translation initiation factor 3 subunit A OS=Homo sapiens OX=9606 GN=EIF3A PE=1 SV=1	EIF3A	5	5	11	5	1382	166.5	6.79	18.21	22.084	-0.15	1	1	0.01	0.999997	1	0.23	0.986259	1	0.25	0.863042	1	6.85	32.51	10.08	19.39	11.93	11.77	344332	395026	372110	294814	529529	334675	373448	397943	325506	279660	373143	263391	292958	371720	327932	327301	332763	402067
P55884	Eukaryotic translation initiation factor 3 subunit B OS=Homo sapiens OX=9606 GN=EIF3B PE=1 SV=3	EIF3B	4	3	5	3	814	92.4	5	6.65	12.247	0.06	0.999786	1	-0.02	1	1	0.2	0.981838	1	0.33	0.820687	1	20.21	32.31	2.76	19.38	6.74	13.79	160607	133283	106652	139271	189396	97698.9	137137	131144	130485	84566.1	124812	102681	105340	117637	119485	105878	139519	129077
Q99613	Eukaryotic translation initiation factor 3 subunit C OS=Homo sapiens OX=9606 GN=EIF3C PE=1 SV=1	EIF3C	13	10	32	10	913	105.3	5.68	48.19	35.914	0.61	1.33234e-05	0.000923873	0.58	2.09544e-05	0.00066039	0.37	0.000335863	0.00919384	0.61	1.67129e-05	0.000386968	3.11	2.9	8.08	6.49	6.89	5.43	1.96974e+06	2.0244e+06	1.90222e+06	3.09265e+06	2.91821e+06	3.01522e+06	2.94279e+06	3.2074e+06	2.73022e+06	1.63324e+06	1.85405e+06	1.79459e+06	2.32198e+06	2.58413e+06	2.27968e+06	2.50304e+06	2.73708e+06	2.76852e+06
O15371	Eukaryotic translation initiation factor 3 subunit D OS=Homo sapiens OX=9606 GN=EIF3D PE=1 SV=1	EIF3D	14	5	12	5	548	63.9	6.05	20.95	20.407	0.11	0.569866	1	0.37	0.00296448	0.0297346	0.25	0.0454342	0.354832	0.37	0.00170678	0.016338	7.14	6.16	3.37	6.6	6.74	4.19	1.08175e+06	1.17348e+06	1.01857e+06	1.11682e+06	1.2604e+06	1.16731e+06	1.42896e+06	1.39476e+06	1.33649e+06	811406	921990	844992	946480	1.0825e+06	1.00561e+06	1.16321e+06	1.07411e+06	1.09541e+06
P60228	Eukaryotic translation initiation factor 3 subunit E OS=Homo sapiens OX=9606 GN=EIF3E PE=1 SV=1	EIF3E	4	2	3	2	445	52.2	6.04	1.93	4.741	0.01	0.971167	1	0.35	0.39628	1	0.09	0.709856	1	0.32	0.389286	1	5.04	10.9	11.48	0.26	13.69	16.52	76278.9	69280.8	71036.2	59125.1	72239	71524.4	75769.1	90558.7	94806.5	72955.9	72583.6	72829.2	96673.2	77480.4	76317.8	72785.3	90623.8	101716
O75821	Eukaryotic translation initiation factor 3 subunit G OS=Homo sapiens OX=9606 GN=EIF3G PE=1 SV=2	EIF3G	10	2	3	2	320	35.6	6.13	5.44	5.47	0.02	0.851512	1	0.1	0.626615	1	-0.06	0.993505	1	-0.18	0.949884	1	19.03	3.74	5.51	9.86	5.68	21.5	138920	192187	201542	193011	194714	206618	219291	206547	196493	163159	197776	174855	178134	167990	159004	154514	135868	204461
Q13347	Eukaryotic translation initiation factor 3 subunit I OS=Homo sapiens OX=9606 GN=EIF3I PE=1 SV=1	EIF3I	7	2	5	2	325	36.5	5.64	5.36	4.435	-0.4	1	1	-0.34	0.999499	1	0.91	0.43013	1	0.57	0.612706	1	35.55	51.6	33.78	35.9	61.54	55.77	591391	423679	283976	301212	706114	320585	284966	529901	334723	210799	424369	277694	350184	522952	1.13375e+06	946820	410986	371258
Q9UBQ5	Eukaryotic translation initiation factor 3 subunit K OS=Homo sapiens OX=9606 GN=EIF3K PE=1 SV=1	EIF3K	6	1	1	1	218	25	4.93	2.89	3.491	0.19	0.757721	1	0.1	0.747328	1	0.18	0.520761	1	0.1	0.988884	1	20.08	16.55	7.19	15.9	6.36	14.14	98559.3	91710.6	66018.4	113994	104679	81789.8	107331	93181.6	98284.6	81011.3	84262.8	61965.7	88171.4	91757.5	99746.5	86603.7	68167.9	89321.2
Q9Y262	Eukaryotic translation initiation factor 3 subunit L OS=Homo sapiens OX=9606 GN=EIF3L PE=1 SV=1	EIF3L	8	5	8	5	564	66.7	6.34	6.33	13.581	-0.37	0.784798	1	-0.29	0.779355	1	-0.35	0.307897	1	-0.31	0.827743	1	6.23	14.97	18.23	13.84	3.28	19.25	251897	253544	226419	193328	249364	195160	255152	205903	178450	189891	249440	212423	167102	165181	175612	168598	171180	233577
Q7L2H7	Eukaryotic translation initiation factor 3 subunit M OS=Homo sapiens OX=9606 GN=EIF3M PE=1 SV=1	EIF3M	11	3	8	3	374	42.5	5.63	19.17	15.714	-0.24	0.318464	1	-0.1	0.992698	1	0.03	0.999923	1	-0.2	0.382897	1	3.41	5.27	7.34	1.35	7.26	15.44	384773	371719	397928	354266	322058	325799	358553	403100	353569	308833	317086	314710	322065	283798	323407	235617	273703	320926
P60842	Eukaryotic initiation factor 4A-I OS=Homo sapiens OX=9606 GN=EIF4A1 PE=1 SV=1	EIF4A1	59	17	138	16	406	46.1	5.48	309.64	117.583	0	0.997201	1	0	0.994971	1	0.19	0.196787	0.959158	0.19	0.23067	0.762053	8	3.66	5.29	2.64	6.85	3.82	1.74641e+07	1.61343e+07	1.48784e+07	1.61675e+07	1.71437e+07	1.60469e+07	1.48241e+07	1.61806e+07	1.63442e+07	1.31068e+07	1.33482e+07	1.38039e+07	1.38826e+07	1.58927e+07	1.52648e+07	1.52566e+07	1.52531e+07	1.42671e+07
P38919	Eukaryotic initiation factor 4A-III OS=Homo sapiens OX=9606 GN=EIF4A3 PE=1 SV=4	EIF4A3	22	6	52	5	411	46.8	6.73	45.31	22.532	-0.2	0.992088	1	0.03	0.994875	1	0.06	0.961331	1	0.27	0.158269	0.585507	10.22	17.85	1.82	5.06	5.45	0.46	2.51904e+06	2.35035e+06	2.0531e+06	2.05251e+06	2.68807e+06	1.9545e+06	2.39184e+06	2.42377e+06	2.33812e+06	1.75067e+06	1.93717e+06	1.8469e+06	1.86673e+06	2.07282e+06	1.92368e+06	2.2286e+06	2.23824e+06	2.21757e+06
Q04637	Eukaryotic translation initiation factor 4 gamma 1 OS=Homo sapiens OX=9606 GN=EIF4G1 PE=1 SV=4	EIF4G1	5	7	14	5	1599	175.4	5.33	8.18	17.535	0.43	0.0798567	0.620715	0.92	0.000230974	0.00401515	0.2	0.149056	0.794644	0.74	9.84851e-05	0.00156333	12.59	1.78	10.74	12	8.89	7.68	426119	515255	409945	560229	573021	580295	808157	817787	670855	401833	511153	472348	537429	542880	627735	782778	789751	895459
P78344	Eukaryotic translation initiation factor 4 gamma 2 OS=Homo sapiens OX=9606 GN=EIF4G2 PE=1 SV=1	EIF4G2	6	4	10	4	907	102.3	7.14	14.66	17.105	0.54	0.0702147	0.565797	1.56	0.000161539	0.00309967	0.37	0.381552	1	1.59	0.000105105	0.00162703	15.76	24.56	6.6	33.97	4.9	3.03	206716	238849	173767	300839	435809	283166	644873	607916	564947	123779	251877	190191	236604	260780	246501	542326	572556	570938
O43432	Eukaryotic translation initiation factor 4 gamma 3 OS=Homo sapiens OX=9606 GN=EIF4G3 PE=1 SV=2	EIF4G3	3	4	6	2	1585	176.5	5.38	4.48	9.716	0.03	0.999836	1	0.27	0.441132	1	-0.05	0.998243	1	0.17	0.790205	1	19.97	14.05	6.62	2.63	13.53	0.54	89625.6	134372	112150	120433	91411.3	114153	134913	141140	123734	110137	108296	104580	102742	130161	104918	121939	122528	121209
P63241	Eukaryotic translation initiation factor 5A-1 OS=Homo sapiens OX=9606 GN=EIF5A PE=1 SV=2	EIF5A	8	1	4	1	154	16.8	5.24	9.69	4.516	0.02	1	1	1.02	0.0529292	0.271096	0.11	0.893376	1	1.45	0.0344665	0.188246	29.86	29.24	27.73	18.53	56.78	16.31	390840	730822	615494	623746	382339	701511	1.78513e+06	1.24694e+06	1.05657e+06	502007	366051	372711	979256	401812	393380	1.01718e+06	893164	1.23066e+06
Q9BQ52	Zinc phosphodiesterase ELAC protein 2 OS=Homo sapiens OX=9606 GN=ELAC2 PE=1 SV=2	ELAC2	6	3	8	3	826	92.2	7.9	12.65	14.782	0.03	0.999999	1	0.09	0.980642	1	-0.16	0.785447	1	0.09	0.949519	1	0.44	3.43	3.72	5.47	15.32	4.39	198882	197142	198068	191284	203908	202122	197221	210315	210647	190944	171455	178549	197440	147782	160342	197538	180920	189710
Q15717	ELAV-like protein 1 OS=Homo sapiens OX=9606 GN=ELAVL1 PE=1 SV=2	ELAVL1	9	3	3	3	326	36.1	9.17	3.98	7.845	0.09	0.77499	1	0.32	0.161115	0.601723	0.43	0.0777119	0.522462	0.65	0.00820034	0.0581537	14.22	14.79	2.95	13.01	11.7	8.65	84510.4	74568.6	63430.8	98069.2	79454.1	74498.3	93095.6	92996.9	97879.3	63252.8	56092.9	48680.4	75314.3	66145	83698.1	88118.3	76665.4	90401.5
Q96JJ3	Engulfment and cell motility protein 2 OS=Homo sapiens OX=9606 GN=ELMO2 PE=1 SV=2	ELMO2	4	2	2	2	720	82.6	5.9	4.61	6.863	-0.18	0.460909	1	-0.36	0.44967	1	-0.04	0.705011	1	-0.04	0.957497	1	12.92	19.9	9.59	13.77	11.76	6.52	130530	121065	100825	108369	106587	74283.2	86355.7	104544	94376.1	96125.8	122735	99044.3	96231.8	78055.5	96670.5	90192.9	102740	96075
Q8IZ81	ELMO domain-containing protein 2 OS=Homo sapiens OX=9606 GN=ELMOD2 PE=1 SV=1	ELMOD2	3	1	1	1	293	34.9	8.05	0	2.128	-0.42	0.0842131	0.639648	-0.28	0.372055	1	-0.22	0.409757	1	-0.24	0.295732	0.908319	20.23	7.7	14.08	10.95	10.71	6.05	86865.4	98676.3	127918	82879.4	71992.2	73661.3	81064.3	74766.2	97792.4	86452.4	84213.2	102498	74456.2	82896.3	66891.6	68154.3	76940.3	73019.6
Q15370	Elongin-B OS=Homo sapiens OX=9606 GN=ELOB PE=1 SV=1	ELOB	10	1	2	1	118	13.1	4.88	2.55	4.122	0.11	1	1	0.23	0.716344	1	-0.86	0.691883	1	-0.6	0.86064	1	27.62	41.78	7.48	22.74	28.28	10.4	242690	413298	413057	445108	195631	484768	518798	484633	446518	620086	398604	601149	510921	314128	331299	372647	396539	455131
Q15369	Elongin-C OS=Homo sapiens OX=9606 GN=ELOC PE=1 SV=1	ELOC	18	1	3	1	112	12.5	4.78	8	5.339	-0.05	0.999851	1	0.55	0.780944	1	0.28	0.977494	1	0.15	0.999803	1	25.84	54.27	15.19	2.38	10.03	35.28	25591.6	24175	37907.6	24755	20859.4	53758.6	37395.4	45491.6	33965.4	41745.4	43310.6	41442.5	50716	54316.9	44439	63487.7	46229.9	30516.1
Q8N766	ER membrane protein complex subunit 1 OS=Homo sapiens OX=9606 GN=EMC1 PE=1 SV=1	EMC1	8	6	13	6	993	111.7	7.66	22.11	30.713	0.38	0.0805783	0.622651	0.46	0.00717863	0.0596845	0.13	0.431866	1	0.25	0.105711	0.439219	5.9	13.55	8.35	0.64	4.12	0.39	539271	603727	556212	750441	578448	724688	762651	793286	673852	534485	541086	539460	633308	588883	591639	643599	639327	639194
Q9P0I2	ER membrane protein complex subunit 3 OS=Homo sapiens OX=9606 GN=EMC3 PE=1 SV=3	EMC3	10	2	3	2	261	29.9	6.81	8.09	8.836	0.64	0.00267562	0.0611124	0.49	0.00777471	0.0635414	0.21	0.40496	1	0.4	0.0310281	0.173309	12.51	11.99	10.01	2.75	11.93	5.69	133125	149577	116290	174246	221050	207534	173396	186594	210936	134325	139713	132549	143204	155384	180574	174441	177711	193791
Q9NPA0	ER membrane protein complex subunit 7 OS=Homo sapiens OX=9606 GN=EMC7 PE=1 SV=1	EMC7	5	1	2	1	242	26.5	9.25	8.83	7.501	0.08	0.213325	1	0.23	0.0179194	0.118627	0.13	0.0790169	0.526132	0.23	0.00422222	0.0336412	6.97	5.06	4.86	1.97	3.08	2.03	746393	787275	684917	789968	853483	777282	804263	877296	874451	560831	577114	582562	631152	663407	627664	670796	697671	678211
O43402	ER membrane protein complex subunit 8 OS=Homo sapiens OX=9606 GN=EMC8 PE=1 SV=1	EMC8	12	2	5	2	210	23.8	6.4	12.68	7.167	0.48	0.0563874	0.488374	0.56	0.080742	0.373784	0.63	0.0859679	0.556021	0.72	0.0242651	0.141061	12.44	30.03	8.14	6.9	12.14	10.29	102849	131751	115164	137012	239530	160324	155750	183367	170038	109705	117875	102706	138236	169240	174179	155920	191121	180847
P50402	Emerin OS=Homo sapiens OX=9606 GN=EMD PE=1 SV=1	EMD	30	5	16	5	254	29	5.5	29.67	18.694	-0.25	0.0127159	0.167532	-0.24	0.0102744	0.0793192	-0.22	0.00632272	0.0869776	-0.21	0.00147528	0.014802	6.76	1	0.56	2.65	4.2	4.96	1.58762e+06	1.62238e+06	1.42648e+06	1.35975e+06	1.33485e+06	1.33854e+06	1.34176e+06	1.34415e+06	1.33022e+06	1.47732e+06	1.4073e+06	1.4165e+06	1.21794e+06	1.18923e+06	1.28972e+06	1.12862e+06	1.23932e+06	1.22089e+06
Q92979	Ribosomal RNA small subunit methyltransferase NEP1 OS=Homo sapiens OX=9606 GN=EMG1 PE=1 SV=4	EMG1	8	1	2	1	244	26.7	9.17	4.88	4.569	0.13	0.999738	1	-0.35	0.446063	1	0.22	0.994263	1	-0.29	0.948729	1	18.15	28.39	36.31	9.44	14.61	10.49	42312.1	45781.3	59188.2	38788.2	68311.4	50218.6	35810.8	23025.2	49166.6	55215.8	51038	45674.4	46621.8	61918.7	59258.1	39694.8	41807.1	48401
Q9NPA8	Transcription and mRNA export factor ENY2 OS=Homo sapiens OX=9606 GN=ENY2 PE=1 SV=1	ENY2	17	1	2	1	101	11.5	9.33	6.08	5.522	1.34	0.0831514	0.637552	0.8	0.530265	1	0.18	0.999995	1	0.03	0.999734	1	56.78	34.16	35.07	15.81	14.44	1.43	9202.36	8404	21655	35880.8	18715.3	23372.7	15986.6	26483.5	14225.8	207239	158796	159706	180904	187218	141882	164685	160115	163154
Q9H4G0	Band 4.1-like protein 1 OS=Homo sapiens OX=9606 GN=EPB41L1 PE=1 SV=2	EPB41L1	8	6	10	5	881	98.4	5.62	14.7	15.092	-0.15	0.69224	1	-0.05	0.999957	1	-0.06	0.92904	1	-0.04	0.586459	1	7.28	2.23	0.78	0.98	3.53	7.83	480569	423526	483022	428429	432404	446874	468801	461576	464509	412033	414345	419980	416366	388979	396547	355658	401689	413534
O43491	Band 4.1-like protein 2 OS=Homo sapiens OX=9606 GN=EPB41L2 PE=1 SV=1	EPB41L2	20	14	27	13	1005	112.5	5.44	53.2	49.359	0.04	1	1	0.12	0.314539	0.949713	-0.21	0.750015	1	0.01	0.949544	1	7.7	10.46	5.12	6.84	6.83	2.7	1.14391e+06	1.32626e+06	1.29017e+06	1.34069e+06	1.10488e+06	1.32309e+06	1.40089e+06	1.36098e+06	1.50208e+06	1.30392e+06	1.15647e+06	1.30669e+06	1.25082e+06	1.10418e+06	1.12535e+06	1.31394e+06	1.35595e+06	1.28507e+06
P29317	Ephrin type-A receptor 2 OS=Homo sapiens OX=9606 GN=EPHA2 PE=1 SV=2	EPHA2	12	7	21	7	976	108.2	6.23	36.46	29.333	-0.09	0.984532	1	-0.28	0.139047	0.536728	-0.04	1	1	-0.24	0.035126	0.191077	10.17	2.41	4.64	1.77	5.51	9.02	673090	714699	583864	618605	648929	631268	548362	597232	555836	620953	599616	613535	586838	597954	649942	519271	546301	456989
P07814	Bifunctional glutamate/proline--tRNA ligase OS=Homo sapiens OX=9606 GN=EPRS1 PE=1 SV=5	EPRS1	12	16	25	16	1512	170.5	7.33	52.85	57.999	0.09	0.750827	1	0.16	0.0377164	0.211031	0	0.999959	1	0.17	0.0990008	0.420365	5.28	1.35	7.45	3.91	3.28	1.32	2.22172e+06	2.08463e+06	2.00194e+06	2.21325e+06	2.22688e+06	2.16983e+06	2.3252e+06	2.58089e+06	2.23979e+06	1.95233e+06	2.10691e+06	2.00101e+06	2.00618e+06	2.10907e+06	1.98401e+06	2.25562e+06	2.25668e+06	2.20489e+06
Q9H6S3	Epidermal growth factor receptor kinase substrate 8-like protein 2 OS=Homo sapiens OX=9606 GN=EPS8L2 PE=1 SV=2	EPS8L2	9	3	4	3	715	80.6	6.84	0	6.271	0.21	0.590659	1	1.01	0.00101314	0.0125953	0.28	0.595316	1	1.13	0.00171625	0.0163708	23.22	25.16	5.66	16.74	11.24	8.47	44248.5	71067.3	63696.9	57090.7	73633.8	94821.1	128595	138946	124603	38995.7	54385.6	45301.4	53278.3	54831.1	65225.4	88751	99284.9	105073
O75616	GTPase Era, mitochondrial OS=Homo sapiens OX=9606 GN=ERAL1 PE=1 SV=2	ERAL1	4	1	2	1	437	48.3	8.84	0	4.083	-0.51	0.958143	1	-0.33	0.986253	1	-0.05	1	1	-0.43	0.993499	1	26.55	24.84	19.87	9.65	22.57	42.44	27114.7	16142.4	26549.3	0	15582	22222.5	23376.4	21181.8	15640.7	23774.4	27814.4	28569.9	33953.7	26890.7	21591.4	37279.8	20580.2	17465.8
Q9NZ08	Endoplasmic reticulum aminopeptidase 1 OS=Homo sapiens OX=9606 GN=ERAP1 PE=1 SV=3	ERAP1	17	12	29	12	941	107.2	6.46	59.22	58.266	0.02	0.999991	1	0.03	0.71244	1	0.07	0.894442	1	0.06	0.983042	1	6.42	8.47	5.01	1.37	0.37	2.01	2.03626e+06	1.98059e+06	1.79837e+06	2.01411e+06	1.7413e+06	2.03354e+06	1.96929e+06	2.02169e+06	2.16793e+06	1.82622e+06	1.79187e+06	1.77838e+06	1.86894e+06	1.88263e+06	1.87828e+06	1.8743e+06	1.86439e+06	1.80544e+06
Q96RT1	Erbin OS=Homo sapiens OX=9606 GN=ERBIN PE=1 SV=2	ERBIN	6	7	12	7	1412	158.2	5.5	6.65	16.81	-0.15	0.373281	1	-0.31	0.0474032	0.248499	-0.03	0.942467	1	-0.06	0.975859	1	4.95	4.95	5.31	3.5	9.99	3.73	542070	552720	502697	502042	489473	455862	438200	479925	438488	496199	526695	528302	440903	535488	514326	504351	515211	478896
P07992	DNA excision repair protein ERCC-1 OS=Homo sapiens OX=9606 GN=ERCC1 PE=1 SV=1	ERCC1	4	1	1	1	297	32.5	6.25	0	2.595	-0.16	0.999992	1	-0.31	1	1	-0.33	0.989707	1	-0.19	0.998846	1	37.6	40.27	10.4	37.31	13.41	16.44	9436.28	19249.8	20975.4	9095.41	21875.5	17197.9	15555.5	14550.9	17794.8	21297	26675.5	11949.3	13860.7	16937.9	18087.9	19225.6	14059.8	18729.8
P18074	General transcription and DNA repair factor IIH helicase subunit XPD OS=Homo sapiens OX=9606 GN=ERCC2 PE=1 SV=1	ERCC2	3	1	2	1	760	86.9	7.15	10.19	7.81	-0.19	0.910522	1	0.18	0.855354	1	0.15	0.999956	1	0.13	0.99952	1	73.14	39.48	6.5	10.56	12.24	50.15	47130.9	30450.7	6402.98	24295.8	26771.8	48020.1	34952.1	34461.8	30964.2	28353.5	29462.2	34448.4	32737.4	37606	29510.4	58808.9	32154.7	22220.6
P19447	General transcription and DNA repair factor IIH helicase subunit XPB OS=Homo sapiens OX=9606 GN=ERCC3 PE=1 SV=1	ERCC3	3	2	2	2	782	89.2	7.23	0	2.945	-0.02	0.995744	1	0.06	1	1	0.09	0.58487	1	0.1	0.597979	1	17.23	4.46	7.86	33.19	9.06	1.93	78569.3	61919.1	56910.8	61262.9	57889.5	63249.2	64740.7	59871.1	70063.6	65550.1	59977.9	32810.2	63850.9	70254.2	58634.8	64713.7	62453.1	64440.8
Q2NKX8	DNA excision repair protein ERCC-6-like OS=Homo sapiens OX=9606 GN=ERCC6L PE=1 SV=1	ERCC6L	1	1	4	1	1250	141	5.31	1.84	2.553	0.12	0.455446	1	0.21	0.447067	1	0.22	0.471729	1	0.21	0.569588	1	14.33	15.14	6.83	10.47	9.73	3.71	188493	216368	162194	202089	261796	204711	209011	218077	238604	157579	177179	194487	228080	205896	187810	209950	195219	205510
P50548	ETS domain-containing transcription factor ERF OS=Homo sapiens OX=9606 GN=ERF PE=1 SV=2	ERF	4	1	1	1	548	58.7	7.3	3.5	5.148	-0.71	0.0177542	0.213807	-0.5	0.102121	0.431975	-0.32	0.605577	1	-0.46	0.239041	0.780194	7.81	34.18	6.58	9.37	4.3	7.74	95990.6	82176.3	88140.2	53801.6	37127.7	74815.9	56286	63837.1	62366.2	78420.3	65095.2	70738.5	56076	60707.4	56809.4	57074.4	49236.8	51289.9
Q9UKR5	Ergosterol biosynthetic protein 28 homolog OS=Homo sapiens OX=9606 GN=ERG28 PE=1 SV=1	ERG28	6	1	1	1	140	15.9	9.83	0	2.251	0.48	0.0201336	0.237901	0.2	0.438612	1	0.17	0.990862	1	0.56	0.0536732	0.267773	9.86	9.04	5.86	21.8	16.33	4.56	50110	41450.7	48472.1	64906	77018.3	67828.3	55624.9	54247.1	60578.4	33749.8	51534	39547.7	50810.8	44380.1	36496	60130	54966.8	58471.3
Q969X5	Endoplasmic reticulum-Golgi intermediate compartment protein 1 OS=Homo sapiens OX=9606 GN=ERGIC1 PE=1 SV=1	ERGIC1	12	2	9	2	290	32.6	7.06	29.54	15.304	0.47	0.024359	0.271974	0.53	0.00619026	0.0528768	0.28	0.0378192	0.309638	0.45	0.00443535	0.0351327	13.48	3.97	6.66	2.71	9.81	10.36	355408	287241	280390	382211	413812	397538	396944	415290	452032	294920	284944	279648	344966	408368	347122	447148	366593	389295
Q96RQ1	Endoplasmic reticulum-Golgi intermediate compartment protein 2 OS=Homo sapiens OX=9606 GN=ERGIC2 PE=1 SV=2	ERGIC2	9	3	6	3	377	42.5	6.77	7.88	12.283	-0.15	0.164297	0.930309	-0.5	0.000288405	0.00495907	-0.17	0.251252	1	-0.45	0.000684064	0.00781911	8.44	1.95	7.54	5.88	6.56	5.25	468209	398715	416429	374895	379533	365235	290007	294052	331728	394667	351520	381489	309279	351734	339820	289131	279807	260634
Q96DZ1	Endoplasmic reticulum lectin 1 OS=Homo sapiens OX=9606 GN=ERLEC1 PE=1 SV=1	ERLEC1	6	3	3	3	483	54.8	6.28	2.24	6.739	0.26	0.939374	1	-0.31	0.197166	0.701753	0.27	0.885122	1	0.03	0.999736	1	29.37	10.07	9.95	3.84	9.43	6.95	203704	139766	116754	167305	181887	148560	112668	101302	123710	118424	118396	126465	142831	122305	146203	123798	120495	108293
O75477	Erlin-1 OS=Homo sapiens OX=9606 GN=ERLIN1 PE=1 SV=2	ERLIN1	3	1	4	1	348	39.1	7.87	12.39	10.686	-0.01	0.982959	1	-0.1	0.551253	1	-0.17	0.111732	0.668419	-0.12	0.599771	1	3.27	11.33	4.21	3.12	5.31	0.95	451375	423008	434252	468306	373049	432044	384789	404017	418592	424402	451715	438439	398704	359930	389899	410140	403736	403209
Q56NI9	N-acetyltransferase ESCO2 OS=Homo sapiens OX=9606 GN=ESCO2 PE=1 SV=1	ESCO2	3	1	2	1	601	68.3	9.39	0	2.671	-0.7			-0.93			-0.59	0.99978	1	-0.97	0.769261	1				49.86	42.83	28.99	0	15426.2	0	9507.61	0	0	8102.84	0	0	13982.1	5014.2	15845.6	6783.56	0	12676.7	7114.48	7618.6	4224.25
Q9BSJ8	Extended synaptotagmin-1 OS=Homo sapiens OX=9606 GN=ESYT1 PE=1 SV=1	ESYT1	6	4	6	4	1104	122.8	5.83	15.1	17.158	-0.14	0.491925	1	-0.08	0.981716	1	0.11	0.930513	1	0.23	0.230492	0.762053	6.77	6.21	11.58	7.46	2.9	2.86	436568	395658	384363	391637	359971	347464	356806	375273	442928	355638	318777	309381	343834	355410	335503	374743	384860	363470
A0FGR8	Extended synaptotagmin-2 OS=Homo sapiens OX=9606 GN=ESYT2 PE=1 SV=1	ESYT2	11	8	17	8	921	102.3	9.26	33.65	35.964	-0.1	0.991328	1	-0.19	0.310081	0.941623	0.09	0.999447	1	-0.15	0.729902	1	14.55	10.49	5.7	3.62	8.23	7.44	1.12613e+06	954734	844586	862034	1.04379e+06	890338	774344	835956	866721	892425	939278	876365	839912	985437	951773	806307	881043	760783
P62495	Eukaryotic peptide chain release factor subunit 1 OS=Homo sapiens OX=9606 GN=ETF1 PE=1 SV=3	ETF1	8	3	4	3	437	49	5.71	2.62	8.015	0.01	0.992553	1	0.3	0.99952	1	0.39	0.547076	1	0.29	0.787723	1	26.09	37.38	14.07	8.65	15.79	1.65	251484	169207	159703	170349	309303	168493	169059	208802	223603	142225	169107	155051	175579	240510	203152	188462	194481	189836
P38117	Electron transfer flavoprotein subunit beta OS=Homo sapiens OX=9606 GN=ETFB PE=1 SV=3	ETFB	4	1	1	1	255	27.8	8.1	1.68	2.96	0.06	0.980595	1	-0.2	0.998829	1	-0.21	0.820655	1	-0.35	0.298426	0.915556	30.9	2.74	15.76	4.07	7.42	1.44	86334.9	66341.9	45514.4	71455.9	69280.9	67662.4	54206.5	57866.3	72527.7	72493.9	72886.9	77932.9	60253.8	69498.8	62887.2	55793.6	57135.9	57263.2
Q9NV70	Exocyst complex component 1 OS=Homo sapiens OX=9606 GN=EXOC1 PE=1 SV=4	EXOC1	1	1	1	1	894	101.9	6.61	2.21	3.234	0.58	0.627396	1	1.31	0.000840613	0.0109238	0.78	0.0132552	0.145622	0.99	0.00114895	0.0119712	25.84	13.72	14.79	19.77	18.53	2.29	39592.4	25808.1	26082.3	41942.2	31916.7	39081.7	64462.6	81212.5	62561	17969.9	26165.9	25688.7	44111.3	48442.7	33343.6	50565.6	50961.5	52773.7
Q96KP1	Exocyst complex component 2 OS=Homo sapiens OX=9606 GN=EXOC2 PE=1 SV=1	EXOC2	4	3	3	3	924	104	6.9	2.7	8.592	-0.2	0.175911	0.979967	-0.07	0.60381	1	-0.42	0.00142438	0.0273704	-0.31	0.00464371	0.0365692	3.64	4.79	4.41	7.8	5.05	9.82	137350	144862	135231	119538	117155	128215	121422	131646	130642	139715	126654	148028	108078	104380	97773.4	115003	95611.6	112648
Q96A65	Exocyst complex component 4 OS=Homo sapiens OX=9606 GN=EXOC4 PE=1 SV=1	EXOC4	6	6	9	6	974	110.4	6.49	8.23	15.174	-0.17	0.659943	1	0.08	0.999422	1	-0.04	0.98595	1	-0.08	0.988645	1	5.5	12.78	5.42	1.6	7.62	4.74	378201	393864	421436	350526	328948	418554	416454	419368	379941	342289	353448	347625	359985	309026	338745	324683	354277	329293
Q8TAG9	Exocyst complex component 6 OS=Homo sapiens OX=9606 GN=EXOC6 PE=1 SV=3	EXOC6	3	2	2	2	804	93.7	6.2	2.78	4.584	-0.33	0.222079	1	-0.29	0.692319	1	-0.66	0.00303529	0.0483861	-0.44	0.0175144	0.108573	16.73	3.53	9.01	5.13	8.78	6.09	80949.9	102599	113491	78589.1	81395.1	84334.7	83678.2	97009.3	82934.1	120568	109914	120004	87535	75118.7	75805.4	89897	88304.2	80123.3
Q01780	Exosome component 10 OS=Homo sapiens OX=9606 GN=EXOSC10 PE=1 SV=2	EXOSC10	5	4	7	4	885	100.8	8.46	10.61	11.824	-0.12	0.977966	1	-0.15	0.497712	1	-0.06	0.999995	1	-0.02	0.994823	1	1.54	14.71	9.59	6.09	14.6	4.23	342791	336794	332449	309706	373391	281016	261597	304045	314841	272762	298753	266752	261243	331455	258326	279349	268770	256693
P55085	Proteinase-activated receptor 2 OS=Homo sapiens OX=9606 GN=F2RL1 PE=1 SV=1	F2RL1	3	1	1	1	397	44.1	9.61	2.3	3.141	0.05	0.782577	1	-0.45	0.0390625	0.217583	-0.47	0.116385	0.688652	-0.83	0.0036383	0.0297769	22.87	10.31	11.02	10.79	11.38	12.22	60112.5	41695.4	40873.6	35914.8	43290.8	43086.5	30599.5	29416.3	36029.5	48584.6	59684.9	51555.5	37228.7	35803.1	44110.6	29077	35498.9	28760.5
Q7L5A8	Fatty acid 2-hydroxylase OS=Homo sapiens OX=9606 GN=FA2H PE=1 SV=1	FA2H	4	1	1	1	372	42.8	8.66	3.24	6.427	0.04	0.999507	1	0.03	0.999784	1	0.08	0.999745	1	0.01	0.936801	1	20.45	14.49	27.81	9.14	37.91	56.63	17696.9	11870.5	13870.6	14224.2	14557.8	11068.6	14199.9	9693.87	17285	11807	10331.4	9956.93	6338.74	10887.1	14271.6	24563.5	10381	9629.46
O60427	Acyl-CoA (8-3)-desaturase OS=Homo sapiens OX=9606 GN=FADS1 PE=1 SV=3	FADS1	9	3	9	3	444	51.9	8.87	5.89	8.076	-0.08	0.984752	1	-0.18	0.807501	1	-0.01	0.824449	1	-0.17	0.625259	1	8.09	8.53	3.78	12.7	3.05	12.6	530458	525160	457279	495740	435119	513436	441379	463332	475675	541031	441616	433318	415297	437222	438770	482253	387747	393247
O95864	Acyl-CoA 6-desaturase OS=Homo sapiens OX=9606 GN=FADS2 PE=1 SV=1	FADS2	11	3	10	3	444	52.2	8.82	25.84	16.981	-0.01	0.996842	1	-0.14	0.775471	1	0.27	0.979702	1	-0.05	0.996385	1	27.69	13.16	4.86	7.41	13.21	7.44	600814	415083	358332	412452	488315	378764	375641	372305	406257	387997	445296	398933	378601	480455	481099	419263	386360	361546
Q96CS3	FAS-associated factor 2 OS=Homo sapiens OX=9606 GN=FAF2 PE=1 SV=2	FAF2	13	4	13	4	445	52.6	5.62	29.18	20.733	0.07	0.638954	1	0.06	0.729172	1	-0.04	0.998798	1	-0.05	0.988464	1	5.04	3.81	5.51	3.85	3.65	2.04	967502	908961	876188	1.0077e+06	937179	954258	948431	1.02007e+06	916607	895591	829293	866199	887303	844791	826622	838544	833710	865702
Q9NZB2	Constitutive coactivator of PPAR-gamma-like protein 1 OS=Homo sapiens OX=9606 GN=FAM120A PE=1 SV=2	FAM120A	3	4	8	4	1118	121.8	8.88	10.05	10.827	-0.03	1	1	0.02	1	1	0.39	0.200597	0.969016	0.33	0.13463	0.52628	11.56	18.25	1.37	8.39	9.37	7.12	565740	485529	453118	474672	609426	432840	504042	492380	492083	317134	370194	326365	375210	451975	426977	410572	461906	407995
O75063	Glycosaminoglycan xylosylkinase OS=Homo sapiens OX=9606 GN=FAM20B PE=1 SV=1	FAM20B	8	3	5	3	409	46.4	6.87	2.28	9.446	-0.13	0.565973	1	-0.19	0.734603	1	0.07	0.999862	1	0.06	0.966911	1	3.49	15.94	4.92	3.59	10.1	8.45	184341	196044	195867	193431	140607	178502	165516	171883	182400	153955	161116	165309	176777	145023	168730	167566	185412	156980
Q96ND0	Protein FAM210A OS=Homo sapiens OX=9606 GN=FAM210A PE=1 SV=2	FAM210A	4	1	2	1	272	30.8	9.76	2.24	3.149	-0.44	0.927043	1	-0.1	0.999762	1	-0.93	0.387283	1	-0.77	0.705302	1	34.22	47.94	17.4	13.69	30.13	16.79	114998	236552	212097	156575	78436	225550	197464	226270	158931	231401	180350	230874	172812	96071	120939	135183	131944	176462
Q9H4H8	Protein FAM83D OS=Homo sapiens OX=9606 GN=FAM83D PE=1 SV=3	FAM83D	2	1	2	1	585	64.4	6.54	0	2.445	-0.22	1	1	0.25	0.932956	1	-0.13	1	1	-0.2	0.999877	1	30.6	34.99	22.06	15.59	10.77	10.86	42409.8	71287.4	80281.9	61384.6	44150.8	89149.4	85040.1	86459.7	56712.8	68323.7	55298.7	75762.6	73556.4	60590.5	62276.1	58949.4	59548.5	71121.5
Q9UBU6	Protein FAM8A1 OS=Homo sapiens OX=9606 GN=FAM8A1 PE=1 SV=1	FAM8A1	11	2	3	2	413	44.1	7.21	0	6.129	0.29	0.99861	1	-0.02	0.977421	1	-0.94	0.539306	1	-0.36	0.854048	1	53.23	51.73	6.5	4.53	5.4	52.09	7710.41	27154.7	21520.4	8878.19	26325.9	29779.6	21173.2	23159.8	20449.6	20031.6	20704.6	21898.7	11503.6	10791.3	10339.4	6846.68	16112.4	22577.1
Q658Y4	Protein FAM91A1 OS=Homo sapiens OX=9606 GN=FAM91A1 PE=1 SV=3	FAM91A1	5	3	7	3	838	93.9	6.39	8.64	11.063	0.13	0.132925	0.814998	0.03	0.464348	1	0.1	0.479649	1	0.12	0.470803	1	9.42	2.01	6.12	5.48	3.39	1.44	362797	348479	301954	372589	387871	381333	350452	391836	356295	329369	348627	312445	353455	348693	371671	363721	356920	353625
O15360	Fanconi anemia group A protein OS=Homo sapiens OX=9606 GN=FANCA PE=1 SV=2	FANCA	1	1	1	1	1455	162.7	6.6	0	3.412	-0.46	0.807639	1	-0.37	0.632195	1	-0.45	0.833308	1	-0.22	0.670392	1	26.94	22.77	5.51	11.85	28.81	15.62	27215	35614.6	20657.6	19427	19743	28471.4	22276.9	19958.6	20987.1	26787.3	28536.7	33550.1	33233	20701.3	20875.9	24426.2	19244.4	26266.8
Q9BXW9	Fanconi anemia group D2 protein OS=Homo sapiens OX=9606 GN=FANCD2 PE=1 SV=2	FANCD2	1	1	1	1	1451	164	5.88	0	2.426	-6.64			-0.3	0.959351	1	-0.71	0.19823	0.961007	-0.62	0.463801	1	20.93		21.6	12.05	17.36	40.93	11429.1	0	8481.84	0	0	0	8011.86	7121.31	10694.3	11642.5	11386.9	14088	0	6283.21	8041.73	6428.49	13401.5	7576.02
Q9NVI1	Fanconi anemia group I protein OS=Homo sapiens OX=9606 GN=FANCI PE=1 SV=4	FANCI	6	7	7	7	1328	149.2	6.74	4.66	16.175	-0.02	0.802761	1	-0.01	0.932423	1	0.02	0.999996	1	-0.17	0.896571	1	1.71	19.39	15.6	5.74	9.44	2.89	275854	268100	276467	274642	190600	271442	273063	276807	206850	275456	249758	277179	279803	236150	279194	247193	244192	233875
Q8WVX9	Fatty acyl-CoA reductase 1 OS=Homo sapiens OX=9606 GN=FAR1 PE=1 SV=1	FAR1	9	4	6	4	515	59.3	9.17	12.78	12.863	-0.03	0.999727	1	-0.02	1	1	-0.01	0.999937	1	0.01	0.993837	1	5.72	6.25	5.95	2.76	5.5	5.91	354519	384277	344549	346409	341631	382423	348361	350404	386595	296282	309293	312067	326752	306952	292941	295766	332693	311752
Q9Y4F1	FERM, ARHGEF and pleckstrin domain-containing protein 1 OS=Homo sapiens OX=9606 GN=FARP1 PE=1 SV=1	FARP1	2	2	5	2	1045	118.6	8.15	0	5.069	0.08	1	1	0.07	0.998918	1	0.25	0.651173	1	0.11	0.974771	1	9.04	8.36	7.67	5.58	18.96	13.61	124139	106632	106437	122285	103441	112480	110111	112221	126504	94409.2	101346	105503	93841.5	120607	138063	92889.5	122265	109291
O95363	Phenylalanine--tRNA ligase, mitochondrial OS=Homo sapiens OX=9606 GN=FARS2 PE=1 SV=1	FARS2	4	2	3	2	451	52.3	7.46	4.27	7.288	-0.09	0.998464	1	0.04	1	1	0.24	1	1	0.28	0.998687	1	16.43	22.52	10.29	29.91	13.6	16.09	86341.6	64300	67375.6	56926.1	86519.4	63513.7	69099.4	79775.1	65660.5	57650.9	96148.1	60749.2	58861.3	71952	77154.6	62737.8	86636	73652.1
P49327	Fatty acid synthase OS=Homo sapiens OX=9606 GN=FASN PE=1 SV=3	FASN	24	43	178	42	2511	273.3	6.44	349.91	219.393	0.41	4.82951e-05	0.00249524	0.51	1.50435e-06	7.66059e-05	0.46	2.28073e-06	0.000181788	0.67	4.00605e-08	3.27055e-06	3.19	6.07	3.42	3.79	0.34	2.5	1.03461e+07	1.09015e+07	1.02986e+07	1.38907e+07	1.24097e+07	1.37183e+07	1.40877e+07	1.5079e+07	1.46885e+07	8.26309e+06	7.97255e+06	8.59944e+06	1.13557e+07	1.1402e+07	1.13255e+07	1.31599e+07	1.32828e+07	1.26673e+07
Q9NYY8	FAST kinase domain-containing protein 2, mitochondrial OS=Homo sapiens OX=9606 GN=FASTKD2 PE=1 SV=1	FASTKD2	6	3	8	3	710	81.4	8.05	13.26	10.9	-0.02	0.862478	1	-0.07	0.999766	1	0.05	0.957866	1	-0.08	0.644772	1	2.32	9.26	6.12	3.23	5.91	1.76	437471	420242	437774	503278	432762	428152	407576	417354	456925	443454	416100	426296	420268	441119	472494	404871	392396	404360
Q7L8L6	FAST kinase domain-containing protein 5, mitochondrial OS=Homo sapiens OX=9606 GN=FASTKD5 PE=1 SV=1	FASTKD5	1	1	2	1	764	86.5	8.13	0	2.338	0.2	0.136911	0.825537	0.13	0.814138	1	0	0.954106	1	-0.12	0.660704	1	7.75	2.51	4.73	4.99	1.74	6.05	152867	170312	146944	175274	179531	170746	155946	167191	170903	137365	149986	149931	153809	149113	149425	128063	138367	144452
Q14517	Protocadherin Fat 1 OS=Homo sapiens OX=9606 GN=FAT1 PE=1 SV=2	FAT1	2	5	8	5	4588	506	5	9.35	19.877	-0.02	0.999879	1	0	0.477645	1	-0.39	0.206093	0.983296	-0.33	0.285692	0.886641	12.43	11.46	17.66	7.31	8.06	3.73	264821	214059	215889	213540	256441	209668	156783	216126	217907	236979	214500	247902	174473	202918	180475	196814	189141	182697
P62861	Ubiquitin-like FUBI-ribosomal protein eS30 fusion protein OS=Homo sapiens OX=9606 GN=FAU PE=1 SV=2	FAU	8	1	1	1	133	14.4	10.17	0	2.479				6.64			0.61			-0.03								9.59	0	0	0	0	0	0	0	7564.28	0	0	0	4478.73	0	6824.01	0	4394.14	4296.08	5104.54
P22087	rRNA 2'-O-methyltransferase fibrillarin OS=Homo sapiens OX=9606 GN=FBL PE=1 SV=2	FBL	29	6	17	6	321	33.8	10.18	28.26	40.318	-0.09	0.668973	1	-0.03	0.997146	1	-0.22	0.406523	1	-0.16	0.716926	1	9.02	20.84	4.94	1.8	3.73	1.98	2.05524e+06	2.36712e+06	2.44562e+06	2.22206e+06	1.55957e+06	2.35549e+06	2.29568e+06	2.31308e+06	2.50657e+06	2.10572e+06	2.10802e+06	2.17325e+06	1.8677e+06	1.7338e+06	1.81464e+06	1.85866e+06	1.88276e+06	1.9322e+06
P35556	Fibrillin-2 OS=Homo sapiens OX=9606 GN=FBN2 PE=1 SV=3	FBN2	1	1	2	1	2912	314.6	4.86	2.53	4.324	-0.61	0.0483441	0.43934	-6.64			0.15	0.999549	1	-1.06	0.00621991	0.0460375	31.32	7.9		11.95	13.29	12.91	23426.4	12739.5	16132.7	10573.3	9471.21	11072.3	0	0	0	14111.3	13594.9	16899.1	15606.5	13170.3	17219.2	6179.1	0	7421.1
Q96EF6	F-box only protein 17 OS=Homo sapiens OX=9606 GN=FBXO17 PE=1 SV=1	FBXO17	3	1	2	1	278	31.5	8.1	0	1.829	-0.09	0.98323	1	0.21	0.796557	1	0.21	0.152955	0.807961	0.1	0.848793	1	8.64	12.95	8.68	1.27	11.59	6.16	130710	143183	120503	111011	143152	122731	129835	150952	152062	115787	114870	117752	130506	160727	134371	135203	120059	124417
Q8NEZ5	F-box only protein 22 OS=Homo sapiens OX=9606 GN=FBXO22 PE=1 SV=1	FBXO22	2	1	3	1	403	44.5	7.03	6.83	4.444	0.5	0.0131545	0.172448	0.6	0.00208027	0.0216022	0.61	0.00601687	0.08405	0.61	0.000979688	0.01049	5.38	16.79	11.23	2.52	9.85	6.07	233111	249910	225000	329976	389210	277712	326456	352829	406212	201353	203707	194060	257409	306387	307524	339878	305550	307467
P14324	Farnesyl pyrophosphate synthase OS=Homo sapiens OX=9606 GN=FDPS PE=1 SV=4	FDPS	4	1	1	1	419	48.2	6.15	0	2.868	0.54	0.932499	1	-0.52	0.594329	1	0.46	0.774543	1	0.35	0.91358	1	11.15	35.27	57.16	26.3	32.18	29.64	22039.1	18086.6	18479	20779.1	34586.9	0	12920.6	5887.24	21070.6	17271	17566.8	10533.5	15205.6	29929.7	23814.6	22026	26001.8	13977.1
P22570	NADPH:adrenodoxin oxidoreductase, mitochondrial OS=Homo sapiens OX=9606 GN=FDXR PE=1 SV=3	FDXR	18	7	17	7	491	53.8	8.44	30.57	32.033	0.02	0.652408	1	0	0.991665	1	-0.25	0.165615	0.845465	-0.19	0.75771	1	7.51	13.37	7.68	4.17	8.05	4.28	1.10983e+06	1.25135e+06	1.28018e+06	1.22325e+06	1.55399e+06	1.26483e+06	1.16596e+06	1.3592e+06	1.25377e+06	1.09515e+06	1.01976e+06	1.09894e+06	966934	824102	919278	1.02901e+06	951963	961695
P22830	Ferrochelatase, mitochondrial OS=Homo sapiens OX=9606 GN=FECH PE=1 SV=2	FECH	18	5	11	5	423	47.8	8.73	21.53	24.168	-0.29	0.000596277	0.0198118	-0.32	0.000549136	0.00785042	-0.24	0.00972139	0.117089	-0.29	0.00313074	0.026339	6.65	5.81	4.53	3.58	4.67	1.07	1.04967e+06	1.18053e+06	1.05948e+06	918427	817505	867467	835487	851298	909896	1.01376e+06	1.05055e+06	977905	817992	898083	861112	831631	830157	846399
P39748	Flap endonuclease 1 OS=Homo sapiens OX=9606 GN=FEN1 PE=1 SV=1	FEN1	5	1	2	1	380	42.6	8.62	7.16	6.949	0.09	1	1	0.75	0.208682	0.725183	0.51	0.372917	1	1.04	0.149204	0.561965	30.73	41.71	16.04	25.91	36.52	23.76	45860.9	50362.9	26662.7	48866.7	22363.6	55864	77077.8	89050	64398.3	30864	38058.5	22318.5	75798.8	40437.6	43903.5	75967.3	46614	63387.9
Q9BQL6	Fermitin family homolog 1 OS=Homo sapiens OX=9606 GN=FERMT1 PE=1 SV=1	FERMT1	8	4	6	4	677	77.4	6.28	8.06	12.588	0.05	0.824864	1	0.08	0.999985	1	-0.21	0.926114	1	-0.1	0.999684	1	31.4	16.66	7.01	8.11	13.53	3.83	526545	607124	935320	636245	466122	628781	707599	618333	643638	599499	514308	586727	568569	432656	508037	547852	564922	523350
Q96AC1	Fermitin family homolog 2 OS=Homo sapiens OX=9606 GN=FERMT2 PE=1 SV=1	FERMT2	3	2	3	2	680	77.8	6.7	4.46	7.695	0.33	0.138327	0.830277	0.4	0.0123604	0.090666	0.33	0.0233834	0.215541	0.45	0.00258807	0.022117	5.22	3.37	7.12	9.05	4.94	15.96	179008	164336	163226	196515	209826	206250	217169	216681	244813	142395	128086	153608	179479	194419	177997	239423	193899	176625
P07954	Fumarate hydratase, mitochondrial OS=Homo sapiens OX=9606 GN=FH PE=1 SV=3	FH	2	1	3	1	510	54.6	8.76	4.82	4.335	-0.4	0.781806	1	0.03	0.990438	1	-0.53	0.124421	0.712856	-0.52	0.0759593	0.345258	12.78	12.37	13.32	12.97	23.09	12.88	97045	124475	118889	89315.1	89994.5	110338	105936	138419	121591	125379	96513.9	112290	98895.4	77856.1	62245.3	65009.8	78337.7	84025.7
Q13642	Four and a half LIM domains protein 1 OS=Homo sapiens OX=9606 GN=FHL1 PE=1 SV=4	FHL1	7	2	7	2	323	36.2	8.97	0	4.77	0.18	0.931358	1	0.11	0.999993	1	0.13	0.963542	1	0.01	0.999824	1	19.41	41.56	20.11	3.82	4.72	7.24	345335	253555	247670	235896	504018	287302	222810	273451	333997	181505	195204	192434	209106	211067	227643	193614	213854	186171
Q14192	Four and a half LIM domains protein 2 OS=Homo sapiens OX=9606 GN=FHL2 PE=1 SV=3	FHL2	39	9	35	9	279	32.2	7.55	64.91	38.857	-0.03	0.999999	1	0.01	0.994604	1	-0.24	0.116033	0.688071	-0.27	0.0778673	0.349822	6.38	11.58	6.97	6.55	6.26	2.7	9.73599e+06	1.04026e+07	9.15664e+06	9.56852e+06	8.86631e+06	1.10966e+07	9.51029e+06	1.0855e+07	9.8325e+06	7.5292e+06	6.8728e+06	7.82058e+06	6.5972e+06	5.83328e+06	6.37129e+06	5.98366e+06	6.22495e+06	6.30378e+06
Q13643	Four and a half LIM domains protein 3 OS=Homo sapiens OX=9606 GN=FHL3 PE=1 SV=4	FHL3	9	3	14	3	280	31.2	6.2	22.49	7.473	-0.03	0.93392	1	-0.09	0.999769	1	0.13	0.841979	1	0.15	0.969996	1	16.42	14.16	8.27	7.09	8.62	10.76	3.29561e+06	2.92407e+06	2.36268e+06	2.87204e+06	3.61669e+06	2.83787e+06	2.55302e+06	2.75005e+06	3.01e+06	1.78268e+06	1.97032e+06	2.04955e+06	1.97744e+06	2.15274e+06	2.34979e+06	2.2342e+06	2.1846e+06	1.82397e+06
Q6UN15	Pre-mRNA 3'-end-processing factor FIP1 OS=Homo sapiens OX=9606 GN=FIP1L1 PE=1 SV=1	FIP1L1	6	2	7	2	594	66.5	5.59	2.46	6.512	0.32	0.99849	1	0.63	0.899619	1	0.11	1	1	-0.17	0.656102	1	45.3	50.33	20.12	14.23	17.75	60.66	35329.9	87457.1	52863.5	65854	36637.3	106425	81739	99244	66114.6	55862.8	74170.5	63669.6	68522.4	50437.7	71044.5	13117.9	56770.6	60668.2
Q9Y3D6	Mitochondrial fission 1 protein OS=Homo sapiens OX=9606 GN=FIS1 PE=1 SV=2	FIS1	7	1	3	1	152	16.9	8.79	0	2.911	0.8			0.63			-6.64			0.3	0.896952	1				33.27		5.92	0	0	6681.77	0	11660.7	0	0	10342.5	0	5601.84	0	3468.18	0	0	0	5189.89	0	5643.03
Q9NYL4	Peptidyl-prolyl cis-trans isomerase FKBP11 OS=Homo sapiens OX=9606 GN=FKBP11 PE=1 SV=1	FKBP11	9	1	2	1	201	22.2	9.39	0	3.377	-1.17	0.293353	1	0.13	0.998469	1	-0.22	0.999526	1	-0.13	0.993567	1	26.51	68.49	29.5	25.36	18.65	27.47	28694.3	25927.5	41883	12741.9	10412.7	34146.9	19545.8	36196.2	31364.9	22534.6	37210.9	27996.6	24074.8	23224.4	32175.8	18082.7	31915.3	25644.2
Q14318	Peptidyl-prolyl cis-trans isomerase FKBP8 OS=Homo sapiens OX=9606 GN=FKBP8 PE=1 SV=2	FKBP8	3	1	2	1	412	44.5	4.84	4.73	3.65	0.11	0.967806	1	0.02	0.889511	1	-0.24	0.959665	1	0.03	0.999987	1	33.3	28.13	12.13	16.31	19.9	3.68	58434.9	103643	118003	132795	73880.5	112151	124282	98707.9	105343	120405	106215	86512.1	108160	89662.9	72326.3	101880	108954	108337
O95302	Peptidyl-prolyl cis-trans isomerase FKBP9 OS=Homo sapiens OX=9606 GN=FKBP9 PE=1 SV=2	FKBP9	2	1	2	1	570	63	5.08	5.73	3.984	0.01	0.372847	1	0.16	0.105458	0.438836	0.28	0.12329	0.707873	0.45	0.0117433	0.078356	13.85	9.29	2.14	6.72	8.74	0.34	398285	399299	310218	397742	467891	402321	456910	445871	437830	373918	413799	365404	431598	454580	510734	509152	512168	512166
Q5D862	Filaggrin-2 OS=Homo sapiens OX=9606 GN=FLG2 PE=1 SV=1	FLG2	1	2	3	2	2391	247.9	8.31	2.16	6.526	-0.11	0.999963	1	-0.03	0.999781	1	0.94	0.988297	1	1.11	0.663036	1	25.66	39.91	53.78	41.9	40.65	28.27	0	9918.97	14316.9	14775.1	0	8270.92	23163.2	11649.1	8419.62	12464.8	6444.14	6294.75	5598.25	12380.1	13454.3	13863.2	9721.05	17449
Q13045	Protein flightless-1 homolog OS=Homo sapiens OX=9606 GN=FLII PE=1 SV=2	FLII	13	11	27	11	1269	144.7	6.05	58.01	49.565	0.33	0.000254491	0.0106442	0.27	0.000757655	0.0101056	0.22	0.000678611	0.0157183	0.34	3.55152e-05	0.00068722	6.76	3.66	2.58	2.42	2.64	1.21	1.40587e+06	1.29447e+06	1.23094e+06	1.62203e+06	1.63777e+06	1.52965e+06	1.52169e+06	1.60204e+06	1.5595e+06	1.0696e+06	1.11396e+06	1.11714e+06	1.29433e+06	1.35541e+06	1.29609e+06	1.40834e+06	1.4149e+06	1.38279e+06
P21333	Filamin-A OS=Homo sapiens OX=9606 GN=FLNA PE=1 SV=4	FLNA	13	25	87	23	2647	280.6	6.06	138.55	133.029	1.29	1.20531e-06	0.000167158	1.61	8.10491e-08	7.34255e-06	1.01	5.81852e-06	0.000414952	1.42	2.43804e-07	1.29503e-05	14.84	10.06	5.19	6.28	10.67	5.22	2.08922e+06	2.81299e+06	2.4228e+06	5.91396e+06	5.10531e+06	6.22586e+06	7.39443e+06	7.51114e+06	6.8097e+06	2.32101e+06	2.5025e+06	2.21069e+06	5.55069e+06	4.67981e+06	4.59965e+06	6.18941e+06	6.08446e+06	6.70187e+06
O75369	Filamin-B OS=Homo sapiens OX=9606 GN=FLNB PE=1 SV=2	FLNB	12	22	53	20	2602	278	5.73	73.7	88.017	0.87	3.32722e-07	6.94786e-05	0.94	1.17091e-07	8.85877e-06	0.66	3.70189e-06	0.00027867	0.95	1.24319e-07	8.01859e-06	5.12	6.36	4.27	4.93	7.09	6.08	871932	966082	921541	1.68291e+06	1.74464e+06	1.53934e+06	1.76365e+06	1.81772e+06	1.66999e+06	788370	862507	798211	1.41641e+06	1.26065e+06	1.25095e+06	1.45862e+06	1.54276e+06	1.6468e+06
O75955	Flotillin-1 OS=Homo sapiens OX=9606 GN=FLOT1 PE=1 SV=3	FLOT1	3	1	2	1	427	47.3	7.49	0	2.153	-0.21	0.999163	1	-0.17	0.997664	1	-0.08	0.999239	1	-0.17	0.872658	1	52.18	1.7	5.87	15.39	28.72	36.23	17619.5	59819.5	46773.3	40311.3	39765	41129.7	38929	41475.1	43785.8	35924.7	41290	48796	27777.4	39051.3	50179	19019.8	36749.6	41104.8
P02751	Fibronectin OS=Homo sapiens OX=9606 GN=FN1 PE=1 SV=5	FN1	1	1	2	1	2477	272.2	5.5	0	4.912	-0.07	0.754217	1	-0.05	0.9999	1	-0.38	0.568563	1	-0.48	0.518996	1	14.26	36.42	16.06	11.98	25.9	2.74	114193	152132	138971	133182	63678.5	132817	147751	134666	106931	131795	115991	147565	121630	71173.4	100949	94595.6	91264.8	96329.8
P85037	Forkhead box protein K1 OS=Homo sapiens OX=9606 GN=FOXK1 PE=1 SV=1	FOXK1	3	2	4	2	733	75.4	9.32	2.01	3.931	-0.27	0.999842	1	-0.22	0.943852	1	0.02	0.997559	1	0.32	0.974162	1	33.63	32.83	12.27	18.94	12.5	13.7	213333	155881	106741	129167	207443	115790	113100	133789	144612	118835	156926	111356	102867	132321	120322	165848	148573	125767
Q01167	Forkhead box protein K2 OS=Homo sapiens OX=9606 GN=FOXK2 PE=1 SV=3	FOXK2	2	2	2	2	660	69	9.54	2.07	3.323	0.02	0.999809	1	-0.24	0.560232	1	0.21	0.818736	1	-0.17	0.989281	1	18.97	24.74	3.27	13.03	8.26	23.91	209333	156589	149737	149524	230527	158484	131114	139218	132232	128980	165292	160630	162221	189324	186087	106798	174381	143180
Q9BZ67	FERM domain-containing protein 8 OS=Homo sapiens OX=9606 GN=FRMD8 PE=1 SV=1	FRMD8	5	2	3	2	464	51.2	6.23	6.24	7.04	0.18	0.930899	1	0.21	0.999999	1	0.17	0.994388	1	0.23	0.814728	1	17.79	28.08	22.93	3.82	5.68	10.39	155533	120732	112027	136926	196830	115715	95596.4	151917	139350	109894	118127	111737	113917	126040	125761	150769	130987	123611
O94915	Protein furry homolog-like OS=Homo sapiens OX=9606 GN=FRYL PE=1 SV=2	FRYL	0	1	1	1	3013	339.4	5.58	0	2.521	0.28	0.988626	1	0.21	1	1	0.23	0.999984	1	-0.29	0.999995	1	42.84	49.92	29.54	23.26	33.14	54.55	16549.9	0	8854.75	14672.7	25406.8	9273.93	8433.32	15531.4	14042.5	11271.4	14757.7	9347.62	16587.9	13254.8	8232.12	9208.6	7563.97	19823.1
Q16658	Fascin OS=Homo sapiens OX=9606 GN=FSCN1 PE=1 SV=3	FSCN1	2	1	2	1	493	54.5	7.24	0	2.692	0.23	0.701684	1	1.06	0.000307521	0.00518672	0.41	0.272517	1	1.2	0.000452245	0.00554358	21.69	18.69	6.02	7.99	21.52	8.66	49146.1	31981.8	46389.4	58623.9	40367.1	54408.7	105313	96777.2	93897.6	36199.7	37792.1	42170.7	43162.4	50131.8	65419.6	81389.4	96477.6	86839.8
Q8IY81	pre-rRNA 2'-O-ribose RNA methyltransferase FTSJ3 OS=Homo sapiens OX=9606 GN=FTSJ3 PE=1 SV=2	FTSJ3	3	1	1	1	847	96.5	8.4	4.33	7.377	-0.86	0.575999	1	-0.33	0.96317	1	-0.23	0.944156	1	0.3	0.811457	1	34.18	7.39	34.6	12.87	10.84	14.09	16670.3	33115.2	32829.9	18139.9	17994.9	20480.6	30001.4	14382.5	26099.4	18130.3	16889	21574.4	15416.4	14309.8	17670.4	22378.6	28096.8	22035.4
Q96AE4	Far upstream element-binding protein 1 OS=Homo sapiens OX=9606 GN=FUBP1 PE=1 SV=3	FUBP1	1	1	1	1	644	67.5	7.61	1.81	2.323	-0.18	1	1	0.14	0.95751	1	0.18	0.998434	1	0.58	0.276744	0.865705	30.85	26.86	16.44	16.43	17.67	17.18	52942.3	40403.9	27984.6	35556.5	52853.9	32840.9	38889.3	53783.8	44542.6	28053.9	31230.9	22400.1	31807.4	32695.4	23326.2	41943.5	33452.9	47407
Q96I24	Far upstream element-binding protein 3 OS=Homo sapiens OX=9606 GN=FUBP3 PE=1 SV=2	FUBP3	8	3	6	3	572	61.6	8.38	1.71	6.503	0.14	0.972739	1	0.47	0.14234	0.547842	-0.2	0.823061	1	0.09	0.804452	1	8.53	9.37	12.39	2.78	9.21	16.75	425421	487392	418739	467901	520571	432341	590882	616374	484616	378685	382051	362566	372158	311588	329615	360842	404025	498798
P35637	RNA-binding protein FUS OS=Homo sapiens OX=9606 GN=FUS PE=1 SV=1	FUS	3	1	2	1	526	53.4	9.36	6.15	4.402	0.16	0.997032	1	-0.18	0.999986	1	-0.19	0.984108	1	-0.21	0.985529	1	14.9	51.06	13.66	12.32	15.11	8.74	184168	248848	218931	314033	95997.6	243847	242658	193225	192935	169582	133042	146757	148979	109900	128993	119193	126558	141341
P51114	RNA-binding protein FXR1 OS=Homo sapiens OX=9606 GN=FXR1 PE=1 SV=3	FXR1	12	7	11	5	621	69.7	6.15	21.04	25.202	0.55	0.00823953	0.126966	0.86	0.000324532	0.005439	0.76	0.00154318	0.0288414	1.27	1.94607e-05	0.000421752	16.86	14.16	2.57	12.77	7.28	7.97	590869	499210	421192	729190	871905	662786	905687	931549	885089	340646	431573	358759	583088	670945	608400	755711	875161	865490
P51116	RNA-binding protein FXR2 OS=Homo sapiens OX=9606 GN=FXR2 PE=1 SV=2	FXR2	5	3	4	1	673	74.2	6.23	2.61	6.958	-0.7	0.895754	1	0.15	0.978799	1	-0.75	0.250198	1	-0.15	0.982865	1	22.22	44.01	6.61	11.49	52.88	19	33358.9	29171	21159.3	17983.9	14997.3	33075	32372.5	31358.7	35550.2	26249.3	22818.8	28759.1	15594.4	7154.47	23428.9	17136.9	23726.1	24831.1
Q14332	Frizzled-2 OS=Homo sapiens OX=9606 GN=FZD2 PE=1 SV=1	FZD2	5	2	5	2	565	63.5	8.1	6.04	9.487	0	0.876379	1	-0.55	0.0295299	0.176115	-0.42	0.277108	1	-0.51	0.0286857	0.162572	15.09	9.58	9.43	9.73	10.99	5.33	169917	167022	128041	186995	166690	154872	121665	113858	100748	178879	212697	213020	159351	151315	186061	151725	137091	148984
Q13283	Ras GTPase-activating protein-binding protein 1 OS=Homo sapiens OX=9606 GN=G3BP1 PE=1 SV=1	G3BP1	3	1	2	1	466	52.1	5.52	5.52	8.493	0.11	0.996854	1	-0.07	1	1	-0.19	0.960892	1	-0.46	0.255281	0.819378	2.81	11.42	17.09	14.36	15.72	13	74517.6	75527.3	71536.1	68064.7	85320.3	80486.9	64417.9	70773	89026.7	101946	96246.5	76838.5	70655.1	97083.1	84466	62372.6	80757.9	69978.7
Q9UN86	Ras GTPase-activating protein-binding protein 2 OS=Homo sapiens OX=9606 GN=G3BP2 PE=1 SV=2	G3BP2	5	2	3	2	482	54.1	5.55	2.82	5.17	-0.22	0.998135	1	0.39	0.922871	1	-1.81	0.0381087	0.310929	-1.58	0.0670317	0.317463	28.16	62.26	13.17	30.67	42.18	17.01	137733	218481	246851	187414	81351.2	328404	289254	285499	226553	792270	415935	671499	301116	128574	191435	225325	179611	253628
P11413	Glucose-6-phosphate 1-dehydrogenase OS=Homo sapiens OX=9606 GN=G6PD PE=1 SV=4	G6PD	32	15	107	15	515	59.2	6.84	255.66	95.832	0.34	0.00705282	0.117408	0.65	0.000158344	0.00308304	0.67	0.000445079	0.0111682	1.04	4.47856e-06	0.000130501	10.62	16.24	5.6	7.18	7.94	1.81	1.11782e+07	1.13194e+07	9.30268e+06	1.4138e+07	1.77864e+07	1.31562e+07	1.74934e+07	1.91972e+07	1.74077e+07	7.35803e+06	8.3399e+06	8.37141e+06	1.18013e+07	1.37771e+07	1.32875e+07	1.67385e+07	1.73442e+07	1.71518e+07
P10253	Lysosomal alpha-glucosidase OS=Homo sapiens OX=9606 GN=GAA PE=1 SV=4	GAA	2	1	4	1	952	105.3	6	8.34	6.344	-0.39	0.958616	1	-0.26	0.924928	1	0.56	0.950345	1	-0.02	0.999385	1	38.14	43.89	19.24	18.69	37.93	12.41	23275.6	20765.6	40509.6	17815.3	35155.2	17041.2	19465.4	26326.5	18864.7	29807	21177.5	22755.7	18856.9	33652.6	42705.4	22468.3	19792.8	25386.4
O95166	Gamma-aminobutyric acid receptor-associated protein OS=Homo sapiens OX=9606 GN=GABARAP PE=1 SV=1	GABARAP	6	1	2	1	117	13.9	8.79	0	1.955	0.29	0.0140376	0.183115	0.44	0.00719009	0.0596845	0.88	2.7747e-05	0.00125324	0.95	9.15095e-06	0.000247945	5.19	12.19	9.61	10.26	5.63	3.26	109519	99981.3	109579	128169	160350	133934	148223	129040	156024	68057.2	79724.8	66233	131950	117877	124882	137912	129779	131218
P28472	Gamma-aminobutyric acid receptor subunit beta-3 OS=Homo sapiens OX=9606 GN=GABRB3 PE=1 SV=1	GABRB3	5	2	2	2	473	54.1	9.11	4.57	7.99	-0.1	0.974837	1	-0.01	0.996508	1	-0.56	0.261175	1	-0.48	0.430279	1	20.54	34.99	3.94	17.34	20.51	14.49	40720.8	28739.3	43132	37986.7	20533.6	43179.3	40477.7	41840.5	38675.9	33949.4	43581.6	48192.2	31680.6	21033.5	29476.5	24311.7	31968.2	31248.8
Q14376	UDP-glucose 4-epimerase OS=Homo sapiens OX=9606 GN=GALE PE=1 SV=2	GALE	7	3	6	3	348	38.3	6.73	8.43	8.216	0.38	0.0177512	0.213807	0.18	0.260651	0.854214	0.32	0.031751	0.274029	0.2	0.197544	0.686967	13.28	7.46	8.22	1.82	8.95	4.94	589341	503461	454043	653281	724159	628002	569821	571310	655795	543547	553396	563665	652345	775649	690033	635267	691286	635457
P51570	Galactokinase OS=Homo sapiens OX=9606 GN=GALK1 PE=1 SV=1	GALK1	18	5	10	5	392	42.2	6.46	12.38	20.384	0.19	0.0214865	0.24832	0.23	0.00247763	0.0254129	0.24	0.00355324	0.0544027	0.33	0.00013309	0.002003	3.51	3.87	0.84	7.46	1.29	1.2	657516	687470	704892	735606	788363	786077	793772	803998	806373	532018	585923	506789	638098	621876	629752	668562	683575	670709
Q10472	Polypeptide N-acetylgalactosaminyltransferase 1 OS=Homo sapiens OX=9606 GN=GALNT1 PE=1 SV=1	GALNT1	2	1	1	1	559	64.2	7.72	0	1.87	-0.63	0.847747	1	-0.45	0.81145	1	0.46			-0.11	0.995157	1	20.57	31.3	40.21	53.39		25.65	0	19324.9	14417.4	8613.41	0	13510.3	15908.1	12234.6	6646.99	4326.54	10843.7	4987.38	0	0	6864.49	7001.13	4568.95	4635.53
Q86SR1	Polypeptide N-acetylgalactosaminyltransferase 10 OS=Homo sapiens OX=9606 GN=GALNT10 PE=1 SV=2	GALNT10	6	2	4	2	603	68.9	8.59	10.89	13.809	-0.19	0.98338	1	-0.16	0.991472	1	-0.19	0.861516	1	-0.39	0.345305	1	14.09	19.57	3.02	1.57	3.82	19.83	101710	123737	135004	108696	93057.1	136641	110083	111022	116384	115976	113297	116738	99241.9	101596	106898	114439	88245.8	78499.7
Q10471	Polypeptide N-acetylgalactosaminyltransferase 2 OS=Homo sapiens OX=9606 GN=GALNT2 PE=1 SV=1	GALNT2	4	2	4	2	571	64.7	8.35	3.79	5.908	-0.5	0.911544	1	-0.24	0.999264	1	-0.36	0.943281	1	-0.27	0.930946	1	32.8	38.56	17.43	3.87	13.8	6.65	205319	411010	349768	246634	177132	380516	295199	342349	240410	288227	279314	266777	273411	216427	217696	232121	217517	248459
Q86SF2	N-acetylgalactosaminyltransferase 7 OS=Homo sapiens OX=9606 GN=GALNT7 PE=1 SV=1	GALNT7	4	3	3	3	657	75.3	7.11	1.77	5.854	0.07	0.998007	1	-0.22	0.743562	1	-0.23	0.74024	1	-0.27	0.986099	1	16.49	15.1	4.17	6.71	6.13	17.5	113953	81592.1	99339.5	116568	104503	85895.8	85540.1	88144.7	81142.8	131082	128927	115581	101982	109856	115277	142378	107153	105844
Q14697	Neutral alpha-glucosidase AB OS=Homo sapiens OX=9606 GN=GANAB PE=1 SV=3	GANAB	4	2	3	2	944	106.8	6.14	4.46	5.936	-0.18	0.999991	1	0.04	0.980041	1	-0.26	0.516712	1	-0.47	0.574959	1	8.72	19.59	14.62	7.7	16.33	22.92	47715.4	40054.6	43999	38806.9	53424.2	38485.1	45207.8	56163	43034.3	49595.8	46474.9	42495.7	38854.2	42206.3	30428.1	33605.8	32224.8	47921.5
P04406	Glyceraldehyde-3-phosphate dehydrogenase OS=Homo sapiens OX=9606 GN=GAPDH PE=1 SV=3	GAPDH	18	4	16	4	335	36	8.46	29.11	19.49	0.25	0.00373482	0.075124	0.28	0.00387971	0.03687	0.59	2.27774e-05	0.00109536	0.62	1.25503e-05	0.000302504	8.62	6.42	4.73	6.43	1.91	3.93	612592	704817	721181	812755	917910	837812	853041	815104	895941	516859	486662	454396	737270	710649	730492	713252	771554	746932
P41250	Glycine--tRNA ligase OS=Homo sapiens OX=9606 GN=GARS1 PE=1 SV=3	GARS1	2	1	3	1	739	83.1	7.03	2.66	6.884	0.44	0.999997	1	0.53	0.831271	1	0.3	0.999392	1	0.41	0.994903	1	6.82	41.38	26.1	10.18	25.66	45.83	34780.5	38168.6	33484.6	50182.9	20602.1	47067	63524.3	37234.1	50338.5	30348	24824.8	26948.8	36811.3	21761.7	33097	17697.8	48794.9	35707.3
P22102	Trifunctional purine biosynthetic protein adenosine-3 OS=Homo sapiens OX=9606 GN=GART PE=1 SV=1	GART	14	10	61	10	1010	107.7	6.7	98.25	38.959	0.13	0.66865	1	0.12	0.962999	1	0.23	0.164772	0.844109	0.2	0.256959	0.823789	10.01	8.88	7.77	1.71	5	5.68	4.12083e+06	3.57209e+06	3.415e+06	3.89888e+06	4.43812e+06	3.76058e+06	3.56501e+06	3.87928e+06	4.16655e+06	3.25649e+06	3.35441e+06	3.35513e+06	3.64554e+06	3.92777e+06	4.015e+06	3.55761e+06	3.97426e+06	3.86207e+06
Q92538	Golgi-specific brefeldin A-resistance guanine nucleotide exchange factor 1 OS=Homo sapiens OX=9606 GN=GBF1 PE=1 SV=2	GBF1	4	6	8	6	1859	206.3	5.73	8.42	21.475	-0.04	0.999983	1	0.05	0.985572	1	-0.15	0.532814	1	-0.26	0.0252437	0.145811	8.12	11.78	2.35	2.71	1.69	5.22	294210	346004	318040	309826	292912	365559	337486	321998	329039	332677	334639	318333	295010	300171	305174	254179	277623	279493
Q9H0R5	Guanylate-binding protein 3 OS=Homo sapiens OX=9606 GN=GBP3 PE=1 SV=3	GBP3	1	1	1	1	595	68.1	6.51	2.02	2.686	0.37	0.581865	1	0.35	0.461643	1	0.34	0.340145	1	0.59	0.0700099	0.327242	8.45	20.17	4.68	16.83	6.88	8.41	173978	201557	175408	226083	172386	260239	210095	230466	223598	125902	117784	160483	178656	158795	159094	196259	166579	188971
Q92947	Glutaryl-CoA dehydrogenase, mitochondrial OS=Homo sapiens OX=9606 GN=GCDH PE=1 SV=1	GCDH	2	1	2	1	438	48.1	8.06	3.9	3.01	-0.15	0.764777	1	-0.5	0.166732	0.618648	-0.27	0.58555	1	-0.33	0.371876	1	22.63	9.24	22.67	3.7	3.27	8.16	202822	149890	132540	134986	151393	126365	103813	106161	152362	139928	140168	131256	109771	116457	115979	116952	99503.8	111423
P48507	Glutamate--cysteine ligase regulatory subunit OS=Homo sapiens OX=9606 GN=GCLM PE=1 SV=1	GCLM	45	9	28	9	274	30.7	6.02	63.89	38.598	0.16	0.82653	1	0.21	0.0173505	0.11602	-0.02	0.999482	1	0.07	0.706122	1	2.05	9.85	2.91	1.8	1.15	3.46	2.73298e+06	2.81112e+06	2.70203e+06	3.04825e+06	2.55962e+06	3.05618e+06	3.15982e+06	3.30995e+06	3.13959e+06	2.64831e+06	2.58489e+06	2.67793e+06	2.62847e+06	2.57165e+06	2.61606e+06	2.69185e+06	2.78506e+06	2.88486e+06
Q92616	Stalled ribosome sensor GCN1 OS=Homo sapiens OX=9606 GN=GCN1 PE=1 SV=7	GCN1	7	20	51	20	2671	292.5	7.43	72.77	60.984	-0.12	0.877366	1	-0.21	0.211014	0.728506	0	0.997275	1	-0.08	0.581599	1	11.68	11.02	3.78	3.97	5.64	5.3	3.05868e+06	2.63362e+06	2.43944e+06	2.42997e+06	2.85065e+06	2.32202e+06	2.26271e+06	2.42231e+06	2.27959e+06	2.39403e+06	2.57992e+06	2.4329e+06	2.25821e+06	2.52601e+06	2.42786e+06	2.30066e+06	2.29852e+06	2.09484e+06
P50395	Rab GDP dissociation inhibitor beta OS=Homo sapiens OX=9606 GN=GDI2 PE=1 SV=2	GDI2	5	2	5	2	445	50.6	6.47	3.65	5.523	-0.36	0.659484	1	-0.06	0.999967	1	0.69	0.141317	0.776321	0.68	0.0737862	0.337077	25.7	23.81	22.05	11	9.07	10.41	90656.2	153874	136166	106383	73096.8	118921	157709	130332	100589	76020.6	68833.6	60940.5	110672	110935	94270.9	124800	101640	110440
P57678	Gem-associated protein 4 OS=Homo sapiens OX=9606 GN=GEMIN4 PE=1 SV=2	GEMIN4	2	2	5	2	1058	120	6.04	7.43	8.561	0.11	0.337	1	-0.12	0.747193	1	0.17	0.204246	0.97966	0.19	0.435655	1	0.86	7.43	8.48	3.09	11.43	2.97	198569	201535	201610	218235	244930	213982	171329	185549	202915	186853	176806	177634	188067	233909	200499	193629	204687	202975
Q8TEQ6	Gem-associated protein 5 OS=Homo sapiens OX=9606 GN=GEMIN5 PE=1 SV=3	GEMIN5	3	2	3	2	1508	168.5	6.62	2.5	12.82	0.28	0.841072	1	0.82	0.00387594	0.03687	0.32	0.303455	1	0.42	0.21506	0.727339	15.64	19.31	7.59	3.48	3.77	9.88	81317.9	105558	81360.9	120225	99100.9	81554.6	143873	149311	128717	88667.6	88035	93756.1	114942	106592	111064	100852	121432	118964
Q7L5D6	Golgi to ER traffic protein 4 homolog OS=Homo sapiens OX=9606 GN=GET4 PE=1 SV=1	GET4	6	2	6	2	327	36.5	5.41	8.57	9.433	-0.22	0.0871179	0.644819	-0.39	0.043879	0.234731	-0.25	0.38647	1	-0.31	0.128959	0.509257	4.23	9.28	10.92	11.16	7.84	3.57	352605	382113	359640	309147	265570	316621	267399	274507	325255	351161	280761	325389	300503	257497	273575	253472	272204	262278
Q969S9	Ribosome-releasing factor 2, mitochondrial OS=Homo sapiens OX=9606 GN=GFM2 PE=1 SV=1	GFM2	3	2	2	2	779	86.5	6.51	4.97	5.684	0.35	0.214846	1	0.52	0.298008	0.925518	0.5	0.396882	1	0.69	0.453976	1	38.27	28.83	9.18	10.45	14.15	25.94	64560.2	50611.5	28283.2	63083.4	101870	64347	64236.2	77174.4	72453.2	45201.9	45874.3	37781.9	56121.3	74371.1	63781.5	45251.9	72763	75501.2
Q06210	Glutamine--fructose-6-phosphate aminotransferase [isomerizing] 1 OS=Homo sapiens OX=9606 GN=GFPT1 PE=1 SV=3	GFPT1	17	9	27	9	699	78.8	7.11	53.64	48.569	0.05	0.9212	1	-0.05	0.789357	1	0.14	0.680576	1	0.08	0.986407	1	9.11	7.86	3.06	3.22	8.62	2.21	2.02459e+06	1.78693e+06	1.70149e+06	1.84412e+06	2.10516e+06	1.84061e+06	1.66034e+06	1.76483e+06	1.72262e+06	1.98936e+06	2.01579e+06	2.11405e+06	2.0092e+06	2.38885e+06	2.2222e+06	2.13506e+06	2.13216e+06	2.05295e+06
P38435	Vitamin K-dependent gamma-carboxylase OS=Homo sapiens OX=9606 GN=GGCX PE=1 SV=2	GGCX	1	1	1	1	758	87.5	8.02	2.11	3.249	-0.06	1	1	0.04	0.999382	1	-0.7	0.0104237	0.123354	-0.54	0.13926	0.538169	9.45	20.11	6.5	14.61	1.39	17.6	63169.8	74210.8	63345.8	60789.1	58657.5	83175.7	68380.5	65209.1	60065.7	107383	79928.7	95832.4	60435.1	58925.4	59097.3	65973.4	61563.1	85021.1
Q6Y7W6	GRB10-interacting GYF protein 2 OS=Homo sapiens OX=9606 GN=GIGYF2 PE=1 SV=1	GIGYF2	3	2	2	2	1299	150	5.54	3.23	8.527	-0.07	0.999993	1	-0.04	0.933456	1	-0.22	0.891231	1	-0.1	0.999981	1	26.01	8.74	29.36	6.16	8.63	9.78	50098.1	69519	85630	71022.6	59605	66339.6	67653.1	72547.1	39873.1	72713.5	80834.4	81273.4	60139.4	69634.9	70537.5	84533	69701.7	75376.4
Q9Y2X7	ARF GTPase-activating protein GIT1 OS=Homo sapiens OX=9606 GN=GIT1 PE=1 SV=2	GIT1	2	1	1	1	761	84.3	6.8	0	2.748	0.27	0.999804	1	0.68	0.192202	0.692449	0.09	0.988863	1	0.29	0.420096	1	27.5	29.93	25.67	15.09	2.14	16.17	58647.7	93685.8	61077.4	97865.7	53047.8	73863.1	98031.8	142001	89451	53891.4	67676.5	72789.5	69590.3	72324.2	72129.3	82025.3	82763.2	107844
P17302	Gap junction alpha-1 protein OS=Homo sapiens OX=9606 GN=GJA1 PE=1 SV=2	GJA1	4	1	5	1	382	43	8.76	9.13	12.29	-0.49	0.0279256	0.298648	-0.4	0.0617713	0.3046	-0.54	0.0127731	0.143631	-0.51	0.00808846	0.0576622	9.39	16.37	5.71	7.51	11.12	3.79	204218	207196	174076	144950	121880	169492	154315	155389	140064	181324	210790	197742	136200	127620	157939	141095	138809	131171
P16278	Beta-galactosidase OS=Homo sapiens OX=9606 GN=GLB1 PE=1 SV=2	GLB1	5	2	2	2	677	76	6.57	1.83	6.179	-0.25	0.319194	1	-0.34	0.401852	1	0.11	0.903855	1	0.07	0.998777	1	13.84	19.93	11.81	7.57	16.26	3.18	133512	146455	110830	79597.6	112197	117567	105378	91316.5	115835	94616.4	81319.8	87575.5	94802.9	116826	85467.6	92064.2	93979.8	88267
Q92896	Golgi apparatus protein 1 OS=Homo sapiens OX=9606 GN=GLG1 PE=1 SV=2	GLG1	21	18	54	18	1179	134.5	6.9	99.92	82.456	-0.33	0.00104583	0.029954	-0.43	0.0001606	0.00309967	-0.39	0.00049311	0.0121484	-0.47	6.36684e-05	0.00111563	1.6	10.87	3.73	3.71	3.27	2.9	3.19277e+06	3.21351e+06	3.11682e+06	2.54336e+06	2.18484e+06	2.71263e+06	2.23658e+06	2.39965e+06	2.37075e+06	2.96966e+06	2.87888e+06	3.09923e+06	2.25951e+06	2.20243e+06	2.34981e+06	2.17616e+06	2.14883e+06	2.05829e+06
P10070	Zinc finger protein GLI2 OS=Homo sapiens OX=9606 GN=GLI2 PE=1 SV=4	GLI2	1	1	1	1	1586	167.7	7.33	0	2.809	0.03	0.996443	1	-0.07	0.999025	1	0.16	0.918052	1	0.32	0.429883	1	21.73	19.69	10.85	11.67	26.53	17.96	57967.1	37847.6	44994.8	43097.1	46071.6	61517.6	39828.1	49178.3	42855.4	35382.1	30985.7	39192.5	53407	39565.4	31633.4	57071.7	44128.5	41019.1
O94925	Glutaminase kidney isoform, mitochondrial OS=Homo sapiens OX=9606 GN=GLS PE=1 SV=1	GLS	12	6	16	6	669	73.4	7.77	27.34	25.201	0.91	7.72255e-06	0.000641686	0.9	1.18473e-05	0.000412719	0.88	2.13211e-05	0.00107	1.14	1.59361e-06	6.08039e-05	1.69	12.35	11.65	7.77	3.36	10.57	306013	309089	299035	575556	686641	545267	570372	661002	527178	256831	273210	299440	504354	529494	496749	600903	673321	545441
P00367	Glutamate dehydrogenase 1, mitochondrial OS=Homo sapiens OX=9606 GN=GLUD1 PE=1 SV=2	GLUD1	6	2	4	2	558	61.4	7.8	11.19	8.293	-0.16	0.25841	1	-0.29	0.125548	0.494432	-0.01	0.9401	1	-0.16	0.89736	1	2.57	12.55	3.65	4.81	7.53	13.54	393297	406195	413883	375802	364731	295819	320551	331723	344756	321399	344363	314324	280520	318292	322500	275343	352502	288189
P49915	GMP synthase [glutamine-hydrolyzing] OS=Homo sapiens OX=9606 GN=GMPS PE=1 SV=1	GMPS	2	1	2	1	693	76.7	6.87	7.44	7.121	0.32	0.906937	1	0.53	0.0467947	0.246852	0.37	0.359876	1	0.47	0.0558325	0.277015	5.3	25.03	3.93	5.28	9.36	9.63	225962	251126	241585	322034	194694	300687	348558	327269	352247	207851	199081	187013	258164	220349	262269	309800	256282	276301
P29992	Guanine nucleotide-binding protein subunit alpha-11 OS=Homo sapiens OX=9606 GN=GNA11 PE=1 SV=2	GNA11	2	1	4	1	359	42.1	5.69	3.55	2.367	-0.17	0.380978	1	-0.23	0.0143867	0.101319	-0.12	0.81552	1	-0.16	0.360091	1	8.53	9.52	9.69	1.86	8.58	3.8	542457	469016	470006	417077	483183	406765	340649	408203	401288	448639	432933	436916	377480	446311	400828	392261	369905	397640
Q14344	Guanine nucleotide-binding protein subunit alpha-13 OS=Homo sapiens OX=9606 GN=GNA13 PE=1 SV=2	GNA13	7	2	3	1	377	44	8	4.57	11.274	0	0.935545	1	-0.37	0.442505	1	0.08	1	1	-0.04	0.997551	1	14.52	39.33	14.93	6.59	17.6	12.62	41852.2	37547.9	49875.6	41967	51679.5	21955.7	25307.5	32354.6	33825.4	38049.2	42643.5	38194.2	40358.8	45994.7	32166.4	41280.5	32009.9	37031.9
P63096	Guanine nucleotide-binding protein G(i) subunit alpha-1 OS=Homo sapiens OX=9606 GN=GNAI1 PE=1 SV=2	GNAI1	19	6	7	2	354	40.3	5.97	14.19	18.672	0.05	0.999868	1	0.01	0.999406	1	-0.11	0.974477	1	0.13	0.99256	1	19.94	18.14	14.59	15.17	10.39	7.15	60492.8	90881.5	78542.6	82702.6	58731.4	81361.8	78889.9	60840.6	79744.2	95200.6	71950.2	76504.8	82611.5	70842.3	68183.7	83964	93543.1	81987.5
P04899	Guanine nucleotide-binding protein G(i) subunit alpha-2 OS=Homo sapiens OX=9606 GN=GNAI2 PE=1 SV=3	GNAI2	23	7	10	3	355	40.4	5.54	13.03	25.501	0.13	0.999979	1	0.08	0.980341	1	0.12	0.997838	1	0.03	0.999976	1	16.65	21.34	22.54	14.18	12.59	5.25	58347.6	54412.2	74008.6	73045.7	63695.5	47202.2	67115.4	61814.6	42617.8	56655.7	74513.7	62220.8	60012.8	77159.5	67586	59038.4	63388.4	65479.3
P08754	Guanine nucleotide-binding protein G(i) subunit alpha-3 OS=Homo sapiens OX=9606 GN=GNAI3 PE=1 SV=3	GNAI3	29	9	23	5	354	40.5	5.69	45.59	40.396	-0.04	0.873057	1	-0.13	0.0943313	0.409491	0.11	0.992505	1	-0.06	0.945195	1	12.28	6.29	3.6	3.5	8.09	5.49	1.96019e+06	1.6083e+06	1.5829e+06	1.56812e+06	1.7194e+06	1.52777e+06	1.37795e+06	1.46649e+06	1.46867e+06	1.38651e+06	1.48704e+06	1.43502e+06	1.34706e+06	1.5563e+06	1.55397e+06	1.43696e+06	1.37229e+06	1.2874e+06
Q5JWF2	Guanine nucleotide-binding protein G(s) subunit alpha isoforms XLas OS=Homo sapiens OX=9606 GN=GNAS PE=1 SV=2	GNAS	8	6	32	5	1037	111	5.03	71.21	31.415	-0.26	0.237951	1	-0.59	0.000910526	0.0115362	-0.16	0.474021	1	-0.38	0.0179566	0.110807	15.26	7.63	10.55	3.48	6.95	6.06	6.599e+06	5.41669e+06	4.92229e+06	4.53544e+06	5.12809e+06	4.47843e+06	3.3275e+06	3.59027e+06	4.08975e+06	4.80653e+06	5.11948e+06	4.84169e+06	3.98384e+06	4.57653e+06	4.34697e+06	3.71246e+06	3.8858e+06	3.44315e+06
Q9HAV0	Guanine nucleotide-binding protein subunit beta-4 OS=Homo sapiens OX=9606 GN=GNB4 PE=1 SV=3	GNB4	3	1	4	1	340	37.5	6	8.72	3.337	-0.58	0.00149335	0.0396562	-0.39	0.0216778	0.137327	-0.05	0.999813	1	-0.17	0.748565	1	10.94	9.11	4.6	4.03	5.24	7.22	282547	292741	237082	189169	180202	214399	223462	215207	203845	216280	211980	200012	196291	204932	217772	208965	182317	188472
Q9Y223	Bifunctional UDP-N-acetylglucosamine 2-epimerase/N-acetylmannosamine kinase OS=Homo sapiens OX=9606 GN=GNE PE=1 SV=1	GNE	17	8	17	8	722	79.2	6.8	41.98	39.58	0.17	0.00927043	0.138793	0.19	0.00270764	0.0273658	0.22	0.00251815	0.0411096	0.16	0.072037	0.331936	6.67	5.29	1.99	0.84	2.43	1.74	899661	1.02096e+06	1.00034e+06	1.16871e+06	1.05189e+06	1.12534e+06	1.11751e+06	1.16275e+06	1.14248e+06	890389	887201	901416	1.07886e+06	1.03223e+06	1.03749e+06	995754	965501	994511
Q13823	Nucleolar GTP-binding protein 2 OS=Homo sapiens OX=9606 GN=GNL2 PE=1 SV=1	GNL2	3	1	2	1	731	83.6	9.25	3.56	6.139	-0.06	0.986372	1	0.32	0.991894	1	0.04	0.999874	1	0.33	0.999999	1	19.6	48.86	25.41	15.66	26.51	43.36	18244.9	21486.1	26856.2	20591.2	43925.2	19741.3	19262.9	32543.1	26882.8	18294.9	25022.5	23120.4	23831.1	14681.5	24850.6	11621.5	28980.9	29220
Q9BVP2	Guanine nucleotide-binding protein-like 3 OS=Homo sapiens OX=9606 GN=GNL3 PE=1 SV=2	GNL3	6	3	6	3	549	62	9.16	10.02	9.426	-0.07	0.630734	1	-0.15	0.950076	1	-0.03	1	1	0.01	0.999616	1	31.11	23.53	23.77	6.47	9.01	11.32	521217	326548	303964	310971	221110	358740	278599	422013	293786	268063	244250	237209	276102	240015	234629	296687	246044	244468
O15228	Dihydroxyacetone phosphate acyltransferase OS=Homo sapiens OX=9606 GN=GNPAT PE=1 SV=1	GNPAT	4	3	4	3	680	77.1	6.57	1.78	5.711	0.27	0.0160423	0.202904	0.33	0.000394957	0.00630027	0.15	0.193449	0.948004	0.17	0.0629913	0.304426	3.02	7	1.39	5.8	0.67	2.06	485543	459493	462807	556318	494087	561766	581456	587050	571168	498235	445611	460483	504518	510470	510323	531956	510713	518943
Q13439	Golgin subfamily A member 4 OS=Homo sapiens OX=9606 GN=GOLGA4 PE=1 SV=1	GOLGA4	0	1	2	1	2230	261	5.39	0	3.109	-0.74			0.2	0.990254	1	0.27	0.886642	1	1.33	0.247606	0.801698	45.89		21.11	13.8	29.96	35.14	8140.8	22483.7	16462.7	0	0	9882.86	20025.7	18847.8	13177	0	4804.5	5843.21	6369.7	10323.7	6316.66	7395.64	15661.6	13335.5
Q8TBA6	Golgin subfamily A member 5 OS=Homo sapiens OX=9606 GN=GOLGA5 PE=1 SV=3	GOLGA5	2	1	1	1	731	83	5.83	0	2.606	0.02	0.890279	1	-0.03	0.999994	1	0.39	0.988439	1	0.24	0.936565	1	13.11	41.98	10.38	15.73	24.85	13.59	40732.8	49349.7	38759	41376.2	49735.8	19692.9	38520.4	46662.3	40021.7	34313.2	40594.4	47109	53094.8	53945	33383.6	42807.3	56037.1	48104.3
Q9HD26	Golgi-associated PDZ and coiled-coil motif-containing protein OS=Homo sapiens OX=9606 GN=GOPC PE=1 SV=1	GOPC	5	2	2	2	462	50.5	5.92	5.75	7.802	0.5	0.00987465	0.142184	0.63	0.00078611	0.0104081	0.45	0.00948466	0.115262	0.52	0.00078954	0.00876583	6.64	13.44	2.28	2.33	6.29	14.52	126284	131750	143680	186490	207709	158345	201192	210445	204597	119433	123987	118845	163294	177242	156838	170468	171555	217929
O43292	Glycosylphosphatidylinositol anchor attachment 1 protein OS=Homo sapiens OX=9606 GN=GPAA1 PE=1 SV=3	GPAA1	3	2	5	2	621	67.6	8.06	3.6	6.128	0.02	0.99089	1	0.11	0.998382	1	-0.14	0.994204	1	-0.2	0.805711	1	3.53	15.96	15.5	10.58	9.49	5.44	250567	236436	252315	254767	192259	259702	212919	271066	289473	262238	212001	237888	250470	211086	216143	201058	207535	223343
Q86UL3	Glycerol-3-phosphate acyltransferase 4 OS=Homo sapiens OX=9606 GN=GPAT4 PE=1 SV=1	GPAT4	5	2	2	2	456	52	9.19	2.01	4.116	-0.24	0.501394	1	-0.23	0.851443	1	-0.41	0.504267	1	-0.35	0.521984	1	3.7	36.69	12.94	12.51	4.04	7.51	71214.7	69956.5	66288	59118.8	33445.3	73565.4	59477.8	50320.7	65310.1	67113.5	57946.2	74569.1	50620.7	48302.5	52363.8	53078.4	46348.2	52807.1
Q9UKJ3	G patch domain-containing protein 8 OS=Homo sapiens OX=9606 GN=GPATCH8 PE=1 SV=2	GPATCH8	1	1	2	1	1502	164.1	8.66	0	3.512	0.45	0.982464	1	1.85	0.237831	0.798195	-0.52	0.987372	1	-0.67	0.706278	1	10.62	71.29	45.27	16.26	28.06	48.23	0	12639.3	10873.1	27886.7	0	9193.96	42277.1	49854.9	18029	33463.8	24830.2	33417.3	28433.9	0	19019.3	9143.46	27348.5	20947.7
P43304	Glycerol-3-phosphate dehydrogenase, mitochondrial OS=Homo sapiens OX=9606 GN=GPD2 PE=1 SV=3	GPD2	1	1	3	1	727	80.8	7.69	5.38	2.423	0.37	0.943755	1	0.32	0.987581	1	0.1	0.969389	1	0.17	0.837661	1	32.61	11.59	4.47	6.14	6.17	5.91	258189	156439	148377	202569	225246	178411	186322	195537	203760	163843	183308	181816	195348	202735	179489	212241	205150	188939
Q5VW38	Protein GPR107 OS=Homo sapiens OX=9606 GN=GPR107 PE=1 SV=1	GPR107	2	1	2	1	600	66.9	7.24	5.27	5.048	-0.25	0.523796	1	-0.19	0.976549	1	-0.23	0.999716	1	-0.51	0.881951	1	8.08	53.25	50.52	10.19	10.92	19.5	49281.1	53663.9	57946.9	47644.5	13712	45064.7	47163.2	71102.6	23390.1	52535.1	62867.6	63219.9	61075.8	49321	53455.8	44171.2	34018	50627.3
Q9NPR9	Protein GPR108 OS=Homo sapiens OX=9606 GN=GPR108 PE=1 SV=3	GPR108	2	1	1	1	543	60.6	8.69	0	2.862	-0.45	0.966221	1	-0.73	0.781463	1	-1.65			-0.48	0.790561	1	33.02	28.82	25.25	9.46		55.61	11589.7	0	18649.8	13261.7	0	8771.15	7190.91	11817.1	8845.42	13694.8	0	15658.6	0	4678.46	0	16016.2	10478.4	4519.97
Q86V85	Integral membrane protein GPR180 OS=Homo sapiens OX=9606 GN=GPR180 PE=2 SV=1	GPR180	3	1	1	1	440	49.4	7.39	0	3.771	-6.64			-6.64			-6.64			-6.64									13554.2	0	0	0	0	0	0	0	0	0	0	3856.51	0	0	0	0	0	0
Q86YR5	G-protein-signaling modulator 1 OS=Homo sapiens OX=9606 GN=GPSM1 PE=1 SV=2	GPSM1	2	1	1	1	675	74.5	6.54	2.71	4.987	0.01			-0.95			0.39	0.425972	1	0.08	0.947696	1		20.11	19.45	13.07	32.83	38.96	16824.5	0	0	14669.5	0	19531.8	10399.2	7011.4	8712.22	8089.27	10527.9	9400.36	12358.1	20126.8	11362.6	8281.93	16871.5	9936.83
Q96CP6	Protein Aster-A OS=Homo sapiens OX=9606 GN=GRAMD1A PE=1 SV=2	GRAMD1A	6	3	7	3	724	80.6	6.74	9.31	11.119	0.08	0.99998	1	-0.1	0.725471	1	-0.08	0.999698	1	-0.15	0.711753	1	17.02	3.04	10.45	2.86	10.47	2.44	350035	269880	258651	285004	296243	279075	251460	241929	293459	249499	235661	241881	219358	228564	266411	217443	212761	223365
Q13322	Growth factor receptor-bound protein 10 OS=Homo sapiens OX=9606 GN=GRB10 PE=1 SV=2	GRB10	2	1	4	1	594	67.2	7.87	2.2	3.842	-0.4	0.969862	1	0.03	0.931889	1	0.83	0.157353	0.824809	0.95	0.0880371	0.38591	37.28	21.75	5.2	28.96	5.24	8.24	86058	69722.8	38533.5	52972.6	66456.7	42993.2	77372.6	70334.6	71372.7	28239	49281.6	34456.4	61773.4	61116	56059.8	66473.8	67458.7	57881.8
P57764	Gasdermin-D OS=Homo sapiens OX=9606 GN=GSDMD PE=1 SV=1	GSDMD	9	2	3	2	484	52.8	5.08	3.26	7.227	0.68	0.877925	1	0.75	0.241574	0.807687	0.31	0.980082	1	-0.31	0.999978	1	20.4	31.76	26.55	11.69	22.17	42.83	13395.3	13594.3	18895.9	25338.8	12977.4	21726.4	22901.5	21559	34239.4	18396.4	14630.2	17515.9	21728.2	14884.2	23140.3	27481.1	14166.7	13527.6
O60443	Gasdermin-E OS=Homo sapiens OX=9606 GN=GSDME PE=1 SV=2	GSDME	9	3	5	3	496	54.5	5.17	2.61	7.298	0.61	5.10249e-05	0.00258559	0.66	2.57215e-05	0.000752335	0.75	2.77321e-05	0.00125324	0.77	3.59133e-05	0.000689993	13.89	5.86	2.44	4.95	1.58	6.77	218448	166796	209091	333068	296281	318415	317127	329418	331996	184693	201928	186538	311094	313897	320752	318527	328686	288128
P49841	Glycogen synthase kinase-3 beta OS=Homo sapiens OX=9606 GN=GSK3B PE=1 SV=2	GSK3B	10	3	6	3	420	46.7	8.78	9.01	11.76	-0.27	0.245366	1	-0.42	0.0190707	0.124689	-0.08	0.93414	1	-0.04	0.999267	1	7.59	7.6	10.97	5.77	7.21	2.67	505611	504643	441527	388666	452417	417933	342727	426279	378002	335000	350451	375452	312028	360064	332105	341601	356868	340171
P06396	Gelsolin OS=Homo sapiens OX=9606 GN=GSN PE=1 SV=1	GSN	1	1	1	1	782	85.6	6.28	2.14	2.467	0.04	0.733204	1	0.02	0.999016	1	-0.28	0.998151	1	-0.05	0.999874	1	53.69	15.49	32.7	10.22	20.74	25.87	51895.2	53689.2	123925	55119.1	42218.3	56741.2	91945.2	53966.9	54320.2	43471.3	51712.5	52609	37507.8	42651.3	55726.4	67931.5	41059.7	49878
P15170	Eukaryotic peptide chain release factor GTP-binding subunit ERF3A OS=Homo sapiens OX=9606 GN=GSPT1 PE=1 SV=1	GSPT1	16	5	8	5	499	55.7	5.62	12.24	30.553	-0.04	0.99999	1	-0.13	0.999999	1	0	0.999994	1	0.03	0.999322	1	13.26	7.58	4.83	1.18	3.62	2.92	433640	545695	556049	540431	469114	531790	499629	540191	495457	451233	447637	458151	451097	432059	464449	448084	474966	460376
Q9Y2Q3	Glutathione S-transferase kappa 1 OS=Homo sapiens OX=9606 GN=GSTK1 PE=1 SV=3	GSTK1	7	1	1	1	226	25.5	8.41	2.51	3.56	1.31	0.0230694	0.260892	1.38	0.0218023	0.137786	-0.01	0.999888	1	0.61	0.16773	0.610995	20.58	29.42	23.8	24.72	20.29	18.55	13866.8	14969.7	20162	30112.2	0	45933.4	40747.3	25453.8	38836.8	12840.4	19615.6	21131.4	19415.5	14385	21732.4	34456.9	23620.3	29871.3
P09211	Glutathione S-transferase P OS=Homo sapiens OX=9606 GN=GSTP1 PE=1 SV=2	GSTP1	8	1	2	1	210	23.3	5.64	3.37	5.554	0.13			1.7			1.14	0.161481	0.834523	0.6	0.431888	1		59.72	33.51	5.15	11.04	31.31	0	0	15176.7	34335.1	10745.9	16610.6	32250.9	64951	49211.1	8876.05	9319.33	9836.62	21300.7	17222.2	20564	12903.6	14094.4	22361.9
Q00403	Transcription initiation factor IIB OS=Homo sapiens OX=9606 GN=GTF2B PE=1 SV=1	GTF2B	8	2	3	2	316	34.8	8.35	4.84	7.2	1.81	1.52149e-08	6.6819e-06	2.06	2.76937e-09	1.29168e-06	1.67	3.14102e-08	6.54782e-06	2	3.69242e-09	5.85004e-07	13.59	6.58	2.84	9.45	9.11	7.4	83791.8	70278.4	64496.4	250014	246166	221059	284880	301498	292663	73776.9	89201.1	82418	223589	263279	262781	329345	335411	291854
Q13888	General transcription factor IIH subunit 2 OS=Homo sapiens OX=9606 GN=GTF2H2 PE=1 SV=1	GTF2H2	5	2	4	2	395	44.4	6.76	8.57	7.701	-0.03	0.999921	1	-0.19	0.98309	1	0.12	0.942355	1	0.06	0.991799	1	14.29	13.36	15.14	3.4	5.33	0.18	271874	245208	203730	239393	265210	202545	200925	266104	214430	213736	203661	217622	232166	238389	214872	221543	222308	222139
P78347	General transcription factor II-I OS=Homo sapiens OX=9606 GN=GTF2I PE=1 SV=2	GTF2I	2	2	3	2	998	112.3	6.39	2.63	4.821	-0.11	0.998913	1	0.14	0.998906	1	-0.33	0.607643	1	-0.2	0.94644	1	10.81	13.3	28.21	6.58	11.81	30.2	339899	412773	412418	406102	312093	381556	454536	523409	291077	306642	349185	335751	267584	276331	220413	207274	293127	385590
Q12789	General transcription factor 3C polypeptide 1 OS=Homo sapiens OX=9606 GN=GTF3C1 PE=1 SV=4	GTF3C1	3	7	11	7	2109	238.7	7.3	12.9	19.589	0.14	0.0943069	0.679556	0.21	0.0804218	0.373609	0.26	0.140401	0.77492	0.27	0.101678	0.429042	8.09	10.19	2.94	2.92	7.24	6.41	279338	265978	237972	288669	344756	292072	318866	308058	300773	258823	244698	248508	268633	298539	309481	311875	299646	274734
Q8WUA4	General transcription factor 3C polypeptide 2 OS=Homo sapiens OX=9606 GN=GTF3C2 PE=1 SV=2	GTF3C2	1	1	1	1	911	100.6	7.31	0	3.248	0.2	0.969926	1	0.22	0.826736	1	0.07	0.658682	1	0.19	0.632465	1	11.14	20.86	10.62	20.97	14.48	4.62	40086.8	49171.2	48742.5	56005.9	39026.7	58774.9	56830.1	57039.4	47067.2	42076.6	45511.8	29884.1	54915.2	42164.8	44321.4	48670.1	48073.9	44638.6
Q9Y5Q9	General transcription factor 3C polypeptide 3 OS=Homo sapiens OX=9606 GN=GTF3C3 PE=1 SV=1	GTF3C3	6	5	12	5	886	101.2	5.07	23.67	20.889	0.27	0.00978416	0.142184	0.34	0.00202822	0.0211446	0.1	0.986587	1	0.05	0.999999	1	2.91	4.61	2.88	8.76	5.64	5.78	631158	614157	595402	740987	711864	780248	779891	752993	797327	1.01304e+06	896325	857954	958944	993829	888962	929804	963553	859612
Q9UKN8	General transcription factor 3C polypeptide 4 OS=Homo sapiens OX=9606 GN=GTF3C4 PE=1 SV=2	GTF3C4	11	4	5	4	822	91.9	6.65	4.7	12.211	0.13	0.999594	1	0.38	0.055152	0.279671	0.28	0.251285	1	0.26	0.155456	0.579135	6.27	11.35	1.71	7.84	11.01	10.46	263136	294304	266088	307257	245669	291023	341525	353407	346813	235232	203541	209079	229050	285214	253196	241824	250275	292866
Q9Y5Q8	General transcription factor 3C polypeptide 5 OS=Homo sapiens OX=9606 GN=GTF3C5 PE=1 SV=2	GTF3C5	3	2	3	2	519	59.5	6.9	3.42	3.887	0.49	0.000271094	0.0111615	0.6	3.1627e-05	0.000853748	0.35	0.00192402	0.034079	0.67	1.09217e-05	0.000279122	2.65	8.33	6.6	8.9	0.61	6.08	199905	197191	189884	253165	299237	277261	281352	299208	320961	186638	193589	162857	239566	236729	237615	303769	297068	270404
O00178	GTP-binding protein 1 OS=Homo sapiens OX=9606 GN=GTPBP1 PE=1 SV=3	GTPBP1	2	1	3	1	669	72.4	8.34	2.34	3.45	-0.09	0.975746	1	0.77	0.465295	1	0.37	0.783076	1	0.49	0.772251	1	34.74	32	17.62	19.22	6.03	21.06	21568.7	37574.8	21308	31810	17851.8	20267.1	30662.5	36874.6	43725.7	25407.8	21549.8	31521	35063.9	32847.4	31095.6	39497.2	25761	35619.4
A4D1E9	GTP-binding protein 10 OS=Homo sapiens OX=9606 GN=GTPBP10 PE=1 SV=1	GTPBP10	2	1	1	1	387	42.9	9.03	0	2.697	-0.48	0.998	1	0.19	0.999787	1	-0.17	0.877956	1	0.19	0.987453	1	22.26	53.74	23.51	11.01	26.25	9.17	25807.4	33579.2	21731.5	18451.4	18006.3	42825.8	21713.9	29387.8	35198.3	28748.2	24603.5	30625.5	25632.4	15621.7	25978.3	28930	32738.6	34725
Q9BZE4	GTP-binding protein 4 OS=Homo sapiens OX=9606 GN=GTPBP4 PE=1 SV=3	GTPBP4	6	3	7	3	634	73.9	9.5	4.94	8.725	0.03	0.776284	1	0.12	0.644105	1	-0.01	0.999654	1	0.17	0.933381	1	30.04	7.42	1.73	7.72	11.92	1.89	96947.8	153307	182022	156571	156346	177460	166140	171333	166451	150986	137922	129628	164658	133221	136599	158700	155423	152821
O43824	Putative GTP-binding protein 6 OS=Homo sapiens OX=9606 GN=GTPBP6 PE=1 SV=4	GTPBP6	6	2	3	2	516	56.9	9.42	6.52	13.84	-0.12	0.955357	1	-0.08	0.999583	1	-0.14	0.991831	1	-0.15	0.989154	1	12.31	17.62	5.39	0.87	19.88	7.77	151610	156173	123501	139197	106673	152012	143403	142701	156834	142113	142791	144523	166921	129333	114076	146886	128932	128573
Q02108	Guanylate cyclase soluble subunit alpha-1 OS=Homo sapiens OX=9606 GN=GUCY1A1 PE=1 SV=2	GUCY1A1	1	1	2	1	690	77.4	7.11	4.7	1.988	-0.06	0.385212	1	-0.18	0.33296	0.98732	-0.33	0.0700862	0.490784	-0.25	0.0774887	0.348868	3.1	13.21	3.99	5.54	7.15	4.11	799801	827199	850976	796411	625048	791004	731080	756111	698223	815540	863752	911139	776489	687538	687870	686863	725497	744923
Q8N442	Translation factor GUF1, mitochondrial OS=Homo sapiens OX=9606 GN=GUF1 PE=1 SV=1	GUF1	3	1	3	1	669	74.3	8.59	0	3.268	0.79			-6.64			0.11			-0.36	0.996037	1	6.95			55.86		44.84	7815.02	0	8622.6	0	14161.2	0	0	0	0	10492.5	0	4550.38	0	0	7432.35	5392.72	4247.53	9737.02
Q9UBP9	PTB domain-containing engulfment adapter protein 1 OS=Homo sapiens OX=9606 GN=GULP1 PE=1 SV=1	GULP1	3	1	3	1	304	34.5	7.9	3.53	2.801	-0.01	0.967331	1	0.06	0.999828	1	0.1	0.999897	1	0.28	0.485736	1	11.93	5.26	3.53	10.35	3.02	10.5	187063	204565	236338	203709	204299	185984	218886	212991	204008	153485	184935	157515	161756	168496	171663	203692	191855	165355
Q7Z2Y8	Interferon-induced very large GTPase 1 OS=Homo sapiens OX=9606 GN=GVINP1 PE=2 SV=2	GVINP1	0	1	1	1	2422	278.9	6.55	0	1.914	0.29	0.63613	1	0.41	0.292274	0.915717	-0.17	0.98964	1	0.3	0.903999	1	2.61	17.29	20.09	7.49	19.73	17.71	56398.3	58000.6	55051.9	57953.8	82021.5	69018.9	92097	74841.6	61583.8	45230	47690	52366.8	42293.4	38360.9	55448.9	44680.1	63731.6	58608.2
P07305	Histone H1.0 OS=Homo sapiens OX=9606 GN=H1-0 PE=1 SV=3	H1-0	7	1	1	1	194	20.9	10.84	0	2.087	0.2			-0.17	0.983525	1	0.31	0.999946	1	0.47	0.756416	1	16.93		24	24.29	20.39	13.44	0	12404	15777.9	0	0	16087.4	9636.6	15660.9	12392.6	8901.64	10252	14090.2	12695.6	8734.83	12838.2	12877.8	0	15581.9
Q92522	Histone H1.10 OS=Homo sapiens OX=9606 GN=H1-10 PE=1 SV=1	H1-10	12	2	3	2	213	22.5	10.76	3.91	9.737	0.21	0.799207	1	-0.14	0.888251	1	0.26	0.192028	0.944458	0.22	0.0903623	0.392383	12.68	15.23	9.26	16.76	2.81	10.05	84252.1	67245.7	69126.2	80110	97532.7	72778.7	73162.8	62449.5	62680.1	52914.5	38395	51356.2	61407.4	58413.8	61295.7	70848	59842.1	59751.2
P16402	Histone H1.3 OS=Homo sapiens OX=9606 GN=H1-3 PE=1 SV=2	H1-3	17	4	6	1	221	22.3	11.02	11.4	14.211	0.02	0.990532	1	0.06	0.990791	1	0.38	0.0144642	0.158056	0.37	0.0218029	0.129526	7.88	13.71	0.88	6.49	5.02	1.98	240636	261608	223532	288739	220805	244684	251482	250646	247331	153617	152110	170669	193111	213167	200452	203650	197916	196074
P10412	Histone H1.4 OS=Homo sapiens OX=9606 GN=H1-4 PE=1 SV=2	H1-4	21	5	7	2	219	21.9	11.03	11.55	15.055	-0.06	0.99998	1	-0.08	0.991685	1	0.01	0.997465	1	-0.05	0.610556	1	5.66	8.62	2.98	1.98	3.15	6.16	811792	812153	734935	715385	850155	780145	742375	769954	787636	641276	619533	620107	623390	629410	593187	611444	600609	544248
Q16777	Histone H2A type 2-C OS=Homo sapiens OX=9606 GN=H2AC20 PE=1 SV=4	H2AC20	7	1	8	1	129	14	10.9	14.42	5.39	0.05	0.987131	1	0.03	0.999989	1	0.14	0.667343	1	0.2	0.695613	1	11.44	14.2	7.77	1.38	14.53	6.46	1.07396e+06	906684	870158	937124	1.16629e+06	905117	1.04515e+06	908644	924789	690815	709634	704224	927624	774234	699530	808971	833963	735472
Q5QNW6	Histone H2B type 2-F OS=Homo sapiens OX=9606 GN=H2BC18 PE=1 SV=3	H2BC18	33	4	25	1	126	13.9	10.32	66.22	23.017	-0.1	0.572153	1	-0.17	0.995934	1	0.13	0.993182	1	0.16	0.926746	1	4.77	11.49	13.43	3.98	8.15	6.09	346677	334985	315305	319198	257089	312195	372721	296662	298717	260119	261906	279362	295787	285929	252546	299129	292452	266198
Q16778	Histone H2B type 2-E OS=Homo sapiens OX=9606 GN=H2BC21 PE=1 SV=3	H2BC21	33	4	22	1	126	13.9	10.32	58.38	20.074	0.08	0.995349	1	-0.04	1	1	-0.04	1	1	0.01	0.752002	1	10.51	8.62	8.4	3.16	5.46	38.38	775704	687106	630181	724629	815845	692040	770352	670449	666034	611508	643489	648499	625677	669007	600908	649713	1.14366e+06	587738
P0DW85	Histone H2A.N OS=Homo sapiens OX=9606 GN=H2BN1 PE=2 SV=1	H2BN1	6	1	2	1	118	14.2	10.55	3.7	1.881	-0.06	0.999989	1	0.16	0.929752	1	0.03	0.997124	1	0.01	0.985237	1	7.75	22.38	5.79	2.5	5.75	13.76	242787	265781	228040	305821	197920	233387	270512	251684	282484	170443	165724	174223	189351	170184	173645	135585	171759	175844
P62805	Histone H4 OS=Homo sapiens OX=9606 GN=H4C16 PE=1 SV=2	H4C16	17	2	5	2	103	11.4	11.36	11.95	6.898	0.01	0.999999	1	-0.03	0.997834	1	0.1	0.833714	1	0.14	0.971959	1	4.66	6.77	32.65	2.29	16.84	6.15	932239	952513	870428	936904	952412	838887	1.36261e+06	913467	726754	656812	682244	684775	941226	729656	696100	751996	779682	690661
Q9P035	Very-long-chain (3R)-3-hydroxyacyl-CoA dehydratase 3 OS=Homo sapiens OX=9606 GN=HACD3 PE=1 SV=2	HACD3	19	6	34	6	362	43.1	8.94	78.3	41.879	-0.08	0.879571	1	-0.11	0.346759	0.996553	-0.01	1	1	-0.08	0.504105	1	7.4	3.01	4.94	1.4	1.4	1.93	2.79919e+06	2.64293e+06	2.41389e+06	2.60646e+06	2.50623e+06	2.45744e+06	2.31502e+06	2.45399e+06	2.55516e+06	2.39391e+06	2.34576e+06	2.40986e+06	2.35129e+06	2.37109e+06	2.4164e+06	2.27041e+06	2.27381e+06	2.19694e+06
P40939	Trifunctional enzyme subunit alpha, mitochondrial OS=Homo sapiens OX=9606 GN=HADHA PE=1 SV=2	HADHA	19	10	14	10	763	82.9	9.04	15.09	29.146	0.06	0.58138	1	0.1	0.474244	1	-0.07	0.957227	1	0.07	0.99156	1	2.15	4.19	3.14	2.88	6.47	4.42	640315	613515	624886	649933	642519	693891	643067	683723	671809	601457	574878	570505	546062	609431	545792	603407	613575	563866
P55084	Trifunctional enzyme subunit beta, mitochondrial OS=Homo sapiens OX=9606 GN=HADHB PE=1 SV=3	HADHB	15	5	16	5	474	51.3	9.41	33.08	28.283	-0.05	0.520597	1	-0.09	0.652461	1	-0.07	0.862551	1	-0.08	0.33889	0.99572	1	3.25	5.94	1.91	0.89	5.25	1.07426e+06	1.06151e+06	1.05321e+06	1.02706e+06	971370	1.02938e+06	969554	996428	1.08505e+06	977811	943514	972485	927675	942509	928689	919649	946347	853944
Q7Z4H7	HAUS augmin-like complex subunit 6 OS=Homo sapiens OX=9606 GN=HAUS6 PE=1 SV=2	HAUS6	2	2	6	2	955	108.6	6.47	13.63	7.859	-0.2	0.891537	1	-0.19	0.921321	1	0.04	0.985316	1	0.01	0.999986	1	9.94	10.46	11.01	13.13	9.23	7.96	144044	120926	144818	137795	125066	111691	126172	111829	139535	163483	145203	125490	140276	167855	149199	151502	145849	129676
O00165	HCLS1-associated protein X-1 OS=Homo sapiens OX=9606 GN=HAX1 PE=1 SV=2	HAX1	24	3	9	3	279	31.6	4.92	5.68	14.08	0.05	0.998179	1	-0.01	0.955474	1	-0.24	0.362301	1	-0.2	0.536444	1	7.74	7.69	4.98	6.07	8.58	10.07	368622	414120	358960	380876	338781	393155	374645	366972	340409	326801	293309	326131	301113	253547	276624	283668	254571	311598
P53701	Holocytochrome c-type synthase OS=Homo sapiens OX=9606 GN=HCCS PE=1 SV=1	HCCS	4	1	2	1	268	30.6	6.68	3.99	3.896	0.56	0.00588807	0.104128	0.28	0.0573009	0.285749	-0.01	0.99996	1	0.06	0.99085	1	19.29	7.26	14.26	6.57	6.7	4.73	80878.3	105449	119808	155648	164989	142673	128147	159388	123454	146258	146762	130442	145670	152008	133103	153090	140609	152457
P51610	Host cell factor 1 OS=Homo sapiens OX=9606 GN=HCFC1 PE=1 SV=2	HCFC1	1	1	2	1	2035	208.6	7.46	2.16	3.445	-0.08	0.908469	1	0.35	0.989854	1	0.01	0.999998	1	0.12	0.990515	1	16.58	18.34	17.33	5.96	5.14	5.28	88476.6	67318.8	66980.4	80582.3	63506.1	56757.9	63399.2	85961.3	88222.1	83662	79316.6	74240.4	75863	79751.8	84067.3	86871.3	86345	78934.1
Q13547	Histone deacetylase 1 OS=Homo sapiens OX=9606 GN=HDAC1 PE=1 SV=1	HDAC1	2	1	2	1	482	55.1	5.48	4.76	3.819	-0.17	0.272322	1	-0.44	0.0114449	0.0863421	-0.17	0.907001	1	-0.34	0.193884	0.676846	25.33	3.61	13.63	7.25	6.56	8.66	122269	84010.8	78016	70385.8	74926.1	75017.4	67817.5	51543.8	61874.7	75549.1	72557	83392.2	67348.6	74775.9	66479.3	59658.6	64698.5	54384.8
Q9UBN7	Histone deacetylase 6 OS=Homo sapiens OX=9606 GN=HDAC6 PE=1 SV=2	HDAC6	7	5	25	5	1215	131.3	5.3	27.71	27.278	0.3	0.413067	1	0.62	0.00369989	0.0357566	0.08	0.999998	1	0.01	0.999977	1	16.1	12.22	9.19	4.5	6.65	1.1	209388	268583	202013	297438	233921	257373	362616	322686	303231	1.18986e+06	1.09308e+06	1.11387e+06	1.05506e+06	1.17612e+06	1.1951e+06	1.10292e+06	1.125e+06	1.12335e+06
Q9BXW7	Haloacid dehalogenase-like hydrolase domain-containing 5 OS=Homo sapiens OX=9606 GN=HDHD5 PE=1 SV=1	HDHD5	4	1	2	1	423	46.3	8.13	4.23	4.218	-6.64			-0.11			0.43	0.960238	1	-0.29					8.71	27.2	29.15		7931.72	0	0	0	0	0	0	7815.16	6908.56	6117.33	9686.86	6317.42	6012.41	10957.9	8481.69	0	0	5171.56
Q00341	Vigilin OS=Homo sapiens OX=9606 GN=HDLBP PE=1 SV=2	HDLBP	14	14	32	13	1268	141.4	6.87	35.22	49.86	-0.1	0.39911	1	-0.11	0.387239	1	0.01	0.999679	1	-0.04	0.836104	1	2.2	3.26	5.68	4.42	3.71	5.33	1.97393e+06	1.89477e+06	1.90804e+06	1.74853e+06	1.86262e+06	1.78206e+06	1.76294e+06	1.91239e+06	1.71716e+06	1.59054e+06	1.71479e+06	1.58918e+06	1.56177e+06	1.67994e+06	1.60412e+06	1.54995e+06	1.49253e+06	1.6571e+06
Q9H583	HEAT repeat-containing protein 1 OS=Homo sapiens OX=9606 GN=HEATR1 PE=1 SV=3	HEATR1	3	6	11	6	2144	242.2	6.54	11.07	19.345	0	0.997478	1	-0.08	0.980153	1	-0.03	0.967854	1	-0.1	0.997569	1	2.75	10.1	6.2	4.35	7.67	10.76	486406	513751	503043	504067	434288	529792	452952	512276	477208	478179	463203	504637	491426	421937	467651	529076	445715	437574
Q86XA9	HEAT repeat-containing protein 5A OS=Homo sapiens OX=9606 GN=HEATR5A PE=1 SV=2	HEATR5A	1	2	3	2	2040	221.9	6.58	0	5.698	0.55	0.0112577	0.1537	0.42	0.0148067	0.102639	0.61	0.00436658	0.0646636	0.42	0.0253587	0.146163	9.91	12.59	11.07	3.41	9.38	6.88	96476.7	107267	117710	162441	127687	157403	132800	143634	164798	110426	104668	103729	138449	159330	166361	153055	133818	140276
Q9ULT8	E3 ubiquitin-protein ligase HECTD1 OS=Homo sapiens OX=9606 GN=HECTD1 PE=1 SV=4	HECTD1	1	4	5	4	2610	289.2	5.35	2.42	10.237	0.35	0.0987242	0.68638	0.14	0.705545	1	0.39	0.891748	1	0.25	0.999984	1	6.18	8.17	8.1	28.12	10.46	1.92	179145	176016	159419	223682	255561	221436	186953	217736	193817	165303	260595	164265	191978	236895	216199	190995	198284	196079
Q5T447	E3 ubiquitin-protein ligase HECTD3 OS=Homo sapiens OX=9606 GN=HECTD3 PE=1 SV=1	HECTD3	6	4	5	4	861	97.1	5.64	4.65	10.031	0.26	0.932576	1	0.58	0.0461775	0.244556	0.38	0.286171	1	-0.22	0.999869	1	25.35	27.26	11.13	14.66	8.25	12.19	49526.2	29636.4	45665.5	57289	54555.3	33217.2	78193.3	68386.1	62857.6	132667	133629	101986	160394	172682	189009	133869	114006	105933
Q9NRZ9	Lymphoid-specific helicase OS=Homo sapiens OX=9606 GN=HELLS PE=1 SV=1	HELLS	2	1	1	1	838	97	7.93	2.35	2.732	0	0.946983	1	0.21	0.972586	1	0.34	0.754987	1	0.25	0.999982	1	10.6	31.97	16.81	18.76	16.71	16.17	35639.7	29956.1	36664.7	35624.3	54731.7	30280.9	41304.6	43186	31138.8	26246.3	35396.6	25664.1	42789.4	31775	33162.4	31222.7	33709.4	24410.7
Q9BYK8	Helicase with zinc finger domain 2 OS=Homo sapiens OX=9606 GN=HELZ2 PE=1 SV=6	HELZ2	7	12	26	12	2649	294.5	7.49	39.2	44.722	-0.05	0.988691	1	-0.1	0.331376	0.984831	0.01	0.999756	1	-0.14	0.12869	0.508937	3.09	8.32	4.88	2.16	4.7	2.76	1.45067e+06	1.36573e+06	1.42642e+06	1.38059e+06	1.58992e+06	1.38128e+06	1.22922e+06	1.34462e+06	1.33307e+06	1.40473e+06	1.39132e+06	1.34763e+06	1.29355e+06	1.40722e+06	1.40243e+06	1.25989e+06	1.25964e+06	1.20051e+06
Q15751	Probable E3 ubiquitin-protein ligase HERC1 OS=Homo sapiens OX=9606 GN=HERC1 PE=1 SV=2	HERC1	1	2	3	2	4861	531.9	6.04	4.89	6.288	0.24	1	1	0.45	0.997913	1	0.94	0.160713	0.834523	1.56	0.00378681	0.0306223	50.3	17.85	24.48	25.44	11.89	7.61	43657.8	19586	19608.8	30698.8	22570.9	23112.8	26750.1	36113	22497.2	36815.2	44305.3	60290.2	69046.5	86140.3	84808.9	116368	134834	130689
O95714	E3 ubiquitin-protein ligase HERC2 OS=Homo sapiens OX=9606 GN=HERC2 PE=1 SV=2	HERC2	4	15	23	15	4834	526.9	6.28	29.5	53	0.09	0.752334	1	0.03	0.999999	1	-0.24	0.205314	0.981306	-1.01	1.84143e-06	6.74114e-05	7.84	8.57	12.56	5.2	4.39	1.41	443936	426135	380595	455083	492516	414665	455924	435928	357014	2.0689e+06	1.86962e+06	2.01518e+06	1.70403e+06	1.62024e+06	1.76885e+06	1.0215e+06	999360	995071
Q5GLZ8	Probable E3 ubiquitin-protein ligase HERC4 OS=Homo sapiens OX=9606 GN=HERC4 PE=1 SV=1	HERC4	8	5	8	5	1057	118.5	6.19	19.91	22.359	0.09	0.999996	1	0.13	0.813042	1	0.15	0.0753651	0.510599	0.16	0.0591226	0.291205	7.88	6.21	1.74	7.83	3.17	1.1	454849	517384	450595	501914	443941	483251	509874	496742	493437	437700	377554	428728	474668	490629	460510	473224	483734	477734
Q9UII4	E3 ISG15--protein ligase HERC5 OS=Homo sapiens OX=9606 GN=HERC5 PE=1 SV=2	HERC5	11	9	20	9	1024	116.8	7.65	29.42	38.488	-0.23	0.00289457	0.0640941	-0.41	5.97208e-05	0.00137514	-0.28	0.00172108	0.0313029	-0.44	3.27124e-05	0.000642159	4.18	4.67	4.41	6.13	4.61	1.15	1.01733e+06	936227	969966	829425	766687	834606	705636	729093	769715	1.02713e+06	908395	969826	799948	756289	829050	712528	726254	711573
Q8IVU3	Probable E3 ubiquitin-protein ligase HERC6 OS=Homo sapiens OX=9606 GN=HERC6 PE=1 SV=2	HERC6	2	2	3	2	1022	115.1	7.96	1.77	3.721	-0.56	0.00351334	0.0740612	-0.61	0.00140279	0.0158067	-0.08	0.645947	1	-0.16	0.620936	1	14.96	3.85	7.47	5.67	7.6	4.77	337446	310176	249949	210480	203709	219925	188283	203289	218670	221933	248233	231879	192178	220206	219583	220903	206870	201527
P06865	Beta-hexosaminidase subunit alpha OS=Homo sapiens OX=9606 GN=HEXA PE=1 SV=2	HEXA	3	2	2	2	529	60.7	5.16	1.66	3.176	0.34	0.396631	1	0.32	0.75488	1	0.23	0.698281	1	0.11	0.816292	1	25.5	10.63	6.55	2.17	4.24	12.14	140489	122321	197285	206661	169294	177632	160047	175026	182165	132810	130301	127175	152469	156065	143646	168364	134531	140967
P07686	Beta-hexosaminidase subunit beta OS=Homo sapiens OX=9606 GN=HEXB PE=1 SV=4	HEXB	3	1	3	1	556	63.1	6.76	2.24	4.994	-0.02	1	1	0.1	0.993101	1	0.02	1	1	0.09	0.888891	1	9.86	2.74	5.82	6.11	1.52	30.93	204424	227818	249183	233720	221922	224399	227412	255360	244726	174987	197446	183644	184511	186168	190041	108401	195528	201504
O94992	Protein HEXIM1 OS=Homo sapiens OX=9606 GN=HEXIM1 PE=1 SV=1	HEXIM1	2	1	1	1	359	40.6	4.89	0	2.189	-0.19	0.950097	1	0.2	0.99956	1	0.09	1	1	0.55	0.778388	1	16.45	15.9	28.58	29.36	18.83	11.94	48676.2	53187.8	66426.2	41315.8	56365.5	46531.8	65254	61225.8	36567.1	31278.7	52402.9	33923.5	47388.1	36195.6	33536.8	0	45599.6	54010.4
Q8NCD3	Holliday junction recognition protein OS=Homo sapiens OX=9606 GN=HJURP PE=1 SV=2	HJURP	2	1	2	1	748	83.5	9.31	4.25	3.182	0.02	0.999997	1	0.04	0.962643	1	0.01	0.999977	1	-0.04	1	1	8.82	14.27	11.32	7.69	9.97	4.12	104940	123983	121257	128073	123287	97254.5	110945	124492	139218	123310	105850	117508	118711	122524	101192	121026	111834	114217
P19367	Hexokinase-1 OS=Homo sapiens OX=9606 GN=HK1 PE=1 SV=3	HK1	7	6	21	6	917	102.4	6.8	47	21.674	0.17	0.22604	1	0.1	0.640326	1	0.3	0.00677346	0.090424	0.31	0.0062838	0.0462577	6.74	5.6	2.94	3.44	9.51	5.4	1.59686e+06	1.51184e+06	1.39527e+06	1.70137e+06	1.77849e+06	1.59035e+06	1.62408e+06	1.66346e+06	1.56881e+06	1.31346e+06	1.3901e+06	1.39911e+06	1.55516e+06	1.88153e+06	1.71059e+06	1.80292e+06	1.72673e+06	1.61862e+06
P52789	Hexokinase-2 OS=Homo sapiens OX=9606 GN=HK2 PE=1 SV=2	HK2	1	1	2	1	917	102.3	6.05	2.5	5.946	0.52	0.524835	1	-0.17	0.999997	1	0.53	0.999972	1	-0.21	0.990234	1	31.01	20.5	11.02	46.86	35.97	45.92	16310.9	8600.1	12384.2	24295.1	16985.7	17700.8	13200.3	10978.1	10951.1	7105.68	15078.8	7169.24	10386.3	6301.01	13525.1	6032.55	12732.8	6199.46
P04439	HLA class I histocompatibility antigen, A alpha chain OS=Homo sapiens OX=9606 GN=HLA-A PE=1 SV=2	HLA-A	19	5	15	2	365	40.8	6	37.07	34.318	-0.09	0.872517	1	-0.03	0.997256	1	0	0.992438	1	-0.27	0.592274	1	4.17	15.08	2.97	5.78	7.48	17.62	201143	192256	185101	180429	148762	201798	189801	187825	179422	163120	177083	158656	162791	145471	168233	127826	134876	175523
P01889	HLA class I histocompatibility antigen, B alpha chain OS=Homo sapiens OX=9606 GN=HLA-B PE=1 SV=3	HLA-B	22	6	17	2	362	40.4	5.85	44.89	33.832	-0.04	0.801974	1	-0.17	0.419326	1	-0.25	0.559975	1	-0.32	0.34763	1	23.93	10.94	2.94	2.73	5.22	5.9	582220	419796	373317	408444	445268	357350	373615	369290	390297	421967	399512	411292	340065	374158	344912	363506	330506	327168
P10321	HLA class I histocompatibility antigen, C alpha chain OS=Homo sapiens OX=9606 GN=HLA-C PE=1 SV=3	HLA-C	27	8	32	4	366	40.6	6.04	81.31	50.977	-0.15	0.157518	0.915461	-0.2	0.0141291	0.100037	-0.12	0.245527	1	-0.17	0.0596949	0.293117	9.28	0.69	3.97	1.3	2.5	2.54	3.08432e+06	2.86358e+06	2.5599e+06	2.57237e+06	2.58257e+06	2.54818e+06	2.32512e+06	2.48549e+06	2.49892e+06	2.41014e+06	2.44827e+06	2.38591e+06	2.15877e+06	2.26905e+06	2.22289e+06	2.19829e+06	2.14938e+06	2.08934e+06
P13747	HLA class I histocompatibility antigen, alpha chain E OS=Homo sapiens OX=9606 GN=HLA-E PE=1 SV=4	HLA-E	6	2	5	1	358	40	5.83	13.17	12.09	-0.4	0.174051	0.973727	-0.14	0.94618	1	-0.26	0.990411	1	-0.01	0.999999	1	11.35	15.63	18.01	5.41	34.22	7.66	43551.4	43171.6	52480.1	26808.1	36766.8	33109.4	39652.5	34732.1	49330.2	36991.9	33397	34200.8	46213.3	28576.5	24943.3	33523.7	38457.7	34057.5
P30511	HLA class I histocompatibility antigen, alpha chain F OS=Homo sapiens OX=9606 GN=HLA-F PE=1 SV=3	HLA-F	10	2	3	2	346	39	5.57	2.02	7.225	-0.39	0.860376	1	-0.37	0.881518	1	-0.17	0.576811	1	-0.5	0.384984	1	9.89	30.85	16.3	6.71	33.63	8.92	85620.6	102265	102105	77743	58102.1	107866	78978.4	67688.5	93734.5	79860.3	90612.8	82230.4	82294.8	40491.2	72994.8	58126.5	53773.9	64199.6
P01893	Putative HLA class I histocompatibility antigen, alpha chain H OS=Homo sapiens OX=9606 GN=HLA-H PE=5 SV=3	HLA-H	16	4	10	1	362	40.9	6.3	23.18	29.396	0.29	0.988964	1	-0.01	0.799582	1	0.13	0.999969	1	-0.01	0.999994	1	81.22	73.45	44.13	18.35	15.22	4.71	56886.7	18507.1	12960	22569	65959.7	18676	7904.25	21114.9	18344.7	45680.6	31444.8	39954.2	34587.7	43719.3	46783.6	42747.3	39215.1	39724.9
Q14527	Helicase-like transcription factor OS=Homo sapiens OX=9606 GN=HLTF PE=1 SV=2	HLTF	3	2	3	2	1009	113.9	8.6	6.61	7.445	0.2	0.947921	1	0.18	0.739213	1	-0.15	0.999978	1	-0.13	0.999999	1	13.3	14.11	16.24	17.96	14.13	5.92	47982.2	40309.3	52693.9	57418.2	55236	43732.4	47098.2	65011.2	54351.5	151151	147883	107460	150272	133485	112958	143831	127794	135042
Q8TCT9	Minor histocompatibility antigen H13 OS=Homo sapiens OX=9606 GN=HM13 PE=1 SV=1	HM13	12	3	8	3	377	41.5	6.43	15.12	10.341	-0.37	0.290611	1	-0.34	0.522562	1	-0.27	0.706597	1	-0.2	0.747237	1	2.32	30.88	12.6	1.17	5.9	5.76	321032	320682	308112	247668	176286	331695	294305	252840	229935	305164	309548	312303	278913	256174	249450	246678	268999	275684
Q01581	Hydroxymethylglutaryl-CoA synthase, cytoplasmic OS=Homo sapiens OX=9606 GN=HMGCS1 PE=1 SV=2	HMGCS1	7	3	4	3	520	57.3	5.41	0	6.894	0.61	0.0270323	0.293103	0.91	4.98084e-05	0.00118822	0.34	0.0396565	0.315776	0.85	7.26411e-05	0.00124297	2.5	18.87	3.79	4.52	10.69	6.05	452036	457995	474306	698008	494403	703785	858424	913027	853150	424747	402598	440643	631750	536224	520603	765907	746198	836260
Q13151	Heterogeneous nuclear ribonucleoprotein A0 OS=Homo sapiens OX=9606 GN=HNRNPA0 PE=1 SV=1	HNRNPA0	18	4	12	3	305	30.8	9.29	30.17	21.233	-0.05	0.990825	1	-0.03	0.999992	1	0.22	0.369785	1	0.08	0.908071	1	5.69	14.11	4.39	7.69	9.81	7.12	288082	284485	259120	259856	336905	274249	292521	278636	268048	211557	246064	236362	239065	274391	290454	229712	264921	250361
Q32P51	Heterogeneous nuclear ribonucleoprotein A1-like 2 OS=Homo sapiens OX=9606 GN=HNRNPA1L2 PE=2 SV=2	HNRNPA1L2	3	1	6	1	320	34.2	9	12.42	4.549	0.41	0.986636	1	0.53	0.947502	1	0.22	0.999964	1	0.63	0.712136	1	23.47	11.29	38.81	37.61	8.14	23.71	562234	791630	518948	754936	749381	614157	1.07395e+06	809391	467373	342336	632459	348193	374577	405555	440793	477191	538570	742659
P22626	Heterogeneous nuclear ribonucleoproteins A2/B1 OS=Homo sapiens OX=9606 GN=HNRNPA2B1 PE=1 SV=2	HNRNPA2B1	33	9	31	8	353	37.4	8.95	46.41	37.339	0.29	0.970745	1	0.66	0.723785	1	0.23	0.999408	1	0.46	0.633604	1	27.33	13.07	22.55	27.12	6.43	19.73	2.27441e+06	3.60879e+06	2.34891e+06	2.87505e+06	3.51052e+06	2.77431e+06	4.05031e+06	3.72142e+06	2.56988e+06	1.69669e+06	2.6029e+06	1.64823e+06	2.19762e+06	1.95497e+06	1.9879e+06	2.17833e+06	2.3336e+06	3.1142e+06
P51991	Heterogeneous nuclear ribonucleoprotein A3 OS=Homo sapiens OX=9606 GN=HNRNPA3 PE=1 SV=2	HNRNPA3	9	3	6	3	378	39.6	9.01	11.26	10.277	0.11	0.750001	1	0.94	0.0241059	0.148794	0.92	0.19542	0.955935	1.75	0.000959338	0.0103129	23.19	35.36	5.73	37.07	8.52	5.75	369814	433621	269139	398586	656693	348307	741663	710735	661637	163429	303829	171225	296638	324827	351920	574522	566751	629029
Q99729	Heterogeneous nuclear ribonucleoprotein A/B OS=Homo sapiens OX=9606 GN=HNRNPAB PE=1 SV=2	HNRNPAB	4	1	2	1	332	36.2	8.21	2.18	3.485	1.14			1.33	0.847257	1	0.94	0.996551	1	0.36	0.992259	1	15.86		56.96	28.8	52.87	29.87	0	9138.8	11447.7	0	22505.1	0	25628.5	7344.26	29652.1	18601.7	11269.4	12056.8	23158.6	7508.75	26163.8	15453.4	13895.4	23728
P07910	Heterogeneous nuclear ribonucleoproteins C1/C2 OS=Homo sapiens OX=9606 GN=HNRNPC PE=1 SV=4	HNRNPC	15	5	7	5	306	33.7	5.08	14.6	18.193	0.16	0.949681	1	0.34	0.322055	0.967479	-0.12	0.999901	1	0.1	0.959462	1	19.86	17.29	14.24	2.7	16.43	8.59	1.06915e+06	1.57481e+06	1.50908e+06	1.68193e+06	1.22584e+06	1.68684e+06	1.95741e+06	1.91238e+06	1.49566e+06	1.24449e+06	1.30662e+06	1.25084e+06	1.47738e+06	1.15401e+06	1.09941e+06	1.34509e+06	1.32139e+06	1.54096e+06
P52597	Heterogeneous nuclear ribonucleoprotein F OS=Homo sapiens OX=9606 GN=HNRNPF PE=1 SV=3	HNRNPF	20	6	59	4	415	45.6	5.58	56.19	23.772	0.44	0.00364837	0.0751051	0.75	1.90789e-05	0.000616109	0.41	0.00121816	0.0242737	0.66	9.84991e-06	0.000254128	11.74	2.35	1.58	9.93	2.59	4.61	658239	780440	627549	880225	921222	891984	1.08131e+06	1.11242e+06	1.11058e+06	536414	653912	613928	836988	794834	813639	965911	968705	1.04654e+06
P31943	Heterogeneous nuclear ribonucleoprotein H OS=Homo sapiens OX=9606 GN=HNRNPH1 PE=1 SV=4	HNRNPH1	30	9	77	4	449	49.2	6.3	79	48.708	0.37	0.223834	1	1.02	0.00543302	0.0477961	0.45	0.584282	1	0.91	0.0142463	0.0914533	18.08	24.06	9.26	24.27	2.43	8.68	1.22748e+06	1.5655e+06	1.1128e+06	1.58151e+06	2.29706e+06	1.51773e+06	2.49049e+06	2.52508e+06	2.12713e+06	896530	1.37154e+06	949381	1.27899e+06	1.34109e+06	1.2991e+06	1.65719e+06	1.78465e+06	1.96863e+06
P55795	Heterogeneous nuclear ribonucleoprotein H2 OS=Homo sapiens OX=9606 GN=HNRNPH2 PE=1 SV=1	HNRNPH2	24	7	23	3	449	49.2	6.3	46.51	34.538	0.02	0.723252	1	0.51	0.193643	0.695747	0.57	0.444497	1	0.81	0.0898182	0.39213	1.68	37.71	4.25	27.32	11.33	4.04	179400	183666	185347	182854	338976	186684	261422	280884	260976	129224	193478	119324	171788	215418	191458	226384	218258	236553
P31942	Heterogeneous nuclear ribonucleoprotein H3 OS=Homo sapiens OX=9606 GN=HNRNPH3 PE=1 SV=2	HNRNPH3	8	2	27	2	346	36.9	6.87	3.33	4.436	0.11	0.977045	1	0.49	0.938964	1	0.32	1	1	0.68	0.910135	1	20.5	48.24	33.05	46.54	11.45	29.43	341760	407269	268328	369027	674599	269412	480308	573956	284802	191184	417824	206862	229759	288972	257698	250255	332416	452142
P61978	Heterogeneous nuclear ribonucleoprotein K OS=Homo sapiens OX=9606 GN=HNRNPK PE=1 SV=1	HNRNPK	21	9	38	9	463	50.9	5.54	29.88	29.921	0.72	0.101503	0.694703	1.22	0.0586497	0.291926	0.85	0.137175	0.760213	1.16	0.0130358	0.0846861	29.59	35.81	21.75	23.72	11.2	17.68	1.11962e+06	1.70534e+06	1.00049e+06	1.84639e+06	3.22338e+06	1.77352e+06	2.60098e+06	2.75418e+06	1.79026e+06	768192	1.20773e+06	891682	1.4238e+06	1.78339e+06	1.61236e+06	1.83803e+06	1.99257e+06	2.55295e+06
P14866	Heterogeneous nuclear ribonucleoprotein L OS=Homo sapiens OX=9606 GN=HNRNPL PE=1 SV=2	HNRNPL	20	6	9	6	589	64.1	8.22	21.18	28.099	1.4	0.000196396	0.00848366	2.95	6.28629e-08	6.93531e-06	1.45	0.00021088	0.00664517	3.02	1.41038e-07	8.68343e-06	31.71	22.61	2	10.67	9.34	5.88	92633.9	168740	176220	479864	304776	444843	1.34826e+06	1.30294e+06	1.30244e+06	142139	154100	124362	440394	387066	368675	1.15413e+06	1.05317e+06	1.17838e+06
Q8WVV9	Heterogeneous nuclear ribonucleoprotein L-like OS=Homo sapiens OX=9606 GN=HNRNPLL PE=1 SV=1	HNRNPLL	8	3	4	3	542	60	7.72	2.8	6.284	1.08	0.336105	1	0.98	0.300557	0.925518	0.03	0.999802	1	0.11	1	1	43.97	33.9	14.49	12.66	10.52	11.63	21878	23396.5	45689.6	49348.8	28958.9	59554.5	50883.6	46295.9	38003.7	41165.8	34500.7	32435.5	37145.6	35165	30171.2	31872.6	37110.8	40256.3
P52272	Heterogeneous nuclear ribonucleoprotein M OS=Homo sapiens OX=9606 GN=HNRNPM PE=1 SV=3	HNRNPM	8	5	11	5	730	77.5	8.7	15.07	15.777	-0.05	0.983899	1	0.23	0.060294	0.297871	-0.12	0.999672	1	0.25	0.0237995	0.138651	6.23	10.5	4.71	9.22	6.64	0.98	619626	621515	555916	575476	698087	597046	687282	755254	725005	405689	474010	481639	478618	437127	421304	569773	558824	562851
O43390	Heterogeneous nuclear ribonucleoprotein R OS=Homo sapiens OX=9606 GN=HNRNPR PE=1 SV=1	HNRNPR	12	6	9	4	633	70.9	8.13	13.58	22.495	0.36	0.0172463	0.210389	0.51	0.000551427	0.00785042	0.26	0.0219933	0.208398	0.4	0.000398927	0.00500321	7.48	6.42	0.89	7.54	5.53	7.9	552744	635696	569516	732959	671256	762040	810462	799048	812314	411048	475303	461750	552640	577870	517402	683337	588931	610091
Q00839	Heterogeneous nuclear ribonucleoprotein U OS=Homo sapiens OX=9606 GN=HNRNPU PE=1 SV=6	HNRNPU	26	15	174	15	825	90.5	6	446.44	132.595	0.34	2.91549e-06	0.000307292	0.44	1.05223e-07	8.44337e-06	0.34	1.45374e-06	0.000131321	0.43	1.11843e-07	7.38981e-06	5.02	1.83	2.78	2.38	0.7	1.58	1.81225e+07	1.89217e+07	1.71149e+07	2.28633e+07	2.22812e+07	2.30866e+07	2.39876e+07	2.4617e+07	2.53584e+07	1.31654e+07	1.37772e+07	1.36431e+07	1.74461e+07	1.72972e+07	1.72068e+07	1.83529e+07	1.8782e+07	1.82261e+07
Q9BUJ2	Heterogeneous nuclear ribonucleoprotein U-like protein 1 OS=Homo sapiens OX=9606 GN=HNRNPUL1 PE=1 SV=2	HNRNPUL1	7	4	11	4	856	95.7	6.92	19.08	21.706	0.31	0.000999919	0.0293942	0.66	3.53788e-07	2.28495e-05	0.23	0.0152034	0.162209	0.44	1.79219e-05	0.000394787	3.28	7.52	1.23	1.11	4.83	4.54	406907	434255	417823	554528	476943	516641	660307	661700	647081	437449	433617	427882	520842	474002	508118	565513	589796	619132
Q5SSJ5	Heterochromatin protein 1-binding protein 3 OS=Homo sapiens OX=9606 GN=HP1BP3 PE=1 SV=1	HP1BP3	2	1	3	1	553	61.2	9.67	0	2.353	0.26	0.555836	1	0.02	0.998614	1	-0.14	0.999657	1	0.01	0.999186	1	10.5	16.84	17.98	4.11	12.77	17.5	59619.7	73612.6	68062.4	68688.9	81760.8	96379.6	58855.7	84105.2	69017.1	62195.6	64818.3	67522.7	72279	57965.4	58757.1	72458	50872.2	65484.5
Q9NWY4	Histone PARylation factor 1 OS=Homo sapiens OX=9606 GN=HPF1 PE=1 SV=2	HPF1	3	1	2	1	346	39.4	6.8	4.2	3.353	0.25	0.748899	1	0.43	0.128458	0.501706	-0.1	0.772537	1	0.34	0.192975	0.676286	2.02	16.66	13.54	7.49	7.09	7.93	125780	126579	130601	118418	165669	150724	170903	180691	138450	120872	104449	109852	105183	102250	91739.6	128039	150061	138622
P00492	Hypoxanthine-guanine phosphoribosyltransferase OS=Homo sapiens OX=9606 GN=HPRT1 PE=1 SV=2	HPRT1	6	1	1	1	218	24.6	6.68	2.84	3.378	-0.08	0.998129	1	0.1	0.991081	1	-0.01	0.999676	1	0.15	0.954257	1	18.6	15.55	18.22	7.1	7.75	13.41	77910.8	54858.3	60642.8	57382.6	72111.2	54278.8	64938.5	68319.4	47806.7	45930.5	52813.4	50812.5	50414.4	48240.3	55987	61883.4	47245	56527.6
Q99714	3-hydroxyacyl-CoA dehydrogenase type-2 OS=Homo sapiens OX=9606 GN=HSD17B10 PE=1 SV=3	HSD17B10	26	5	11	5	261	26.9	7.78	29.51	25.538	0.42	3.76932e-05	0.00202697	0.64	9.86802e-07	5.55969e-05	0.72	2.14877e-07	3.4254e-05	0.85	2.15372e-08	2.13036e-06	3.88	3.75	6.63	4.91	4.59	2.08	534468	577639	556311	743838	782851	728038	788622	866413	898323	415227	393511	434165	639732	681943	699992	768321	737802	747469
Q8NBQ5	Estradiol 17-beta-dehydrogenase 11 OS=Homo sapiens OX=9606 GN=HSD17B11 PE=1 SV=4	HSD17B11	10	4	9	4	300	32.9	9.17	13.8	14.73	-0.13	0.708043	1	-0.2	0.483834	1	-0.22	0.127177	0.722534	-0.16	0.203808	0.70168	2.33	6.92	6.94	5.94	9.44	4.96	453216	451874	434577	411813	387986	445133	387432	438911	393137	434644	445766	486107	436387	382291	365007	380110	419833	400312
Q53GQ0	Very-long-chain 3-oxoacyl-CoA reductase OS=Homo sapiens OX=9606 GN=HSD17B12 PE=1 SV=2	HSD17B12	10	3	12	3	312	34.3	9.32	21.7	15.027	-0.3	0.806423	1	-0.17	1	1	-0.86	0.472557	1	-0.57	0.695622	1	22.24	51.62	9.36	14.96	24.77	9.89	2.85777e+06	4.33448e+06	4.34306e+06	3.5237e+06	1.33751e+06	4.46539e+06	4.17606e+06	3.85064e+06	3.4604e+06	4.90097e+06	3.65539e+06	4.64801e+06	3.58139e+06	2.26137e+06	2.55389e+06	3.13246e+06	2.70502e+06	3.28495e+06
P51659	Peroxisomal multifunctional enzyme type 2 OS=Homo sapiens OX=9606 GN=HSD17B4 PE=1 SV=3	HSD17B4	14	7	12	7	736	79.6	8.84	18.48	23.421	0.1	0.2202	1	-0.02	0.98341	1	0.17	0.00903004	0.113821	0.28	0.000498879	0.00603332	2.34	4.41	4.58	3.61	4.12	3.19	928310	890694	927109	995545	939903	1.02582e+06	904007	916370	983516	726783	700902	753436	809535	871690	815394	908640	852466	880327
P56937	3-keto-steroid reductase/17-beta-hydroxysteroid dehydrogenase 7 OS=Homo sapiens OX=9606 GN=HSD17B7 PE=1 SV=1	HSD17B7	4	1	2	1	341	38.2	8.1	5.39	4.092	0.18	0.999187	1	-0.12	0.969199	1	0.03	0.998411	1	-0.27	0.819319	1	11.31	5.15	30.27	6.31	15.97	6.61	93645.8	95380.2	114263	108342	108276	98920.8	87569	125681	69784	88912.2	96795.4	100737	101098	74755.6	98962.1	88070.9	80424.1	77585.7
Q3SXM5	Inactive hydroxysteroid dehydrogenase-like protein 1 OS=Homo sapiens OX=9606 GN=HSDL1 PE=1 SV=3	HSDL1	5	2	2	2	330	37	8.72	4.42	6.372	0.05	0.999469	1	0.13	0.999935	1	0.46	0.343065	1	0.41	0.251141	0.808968	30.31	23.96	6.79	7.02	9.88	10.69	179026	101404	120241	124569	175505	113585	125536	131867	143423	94777.7	108402	98383.1	120496	135547	146964	129411	155724	130746
Q6YN16	Hydroxysteroid dehydrogenase-like protein 2 OS=Homo sapiens OX=9606 GN=HSDL2 PE=1 SV=1	HSDL2	9	3	3	3	418	45.4	7.99	3.03	8.525	0.05	0.927356	1	0.33	0.043049	0.231695	0.15	0.830541	1	0.16	0.579147	1	3.44	6.82	5.53	7.26	10.57	6.4	144248	152705	143704	149066	149031	167372	168094	187538	180940	161623	141546	144505	160562	176728	142912	161074	155196	175581
P07900	Heat shock protein HSP 90-alpha OS=Homo sapiens OX=9606 GN=HSP90AA1 PE=1 SV=5	HSP90AA1	16	12	40	6	732	84.6	5.02	44.44	39.722	-0.15	0.34796	1	-0.16	0.257106	0.845733	-0.05	0.961476	1	-0.21	0.306487	0.930631	10.49	7.55	3.27	3.87	3.26	11.3	845472	993291	821634	734839	847326	760315	754207	798456	755460	744031	688577	717618	694255	697446	657424	619012	566287	707380
P08238	Heat shock protein HSP 90-beta OS=Homo sapiens OX=9606 GN=HSP90AB1 PE=1 SV=4	HSP90AB1	32	20	81	14	724	83.2	5.03	150.11	91.902	-0.03	0.954032	1	0	0.887322	1	0.02	1	1	-0.08	0.987548	1	5.74	13.15	7.85	0.89	4.29	5.52	1.06744e+07	1.18798e+07	1.0906e+07	1.0707e+07	9.23267e+06	1.20336e+07	9.52914e+06	1.09063e+07	1.09975e+07	9.27343e+06	9.1566e+06	9.31591e+06	9.40927e+06	9.55104e+06	8.8029e+06	9.47885e+06	8.74361e+06	8.54329e+06
P14625	Endoplasmin OS=Homo sapiens OX=9606 GN=HSP90B1 PE=1 SV=1	HSP90B1	13	8	23	8	803	92.4	4.84	47.48	35.421	0.04	0.938001	1	0.06	0.937852	1	0.11	0.993729	1	0.13	0.999797	1	17.35	3.12	4.76	8.3	3.7	10.81	1.33239e+06	1.78605e+06	1.34553e+06	1.41774e+06	1.38198e+06	1.33212e+06	1.43022e+06	1.39898e+06	1.30429e+06	1.32403e+06	1.52583e+06	1.32718e+06	1.40003e+06	1.43447e+06	1.50498e+06	1.56024e+06	1.25653e+06	1.4499e+06
P0DMV9	Heat shock 70 kDa protein 1B OS=Homo sapiens OX=9606 GN=HSPA1B PE=1 SV=1	HSPA1B	37	17	111	12	641	70	5.66	204.99	98.462	0.26	0.00118853	0.0336751	0.34	0.00016887	0.00319406	0.22	0.0586522	0.434723	0.38	0.000436614	0.00540085	8.59	2.8	3.23	3.06	3.23	2.64	5.46189e+06	5.21996e+06	4.61234e+06	6.4453e+06	6.2303e+06	6.09776e+06	6.34771e+06	6.60338e+06	6.76882e+06	4.97142e+06	4.97782e+06	5.24282e+06	5.78763e+06	5.49975e+06	5.84281e+06	6.48917e+06	6.47368e+06	6.18987e+06
P54652	Heat shock-related 70 kDa protein 2 OS=Homo sapiens OX=9606 GN=HSPA2 PE=1 SV=1	HSPA2	18	11	58	2	639	70	5.74	101.37	68.193	0.13	0.76031	1	0.35	0.069847	0.333252	-0.04	0.990519	1	0.15	0.376044	1	9.46	18.42	4.02	13.15	12.03	8.21	225954	268470	266434	291204	237715	345051	359733	338477	333805	269482	215598	276720	303463	261577	239962	298233	289934	337354
P11021	Endoplasmic reticulum chaperone BiP OS=Homo sapiens OX=9606 GN=HSPA5 PE=1 SV=2	HSPA5	29	19	77	16	654	72.3	5.16	174.22	91.759	0.21	0.974595	1	0.15	0.679047	1	-0.31	0.551796	1	-0.17	0.810708	1	7.05	18.79	3.67	8.44	12.35	4.76	5.83881e+06	6.71127e+06	6.43791e+06	7.4273e+06	5.3534e+06	7.69856e+06	7.12808e+06	6.99849e+06	7.50783e+06	6.95853e+06	5.88758e+06	6.62503e+06	6.36959e+06	5.04885e+06	5.35847e+06	6.04067e+06	5.50142e+06	5.87514e+06
P11142	Heat shock cognate 71 kDa protein OS=Homo sapiens OX=9606 GN=HSPA8 PE=1 SV=1	HSPA8	50	24	126	14	646	70.9	5.52	293.33	157.88	0.28	0.0467327	0.435126	0.31	0.0016802	0.0180861	-0.09	0.992261	1	0.02	0.891899	1	4.59	7.73	6.13	5.2	4.92	2.55	8.81847e+06	9.20701e+06	8.39784e+06	1.06879e+07	9.34691e+06	1.0753e+07	1.06965e+07	1.09564e+07	1.19964e+07	1.03279e+07	9.40036e+06	1.02729e+07	1.0281e+07	9.33988e+06	9.64354e+06	1.07673e+07	1.04022e+07	1.02461e+07
P38646	Stress-70 protein, mitochondrial OS=Homo sapiens OX=9606 GN=HSPA9 PE=1 SV=2	HSPA9	22	12	47	12	679	73.6	6.16	113.78	68.356	0.18	0.501033	1	0.13	0.600753	1	-0.01	0.999949	1	0.03	0.999963	1	15.44	7.55	7	1.27	2.33	3.53	4.13095e+06	3.44202e+06	3.05072e+06	3.8915e+06	4.26126e+06	3.67252e+06	3.71562e+06	3.76509e+06	4.21085e+06	3.30509e+06	3.23827e+06	3.31465e+06	3.2814e+06	3.2831e+06	3.41642e+06	3.37106e+06	3.4128e+06	3.19181e+06
P04792	Heat shock protein beta-1 OS=Homo sapiens OX=9606 GN=HSPB1 PE=1 SV=2	HSPB1	50	7	49	7	205	22.8	6.4	136.32	48.64	0.21	0.574471	1	0.02	0.998183	1	0.15	0.999999	1	0.05	0.99999	1	8.27	8.19	10.77	24.03	11.79	2.84	8.40166e+06	7.72747e+06	7.12035e+06	8.95264e+06	1.0029e+07	8.58095e+06	7.85094e+06	9.0563e+06	7.36411e+06	5.17706e+06	5.90041e+06	8.12924e+06	5.55496e+06	6.53005e+06	7.03214e+06	6.09299e+06	6.40165e+06	6.10053e+06
P10809	60 kDa heat shock protein, mitochondrial OS=Homo sapiens OX=9606 GN=HSPD1 PE=1 SV=2	HSPD1	28	10	20	10	573	61	5.87	25.82	43.242	0.04	0.998463	1	0.62	0.288108	0.904994	-0.1	0.843528	1	-0.03	0.99962	1	9.43	19.11	16.59	14.07	3.05	23.28	555108	648632	551229	571296	754858	533427	856523	853148	630726	473852	606874	486155	458078	454574	432837	471762	476289	694834
O43719	HIV Tat-specific factor 1 OS=Homo sapiens OX=9606 GN=HTATSF1 PE=1 SV=1	HTATSF1	4	2	3	2	755	85.8	4.4	2.11	6.036	0.41	0.396956	1	0.64	0.27426	0.88136	0.75	0.392046	1	0.3	0.868204	1	17.73	31.79	24.01	20.23	14.52	16.18	52028.8	39060.2	55495.6	69106.3	95486.1	50174.2	87715.7	81173.2	54066.6	43939.2	62742	46055.9	79790.4	77597.1	60526.6	56612.1	55589.6	73412.2
Q7Z6Z7	E3 ubiquitin-protein ligase HUWE1 OS=Homo sapiens OX=9606 GN=HUWE1 PE=1 SV=3	HUWE1	15	41	115	41	4374	481.6	5.22	184.19	197.761	0.21	0.0169813	0.210074	0.21	0.00936062	0.0735517	0.14	0.622435	1	0.01	0.997198	1	5.64	8.55	3.06	1.45	5.3	3.63	2.23668e+06	2.21704e+06	2.01678e+06	2.56488e+06	2.77194e+06	2.33488e+06	2.56272e+06	2.67968e+06	2.52838e+06	8.38312e+06	8.18e+06	8.17227e+06	8.28686e+06	9.14612e+06	9.03785e+06	8.24271e+06	8.28481e+06	7.75569e+06
Q9Y4L1	Hypoxia up-regulated protein 1 OS=Homo sapiens OX=9606 GN=HYOU1 PE=1 SV=1	HYOU1	7	6	11	6	999	111.3	5.22	20.95	19.848	-0.02	0.99857	1	-0.05	0.819188	1	0.13	0.52338	1	0.09	0.946809	1	2.13	3.77	1.48	5.18	5.51	8.17	789068	786454	817083	761148	776902	818482	761256	747336	769523	809023	796371	876142	885670	937654	839867	925493	862099	785572
P41252	Isoleucine--tRNA ligase, cytoplasmic OS=Homo sapiens OX=9606 GN=IARS1 PE=1 SV=2	IARS1	18	19	58	19	1262	144.4	6.15	97.46	79.406	0.09	0.642576	1	0.22	0.275167	0.881777	0.03	0.977831	1	0.21	0.234582	0.770063	4.93	9.97	6.11	4.5	6.52	2.09	3.25452e+06	3.03089e+06	2.96463e+06	3.22879e+06	3.71272e+06	3.0748e+06	3.51909e+06	3.62602e+06	3.21901e+06	2.889e+06	3.09551e+06	2.84831e+06	2.93348e+06	3.2814e+06	2.93976e+06	3.35625e+06	3.35189e+06	3.23412e+06
Q9NSE4	Isoleucine--tRNA ligase, mitochondrial OS=Homo sapiens OX=9606 GN=IARS2 PE=1 SV=2	IARS2	17	12	31	12	1012	113.7	7.2	33.04	41.833	-0.28	0.0333513	0.337455	-0.2	0.033752	0.193453	-0.09	0.890222	1	-0.11	0.863461	1	5.68	7.76	7.34	5.19	7.75	6.18	980153	1.0672e+06	960075	895397	771944	804691	853910	864193	754592	763650	846411	797005	706091	821868	746706	740974	806925	716718
Q9P2D0	Inhibitor of Bruton tyrosine kinase OS=Homo sapiens OX=9606 GN=IBTK PE=1 SV=3	IBTK	2	2	3	2	1353	150.4	7.71	2.39	5.553	0.17	0.999053	1	0.44	0.218038	0.745171	0.13	0.96786	1	0.2	0.820514	1	9.64	27.48	5.71	5.65	5.59	8.6	168386	193456	161484	234552	132732	189997	240365	228445	214372	172620	158853	177299	189405	172734	191598	208340	198559	175778
P48735	Isocitrate dehydrogenase [NADP], mitochondrial OS=Homo sapiens OX=9606 GN=IDH2 PE=1 SV=2	IDH2	17	6	10	6	452	50.9	8.69	11.24	20.432	0.16	0.295579	1	0.09	0.503282	1	0.35	0.0948719	0.595145	0.32	0.0458027	0.236342	11.32	9.56	7.44	10.56	10.25	9.14	390959	375910	314016	418896	475105	395107	399338	394625	450283	259133	319996	286685	364785	403949	328952	358449	418626	358961
P50213	Isocitrate dehydrogenase [NAD] subunit alpha, mitochondrial OS=Homo sapiens OX=9606 GN=IDH3A PE=1 SV=1	IDH3A	8	3	6	3	366	39.6	6.92	8.8	9.538	0.37	0.000710652	0.022561	0.66	1.34343e-06	7.26e-05	0.26	0.0150485	0.161392	0.61	4.27203e-06	0.000130501	6.01	9.94	1.5	1.99	4.59	2.67	175084	178622	159304	226110	243087	199159	283096	276655	275238	159594	165978	163839	185788	196164	203647	249272	248975	260833
O43837	Isocitrate dehydrogenase [NAD] subunit beta, mitochondrial OS=Homo sapiens OX=9606 GN=IDH3B PE=1 SV=2	IDH3B	18	5	18	5	385	42.2	8.46	29.45	24.862	0.28	0.00941181	0.140114	0.43	0.00180887	0.0190833	0.51	0.00136988	0.0265231	0.59	0.00018823	0.00269796	8.5	8.01	4.91	4.96	6.53	4.76	995605	903452	841195	1.09798e+06	1.25399e+06	1.09184e+06	1.14497e+06	1.22116e+06	1.26182e+06	758928	754127	823317	964673	1.08738e+06	1.07723e+06	1.14582e+06	1.15353e+06	1.05766e+06
P51553	Isocitrate dehydrogenase [NAD] subunit gamma, mitochondrial OS=Homo sapiens OX=9606 GN=IDH3G PE=1 SV=1	IDH3G	12	3	6	3	393	42.8	8.5	11.92	13.093	0.32	0.764331	1	0.31	0.955388	1	0.15	0.963813	1	0.12	0.95996	1	27.56	7	6.91	4.33	2.6	3.96	248776	162611	155110	199577	226467	202861	201315	185519	213036	176820	189169	174707	188533	198149	196011	191572	203421	188963
Q13907	Isopentenyl-diphosphate Delta-isomerase 1 OS=Homo sapiens OX=9606 GN=IDI1 PE=1 SV=2	IDI1	5	1	1	1	227	26.3	6.34	0	2.815	0.21	0.999895	1	-0.39	0.999999	1	0.03			-0.47			23.55	57.73	72.97		31.17	55.28	8726.39	13718.2	10209.1	7663.26	0	18235.6	7764.19	22339.8	6323.47	12283.3	0	0	12583.7	16574	8706.69	16992.6	5726.23	8847.46
Q16666	Gamma-interferon-inducible protein 16 OS=Homo sapiens OX=9606 GN=IFI16 PE=1 SV=3	IFI16	2	1	2	1	785	88.2	9.28	2.73	3.976	0	1	1	0.57	0.0656202	0.317664	0.3	0.687059	1	0.63	0.0306431	0.171576	26.92	11.29	8.54	8.33	13.56	1.95	62429	47668.3	82031	62316.1	55955.4	70105.8	82042.4	97119.5	92583	54139.2	56268.9	63356.2	78153.8	59472.5	69088.5	86838.6	90015	87306
Q8TCB0	Interferon-induced protein 44 OS=Homo sapiens OX=9606 GN=IFI44 PE=1 SV=2	IFI44	6	2	2	2	444	50.5	6.89	2.63	6.447	0.1	0.999978	1	-0.23	0.967083	1	-0.08	0.999328	1	-0.18	0.999976	1	28.88	13.51	13.39	24.91	11.74	10.78	70034.6	39738.1	50148.8	53875.5	43026.5	55775.2	42717.8	53454.8	42714.6	66412.7	39852.7	59251.2	56039.3	64135.8	50852.8	52292.6	58644.1	47304.3
Q9BYX4	Interferon-induced helicase C domain-containing protein 1 OS=Homo sapiens OX=9606 GN=IFIH1 PE=1 SV=3	IFIH1	8	7	15	7	1025	116.6	5.52	19.64	28.944	0.36	0.0505369	0.451878	0.57	0.000626207	0.00872735	0.19	0.0689933	0.488177	0.49	0.000467799	0.00568282	9.85	6.92	7.12	3.1	9.5	5.57	558072	463223	486177	625112	647665	565603	721438	770678	668187	445083	469758	469912	521992	619835	535065	712424	640246	659570
P09914	Interferon-induced protein with tetratricopeptide repeats 1 OS=Homo sapiens OX=9606 GN=IFIT1 PE=1 SV=2	IFIT1	33	14	72	13	478	55.3	7.2	142.19	81.525	0.47	9.18871e-07	0.000151327	0.72	1.41401e-08	2.4962e-06	0.51	7.44701e-07	8.07256e-05	0.83	4.35912e-09	6.03314e-07	3.45	3.18	2.71	6.87	1.38	2.24	3.91454e+06	3.8886e+06	3.67401e+06	5.39917e+06	5.62642e+06	5.28656e+06	6.18341e+06	6.52589e+06	6.39171e+06	2.98272e+06	3.42291e+06	3.21578e+06	4.58983e+06	4.64178e+06	4.51581e+06	5.51108e+06	5.73024e+06	5.7302e+06
P09913	Interferon-induced protein with tetratricopeptide repeats 2 OS=Homo sapiens OX=9606 GN=IFIT2 PE=1 SV=1	IFIT2	12	5	13	4	472	54.6	6.76	29.52	18.081	0.39	0.00369436	0.0751126	1.04	2.11989e-08	3.30204e-06	0.39	0.000707386	0.0162459	0.98	3.30477e-08	2.88795e-06	7.46	6.28	3.92	5.64	4	3.51	589479	668315	588063	771393	709539	803666	1.21475e+06	1.29021e+06	1.19999e+06	473815	530329	507127	672730	623233	662361	1.00882e+06	944970	999765
O14879	Interferon-induced protein with tetratricopeptide repeats 3 OS=Homo sapiens OX=9606 GN=IFIT3 PE=1 SV=1	IFIT3	13	4	16	4	490	56	5.2	26.66	28.642	1.65	8.43927e-07	0.00014825	2.11	5.05697e-08	5.82211e-06	1.83	4.19967e-07	5.17324e-05	2.34	2.91414e-08	2.63147e-06	15.78	6.34	13.89	18.16	1.71	9.2	308779	360610	262627	915332	1.03834e+06	968078	1.17462e+06	1.33759e+06	1.54972e+06	250251	320316	227625	889772	883867	912784	1.34161e+06	1.26464e+06	1.11693e+06
Q13325	Interferon-induced protein with tetratricopeptide repeats 5 OS=Homo sapiens OX=9606 GN=IFIT5 PE=1 SV=1	IFIT5	17	8	24	8	482	55.8	7.4	56.29	48.42	0.02	0.999999	1	0.19	0.340469	0.994678	0.07	0.921161	1	0.04	0.971213	1	2.87	13.37	6.19	6.53	4.01	2.44	1.75687e+06	1.86044e+06	1.81526e+06	1.84249e+06	1.57908e+06	2.06791e+06	2.07239e+06	2.15928e+06	1.90972e+06	1.66474e+06	1.4675e+06	1.61982e+06	1.70286e+06	1.7193e+06	1.59565e+06	1.66712e+06	1.60579e+06	1.68181e+06
Q9UG01	Intraflagellar transport protein 172 homolog OS=Homo sapiens OX=9606 GN=IFT172 PE=1 SV=2	IFT172	1	2	2	2	1749	197.5	6.13	2.32	4.719	0.08	1	1	0.04	0.999914	1	0.21	0.220187	1	-0.04	0.995811	1	13.34	7.82	2.13	10.58	6.33	7.43	137766	132817	168856	145466	157648	134844	141785	146991	141594	194109	198307	162514	229787	223886	203383	206124	177963	189005
Q9NQC8	Intraflagellar transport protein 46 homolog OS=Homo sapiens OX=9606 GN=IFT46 PE=1 SV=1	IFT46	4	1	1	1	304	34.3	4.54	0	2.295	0	0.869491	1	0.04	0.968649	1	-0.19	0.979038	1	-0.07	0.999994	1	25.86	36.44	20.18	17.09	9.93	3.4	40631.3	44764.2	64840.7	44711.9	25519.7	55765.1	46084.2	50067.8	33382.5	51486	59370.4	41981.7	48516	45152.3	39763.2	51059.7	47724.5	49093.1
P08069	Insulin-like growth factor 1 receptor OS=Homo sapiens OX=9606 GN=IGF1R PE=1 SV=1	IGF1R	4	4	7	4	1367	154.7	5.8	8.62	12.457	-0.09	1	1	-0.27	0.672231	1	0.03	0.997448	1	-0.25	0.537205	1	21.7	17.93	9.22	1.85	13.19	4.02	544830	431595	353517	406443	533549	387654	347114	358015	411210	484034	470661	467488	386222	497215	481189	406572	375683	396984
Q9NZI8	Insulin-like growth factor 2 mRNA-binding protein 1 OS=Homo sapiens OX=9606 GN=IGF2BP1 PE=1 SV=2	IGF2BP1	7	4	9	4	577	63.4	9.2	12.79	14.986	-0.12	0.864043	1	0.02	0.991503	1	-0.31	0.758529	1	-0.21	0.869508	1	9.85	24.72	5.41	6.74	19.6	7.05	894187	1.06699e+06	1.06561e+06	978075	648365	1.07151e+06	1.13402e+06	1.08035e+06	1.0175e+06	827322	806767	914603	895441	631991	665890	713433	714114	804655
P11717	Cation-independent mannose-6-phosphate receptor OS=Homo sapiens OX=9606 GN=IGF2R PE=1 SV=3	IGF2R	9	17	36	17	2491	274.2	5.94	30.26	68.02	0.03	0.866719	1	0.05	0.709718	1	-0.05	0.517136	1	-0.11	0.0492352	0.24884	5.01	1.53	4.66	2.17	0.83	2.45	1.62762e+06	1.54443e+06	1.47267e+06	1.58048e+06	1.57617e+06	1.62039e+06	1.53607e+06	1.59831e+06	1.68517e+06	1.55742e+06	1.49273e+06	1.51356e+06	1.46029e+06	1.43892e+06	1.45949e+06	1.35634e+06	1.42248e+06	1.4038e+06
P22692	Insulin-like growth factor-binding protein 4 OS=Homo sapiens OX=9606 GN=IGFBP4 PE=1 SV=2	IGFBP4	5	1	3	1	258	27.9	7.15	7.61	4.292	1.25	0.000335474	0.0127012	0.69	0.0266878	0.160612	1.08	0.00609202	0.0846635	1.08	0.0086012	0.0603643	5.15	33.75	31.45	9.68	10.97	3.99	72249.3	70223.7	65316.6	149776	272161	166981	96162.6	113665	172696	82108.8	97835.1	84282.8	161773	201236	178619	178420	178010	166168
Q16270	Insulin-like growth factor-binding protein 7 OS=Homo sapiens OX=9606 GN=IGFBP7 PE=1 SV=1	IGFBP7	5	1	2	1	282	29.1	7.9	4.74	5.995	-0.69	0.331509	1	0.34	0.322249	0.967479	-0.35	0.491624	1	0.67	0.0718345	0.331936	24.71	28.45	17.48	8.95	19.64	4.18	58792.3	91974	95631.8	75103.2	42088.4	57123.9	116267	135431	95041.2	68308.9	78323.3	81285.7	61408.1	44309.6	65394.7	124805	132968	123008
P38935	DNA-binding protein SMUBP-2 OS=Homo sapiens OX=9606 GN=IGHMBP2 PE=1 SV=3	IGHMBP2	3	1	1	1	993	109.1	8.97	2.66	5.045	-0.18			-6.64															11155	0	0	0	0	9817.66	0	0	0	0	0	0	0	0	0	0	0	0
O14920	Inhibitor of nuclear factor kappa-B kinase subunit beta OS=Homo sapiens OX=9606 GN=IKBKB PE=1 SV=1	IKBKB	2	1	3	1	756	86.5	5.78	2.15	3.381	0.22	0.998334	1	0.28	0.909943	1	-0.27	0.947649	1	-0.13	0.993379	1	14.32	29.9	8.7	9.22	22.9	4.31	132984	130389	167219	155284	91839.1	170134	162005	181788	153687	170576	142325	163058	176501	112574	135339	149245	138906	150299
P78552	Interleukin-13 receptor subunit alpha-1 OS=Homo sapiens OX=9606 GN=IL13RA1 PE=1 SV=1	IL13RA1	3	1	1	1	427	48.7	6.01	2.26	3.329	-0.62	0.00331559	0.0704563	-0.56	0.0109685	0.0837908	-0.49	0.00765792	0.0992965	-0.62	0.00192566	0.0176834	12.24	14.6	7.82	6.96	4.4	1.24	68928.1	54021.7	64428.5	50055.9	41968.7	37626.5	43109	49472.4	43566.6	65625.5	57455.6	64091	45567.3	46105.6	42463.4	41582.6	41721.8	42545.2
Q9NPH3	Interleukin-1 receptor accessory protein OS=Homo sapiens OX=9606 GN=IL1RAP PE=1 SV=2	IL1RAP	2	1	1	1	570	65.4	8.12	0	2.746	1.09	0.42283	1	0.34	0.951152	1	-0.01	0.99672	1	-0.33	0.999999	1	59.98	34.04	38.35	42.34	35.9	47.05	50634.1	73144.5	157222	120345	233300	155668	169050	92462.1	90029.1	70591.5	116396	171675	193062	115234	102217	190796	87784.6	92397.6
P40189	Interleukin-6 receptor subunit beta OS=Homo sapiens OX=9606 GN=IL6ST PE=1 SV=2	IL6ST	2	1	2	1	918	103.5	5.95	0	2.867	0.26	0.836875	1	-0.02	0.931947	1	0.18	0.985587	1	0.02	0.99796	1	13.9	35.71	55.6	14.16	12.87	18.42	15741.6	13621.8	18012.5	18865.9	17110.4	31901.7	5526.66	20813	15571.6	20076.8	24860.5	26597	24821.9	28252.9	32126.4	32433.1	22989.6	25153.2
Q12905	Interleukin enhancer-binding factor 2 OS=Homo sapiens OX=9606 GN=ILF2 PE=1 SV=2	ILF2	12	3	3	3	390	43	5.26	5.54	10.436	0.12	1	1	0.24	0.945179	1	-0.01	0.998478	1	-0.1	0.91086	1	16.65	29.63	9.47	10.73	16.51	10.77	276485	381306	308957	335122	226998	420712	396316	365110	327624	258791	255703	308129	305252	219376	257471	210731	241546	261608
Q12906	Interleukin enhancer-binding factor 3 OS=Homo sapiens OX=9606 GN=ILF3 PE=1 SV=3	ILF3	9	7	21	7	894	95.3	8.76	42.55	23.853	0.13	0.972131	1	0.06	0.999905	1	0.13	0.546	1	0.15	0.494206	1	9.68	4.29	2.09	6	1.98	5.5	1.49724e+06	1.76863e+06	1.50657e+06	1.65067e+06	1.56635e+06	1.70606e+06	1.53954e+06	1.56711e+06	1.60487e+06	1.13048e+06	1.18779e+06	1.27329e+06	1.31407e+06	1.29842e+06	1.26402e+06	1.35845e+06	1.31823e+06	1.21955e+06
A1L0T0	2-hydroxyacyl-CoA lyase 2 OS=Homo sapiens OX=9606 GN=ILVBL PE=1 SV=2	ILVBL	10	5	12	5	632	67.8	8.15	33.2	24.661	0.09	0.995863	1	0.04	0.999765	1	-0.37	0.369742	1	-0.26	0.576028	1	7.43	18.91	2.79	7.13	13.83	7.42	774174	720229	667132	766261	544865	779434	714469	754618	742528	1.13347e+06	988701	1.10521e+06	1.03294e+06	794558	856147	855181	921926	992084
Q16891	MICOS complex subunit MIC60 OS=Homo sapiens OX=9606 GN=IMMT PE=1 SV=1	IMMT	29	19	59	19	758	83.6	6.48	131.49	80.724	-0.79	3.30125e-05	0.00189104	-1.61	8.69347e-09	1.77079e-06	-0.41	0.00415546	0.0618753	-1.38	1.56997e-07	9.45122e-06	12.74	7.02	5.59	2.34	6.36	11.33	1.33112e+07	1.04164e+07	1.12748e+07	6.35902e+06	7.23593e+06	6.50389e+06	3.37531e+06	3.75412e+06	3.68396e+06	9.50334e+06	9.15616e+06	9.10439e+06	6.20676e+06	6.98916e+06	6.88759e+06	3.52048e+06	4.25796e+06	3.51716e+06
P12268	Inosine-5'-monophosphate dehydrogenase 2 OS=Homo sapiens OX=9606 GN=IMPDH2 PE=1 SV=2	IMPDH2	6	2	7	2	514	55.8	6.9	16.32	11.895	0.69	0.991036	1	2.37	0.754215	1	0	0.996931	1	0.97	0.984219	1	73.25	77.93	60.51	90.5	14.83	77.64	149351	484517	153634	247956	720930	173761	794231	849450	184808	92220.1	482295	134817	161998	121310	135170	117306	263895	621995
Q27J81	Inverted formin-2 OS=Homo sapiens OX=9606 GN=INF2 PE=1 SV=2	INF2	9	8	12	8	1249	135.5	5.38	22.51	27.484	0.8	0.000452043	0.0158818	0.78	0.001339	0.015416	0.92	0.000725048	0.0165116	1.11	0.00025181	0.0033938	15.48	20.75	2.89	9.02	4.11	16.71	169067	214369	230025	373670	502720	343955	362425	383129	367919	175799	210538	191870	355646	384613	362682	460461	415450	328497
Q9Y2H2	Phosphatidylinositide phosphatase SAC2 OS=Homo sapiens OX=9606 GN=INPP5F PE=1 SV=3	INPP5F	1	1	1	1	1132	128.3	7.02	0	2.497	0.38	0.749196	1	0.65	0.168256	0.622264	0.44	0.402812	1	-0.19	0.999318	1	1.95	14.32	9.24	12.06	10.98	41.92	24892.1	25599.3	25846.2	35703.1	33393.3	26868.1	42088.3	35068.3	40039.5	24094	24607.6	19616.1	34154.2	32655.5	27565.6	14147.5	33035.8	21155.8
Q8N201	Integrator complex subunit 1 OS=Homo sapiens OX=9606 GN=INTS1 PE=1 SV=2	INTS1	0	1	1	1	2190	244.1	6.13	1.98	2.99	0.23	0.586851	1	-0.13	1	1	0.27	0.911527	1	0.13	0.999409	1	18.98	18.25	19.57	6.11	6.89	13.66	71221.4	59004.1	48620.1	69108.6	87287.1	61487.2	53859.9	52639.1	73563.1	55702.4	62007.9	56065	60153.4	68316.9	67523.6	68247.2	51800.4	61548.6
Q5TA45	Integrator complex subunit 11 OS=Homo sapiens OX=9606 GN=INTS11 PE=1 SV=2	INTS11	4	1	4	1	600	67.6	8.06	10.71	5.629	0.71	0.146088	0.870908	-0.19	0.999998	1	0.36	0.938636	1	0.06	1	1	15.69	25.2	37.68	7.4	24.67	16.12	36200.5	26344.8	32035.8	52502.1	66519.8	39846	28039.4	24224.4	47604.2	37860.3	42547.9	37241.7	35169.6	48428	58453.3	46291.4	33498.7	39373.5
Q96CB8	Integrator complex subunit 12 OS=Homo sapiens OX=9606 GN=INTS12 PE=1 SV=1	INTS12	6	2	5	2	462	48.8	9.69	8.69	6.593	-0.19	0.561666	1	-0.05	0.998819	1	-0.12	0.342932	1	-0.15	0.366138	1	7.4	11.48	4.81	10.48	5.12	9.74	193762	216759	223630	209281	166108	189377	209796	212933	194451	194141	226432	186498	179485	178921	163772	158251	192350	174625
Q9NVM9	Integrator complex subunit 13 OS=Homo sapiens OX=9606 GN=INTS13 PE=1 SV=2	INTS13	1	1	1	1	706	80.2	6.7	2.77	4.007	0.24	0.0598994	0.497902	0.98	0.000125204	0.00257008	0.77	0.00209777	0.0362991	1.47	5.94776e-06	0.000169605	19.49	17.18	2.56	10.57	14.36	4.11	49374.3	47676.4	33869.6	74025	55135.6	56180.8	93908	91317.4	96118.1	39797.5	38181.5	32401	56053.5	65104.2	74807.6	106069	108099	99850.9
Q9H0H0	Integrator complex subunit 2 OS=Homo sapiens OX=9606 GN=INTS2 PE=1 SV=2	INTS2	4	2	5	2	1204	134.2	6.05	2.59	7.018	-0.09	1	1	-0.39	0.960849	1	0.17	0.781195	1	0.08	0.891901	1	30.49	20.19	27.9	23.46	21.14	20.65	86377.8	79665.7	46130	54477.2	81890	74635.8	41835.1	61000.5	74710.1	61974.8	40100.4	62894.8	69845	87962.5	57782.4	65290.1	83422.2	55712.3
Q68E01	Integrator complex subunit 3 OS=Homo sapiens OX=9606 GN=INTS3 PE=1 SV=1	INTS3	2	1	2	1	1043	118	5.8	0	3.342	-0.67	0.954273	1	0.36	0.997659	1	-0.06	0.999965	1	-0.84	0.683356	1	24.22	32.76	68.31	21.47	24.46	47.24	0	17219.6	24335.6	0	10141.1	16255.5	33480.6	26246.7	5084.18	18709.2	26529.4	28819	25468.5	16453.5	26705.7	6613.44	14772.2	19219.8
Q96HW7	Integrator complex subunit 4 OS=Homo sapiens OX=9606 GN=INTS4 PE=1 SV=2	INTS4	2	2	4	2	963	108.1	6.44	4.27	4.791	0.13	0.989479	1	0.15	0.901084	1	0.09	0.915401	1	0.27	0.0329686	0.182269	13.58	5.25	2.29	2.49	9.66	4.73	265598	220496	205447	247706	241909	223793	245186	237808	248756	205362	196605	205290	218020	234967	193544	265912	243983	246779
Q9UL03	Integrator complex subunit 6 OS=Homo sapiens OX=9606 GN=INTS6 PE=1 SV=1	INTS6	3	1	1	1	887	100.3	8.62	0	2.325	-0.4	0.992497	1	0.09	0.99423	1	-0.19	1	1	-0.26	0.870075	1	38.76	24.39	26.58	4.85	19.65	30.97	25737.6	43688.6	58841.6	33114.3	29649.5	46469.1	34324	46340.3	59084.6	37621.6	41035.1	40894	34975.6	48937.3	35782.9	21412	41081.2	34065.2
Q9UI26	Importin-11 OS=Homo sapiens OX=9606 GN=IPO11 PE=1 SV=1	IPO11	4	3	7	3	975	112.5	5.25	12.3	12.983	-0.1	0.999993	1	0.02	0.989962	1	-0.3	0.875153	1	-0.35	0.510672	1	16.77	11.6	1.52	19.81	19.86	11.7	286816	375098	399650	349403	304662	384823	369932	379942	379760	515279	345284	426784	459442	318469	347200	305982	334822	385017
Q8TEX9	Importin-4 OS=Homo sapiens OX=9606 GN=IPO4 PE=1 SV=2	IPO4	2	2	3	2	1081	118.6	4.96	0	3.991	0.33	0.700364	1	0.06	1	1	-0.08	0.999881	1	0.19	0.99765	1	16.53	21.01	23.35	6.85	25.76	16.86	101510	81742.3	74026.2	88704.5	133228	102875	66176.8	85181.6	106267	69473.5	79485.7	76561.1	72245.4	102605	63620.9	87332.9	90586	65437.1
O95373	Importin-7 OS=Homo sapiens OX=9606 GN=IPO7 PE=1 SV=1	IPO7	18	14	37	13	1038	119.4	4.82	45.41	54.011	-0.06	0.998658	1	-0.18	0.446301	1	-0.15	0.729028	1	-0.14	0.542261	1	6.77	6.3	11.05	6.08	5.54	2.99	1.26934e+06	1.33322e+06	1.1648e+06	1.31184e+06	1.21649e+06	1.15843e+06	1.11756e+06	1.26328e+06	1.01432e+06	1.18326e+06	1.26277e+06	1.3366e+06	1.1206e+06	1.13684e+06	1.23966e+06	1.14242e+06	1.17833e+06	1.11007e+06
O15397	Importin-8 OS=Homo sapiens OX=9606 GN=IPO8 PE=1 SV=2	IPO8	3	2	9	1	1037	119.9	5.16	11.57	6.346	0.21	0.992981	1	-0.01	0.999838	1	-0.02	1	1	-0.11	0.965678	1	16.27	21.74	8.15	10.08	22.9	30.08	43569.5	35907	31678	31612.4	49316.7	41478.8	32338.9	38077	35663.6	28174.6	26516.2	32193.6	23256.5	36374.5	27728	18396.5	34168.4	26102.5
Q96P70	Importin-9 OS=Homo sapiens OX=9606 GN=IPO9 PE=1 SV=3	IPO9	12	9	39	9	1041	115.9	4.81	30.65	41.288	0.2	0.712699	1	0.19	0.667014	1	-0.09	0.939273	1	-0.11	0.928821	1	3.48	18.79	3.91	4.48	0.99	2.94	704943	715616	752946	822439	650593	953675	768119	817401	826509	817969	747819	781236	741381	726928	735950	724679	757466	716934
P46940	Ras GTPase-activating-like protein IQGAP1 OS=Homo sapiens OX=9606 GN=IQGAP1 PE=1 SV=1	IQGAP1	14	14	46	14	1657	189.1	6.48	84.28	88.713	-0.07	1	1	0.18	0.728271	1	0.25	0.601206	1	0.24	0.490562	1	9.15	8.19	9.42	10.16	4.89	4.72	1.64209e+06	1.79528e+06	1.4944e+06	1.55905e+06	1.79585e+06	1.56719e+06	1.85538e+06	1.93834e+06	1.61189e+06	1.19977e+06	1.41416e+06	1.18398e+06	1.46143e+06	1.32807e+06	1.42318e+06	1.41942e+06	1.35658e+06	1.49085e+06
Q86VI3	Ras GTPase-activating-like protein IQGAP3 OS=Homo sapiens OX=9606 GN=IQGAP3 PE=1 SV=2	IQGAP3	1	2	2	2	1631	184.6	7.65	2.14	5.799	0.06	1	1	0.04	1	1	0.32	0.359178	1	0.18	0.558153	1	8.55	17.08	4.87	4.93	7.93	20.11	87907.5	100836	86650.2	91721	109568	77872.6	87394.8	96161.9	90468.5	83200	75734.9	81715.4	89558.9	103988	101978	116837	78773.6	92261.6
Q14653	Interferon regulatory factor 3 OS=Homo sapiens OX=9606 GN=IRF3 PE=1 SV=1	IRF3	7	3	5	3	427	47.2	5.34	6.7	6.77	0.59	0.000337414	0.0127012	0.9	1.48219e-06	7.66059e-05	0.08	0.6338	1	0.19	0.0683416	0.322539	10.38	8.06	4.99	7.22	2.86	1.43	247895	206329	210076	286279	336489	315608	391472	382515	420501	462201	456488	404406	463386	483543	489540	521086	514553	529483
Q92985	Interferon regulatory factor 7 OS=Homo sapiens OX=9606 GN=IRF7 PE=1 SV=2	IRF7	2	1	1	1	503	54.2	6.27	0	3.001	0.87	0.329427	1	0.12	0.999438	1	-0.05	0.938842	1	-0.18	0.835264	1	19.08	5.17	10.36	35.5	31.77	34.55	0	11711.3	8927.09	18049.5	0	19418.2	0	11984.3	10348.3	10573.8	10581.5	18759.2	12877.1	8152.92	0	14107.5	7214.58	9335.19
Q00978	Interferon regulatory factor 9 OS=Homo sapiens OX=9606 GN=IRF9 PE=1 SV=1	IRF9	7	3	3	3	393	43.7	5.77	4.08	6.517	0.4	0.025176	0.279695	0.71	0.000292606	0.00499884	0.16	0.810836	1	0.28	0.0687578	0.323377	10.51	13.54	3.6	2.2	8.99	3.47	221424	231872	269565	354599	270755	306828	378405	382662	357588	288055	282549	275675	329748	315556	276410	341040	342449	362667
Q9Y4H2	Insulin receptor substrate 2 OS=Homo sapiens OX=9606 GN=IRS2 PE=1 SV=2	IRS2	1	1	2	1	1338	137.2	8.65	5.03	3.815	0.08	0.959822	1	-0.17	0.551141	1	0.09	0.975505	1	0.03	0.998106	1	16.75	13.8	6.89	5.53	8.26	1.72	386524	303896	283939	316523	400940	320134	269536	269528	303012	257877	280380	286852	265378	298043	312455	287487	286256	278460
Q9BUE6	Iron-sulfur cluster assembly 1 homolog, mitochondrial OS=Homo sapiens OX=9606 GN=ISCA1 PE=1 SV=1	ISCA1	12	1	2	1	129	14.2	9.07	2.18	3.342	0.31	1	1	0.49	0.879734	1	-0.44	0.978713	1	-0.4	0.988714	1	22.75	37.93	19.48	18.94	12.52	13.87	118790	148391	187544	184158	87985.5	195766	208222	209885	145675	182792	126552	175674	159447	129283	129173	128199	133508	164688
P05161	Ubiquitin-like protein ISG15 OS=Homo sapiens OX=9606 GN=ISG15 PE=1 SV=5	ISG15	23	4	8	4	165	17.9	7.44	21.3	14.13	-0.03	0.961171	1	0.11	0.505621	1	-0.08	0.717538	1	-0.04	0.994734	1	3.47	8.24	9.09	3.03	5.65	2.68	656941	699854	695944	683792	596809	696536	753394	814452	678519	737377	713449	758026	721554	645140	695533	700350	715278	738491
Q9UKX5	Integrin alpha-11 OS=Homo sapiens OX=9606 GN=ITGA11 PE=1 SV=2	ITGA11	4	3	16	3	1188	133.4	6.7	8.19	14.438	-0.32	0.499077	1	-0.45	0.287501	0.904994	-0.13	0.934725	1	-0.39	0.134492	0.52628	13.27	4.34	15.4	6.38	13	4.55	282052	267118	217287	210248	214237	228241	195976	188620	248199	257342	228618	254175	197746	232204	257033	203716	186082	193771
P17301	Integrin alpha-2 OS=Homo sapiens OX=9606 GN=ITGA2 PE=1 SV=2	ITGA2	1	1	2	1	1181	129.2	5.25	4.56	4.519	1.11	0.366145	1	0.66	0.819042	1	0.63	0.356487	1	0.44	0.643257	1	45.64	24.77	13.52	18.02	16.83	15.68	60344.8	28663.3	29557.8	40769.8	63739.2	66479.5	46758.3	54240.5	41464.9	33511.5	35577.9	46428.5	55194.4	49877.3	68784.3	48360.5	61471.7	46469.8
P26006	Integrin alpha-3 OS=Homo sapiens OX=9606 GN=ITGA3 PE=1 SV=5	ITGA3	1	1	2	1	1051	116.5	6.77	4.52	4.17	0.1	0.402738	1	0.67	0.000425479	0.00662746	0.35	0.121881	0.704261	0.6	0.0164038	0.102913	12.63	12.36	6.13	7.46	10.28	10.58	46350.8	59260.6	56681.3	60561.3	58047	72791.2	86380.2	97351.2	90009.9	56063.7	55575.7	63348.1	71255.2	82452.7	67968.2	84752.6	71987.1	88470
P06756	Integrin alpha-V OS=Homo sapiens OX=9606 GN=ITGAV PE=1 SV=2	ITGAV	9	8	13	8	1048	116	5.68	16.57	21.229	-0.02	0.998562	1	0.09	0.766239	1	-0.09	0.941998	1	0.03	1	1	3.64	0.4	4.47	6.11	13.98	4.26	574230	550776	534200	538897	543166	541490	588201	624382	572537	558449	554073	617208	639062	492626	523861	605016	571257	557147
P05556	Integrin beta-1 OS=Homo sapiens OX=9606 GN=ITGB1 PE=1 SV=2	ITGB1	22	14	57	14	798	88.4	5.39	106.85	92.378	0.52	8.54704e-08	2.25214e-05	0.54	2.50001e-08	3.48422e-06	0.25	0.000146718	0.00534104	0.26	0.000102847	0.00160998	3.02	3.21	5.16	3.57	0.35	0.84	2.80551e+06	2.81061e+06	2.6639e+06	4.06291e+06	3.82903e+06	4.03381e+06	3.98435e+06	4.06692e+06	4.38956e+06	3.67081e+06	3.41855e+06	3.56413e+06	4.24787e+06	4.24861e+06	4.27421e+06	4.32518e+06	4.25444e+06	4.27772e+06
P16144	Integrin beta-4 OS=Homo sapiens OX=9606 GN=ITGB4 PE=1 SV=5	ITGB4	1	1	1	1	1822	202	6.09	2.69	3.737	0.25	0.679922	1	0.07	1	1	0.22	0.950821	1	0.12	0.999982	1	8.79	8.69	19.47	22.01	4.62	20.4	25723.8	30651.7	28925.4	37362.5	31388.3	34405.5	30422.8	22333.6	33000.7	21951.6	29487.4	19498.3	25072.8	27351.1	25548.2	19294.6	29116.3	23878
P18084	Integrin beta-5 OS=Homo sapiens OX=9606 GN=ITGB5 PE=1 SV=1	ITGB5	9	4	16	4	799	88	6.06	34.79	21.508	-0.12	0.166324	0.936463	0.03	0.999566	1	-0.03	0.910214	1	-0.08	0.576692	1	1.03	10.9	7.89	7.26	3.91	2.34	468908	462043	471320	433265	355843	432186	419047	477932	485366	546915	476288	494279	457512	484823	493315	467531	448874	467656
Q9NQX7	Integral membrane protein 2C OS=Homo sapiens OX=9606 GN=ITM2C PE=1 SV=1	ITM2C	8	1	2	1	267	30.2	8	0	4.744	6.64						-0.29			-6.64									0	0	0	11625.9	0	0	0	0	0	0	0	6352.95	5194.23	0	0	0	0	0
Q9BY32	Inosine triphosphate pyrophosphatase OS=Homo sapiens OX=9606 GN=ITPA PE=1 SV=2	ITPA	6	1	2	1	194	21.4	5.66	0	2.965	6.64			6.64			1.44	0.221474	1	2.57	0.0184025	0.112788		56.14	24.38	66.54	42.35	19.02	0	0	0	36536.5	9467.13	27860.6	59891.8	48981.6	36316.9	20782	6633.33	7889.78	39647.8	21360.4	19013.2	40178.3	46722	58356.3
Q14571	Inositol 1,4,5-trisphosphate receptor type 2 OS=Homo sapiens OX=9606 GN=ITPR2 PE=1 SV=2	ITPR2	0	1	1	1	2701	307.9	6.43	0	1.826	0.48	0.343753	1	0.75	0.114926	0.466038	0.02	0.999397	1	0.71	0.0229018	0.134579	20.32	22.95	15.27	4.35	12.65	15.71	37790.7	40232.2	54400.7	73061.5	46543.2	56018.4	71465.9	52928.1	67544.9	53003.1	50610.6	48596.1	60686.6	47687.8	51184.1	72336.4	98718.8	82740.4
Q14573	Inositol 1,4,5-trisphosphate receptor type 3 OS=Homo sapiens OX=9606 GN=ITPR3 PE=1 SV=2	ITPR3	2	3	5	3	2671	303.9	6.48	11.16	13.151	-0.05	0.991936	1	0.2	0.996532	1	-0.4	0.213751	1	-0.19	0.935733	1	8.49	22	10.14	7.53	15.08	10.84	145337	146685	168566	141735	116853	180766	169001	173193	142936	172135	154556	179239	149537	110346	130038	137573	150931	170544
Q8IWB1	Inositol 1,4,5-trisphosphate receptor-interacting protein OS=Homo sapiens OX=9606 GN=ITPRIP PE=1 SV=1	ITPRIP	3	2	2	2	547	62	5.88	1.95	3.273	-0.16	0.976737	1	-0.24	0.471764	1	0.14	0.990129	1	0.1	0.985748	1	27.23	15.5	8.81	13.64	4.57	7.71	158082	115059	92740.4	102910	129676	97924.7	97100.9	86604.2	103273	87509.6	114384	97315.5	107296	101137	110743	116432	104506	100563
P78504	Protein jagged-1 OS=Homo sapiens OX=9606 GN=JAG1 PE=1 SV=3	JAG1	6	6	12	6	1218	133.7	6.06	20.56	23.059	-0.63	0.00027972	0.0111997	-0.67	2.58544e-05	0.000752335	-0.4	0.0167709	0.174804	-0.51	0.0015096	0.015035	5.34	9.65	8.21	4.9	9.81	5.93	599137	550172	544142	356200	418466	354927	305418	357796	346895	483460	440053	474011	358520	332644	403403	312166	351525	333940
Q8N5M9	Protein jagunal homolog 1 OS=Homo sapiens OX=9606 GN=JAGN1 PE=1 SV=1	JAGN1	7	1	12	1	183	21.1	9.73	25.06	6.169	-0.06	0.812813	1	0.06	0.999966	1	-0.15	0.509729	1	-0.14	0.600453	1	5.08	8.23	7.28	10.41	0.66	6.43	644745	655551	708268	627466	571696	674352	625401	682441	723523	635293	515557	574423	519178	519020	513191	520592	490071	557217
P23458	Tyrosine-protein kinase JAK1 OS=Homo sapiens OX=9606 GN=JAK1 PE=1 SV=2	JAK1	7	7	11	7	1154	133.2	7.55	7.22	22.695	-0.17	0.277548	1	-0.23	0.0158411	0.109237	-0.14	0.679963	1	-0.17	0.0818937	0.363093	1	4.4	3.34	1.28	7.31	9.75	507351	516595	508125	484777	451290	448198	435445	409573	432820	498309	490304	485865	436945	499070	445560	435736	468091	384989
P14923	Junction plakoglobin OS=Homo sapiens OX=9606 GN=JUP PE=1 SV=3	JUP	9	4	8	2	745	81.7	6.14	19.43	28.187	0.06	0.954772	1	0.01	0.999459	1	-0.28	0.998902	1	0.06	0.999999	1	46.96	38.3	24.06	10.62	26.24	16.2	346313	515052	879446	537850	261049	592192	759881	504818	519876	410816	345850	423819	471543	285432	338808	452564	329512	429593
Q15046	Lysine--tRNA ligase OS=Homo sapiens OX=9606 GN=KARS1 PE=1 SV=3	KARS1	11	4	12	4	597	68	6.35	10.42	19.186	0.1	0.999739	1	-0.05	0.999047	1	-0.12	0.932101	1	0.02	1	1	11.61	23.21	5.26	2.33	5.46	7.14	486402	614424	562691	638701	402662	602990	501615	555015	543366	468900	480717	491242	442638	460023	412691	512571	444597	487330
P24390	ER lumen protein-retaining receptor 1 OS=Homo sapiens OX=9606 GN=KDELR1 PE=1 SV=1	KDELR1	17	3	5	3	212	24.5	8.62	8.67	8.362	-0.03	0.792431	1	-0.1	0.679951	1	-0.08	0.873926	1	-0.06	0.980737	1	5.07	5.68	2.73	6.38	3.27	7.75	324686	294373	303183	271703	302523	297398	282765	296673	283409	313171	290001	329484	305112	296467	285823	325722	279011	300652
Q7LBC6	Lysine-specific demethylase 3B OS=Homo sapiens OX=9606 GN=KDM3B PE=1 SV=2	KDM3B	2	3	5	3	1761	191.5	7.18	7.38	10.834	-0.14	0.999869	1	-0.01	0.999986	1	-0.2	0.86297	1	-0.16	0.714606	1	12.9	7.95	10.25	8.44	12.11	15.84	296850	320192	247391	270046	306326	265717	294517	305352	250489	265278	312922	281829	235542	245318	293935	211588	252953	291369
Q06136	3-ketodihydrosphingosine reductase OS=Homo sapiens OX=9606 GN=KDSR PE=1 SV=1	KDSR	8	2	4	2	332	36.2	7.12	10.53	7.577	0.21	0.806983	1	0.23	0.470342	1	0.33	0.412113	1	0.17	0.7765	1	6.69	13.05	3.52	9.63	5.1	14.22	244114	279053	260393	300850	246943	319672	305071	289632	309978	284327	243597	239903	306939	280267	306161	329351	250859	273121
Q07666	KH domain-containing, RNA-binding, signal transduction-associated protein 1 OS=Homo sapiens OX=9606 GN=KHDRBS1 PE=1 SV=1	KHDRBS1	8	3	6	3	443	48.2	8.66	14.16	19.53	0.05	0.999503	1	0.41	0.691712	1	0.12	0.999911	1	0.37	0.762713	1	32.88	27.04	22.28	2.55	13.9	18.66	263855	528705	424963	439858	302763	530702	563540	614473	391939	386325	370322	369229	443994	401366	335436	480092	401402	583044
Q92945	Far upstream element-binding protein 2 OS=Homo sapiens OX=9606 GN=KHSRP PE=1 SV=4	KHSRP	1	1	1	1	711	73.1	7.3	0	2.243	0.54	0.175682	0.979967	0.95	0.00970622	0.0755943	0.39	0.246942	1	0.87	0.0124411	0.0822022	4.17	14.38	8.72	2.73	16.95	29.4	11696.5	11026	0	16513.2	19517.3	14701.5	24248.7	20416.3	21875.5	7322.12	7129.51	6933.48	11768.8	8554.08	9340.78	13073.3	16888.1	9210.86
Q6ICG6	Uncharacterized protein KIAA0930 OS=Homo sapiens OX=9606 GN=KIAA0930 PE=1 SV=1	KIAA0930	2	1	5	1	404	45.8	7.94	3.6	2.772	0.25	0.999998	1	-0.19	0.995721	1	-0.01	1	1	-0.2	0.996547	1	9.15	36.87	20.16	8.63	6.92	23.12	83336.2	75015	69530.6	89250.6	106489	48147.7	86253.5	65942.2	58938.3	75674.2	89980	83750.5	89312.4	77789.8	83059.5	97535.7	62591.3	72889.5
Q9ULH0	Kinase D-interacting substrate of 220 kDa OS=Homo sapiens OX=9606 GN=KIDINS220 PE=1 SV=3	KIDINS220	3	3	4	3	1771	196.4	6.62	0	9.46	0.34	0.261454	1	0.26	0.283928	0.899424	-0.1	0.999981	1	0.33	0.58916	1	15.98	12.87	6.27	2.63	13.04	10.73	82082.5	100248	113467	134190	104169	126966	113371	119894	128450	109794	105303	104632	98019	97210	121453	132141	109138	132412
P52732	Kinesin-like protein KIF11 OS=Homo sapiens OX=9606 GN=KIF11 PE=1 SV=2	KIF11	3	3	5	3	1056	119.1	5.64	6.56	7.967	0.08	0.877993	1	-0.01	1	1	0.12	0.856742	1	-0.05	0.977662	1	10.55	4.57	9.1	0.82	3.32	12.42	365028	329079	295436	340737	371209	346863	325741	303379	362959	334072	338431	333317	347949	364260	371308	281953	361891	321789
Q15058	Kinesin-like protein KIF14 OS=Homo sapiens OX=9606 GN=KIF14 PE=1 SV=1	KIF14	2	3	4	3	1648	186.4	7.91	4.9	9.985	-1	0.907243	1	-0.93	0.683804	1	-0.14	0.999998	1	-0.51	0.995638	1	42.31	47.34	56.03	30.95	25.62	32.6	34763.9	13947.1	32824.1	0	11608.9	23290.5	17178.6	25148.8	6836.42	24134.9	14072.9	26782.6	14794.4	25116.2	21828.3	0	21479.8	13431.8
O43896	Kinesin-like protein KIF1C OS=Homo sapiens OX=9606 GN=KIF1C PE=1 SV=3	KIF1C	2	2	2	2	1103	122.9	6.9	0	3.889	-0.05	0.838577	1	0.12	0.994607	1	-0.13	0.901686	1	-0.17	0.85246	1	8.31	5.6	5.5	12.31	3.39	10	146073	148970	169679	134648	150558	144266	150629	161438	168051	152472	132524	169835	146532	137685	138969	156074	135649	129190
Q7Z4S6	Kinesin-like protein KIF21A OS=Homo sapiens OX=9606 GN=KIF21A PE=1 SV=2	KIF21A	2	3	4	3	1674	187.1	6.42	5.75	12.044	0.12	0.993402	1	0.17	0.997423	1	0.22	0.972917	1	0.24	0.896126	1	12.24	5.93	11.23	16.96	4.36	1.48	238823	200711	189940	205975	231800	217389	189893	236572	225562	164103	163681	217253	183354	190598	199995	199273	194469	194061
Q02241	Kinesin-like protein KIF23 OS=Homo sapiens OX=9606 GN=KIF23 PE=1 SV=3	KIF23	2	2	2	2	960	110	8.51	0	5.446	0.43	0.986888	1	-0.03	0.999991	1	0.23	0.999799	1	0.63	0.907828	1	26.72	32.4	89.66	26.24	25.7	8.43	10490.3	15910.9	18241	12552.9	21422.4	24876.1	4269.09	15585.2	38504	14952.3	18825.9	10994.9	11978.5	20383.1	17543.1	20137.3	23636.6	23066.6
O00139	Kinesin-like protein KIF2A OS=Homo sapiens OX=9606 GN=KIF2A PE=1 SV=3	KIF2A	6	4	7	4	706	79.9	6.68	5.57	11.882	-0.28	0.0438524	0.414231	-0.16	0.0875805	0.388614	-0.17	0.13074	0.738138	-0.11	0.156603	0.581148	5.25	4.59	10.56	8.09	0.88	7.86	604789	601605	659705	538149	499311	495950	569339	543023	462915	576590	657662	570503	514269	515869	507403	470337	536110	544509
Q99661	Kinesin-like protein KIF2C OS=Homo sapiens OX=9606 GN=KIF2C PE=1 SV=2	KIF2C	2	1	2	1	725	81.3	7.83	0	2.955	-0.33	0.129869	0.805186	0.05	0.999999	1	-0.38	0.0541657	0.411174	-0.18	0.455849	1	9.96	18.26	8.73	5.08	9.25	2.91	143331	158180	129568	135930	94069.8	114010	128400	148022	151494	135331	123542	124698	106365	88509.4	96003.8	109844	105580	111789
Q9Y496	Kinesin-like protein KIF3A OS=Homo sapiens OX=9606 GN=KIF3A PE=1 SV=4	KIF3A	2	1	2	1	699	80	6.54	0	2.485	-0.4			0.11			-1.24			-1.39	0.261296	0.836195			21.56	24.31		50.47	0	0	10003.3	7603.57	0	0	0	12595.6	9262.58	17077.1	10988.6	17699	0	7231.28	0	0	4473.23	9437.47
O15066	Kinesin-like protein KIF3B OS=Homo sapiens OX=9606 GN=KIF3B PE=1 SV=1	KIF3B	6	4	5	3	747	85.1	7.69	5.18	11.334	0.3	0.164878	0.930309	0.3	0.171312	0.632684	0.06	0.999858	1	0.12	0.839011	1	5.3	12.51	7.34	3.35	8.23	10.89	144033	143021	157098	176865	201571	156992	164965	190981	176725	149215	143126	139691	149689	133443	157045	140592	155387	174656
P33176	Kinesin-1 heavy chain OS=Homo sapiens OX=9606 GN=KIF5B PE=1 SV=1	KIF5B	7	6	10	6	963	109.6	6.51	14.85	16.598	0.09	0.746591	1	0.13	0.999309	1	0.13	0.585146	1	0.29	0.120957	0.488333	8.94	17.36	9.05	2	6.88	2	456743	399536	387290	424850	553760	406801	436003	456661	382191	353499	358000	344193	386325	429532	378797	426018	432046	443097
Q92845	Kinesin-associated protein 3 OS=Homo sapiens OX=9606 GN=KIFAP3 PE=1 SV=2	KIFAP3	2	1	2	1	792	91.1	5.08	0	2.36	-0.2	0.823506	1	-0.13	0.997958	1	0.06	0.996715	1	-0.1	0.998078	1	9.74	29.32	15.28	5.99	10.6	21.75	34616.1	33295.1	28649.6	28888.2	19035.1	35132.9	25732.5	30465.7	35026.5	24772.6	24374.1	22133	22825.1	25433.8	28230.3	27647.4	17774.2	22668.4
Q96EK5	KIF-binding protein OS=Homo sapiens OX=9606 GN=KIFBP PE=1 SV=1	KIFBP	3	2	3	2	621	71.8	5.49	4.04	5.546	0.07	0.999082	1	0.3	0.459383	1	-0.03	0.999997	1	0.19	0.191573	0.673643	15.23	5.1	8.5	8.29	9.99	9.24	86462.5	68678.5	65741.6	74112.1	72172.7	67084	84489.2	92572.1	78151.4	70549.4	72972.5	62142.3	74146.5	69237.6	60717.7	92725.3	80507.6	78355.2
Q9BW19	Kinesin-like protein KIFC1 OS=Homo sapiens OX=9606 GN=KIFC1 PE=1 SV=2	KIFC1	1	1	3	1	673	73.7	8.98	1.78	2.076	0	0.910299	1	-0.17	0.775552	1	0.2	0.264151	1	0.08	0.898535	1	9.98	13.51	6.36	6.44	10.1	1.9	185980	167794	152356	171500	167472	132848	149190	145623	163959	142815	140642	126605	145983	162006	178751	144130	149496	148172
Q9BVG8	Kinesin-like protein KIFC3 OS=Homo sapiens OX=9606 GN=KIFC3 PE=1 SV=4	KIFC3	9	5	7	4	833	92.7	7.69	17.15	19.229	0.36	0.525089	1	0.32	0.148429	0.566676	0.04	0.979302	1	0.13	0.776932	1	10.95	15.34	1.56	5.26	4.89	4.91	472847	581541	499100	640320	485028	642821	623066	615951	635206	497605	454416	499376	531157	481798	511623	500792	545372	546406
Q9NR64	Kelch-like protein 1 OS=Homo sapiens OX=9606 GN=KLHL1 PE=1 SV=1	KLHL1	1	1	2	1	748	82.6	6.39	0	1.824	0.57			1.27			1.58	0.068267	0.486852	-0.14	0.970108	1		48.94		32.56	31.03	33.82	12471.3	0	0	12920.7	26596.7	0	0	0	30111.1	5160.41	10183.9	9217.85	0	34344.9	21984.6	14118.3	8360.27	7993.98
Q9UMN6	Histone-lysine N-methyltransferase 2B OS=Homo sapiens OX=9606 GN=KMT2B PE=1 SV=1	KMT2B	1	1	1	1	2715	293.3	8.22	0	3.063	-0.04	0.788188	1	0.38	0.64354	1	0.53	0.676031	1	0.6	0.537683	1	29.58	65.82	9.77	8.07	19.24	20.45	20240.2	22964.4	12403.5	15562.5	49725.2	19698.3	24099.4	26380.6	29281.8	13810.2	14315	16073.9	18116.3	26267.8	20652.7	21627	19251.4	28351.9
P50748	Kinetochore-associated protein 1 OS=Homo sapiens OX=9606 GN=KNTC1 PE=1 SV=1	KNTC1	2	4	7	4	2209	250.6	5.97	11.97	12.014	-0.14	0.834792	1	-0.14	0.714259	1	-0.14	0.635039	1	-0.14	0.657628	1	7.71	10.88	9.56	5.03	2.64	10.21	441165	379649	425943	387370	424404	340990	408508	386990	338046	430685	420236	462544	405201	385066	390672	438673	390914	358321
P52292	Importin subunit alpha-1 OS=Homo sapiens OX=9606 GN=KPNA2 PE=1 SV=1	KPNA2	6	2	5	2	529	57.8	5.4	14.02	10.857	0.43	0.245025	1	1.1	0.00114578	0.0136667	0.75	0.0204259	0.199835	1.28	0.000448185	0.00551879	30.18	21.4	4.08	3.44	15.18	4.39	153607	116903	82568.8	157505	195636	127264	257776	250134	237665	91519.3	95023.9	88720	136263	153610	183610	222927	206828	223855
O60684	Importin subunit alpha-7 OS=Homo sapiens OX=9606 GN=KPNA6 PE=1 SV=1	KPNA6	6	2	2	2	536	60	4.98	2.98	8.187	-0.08	0.999946	1	0.22	0.700366	1	0.18	0.778587	1	0.25	0.424909	1	22.76	9.68	15.79	20.92	13.98	7.27	88758.1	69852.9	56299.5	66205.9	76338	63790.4	81262.2	101571	75722.8	47457.9	70877.1	69283.9	61968.5	78490.6	80929.4	84381.7	73390.8	82193.8
Q14974	Importin subunit beta-1 OS=Homo sapiens OX=9606 GN=KPNB1 PE=1 SV=2	KPNB1	15	9	35	9	876	97.1	4.78	55.71	45.503	0.02	0.709756	1	0.19	0.000337948	0.00552399	-0.07	0.792046	1	0.18	0.00322385	0.0268721	5.91	2.41	2.03	3.05	1.37	1.86	2.24547e+06	2.20984e+06	2.0091e+06	2.28604e+06	2.17867e+06	2.23795e+06	2.5229e+06	2.60671e+06	2.51221e+06	2.04968e+06	1.96474e+06	2.0855e+06	1.9559e+06	1.94638e+06	1.99715e+06	2.26884e+06	2.32289e+06	2.35387e+06
P04264	Keratin, type II cytoskeletal 1 OS=Homo sapiens OX=9606 GN=KRT1 PE=1 SV=6	KRT1	40	27	192	22	644	66	8.12	382.29	165.761	0.55	0.863457	1	0.25	0.999997	1	0.11	0.938121	1	0.3	0.972342	1	48.2	26.34	30.53	20.43	22.46	17.14	1.71395e+07	2.68645e+07	4.54151e+07	3.94448e+07	2.65831e+07	4.58861e+07	3.677e+07	1.93937e+07	3.18478e+07	1.69542e+07	1.30416e+07	1.97963e+07	2.61759e+07	1.82441e+07	1.79439e+07	2.08077e+07	1.60844e+07	2.26939e+07
P13645	Keratin, type I cytoskeletal 10 OS=Homo sapiens OX=9606 GN=KRT10 PE=1 SV=6	KRT10	48	26	96	22	584	58.8	5.21	214.2	132.428	0.08	0.994615	1	-0.38	1	1	0.17	0.858415	1	0.14	0.896262	1	40.39	46.12	53.73	29.59	28.51	23.53	7.5719e+06	1.22497e+07	1.76539e+07	1.29644e+07	9.08877e+06	2.23691e+07	2.05968e+07	8.15987e+06	9.43875e+06	6.90431e+06	4.27565e+06	7.92929e+06	1.19136e+07	7.77712e+06	7.23488e+06	7.60065e+06	7.34183e+06	1.09868e+07
P02533	Keratin, type I cytoskeletal 14 OS=Homo sapiens OX=9606 GN=KRT14 PE=1 SV=4	KRT14	36	17	60	4	472	51.5	5.16	108.92	66.673	-0.32	0.59329	1	0.5	0.997608	1	1.09	0.975393	1	0.55	0.996029	1	129.7	73.09	78.47	34.88	27.76	25.19	4.86654e+06	2.53993e+06	3.65821e+07	5.47714e+06	672351	3.90626e+06	1.36503e+07	1.93747e+06	6.89021e+06	3.24557e+06	1.72275e+06	2.00283e+06	4.59365e+06	2.61416e+06	4.27062e+06	4.10502e+06	2.56152e+06	2.93162e+06
P19012	Keratin, type I cytoskeletal 15 OS=Homo sapiens OX=9606 GN=KRT15 PE=1 SV=3	KRT15	11	6	19	1	456	49.2	4.77	40.32	18.141	-1.06	0.92743	1	-1.33	0.950837	1	0.19	0.979794	1	-0.48	0.999127	1	133.48	33.65	84.55	30.52	67.92	43.07	353919	56554.1	9369.79	21618	41217.1	27200.4	76208.3	22548.9	17121.2	29913.6	23667.9	15821.3	26993.1	24533.2	75544	11433.4	16928	27133
P08779	Keratin, type I cytoskeletal 16 OS=Homo sapiens OX=9606 GN=KRT16 PE=1 SV=4	KRT16	31	14	53	5	473	51.2	5.05	95.73	55.679	-1.6	0.711301	1	0.32	0.99999	1	1.2	0.931819	1	0.88	0.98492	1	142	97.25	69.93	56.39	47.66	11.44	176141	29182.6	1.4712e+06	177811	19264.7	57936.8	370072	64825.8	219921	87503.1	27052.2	48494.2	173510	63315.2	111042	90500.5	89480.7	73283.9
Q04695	Keratin, type I cytoskeletal 17 OS=Homo sapiens OX=9606 GN=KRT17 PE=1 SV=2	KRT17	30	13	31	5	432	48.1	5.02	64.35	42.268	-1.43	0.268722	1	-0.71	0.993731	1	1.29	0.996846	1	0.3	1	1	153.99	114.1	116.34	21.72	35.2	6.54	294054	145152	5.48407e+06	331009	1444.35	109318	1.19634e+06	155342	180080	219503	153887	153072	387954	188942	377412	168513	188875	189461
P05783	Keratin, type I cytoskeletal 18 OS=Homo sapiens OX=9606 GN=KRT18 PE=1 SV=2	KRT18	50	21	141	19	430	48	5.45	318.54	91.173	-0.23	0.999973	1	-0.09	0.999611	1	0.09	0.999979	1	0.16	0.999956	1	10.06	24.64	8.17	12.57	6.32	8.58	3.21471e+07	3.25199e+07	2.7018e+07	2.74927e+07	3.90345e+07	2.49322e+07	3.02445e+07	3.16087e+07	2.69124e+07	2.23039e+07	2.79068e+07	2.29493e+07	2.2175e+07	2.50354e+07	2.44397e+07	2.23975e+07	2.56345e+07	2.6415e+07
P08727	Keratin, type I cytoskeletal 19 OS=Homo sapiens OX=9606 GN=KRT19 PE=1 SV=4	KRT19	40	16	45	8	400	44.1	5.14	91.83	55.085	-0.21	0.358343	1	0.02	0.707939	1	0.12	0.999757	1	0.09	0.999998	1	66.34	6.27	26.44	4.2	0.66	2.72	944808	986667	2.76386e+06	923479	850679	817663	1.29987e+06	997463	761916	1.14514e+06	1.23069e+06	1.14559e+06	1.25482e+06	1.23999e+06	1.24123e+06	1.22125e+06	1.1628e+06	1.21711e+06
P35908	Keratin, type II cytoskeletal 2 epidermal OS=Homo sapiens OX=9606 GN=KRT2 PE=1 SV=2	KRT2	39	20	92	14	639	65.4	8	194.02	109.126	0.59	0.654252	1	0.01	0.997115	1	0.08	0.917728	1	-0.07	0.988223	1	31.2	59.51	46.72	39.05	39.92	27.91	2.59962e+06	4.94025e+06	3.7166e+06	5.59084e+06	3.56875e+06	1.1435e+07	6.92263e+06	3.73397e+06	2.9218e+06	3.31742e+06	1.79083e+06	4.17759e+06	6.22439e+06	3.49977e+06	3.08665e+06	3.01119e+06	3.16355e+06	4.86052e+06
P13647	Keratin, type II cytoskeletal 5 OS=Homo sapiens OX=9606 GN=KRT5 PE=1 SV=3	KRT5	28	16	90	8	590	62.3	7.74	175.83	79.566	0.34	1	1	0.22	0.999957	1	0.51	0.92549	1	0.45	0.998743	1	54.43	29.26	61.9	12.19	6.97	24.32	1.5504e+06	2.08337e+06	4.25156e+06	3.15584e+06	1.71131e+06	2.62867e+06	4.87229e+06	1.38368e+06	2.42454e+06	1.28613e+06	1.24032e+06	1.54709e+06	1.92634e+06	1.67687e+06	1.83724e+06	1.7623e+06	1.11619e+06	1.77702e+06
P02538	Keratin, type II cytoskeletal 6A OS=Homo sapiens OX=9606 GN=KRT6A PE=1 SV=3	KRT6A	43	23	97	3	564	60	8	206.3	112.6	0.18	0.772943	1	0.53	0.997241	1	0.74	0.92751	1	0.61	0.978475	1	123.9	53.07	72.84	37.47	20.97	29.14	6.83329e+06	4.54081e+06	4.83959e+07	8.05676e+06	2.34729e+06	7.74886e+06	1.94047e+07	3.57719e+06	9.84754e+06	4.31408e+06	1.92703e+06	3.40239e+06	6.35926e+06	4.15028e+06	5.68655e+06	5.86002e+06	3.20043e+06	5.2064e+06
P04259	Keratin, type II cytoskeletal 6B OS=Homo sapiens OX=9606 GN=KRT6B PE=1 SV=5	KRT6B	40	21	95	1	564	60	8	206.44	107.945	0.35	0.999919	1	0.35	0.997552	1	0.39	0.996721	1	-0.19	0.999559	1	156.15	22.88	51.06	77.39	51.26	85.86	66810.7	16440	1.17644e+06	100400	0	72438.6	84890.1	35330.2	114327	49165.7	10398.1	84915.5	64453	29546.7	93547.3	76621.7	5210.95	42989.6
P08729	Keratin, type II cytoskeletal 7 OS=Homo sapiens OX=9606 GN=KRT7 PE=1 SV=5	KRT7	42	21	157	17	469	51.4	5.48	284.67	106.457	-0.02	0.999997	1	0.07	0.993051	1	-0.04	0.860465	1	0.07	0.99992	1	4.16	11.93	5.34	6.5	2.09	6.13	5.58389e+06	6.01954e+06	5.6303e+06	5.56756e+06	6.5816e+06	5.25828e+06	5.92788e+06	6.23019e+06	5.59773e+06	4.84749e+06	5.39623e+06	4.81618e+06	4.61435e+06	4.7215e+06	4.81083e+06	4.61635e+06	5.07838e+06	5.1897e+06
P05787	Keratin, type II cytoskeletal 8 OS=Homo sapiens OX=9606 GN=KRT8 PE=1 SV=7	KRT8	52	26	226	20	483	53.7	5.59	486.8	175.421	-0.22	0.857706	1	0.03	0.992181	1	-0.02	0.892176	1	0.09	0.998749	1	4.6	15.34	9.08	10.35	3.51	8.75	3.23731e+07	3.54452e+07	3.35172e+07	2.88534e+07	3.66993e+07	2.80281e+07	3.41476e+07	3.41498e+07	2.90462e+07	2.54407e+07	3.03243e+07	2.54926e+07	2.39821e+07	2.51123e+07	2.57034e+07	2.37064e+07	2.70959e+07	2.80983e+07
Q14533	Keratin, type II cuticular Hb1 OS=Homo sapiens OX=9606 GN=KRT81 PE=1 SV=3	KRT81	24	12	95	11	505	54.9	5.47	206.2	67.754	1.05	3.40755e-08	1.09053e-05	0.89	7.50243e-08	7.34255e-06	1.23	7.45838e-09	2.88825e-06	1.21	8.88722e-09	1.04676e-06	4.32	6.85	7.09	4.11	5.18	5.21	7.92763e+06	7.57566e+06	8.26003e+06	1.63979e+07	1.68747e+07	1.47802e+07	1.45803e+07	1.47347e+07	1.65295e+07	6.41905e+06	6.90843e+06	6.46209e+06	1.39396e+07	1.51332e+07	1.53717e+07	1.51581e+07	1.49535e+07	1.37484e+07
P35527	Keratin, type I cytoskeletal 9 OS=Homo sapiens OX=9606 GN=KRT9 PE=1 SV=3	KRT9	60	25	128	24	623	62	5.24	272.76	178.747	0.95	0.711997	1	0.47	0.999626	1	0.09	0.923015	1	0.28	0.988031	1	76.74	25.22	48.44	23.3	30.57	39.71	4.96246e+06	7.35124e+06	2.05872e+07	2.00086e+07	1.42132e+07	1.25167e+07	1.02159e+07	6.0825e+06	1.66343e+07	6.38888e+06	4.20076e+06	6.62518e+06	1.10871e+07	6.77819e+06	6.71896e+06	1.0246e+07	4.34946e+06	7.77421e+06
Q86UP2	Kinectin OS=Homo sapiens OX=9606 GN=KTN1 PE=1 SV=1	KTN1	3	3	5	3	1357	156.2	5.64	8.18	12.463	0.17	0.999717	1	0.42	0.415929	1	-0.35	0.867851	1	-0.11	0.999999	1	35.77	42.62	10.56	2.85	21.64	9.48	28263.4	60624.7	47803	53737.5	26800.3	68593.9	63416.1	76103.5	63986.8	42679	44372.3	45134.8	42333.9	27257.1	34899.4	41189.7	40872.2	48154.3
Q16719	Kynureninase OS=Homo sapiens OX=9606 GN=KYNU PE=1 SV=1	KYNU	4	2	3	2	465	52.3	7.03	0	4.577	0.37	0.947175	1	0.42	0.84605	1	-0.15	0.999996	1	0.37	0.269169	0.85177	34.83	15.47	9.85	22.69	16.95	3.6	38769.8	64210.7	34717.6	43875	59627.8	50209.7	49224.5	59353.9	51792.8	57127.4	36532.5	54479.3	55652.1	39455.2	48973.6	70594.7	72204.3	67264
Q9H9P8	L-2-hydroxyglutarate dehydrogenase, mitochondrial OS=Homo sapiens OX=9606 GN=L2HGDH PE=1 SV=3	L2HGDH	17	5	12	5	463	50.3	8.15	17.93	15.151	-0.04	0.790515	1	0	0.849953	1	-0.07	0.540558	1	-0.21	0.116677	0.473171	2.77	7.63	8.31	5.55	2.41	5.89	815948	778653	777448	757577	682480	793863	678003	792086	778355	713489	726745	790721	692045	694157	664653	630235	692268	622714
Q96EM0	Trans-3-hydroxy-L-proline dehydratase OS=Homo sapiens OX=9606 GN=L3HYPDH PE=1 SV=2	L3HYPDH	8	2	4	2	354	38.1	6.68	4.38	7.139	0.25	0.896677	1	-0.01	0.993784	1	0.16	0.999315	1	0.09	0.999999	1	13.2	21.6	3.92	8.9	13.6	8.62	342439	272634	276507	327725	410614	266454	271596	275131	292108	257369	282938	236929	227202	293357	287572	273154	275859	235515
P83111	Serine beta-lactamase-like protein LACTB, mitochondrial OS=Homo sapiens OX=9606 GN=LACTB PE=1 SV=2	LACTB	3	1	1	1	547	60.7	8.53	0	3.285	6.64			6.64			0.17			0.24				36.47	15.5		23.7	40.54	0	0	0	14820.9	11161.2	6848.01	10705.3	13341.7	0	0	8744.2	0	6715.37	9863.54	10872.8	13914.2	7714.32	0
P07942	Laminin subunit beta-1 OS=Homo sapiens OX=9606 GN=LAMB1 PE=1 SV=2	LAMB1	1	2	3	2	1786	197.9	4.94	7.9	9.633	0.03	0.996956	1	0.39	0.025198	0.152339	-0.1	0.993234	1	0.08	0.590176	1	4.67	8.41	4.35	9.41	2.98	11.06	252897	257030	275868	251547	262302	295092	338335	312449	335928	250510	264882	219730	230712	234529	244356	244747	264283	303570
P11279	Lysosome-associated membrane glycoprotein 1 OS=Homo sapiens OX=9606 GN=LAMP1 PE=1 SV=3	LAMP1	5	2	3	2	417	44.9	8.75	4.05	5.836	0.14	0.961722	1	0.12	0.979799	1	-0.06	0.999999	1	-0.05	1	1	16.89	6.34	7.88	17.86	13.48	12.84	216474	182639	154260	201088	211451	186258	198241	212386	181314	138435	198903	171261	164361	195518	150759	189819	164913	147046
P13473	Lysosome-associated membrane glycoprotein 2 OS=Homo sapiens OX=9606 GN=LAMP2 PE=1 SV=2	LAMP2	2	1	1	1	410	44.9	5.63	0	2.075	-6.64			-6.64			0.16			0.14	0.993628	1				28.41		13.21	0	0	8726.78	0	0	0	0	0	0	8208.43	5150.92	5182.96	0	0	5784.45	6284.43	5210.61	0
P28838	Cytosol aminopeptidase OS=Homo sapiens OX=9606 GN=LAP3 PE=1 SV=3	LAP3	3	1	1	1	519	56.1	7.93	2.58	3.982	-0.01	0.999917	1	0.75	0.0248857	0.151739	0.35	0.988117	1	0.73	0.0521643	0.261207	6.11	13.67	35.72	7.51	29.25	12.79	26792	23998.1	24317.9	27625.6	24140.1	20997.8	69816.5	37683.6	40969.4	32337.4	35779.8	37533.6	45452.7	26829.3	48674.4	59212.4	56495.9	71477
Q6PKG0	La-related protein 1 OS=Homo sapiens OX=9606 GN=LARP1 PE=1 SV=2	LARP1	5	2	2	2	1096	123.4	8.82	5.14	9.365	0.26	0.742924	1	0.43	0.970592	1	0.27	0.611183	1	0.37	0.609784	1	13.91	17.23	26.68	16.56	8.78	9.38	90812.6	115258	91897.3	107318	144583	109977	124001	135311	78544.2	77955.9	91884.2	65878.1	94301.6	107345	91193.8	105201	87481.4	100409
Q9P2J5	Leucine--tRNA ligase, cytoplasmic OS=Homo sapiens OX=9606 GN=LARS1 PE=1 SV=2	LARS1	11	13	37	13	1176	134.4	7.3	59.73	43.44	0.63	4.68313e-09	4.11335e-06	1.06	6.71119e-12	5.92374e-09	0.58	8.52619e-09	2.88825e-06	1.03	5.84199e-12	5.27532e-09	3.98	3.87	2.56	2.32	1.48	2.54	999624	937155	930726	1.55009e+06	1.45174e+06	1.44934e+06	1.89946e+06	1.99938e+06	1.95358e+06	837006	873697	868739	1.32296e+06	1.30097e+06	1.28459e+06	1.82084e+06	1.7777e+06	1.73047e+06
Q15031	Leucine--tRNA ligase, mitochondrial OS=Homo sapiens OX=9606 GN=LARS2 PE=1 SV=2	LARS2	6	3	7	3	903	101.9	8.22	19.8	14.58	0.18	0.867209	1	-0.06	0.949452	1	0.12	0.990728	1	0.12	0.964855	1	6.43	9.29	9.55	4.53	8.92	7.19	344991	308211	310330	311304	374946	350737	297632	336181	279200	317486	302486	290036	283333	327810	335430	337217	327701	293509
O95835	Serine/threonine-protein kinase LATS1 OS=Homo sapiens OX=9606 GN=LATS1 PE=1 SV=1	LATS1	1	1	1	1	1130	126.8	8.7	0	1.977	-0.23	0.0983142	0.685339	-0.25	0.535768	1	-0.37	0.0323742	0.275592	-0.47	0.00315073	0.0263436	8.12	8.54	14.96	4.97	5.73	4.63	166835	194004	172046	146285	132191	156896	145170	185824	144388	172533	165634	182775	129206	144187	133132	116773	124531	127867
Q14739	Delta(14)-sterol reductase LBR OS=Homo sapiens OX=9606 GN=LBR PE=1 SV=2	LBR	7	5	14	5	615	70.7	9.36	26.45	16.076	-0.13	0.0955894	0.682664	-0.25	0.0121239	0.0897199	-0.11	0.117284	0.690958	-0.23	0.00347181	0.0287619	2.44	1.73	6.56	5.42	1.38	4.08	2.03956e+06	1.98636e+06	1.94271e+06	1.81242e+06	1.76989e+06	1.83083e+06	1.66492e+06	1.67361e+06	1.86628e+06	1.99621e+06	1.80399e+06	1.84092e+06	1.69489e+06	1.70029e+06	1.73823e+06	1.5484e+06	1.67079e+06	1.57126e+06
Q6UWP7	Lysocardiolipin acyltransferase 1 OS=Homo sapiens OX=9606 GN=LCLAT1 PE=1 SV=1	LCLAT1	7	3	5	3	414	48.9	8.62	12.15	11.867	-0.25	0.112489	0.736504	-0.21	0.158188	0.593653	-0.16	0.324845	1	-0.24	0.109546	0.450318	6.72	9.54	4.18	7.67	6.77	5.7	529956	582632	512717	446069	428135	511861	451885	459061	488714	488046	440637	420905	427536	393883	374202	407112	365864	374204
Q9UIC8	Leucine carboxyl methyltransferase 1 OS=Homo sapiens OX=9606 GN=LCMT1 PE=1 SV=2	LCMT1	3	1	2	1	334	38.4	6.04	0	2.179	-0.23	0.737172	1	0.11	0.942931	1	-0.52	0.103121	0.635609	-0.26	0.732958	1	14.52	20.04	5.69	0.37	18.54	7.9	136474	156075	182292	132671	112681	167164	184166	168465	166026	160423	159939	161109	143674	111834	101323	131184	133701	151311
P00338	L-lactate dehydrogenase A chain OS=Homo sapiens OX=9606 GN=LDHA PE=1 SV=2	LDHA	10	3	11	2	332	36.7	8.27	22.27	15.359	0.14	0.584046	1	0.34	0.0827841	0.377302	0.09	0.418122	1	0.27	0.0735109	0.336387	13.83	5.15	9.87	5.58	9.45	8.26	486110	636443	607252	668168	670659	611436	766896	766254	642614	490184	489220	443860	611806	520823	522159	590914	559932	657384
P07195	L-lactate dehydrogenase B chain OS=Homo sapiens OX=9606 GN=LDHB PE=1 SV=2	LDHB	7	2	6	1	334	36.6	6.05	13.81	13.456	0.34	0.603886	1	0.74	0.057149	0.28553	0.07	0.900839	1	0.32	0.778958	1	28.06	26.01	13.8	10.26	29.31	5.61	237788	423195	384455	487499	331039	567224	671209	643681	513676	377733	307337	347958	564885	365097	338063	432914	408496	457025
P01130	Low-density lipoprotein receptor OS=Homo sapiens OX=9606 GN=LDLR PE=1 SV=1	LDLR	2	1	2	1	860	95.3	5.05	0	4.155	-1			-1.26			0.56	0.792294	1	0.25	0.987	1		70.03	59.36	34.58	65.84	54.67	0	0	22807.7	27979.5	11411.6	7378.58	6669.13	20389.4	9525.52	9218.36	12298.8	5964.61	13561.7	31829.9	9241.46	7017.7	20743.8	10993.1
Q9Y2U8	Inner nuclear membrane protein Man1 OS=Homo sapiens OX=9606 GN=LEMD3 PE=1 SV=2	LEMD3	2	2	4	2	911	99.9	7.55	3.45	4.882	0.29	0.212226	1	0.28	0.497072	1	0.75	0.0857796	0.556021	0.71	0.115132	0.467604	22	20.06	9.32	21.97	13.47	3.13	123305	108653	78630.6	132652	176165	121743	141541	117392	131652	67995.7	99991.8	71540	102376	120675	134364	111410	117922	117382
Q96PV6	Leukocyte receptor cluster member 8 OS=Homo sapiens OX=9606 GN=LENG8 PE=1 SV=3	LENG8	7	4	6	4	800	88.1	9.11	8.06	14.661	-0.3	0.268108	1	-0.21	0.443699	1	-0.05	0.989017	1	-0.15	0.322733	0.958645	6.55	7.47	4.11	12.13	13.31	3.77	199237	225660	221032	180025	172073	198777	191294	194294	179645	181876	184634	224581	217879	178721	170874	176095	164200	166238
Q08380	Galectin-3-binding protein OS=Homo sapiens OX=9606 GN=LGALS3BP PE=1 SV=1	LGALS3BP	11	6	17	6	585	65.3	5.27	37.11	22.68	-0.18	0.939638	1	-0.25	0.150463	0.571629	-0.11	0.757851	1	-0.18	0.473942	1	9.95	16.82	6.11	3.41	8.47	6.12	1.34479e+06	1.20584e+06	1.10322e+06	1.06223e+06	1.3633e+06	1.00545e+06	1.03572e+06	1.01364e+06	921566	1.01771e+06	1.04467e+06	976079	828831	977669	941464	819973	923712	896975
Q99538	Legumain OS=Homo sapiens OX=9606 GN=LGMN PE=1 SV=1	LGMN	3	1	1	1	433	49.4	6.55	2.14	3.196	0.09	0.999272	1	-0.03	0.996504	1	-0.15	0.99998	1	0.08	0.921294	1	4.23	16.61	16.97	7.58	9.36	7.84	46531.4	48594.2	50644.6	51813.4	41642	58309.2	61118.8	47460.8	44994.8	41391.4	41437.8	36202.9	36628.2	37399.9	43318.4	46654.2	39864.7	43712.7
Q9BXB1	Leucine-rich repeat-containing G-protein coupled receptor 4 OS=Homo sapiens OX=9606 GN=LGR4 PE=1 SV=2	LGR4	2	1	2	1	951	104.4	6.19	4.62	3.114	0.56	0.99838	1	0.36	0.935405	1	0.34	0.995335	1	-0.45	0.919471	1	34.61	45.72	23.75	20.45	9.58	61.91	26945.9	13986.7	17351	32205	25620.4	11518.6	21495.7	22281.1	32298.7	18776.2	20558.8	27394.1	23169.9	25951.5	28088.8	9049.7	31108.6	15086.5
P18858	DNA ligase 1 OS=Homo sapiens OX=9606 GN=LIG1 PE=1 SV=1	LIG1	3	2	3	2	919	101.7	5.62	2.47	6.234	-0.02	0.998648	1	0.82	0.546471	1	-0.1	0.999999	1	-0.27	0.936224	1	41.29	60.23	8.16	16.78	5.16	36.61	24789	37830.3	57668.3	37413.5	16135.8	62795.4	67003.3	68097.3	58478.5	56860	40865.9	53694.9	49944.6	49535	54307	23414.4	51330	44504.2
P49916	DNA ligase 3 OS=Homo sapiens OX=9606 GN=LIG3 PE=1 SV=2	LIG3	2	2	6	2	1009	112.8	9.01	2.61	5.461	-0.15	0.996948	1	0.1	0.616802	1	0.35	0.145686	0.789689	0.46	0.0266839	0.152504	11.58	4.87	9.92	10.97	3.06	4.64	195973	189191	156827	170547	184259	168729	202512	180327	220136	144780	171141	140249	175538	184828	185481	184745	199746	201015
Q6P1M3	LLGL scribble cell polarity complex component 2 OS=Homo sapiens OX=9606 GN=LLGL2 PE=1 SV=2	LLGL2	2	2	4	2	1020	113.4	7.52	5.3	7.326	0.49	0.00462834	0.0883744	0.51	0.00436505	0.0398574	0.32	0.0343739	0.285746	0.55	0.00234173	0.0206415	12.85	3.9	9.72	11.62	7.99	6.62	111330	126413	97698.6	156397	156104	167054	146350	158431	177341	161003	127413	146169	206992	179293	182494	228600	213873	200251
P49257	Protein ERGIC-53 OS=Homo sapiens OX=9606 GN=LMAN1 PE=1 SV=2	LMAN1	8	2	2	2	510	57.5	6.77	3.34	9.218	-0.11	0.999995	1	-0.2	0.912084	1	0.4	0.989958	1	0.23	0.999997	1	17.41	31.55	48.89	15.35	30.13	14.06	39129.6	34733.7	48645.6	36334.8	54808	30294.2	17874.3	34163.9	51666.1	33333.1	44340.7	35675.2	30344.2	57089.1	47205	41756.5	32530.8	42207.1
Q9BU23	Lipase maturation factor 2 OS=Homo sapiens OX=9606 GN=LMF2 PE=1 SV=2	LMF2	1	1	2	1	707	79.6	10.1	3.76	2.04	-0.07	0.985327	1	0.16	0.999993	1	-0.01	1	1	0.07	0.998844	1	10.63	10.36	14.83	6.51	3.04	3.45	255065	219835	208651	198758	242121	210117	187736	246534	245276	212210	226730	199054	206543	219213	210743	209791	222538	223171
P02545	Prelamin-A/C OS=Homo sapiens OX=9606 GN=LMNA PE=1 SV=1	LMNA	26	17	44	16	664	74.1	7.02	76.62	57.802	0.09	0.423272	1	0.42	0.00888663	0.0702442	0.01	0.998576	1	0.38	0.0191084	0.116325	9.08	15.3	4.31	9.98	4.89	5.84	3.57751e+06	3.69718e+06	3.1031e+06	3.80086e+06	4.6977e+06	3.52452e+06	4.95355e+06	4.77927e+06	4.54503e+06	2.43163e+06	2.96839e+06	2.67855e+06	2.69581e+06	2.67488e+06	2.91883e+06	3.44705e+06	3.47865e+06	3.82417e+06
P20700	Lamin-B1 OS=Homo sapiens OX=9606 GN=LMNB1 PE=1 SV=2	LMNB1	25	12	33	11	586	66.4	5.16	75.42	54.938	-0.08	0.121829	0.777285	-0.08	0.197151	0.701753	-0.16	0.00780463	0.100717	-0.25	0.000523078	0.00629786	4.35	3.51	1.44	2.96	2.37	2.16	2.1678e+06	2.06357e+06	1.98807e+06	1.85987e+06	1.99012e+06	1.95853e+06	1.91949e+06	1.95621e+06	1.97472e+06	1.80831e+06	1.7179e+06	1.80992e+06	1.6162e+06	1.55283e+06	1.62034e+06	1.50192e+06	1.56719e+06	1.52539e+06
Q03252	Lamin-B2 OS=Homo sapiens OX=9606 GN=LMNB2 PE=1 SV=4	LMNB2	9	6	15	5	620	69.9	5.59	25.21	19.013	-0.26	0.359921	1	-0.27	0.486743	1	-0.12	0.92928	1	-0.1	0.607212	1	10.95	9.18	5.23	5.55	2.59	13.5	781362	733596	628407	611131	671708	559093	661534	602192	608291	496835	554372	535834	481550	507067	493198	400532	520150	499203
Q9UIQ6	Leucyl-cystinyl aminopeptidase OS=Homo sapiens OX=9606 GN=LNPEP PE=1 SV=3	LNPEP	6	5	11	5	1025	117.3	5.73	22.98	19.517	-0.08	0.992974	1	-0.13	0.954512	1	-0.03	0.999687	1	-0.07	0.997949	1	13.38	7.61	6.53	4.31	3.95	3.83	618009	581907	474433	550976	625012	547627	492080	529934	560823	462158	469949	432788	452987	483942	451678	439006	462147	429032
P36776	Lon protease homolog, mitochondrial OS=Homo sapiens OX=9606 GN=LONP1 PE=1 SV=2	LONP1	1	1	1	1	959	106.4	6.39	0	2.772	-0.02	0.921916	1	0.33	0.492098	1	0.04	0.997429	1	0.53	0.418202	1	40.5	7.04	33.04	20.81	13.86	13.76	38999.8	44329.8	18345.5	36923.8	42290.2	38471.2	49093.7	65475	32974.7	30862.5	31420.8	21131.6	31800.3	25616.7	33650.9	44556.4	47008.3	35883.1
Q9Y4K0	Lysyl oxidase homolog 2 OS=Homo sapiens OX=9606 GN=LOXL2 PE=1 SV=1	LOXL2	6	3	8	3	774	86.7	6.38	4.87	14.542	-0.09	0.990567	1	-0.46	0.300208	0.925518	-0.38	0.82517	1	-0.39	0.7971	1	18.74	35.12	42.4	8.73	16.6	21.44	53434.2	67403.2	78231.8	63444.9	37093.4	78499.6	48925.4	21346	53965.3	88386.6	74475.9	79418.3	60898.6	70607.5	50473.9	72886.5	47079.3	60630.1
Q8NF37	Lysophosphatidylcholine acyltransferase 1 OS=Homo sapiens OX=9606 GN=LPCAT1 PE=1 SV=2	LPCAT1	2	1	1	1	534	59.1	6.02	0	2.006	0.21	0.992144	1	0.29	0.990664	1	0.3	0.939314	1	0.4	0.69742	1	18.34	34.41	13.7	28.27	28.56	12.87	26012.4	34339.6	24769.1	22812.1	44756.9	29991.6	31805.9	27193.6	35853.9	18064.1	22472.4	31363.6	20956.6	27606	37199.1	28114.9	35686.2	29620.8
Q6P1A2	Lysophospholipid acyltransferase 5 OS=Homo sapiens OX=9606 GN=LPCAT3 PE=1 SV=1	LPCAT3	5	2	4	2	487	56	8.69	7.31	8.965	-0.52	0.733904	1	-0.57	0.0914582	0.400963	-0.11	0.99997	1	-0.21	0.980844	1	26.47	29.63	13.15	11.65	11.95	11.18	175271	136730	102214	95191.3	150294	90670.3	72801.5	92373.8	92343.5	115779	124020	98305.7	97811.2	123782	107616	90867.3	113457	100220
Q92604	Acyl-CoA:lysophosphatidylglycerol acyltransferase 1 OS=Homo sapiens OX=9606 GN=LPGAT1 PE=1 SV=1	LPGAT1	14	3	5	3	370	43.1	8.92	7.79	12.038	-0.09	0.999797	1	-0.52	0.557393	1	0.15	1	1	-0.17	0.983081	1	20.92	2.35	10.4	8.47	31.11	3.96	107124	74832.2	113059	102793	100598	98069.1	68580.8	84283.5	74927.3	88498.1	104816	98782.9	65059.2	109305	124867	91981	85022.2	87872.3
Q93052	Lipoma-preferred partner OS=Homo sapiens OX=9606 GN=LPP PE=1 SV=1	LPP	3	1	1	1	612	65.7	7.37	0	2.957	-0.41			-6.64			-0.04			0.17				24.13					10397.2	0	0	7824.83	11379.6	7510.89	0	0	0	7678.32	0	0	0	7450.29	0	0	0	8644.89
P50851	Lipopolysaccharide-responsive and beige-like anchor protein OS=Homo sapiens OX=9606 GN=LRBA PE=1 SV=4	LRBA	1	2	2	2	2863	318.9	5.6	0	4.513	0.04	0.999847	1	-0.31	0.534004	1	0.15	0.979484	1	-0.03	0.999672	1	13.28	28.96	20.63	7.87	12.1	6.2	62875.5	49128.1	51957	53423.3	70067.6	38764.1	35257.1	41884.9	52961.9	89733	76908.6	81399.1	90440.4	80567.3	102606	84270.5	79615.7	74422.9
Q07954	Prolow-density lipoprotein receptor-related protein 1 OS=Homo sapiens OX=9606 GN=LRP1 PE=1 SV=2	LRP1	1	5	8	5	4544	504.3	5.39	7.89	18.357	-0.57	0.000864647	0.0264924	-0.55	0.00192385	0.0202157	-0.25	0.0725003	0.499939	-0.29	0.0739691	0.337344	8.97	8.98	7.55	3.15	4.26	5.97	466324	462026	395694	294210	349814	310678	310549	315697	355685	344369	328967	349669	296812	272868	288941	305502	281938	272247
Q14114	Low-density lipoprotein receptor-related protein 8 OS=Homo sapiens OX=9606 GN=LRP8 PE=1 SV=4	LRP8	1	1	2	1	963	105.6	5.05	2.31	3.975	6.64						-1.19	0.021863	0.20789	-1.07						4.84	9.81		0	0	0	10332.8	0	0	0	0	0	11597	0	12418.5	5651.12	4917.74	0	0	5702.62	0
P42704	Leucine-rich PPR motif-containing protein, mitochondrial OS=Homo sapiens OX=9606 GN=LRPPRC PE=1 SV=3	LRPPRC	23	27	72	27	1394	157.8	6.13	108.44	100.907	1.35	3.42778e-07	6.94786e-05	1.56	7.22252e-08	7.34255e-06	1.44	3.07746e-07	4.38943e-05	1.7	5.55615e-08	4.25314e-06	14.17	8.29	5.06	14.03	2.89	3.46	3.12503e+06	3.63261e+06	2.73817e+06	7.94048e+06	8.73248e+06	7.41054e+06	8.70857e+06	9.22963e+06	9.63663e+06	2.6206e+06	3.35016e+06	2.68226e+06	7.20046e+06	7.6089e+06	7.29964e+06	8.70692e+06	8.80335e+06	8.24774e+06
Q9H9A6	Leucine-rich repeat-containing protein 40 OS=Homo sapiens OX=9606 GN=LRRC40 PE=1 SV=1	LRRC40	12	6	14	6	602	68.2	6.43	10.27	21.581	-0.23	0.0279947	0.298648	-0.28	0.00349403	0.0341409	-0.22	0.0238047	0.217941	-0.36	0.000804166	0.00881978	5.4	4.37	5.3	0.62	1.86	7.51	907968	926687	835597	800811	775011	734036	762750	748434	689378	837024	847533	842582	741116	722974	714778	658247	627395	725859
Q9NT99	Leucine-rich repeat-containing protein 4B OS=Homo sapiens OX=9606 GN=LRRC4B PE=2 SV=3	LRRC4B	1	1	1	1	713	76.4	7.23	0	1.863	0.04	0.993505	1	0.09	0.996342	1	-0.21	0.991025	1	0.66	1	1	42.54	6.73	12.62	50.79	39.37	52.86	25675.2	32781.6	12834.3	24807.4	28376.6	26434.2	22359.3	28589.8	27318.2	14253.8	15397.9	33240.6	12594.6	24330.9	13277.4	9242.58	31919.6	24396.8
Q96AG4	Leucine-rich repeat-containing protein 59 OS=Homo sapiens OX=9606 GN=LRRC59 PE=1 SV=1	LRRC59	8	2	3	2	307	34.9	9.57	3.48	5.371	0.1	0.998582	1	0.03	1	1	0.19	0.952438	1	0.23	0.940553	1	7.94	21.44	5.32	6.71	6.54	18.98	102940	103306	117988	110429	140215	91692.5	105513	115386	105233	102185	89431.1	94795.9	108183	108681	96598.3	123544	111042	84095.9
Q7L1W4	Volume-regulated anion channel subunit LRRC8D OS=Homo sapiens OX=9606 GN=LRRC8D PE=1 SV=1	LRRC8D	3	2	5	2	858	98.1	7.72	0	4.765	-0.29	0.690234	1	0.16	0.820478	1	-0.36	0.101695	0.629606	0.06	0.981406	1	14.03	13.4	11.26	10.9	4.61	9.79	96068.9	127028	118281	96665.4	87766.7	113969	137607	132271	110634	107953	101113	124677	81465	89169.8	84128.3	112588	131543	110545
Q9H089	Large subunit GTPase 1 homolog OS=Homo sapiens OX=9606 GN=LSG1 PE=1 SV=2	LSG1	2	2	3	2	658	75.2	6.38	5.42	4.068	-0.06	0.997871	1	0.13	0.994444	1	0.16	0.998266	1	0.4	0.933391	1	22.02	39.48	17.18	16.94	24.71	11.05	155613	137957	99254.4	132711	210549	97212.5	150462	164140	116248	90240.1	119730	90456	87601.3	139590	100845	119096	105783	132073
Q8ND56	Protein LSM14 homolog A OS=Homo sapiens OX=9606 GN=LSM14A PE=1 SV=3	LSM14A	5	2	5	2	463	50.5	9.52	5.24	5.786	0.07	0.994339	1	0.19	0.713518	1	0.24	0.868243	1	0.32	0.576163	1	11.07	14.3	2.04	16.63	1.99	1.08	566690	495984	456001	519442	609443	459018	577987	555145	563896	333652	437158	329539	395332	406575	391256	416504	420047	411156
P09960	Leukotriene A-4 hydrolase OS=Homo sapiens OX=9606 GN=LTA4H PE=1 SV=2	LTA4H	5	3	5	3	611	69.2	6.18	2.23	7.616	-0.41	0.995664	1	-0.02	0.999888	1	-0.33	0.895963	1	-0.39	0.850128	1	29.3	27.6	23.79	13.35	12.49	1.63	107040	193780	182862	137690	111334	190763	196018	180287	121201	181939	141281	177413	154829	140910	120388	137343	132943	135350
Q9NQ29	Putative RNA-binding protein Luc7-like 1 OS=Homo sapiens OX=9606 GN=LUC7L PE=1 SV=1	LUC7L	3	1	1	1	371	43.7	9.92	0	3.508	-6.64			-0.05			-6.64			-6.64									0	0	7667.69	0	0	0	7397.37	0	0	0	5740.36	0	0	0	0	0	0	0
Q9Y383	Putative RNA-binding protein Luc7-like 2 OS=Homo sapiens OX=9606 GN=LUC7L2 PE=1 SV=2	LUC7L2	3	1	2	1	392	46.5	10.01	0	3.688	6.64						0.11			-6.64							13.76		0	0	0	8750.58	0	0	0	0	0	4897.82	0	0	5808.57	0	4778.69	0	0	0
Q86V48	Leucine zipper protein 1 OS=Homo sapiens OX=9606 GN=LUZP1 PE=1 SV=2	LUZP1	4	3	4	3	1076	120.2	8.5	0	8.21	-0.22	0.753585	1	0.16	0.540699	1	-0.26	0.182235	0.914549	-0.27	0.155745	0.579135	7.5	12.47	11.28	1.92	10.48	1.23	209389	241733	235491	237292	186616	201772	263111	286658	228493	229187	224406	220578	207841	187767	168434	183647	188232	186036
P07948	Tyrosine-protein kinase Lyn OS=Homo sapiens OX=9606 GN=LYN PE=1 SV=3	LYN	12	5	8	2	512	58.5	7.11	13.09	16.019	0.04	0.97917	1	0.27	0.434204	1	-0.22	0.940909	1	-0.1	0.951802	1	5.59	26.29	3.4	8.11	13.77	7.01	209381	228884	232704	235092	148318	252207	288586	276504	269936	286542	243542	265106	277929	215722	227264	247007	221328	253085
Q9Y6D9	Mitotic spindle assembly checkpoint protein MAD1 OS=Homo sapiens OX=9606 GN=MAD1L1 PE=1 SV=2	MAD1L1	4	3	4	3	718	83	5.92	2.43	7.757	-0.43	1.15425e-05	0.000868989	-0.24	0.000887905	0.0114135	-0.18	0.075144	0.510377	-0.31	0.000135622	0.00202983	1.82	5.06	4.83	2.56	4.96	2.71	298498	297371	288666	209810	220855	232159	251865	252089	231467	266017	261074	252827	230793	227074	248909	210044	200758	210873
Q13257	Mitotic spindle assembly checkpoint protein MAD2A OS=Homo sapiens OX=9606 GN=MAD2L1 PE=1 SV=1	MAD2L1	9	2	7	2	205	23.5	5.08	3.96	5.416	0.09	0.999881	1	0.08	0.998967	1	0.32	0.121272	0.70224	0.26	0.121438	0.489345	10.82	9.23	8.07	1.16	8.51	0.99	663026	554645	550574	588506	656269	547015	585204	563381	656185	452478	454256	462435	490426	565167	575025	544127	546304	536084
Q9UNF1	Melanoma-associated antigen D2 OS=Homo sapiens OX=9606 GN=MAGED2 PE=1 SV=2	MAGED2	11	4	5	4	606	64.9	9.32	1.8	10.707	0.04	0.984114	1	-0.13	0.682954	1	-0.01	0.999498	1	-0.12	0.407961	1	6.11	13.07	4.53	5.69	5.98	10.09	100365	103443	112753	111483	106438	86414.3	91597.1	94542.2	100110	90982.3	90093.6	99724.7	90409.6	86912.8	97659	89595.2	83458.4	73195.3
Q9H0U3	Magnesium transporter protein 1 OS=Homo sapiens OX=9606 GN=MAGT1 PE=1 SV=1	MAGT1	10	3	9	3	335	38	9.63	17.02	15.353	-0.13	0.92028	1	-0.36	0.0680492	0.327626	-0.09	0.999349	1	-0.08	0.827019	1	16.83	18.86	5.4	3.31	7.66	9.07	1.0777e+06	842225	792899	769833	1.00556e+06	710037	655510	708301	639283	763573	796843	746863	711985	813112	716234	727455	723328	617183
Q8WWC4	m-AAA protease-interacting protein 1, mitochondrial OS=Homo sapiens OX=9606 GN=MAIP1 PE=1 SV=1	MAIP1	7	2	3	2	291	32.5	9.17	2.53	6.492	0.1	0.979535	1	-0.14	0.948212	1	0.03	0.999998	1	-0.31	0.649131	1	23.96	26.79	8.97	6.58	4.95	18.15	112828	84675.8	70772.3	77194.8	128260	90768.6	71981	85777.5	76727	139906	128788	123007	139228	126228	131361	127486	103559	89134.6
Q96EH3	Mitochondrial assembly of ribosomal large subunit protein 1 OS=Homo sapiens OX=9606 GN=MALSU1 PE=1 SV=1	MALSU1	9	1	2	1	234	26.2	5.49	0	3.166	-0.86	0.209057	1	-0.07	0.999998	1	0.22	0.969246	1	0.24	0.99971	1	24.07	20.15	14.7	48.02	11.94	23.92	29577.6	19800.5	32232.8	16275.1	12043.1	18129.5	28144	21762.9	28690.9	30202.9	11279	18292.7	21333.1	24828.9	19697.2	14643.1	23837.3	21552.4
Q9UKM7	Endoplasmic reticulum mannosyl-oligosaccharide 1,2-alpha-mannosidase OS=Homo sapiens OX=9606 GN=MAN1B1 PE=1 SV=2	MAN1B1	4	2	4	2	699	79.5	7.72	0	5.418	-0.16	0.999851	1	0.25	0.623188	1	-0.57	0.509563	1	-0.42	0.909664	1	21.3	17.02	11.14	17.48	18.97	15.04	126460	165178	195448	134130	148191	185497	196499	224294	180140	189596	141958	200066	167868	118488	127999	139127	141227	180128
P78559	Microtubule-associated protein 1A OS=Homo sapiens OX=9606 GN=MAP1A PE=1 SV=6	MAP1A	1	2	6	1	2803	305.3	4.92	7.69	5.334	-0.17	0.371767	1	-0.17	0.787113	1	-0.1	0.991253	1	-0.09	0.981754	1	9.71	9.93	6.93	10.97	2.22	6.33	334247	351834	290446	250569	301550	296486	296193	318780	277626	284920	302362	243266	265821	270699	258984	268596	245023	277239
P46821	Microtubule-associated protein 1B OS=Homo sapiens OX=9606 GN=MAP1B PE=1 SV=2	MAP1B	2	3	8	2	2468	270.5	4.81	8.72	10.29	0.12	0.973426	1	0.56	0.294144	0.919591	-0.1	0.999222	1	0.17	0.966082	1	27.38	7.1	19.16	22.49	9.05	14.59	158458	276452	212332	253734	221374	230471	312719	345395	234454	169319	265289	208879	221343	195101	186394	205965	234886	275324
Q66K74	Microtubule-associated protein 1S OS=Homo sapiens OX=9606 GN=MAP1S PE=1 SV=2	MAP1S	1	1	1	1	1059	112.1	7.3	2.05	1.973	0.64	0.997917	1	0.77	0.769605	1	-0.05	0.997034	1	0.01	0.999998	1	43.67	34.79	33.83	5.99	15.66	12.71	61231.8	33266.3	28060.9	51717.4	26858.5	55446.6	56845.5	72543.3	35498.5	123256	115636	109369	117137	111766	86337.7	98518.8	116117	127254
Q02750	Dual specificity mitogen-activated protein kinase kinase 1 OS=Homo sapiens OX=9606 GN=MAP2K1 PE=1 SV=2	MAP2K1	9	2	3	2	393	43.4	6.62	2.32	4.566	0.08	0.999998	1	0.35	0.752483	1	0.05	0.955102	1	0.18	0.815258	1	13.88	12.21	16.38	10.91	6.62	7.66	176420	207309	157697	194741	153709	186922	225119	227741	167780	146038	166872	181848	170313	192120	173296	170257	188827	198210
P46734	Dual specificity mitogen-activated protein kinase kinase 3 OS=Homo sapiens OX=9606 GN=MAP2K3 PE=1 SV=2	MAP2K3	6	2	5	2	347	39.3	7.43	4.29	8.565	-0.44	0.00577286	0.10278	-0.2	0.074874	0.351536	-0.26	0.121244	0.70224	-0.44	0.00529276	0.0400505	3.39	8.33	13.64	2.69	8.06	5.9	306096	326952	312591	230811	214362	253004	218252	272822	284203	308326	292499	297872	270154	230031	247952	219144	233672	207741
Q9NYL2	Mitogen-activated protein kinase kinase kinase 20 OS=Homo sapiens OX=9606 GN=MAP3K20 PE=1 SV=3	MAP3K20	7	4	13	4	800	91.1	7.87	6.06	13.194	0.06	0.947527	1	0.02	0.996675	1	0.17	0.0684475	0.486857	-0.01	0.999756	1	4.93	2.51	3.42	7.39	4.23	8.63	301867	316755	286963	314000	322050	306293	298860	306382	319661	293869	287471	255403	322843	309272	336560	285384	248526	293019
P27816	Microtubule-associated protein 4 OS=Homo sapiens OX=9606 GN=MAP4 PE=1 SV=3	MAP4	2	2	4	2	1152	120.9	5.43	10.96	9.102	0.26	0.417817	1	0.79	4.69101e-05	0.00113961	0.41	0.00598221	0.08405	0.8	2.8911e-05	0.000585129	7.09	13.98	3.09	2.89	9.17	4.8	417201	476726	430188	514703	428299	567797	712912	757874	741703	350268	337751	357693	517265	466396	431249	617925	565356	611711
Q8IVH8	Mitogen-activated protein kinase kinase kinase kinase 3 OS=Homo sapiens OX=9606 GN=MAP4K3 PE=1 SV=1	MAP4K3	1	1	1	1	894	101.3	7.56	2.72	4.206	0.06			-0.33	0.958709	1	-0.23			0.03	0.928256	1	22.68		20.15	35.03		1.06	11133.5	8056.09	0	0	0	9848.77	8701.65	6531.31	0	4121	8410.39	8215.93	7010.18	0	0	8437.37	0	8311.72
Q9Y4K4	Mitogen-activated protein kinase kinase kinase kinase 5 OS=Homo sapiens OX=9606 GN=MAP4K5 PE=1 SV=2	MAP4K5	3	2	4	2	846	95	7.83	10.35	8.886	-0.02	0.999403	1	-0.08	0.84076	1	-0.12	0.517112	1	-0.18	0.34424	1	1.94	10	6.71	7.35	3.01	3.67	348460	335218	342050	303275	370790	338455	324129	343713	300474	303643	280438	324941	283404	267463	279582	268680	283427	264411
Q14244	Ensconsin OS=Homo sapiens OX=9606 GN=MAP7 PE=1 SV=1	MAP7	3	2	2	2	749	84	9.61	0	3.103	0.12	0.989534	1	0.06	0.990342	1	-0.02	0.999991	1	-0.07	0.97689	1	3.81	8.15	21.87	9.14	6.72	12.6	68790.7	71777.1	66539.8	66892.6	74763.7	78633.6	77174	71651.3	49797.4	51549	54311	61431.1	59122.3	53470.2	52185.6	58649.3	51915.7	45540.5
Q8IWC1	MAP7 domain-containing protein 3 OS=Homo sapiens OX=9606 GN=MAP7D3 PE=1 SV=2	MAP7D3	1	1	1	1	876	98.4	9.32	0	2.775	0.14	0.999976	1	1.01	0.773718	1	-0.76	0.996439	1	-0.13	0.999856	1	21.44	38.74	49.2	25.6	52.09	38.07	8810.31	11548.8	13660.3	6298.94	14553.2	12728.7	8675.56	23316.1	26919.1	14568.2	13816	8742.63	17820.5	8137.55	7447.08	9185.81	12634.3	19482.8
P28482	Mitogen-activated protein kinase 1 OS=Homo sapiens OX=9606 GN=MAPK1 PE=1 SV=3	MAPK1	3	1	1	1	360	41.4	6.98	1.79	2.099	-0.39	0.817827	1	-0.66	0.197434	0.701753	0.22	0.974132	1	0.42	0.893037	1	26.12	10.89	15.37	21.18	15.37	25.94	50824.6	42687.7	29580.2	36240.7	32671.2	29121	22102.8	30160.8	27001	32118.1	25006	21226.1	33984.6	24974.1	29100.7	38449.8	33522.2	22498.7
Q8TD08	Mitogen-activated protein kinase 15 OS=Homo sapiens OX=9606 GN=MAPK15 PE=1 SV=1	MAPK15	1	1	1	1	544	59.8	8.97	1.79	2.182	-0.47	0.846133	1	-0.56	0.36125	1	-0.62	0.247544	1	-0.08	0.99156	1	11.69	28.96	11.45	16.1	30.34	10.82	64187.4	51274.3	62027.3	44659.8	66699.3	39254.6	42185.7	47462.7	37749.7	39411.4	54442.1	46331.6	30143.4	24417.6	43777.8	43839.6	46260.7	37367.3
P45984	Mitogen-activated protein kinase 9 OS=Homo sapiens OX=9606 GN=MAPK9 PE=1 SV=2	MAPK9	2	1	2	1	424	48.1	5.63	2.02	2.551	0.46	0.50935	1	0.97	0.00156986	0.0171777	0.24	0.686082	1	1	0.00180934	0.0170191	13.12	11.67	1.94	9.02	27.5	8.08	92801.3	96555.1	117716	132644	108731	135376	188022	189250	194966	79507.6	76417.1	90515.7	129300	75516.8	93662.4	138060	159606	159100
Q15555	Microtubule-associated protein RP/EB family member 2 OS=Homo sapiens OX=9606 GN=MAPRE2 PE=1 SV=1	MAPRE2	6	1	3	1	327	37	5.57	8.22	5.207	0.47	0.0478514	0.439285	0.35	0.599462	1	0.32	0.215914	1	0.16	0.972047	1	7.29	6.96	22.78	7.58	6.1	6.71	61960.1	53531.1	58061.8	80255.3	85704.3	74553.3	51280.1	73771.3	81444.9	56907.1	66242	61479.6	73699.1	76794	83027.8	60973.3	68778.9	68528
P56192	Methionine--tRNA ligase, cytoplasmic OS=Homo sapiens OX=9606 GN=MARS1 PE=1 SV=2	MARS1	13	7	15	7	900	101.1	6.16	23.73	31.395	0.02	0.993253	1	0.01	0.999962	1	-0.04	0.951239	1	-0.05	0.977854	1	10.51	8.5	7.98	3.18	5.24	3.11	533730	492069	432158	499958	458492	543603	508620	495138	436538	486214	469046	456392	421532	457437	465724	464399	454353	436608
P31153	S-adenosylmethionine synthase isoform type-2 OS=Homo sapiens OX=9606 GN=MAT2A PE=1 SV=1	MAT2A	5	1	2	1	395	43.6	6.48	6.5	6.702	-0.08	0.938062	1	0.06	0.997468	1	-0.75	0.281924	1	0.05	0.999999	1	16.32	21.54	9.2	9.54	20.19	32.56	94272.5	131245	115669	111994	73943.8	109126	120264	133507	111261	126149	105673	124317	100758	73769.7	70790	163199	82247.5	128894
P43243	Matrin-3 OS=Homo sapiens OX=9606 GN=MATR3 PE=1 SV=2	MATR3	15	10	34	10	847	94.6	6.25	35.11	37.315	0	0.999993	1	0.39	0.251829	0.832513	-0.21	0.386224	1	0.07	0.999974	1	13.48	0.21	12.75	5.26	4.29	13.45	1.70144e+06	2.22493e+06	1.92328e+06	1.91334e+06	1.91878e+06	1.92142e+06	2.53587e+06	2.51794e+06	2.00741e+06	1.7235e+06	1.88531e+06	1.7235e+06	1.58297e+06	1.4598e+06	1.48674e+06	1.56651e+06	1.81389e+06	2.05372e+06
[truncated: 1,163 more rows]
