# Supplementary material for: Chemical tools to define and manipulate interferon-inducible Ubl protease USP18
Source: Nat Commun. 2025 Jan 22;16:957. doi: 10.1038/s41467-025-56336-5 (PMC11754618; doi:10.1038/s41467-025-56336-5)
Supplement: Supplementary file 7 — Supplementary Data 4 [file 41467_2025_56336_MOESM7_ESM.xlsx]

## Sheet: Data S4
Supplementary Data 4. ABPP in A549 cell lysates (IFN stimulated)
A549 treated with IFN and lysates with probes - Proteins w/Quan in Any 2+ Samples -- Log2FC > 1, pvalue < 0.05 - (TMT)												(Ub) / (DMSO)			(ct-mISG15[WT]) / (DMSO)			(ct-mISG15[R153Agb]) / (DMSO)			(cocktail) / (DMSO)			% CV					Total Peptide Normalized Intensities
Accession	Description	Gene	Coverage [%]	# Peptides	# PSMs	# Unique Peptides	# AAs	MW [kDa]	calc. pI	Score Sequest HT: Sequest HT	Sum PEP Score	Log2FC	p-value	Adj. p-value	Log2FC	p-value	Adj. p-value	Log2FC	p-value	Adj. p-value	Log2FC	p-value	Adj. p-value	DMSO	Ub	WT_5uM	Agb_5uM	cocktail	DMSO_1	DMSO_2	DMSO_3	Ub_1	Ub_2	Ub_3	WT_5uM_1	WT_5uM_2	WT_5uM_3	Agb_5uM_1	Agb_5uM_2	Agb_5uM_3	cocktail_1	cocktail_2	cocktail_3
Q9UMW8	Ubl carboxyl-terminal hydrolase 18 OS=Homo sapiens OX=9606 GN=USP18 PE=1 SV=1	USP18	13	4	13	4	372	43	7.8	36.17	37.399	-0.54	0.00549205	0.0199987	2.87	3.034e-10	4.9931e-08	2.68	3.97262e-10	6.1046e-08	2.19	2.46248e-09	1.62172e-07	5.08	8.26	12.49	3.5	7.81	126102	139177	135854	92750.8	106972	93250.1	1.02244e+06	806690	995548	887095	828900	872008	599030	617985	693108
Q14694	Ubiquitin carboxyl-terminal hydrolase 10 OS=Homo sapiens OX=9606 GN=USP10 PE=1 SV=2	USP10	13	9	19	9	798	87.1	5.31	21.66	30.302	2.81	2.86036e-08	1.36422e-06	0.12	0.422191	0.649351	0.7	0.0106577	0.0324249	2.68	4.74787e-08	1.73712e-06	15.41	3.14	21.75	10.17	3.66	219817	250257	183218	1.62571e+06	1.53567e+06	1.54591e+06	224716	238221	330379	357007	360401	299072	1.41246e+06	1.4818e+06	1.37952e+06
P51784	Ubiquitin carboxyl-terminal hydrolase 11 OS=Homo sapiens OX=9606 GN=USP11 PE=1 SV=3	USP11	27	19	62	18	963	109.7	5.45	143.76	125.986	4.34	3.69831e-10	4.48663e-08	0.92	0.00034533	0.0018375	1.17	6.75359e-05	0.000515464	4.16	4.58673e-10	5.00623e-08	17.18	5.62	18.52	13.55	3.12	369899	522748	442576	8.94389e+06	8.16346e+06	9.0683e+06	793474	840145	1.10713e+06	1.22203e+06	997680	955036	8.22852e+06	7.73611e+06	7.92047e+06
P54578	Ubiquitin carboxyl-terminal hydrolase 14 OS=Homo sapiens OX=9606 GN=USP14 PE=1 SV=3	USP14	41	17	70	17	494	56	5.3	157.95	142.253	3.1	3.17125e-10	4.06096e-08	2.39	3.54612e-09	3.14241e-07	0.74	0.000141858	0.000923677	2.48	2.42161e-09	1.62172e-07	0.62	8.81	14.05	9.14	6.22	910587	904693	899414	8.06514e+06	6.78648e+06	7.73303e+06	4.74471e+06	4.13674e+06	5.47947e+06	1.74163e+06	1.47959e+06	1.50703e+06	5.30816e+06	4.68641e+06	5.03043e+06
Q9Y4E8	Ubiquitin carboxyl-terminal hydrolase 15 OS=Homo sapiens OX=9606 GN=USP15 PE=1 SV=3	USP15	43	33	135	33	981	112.3	5.22	243.78	201.071	4.21	5.53672e-10	6.07721e-08	0.42	0.0297333	0.0747062	0.9	0.0017029	0.0070597	4.12	6.36535e-10	5.86886e-08	6.78	3.98	28.13	7.21	6.54	655585	667844	741811	1.2514e+07	1.16183e+07	1.23884e+07	847455	893396	1.37493e+06	1.16313e+06	1.24609e+06	1.34344e+06	1.24319e+07	1.16001e+07	1.09118e+07
Q9Y5T5	Ubiquitin carboxyl-terminal hydrolase 16 OS=Homo sapiens OX=9606 GN=USP16 PE=1 SV=1	USP16	15	9	23	9	823	93.5	6.93	44.53	38.036	0.73	0.120785	0.246816	3.54	3.7313e-08	1.62206e-06	3.59	2.79688e-08	1.34308e-06	0.8	0.008322	0.023393	7.93	22.97	9.26	5.24	22.48	354172	341124	396328	585683	608835	388320	4.4716e+06	3.71246e+06	4.13002e+06	4.24512e+06	4.65325e+06	4.266e+06	537554	617718	825079
O94966	Ubiquitin carboxyl-terminal hydrolase 19 OS=Homo sapiens OX=9606 GN=USP19 PE=1 SV=2	USP19	19	16	45	16	1318	145.6	6.28	62.71	83.95	3.59	3.99569e-08	1.77117e-06	0.07	0.979018	1	0.81	0.0385377	0.0959281	3.28	8.34467e-08	2.58923e-06	6.65	5.63	27.55	21.06	4.09	339001	297346	326254	3.93128e+06	3.66002e+06	4.09421e+06	262854	342667	456999	594671	570754	394229	3.39313e+06	3.16467e+06	3.16299e+06
Q9Y2K6	Ubiquitin carboxyl-terminal hydrolase 20 OS=Homo sapiens OX=9606 GN=USP20 PE=1 SV=2	USP20	5	4	7	4	914	101.9	6.11	7.67	16.894	3.11	0.000221661	0.00152973	0.26	0.77827	1	-0.04	0.761914	1	2.86	0.000460477	0.00215139	56.12	4.64	30.16	51.63	5.09	44473	11585.7	33391.2	274435	288348	301161	26993.4	40012.3	50594.6	32541	66194.6	26186.5	241729	221063	241811
Q9UPT9	Ubiquitin carboxyl-terminal hydrolase 22 OS=Homo sapiens OX=9606 GN=USP22 PE=1 SV=2	USP22	2	1	1	1	525	59.9	8.05	0	2.678	2.83	0.00233863	0.0103864	0.58	0.604908	0.856086	0.9	0.389947	0.620962	2.55	0.00369382	0.0121459	82.56	16.33	17.04	11.41	19.02	40315.8	17196.9	6029.48	122651	94323.4	130142	24547	25674.6	33268.4	35854.6	28518.5	32069.7	123596	84647.8	100597
Q9UPU5	Ubiquitin carboxyl-terminal hydrolase 24 OS=Homo sapiens OX=9606 GN=USP24 PE=1 SV=3	USP24	15	32	82	32	2620	294.2	6.14	119.15	159.212	3.71	2.47246e-10	3.5503e-08	1.35	1.80228e-06	2.6116e-05	1.05	5.70386e-05	0.000453358	2.84	2.83994e-09	1.7692e-07	8.65	3.42	22.1	3.35	1.01	627722	580143	689265	8.19337e+06	8.62365e+06	8.08866e+06	1.57046e+06	1.6025e+06	2.28202e+06	1.32848e+06	1.2431e+06	1.2972e+06	4.56256e+06	4.47952e+06	4.48915e+06
Q9UHP3	Ubiquitin carboxyl-terminal hydrolase 25 OS=Homo sapiens OX=9606 GN=USP25 PE=1 SV=4	USP25	20	18	46	18	1055	122.1	5.34	69.68	80.828	3.49	5.5442e-08	2.28203e-06	0.05	0.873496	1	0.91	0.0128596	0.037808	3.09	1.42787e-07	3.47084e-06	5.8	6.38	34.08	12.94	5.16	429683	481447	447940	5.13363e+06	4.55088e+06	5.04039e+06	395383	463318	737956	864230	842167	676207	4.13061e+06	3.80392e+06	3.76406e+06
Q96RU2	Ubiquitin carboxyl-terminal hydrolase 28 OS=Homo sapiens OX=9606 GN=USP28 PE=1 SV=1	USP28	18	16	46	16	1077	122.4	5.2	65.86	92.3	4.41	1.58109e-08	8.67717e-07	0.75	0.0468285	0.108873	1.14	0.00276777	0.0105624	4.08	3.11328e-08	1.32891e-06	23.45	8.02	13.45	29.25	4.03	161591	201077	258118	4.28623e+06	3.80167e+06	4.44488e+06	291602	337103	382279	443706	598103	331417	3.63211e+06	3.38002e+06	3.40084e+06
Q9Y6I4	Ubiquitin carboxyl-terminal hydrolase 3 OS=Homo sapiens OX=9606 GN=USP3 PE=1 SV=2	USP3	21	8	26	8	520	58.9	8.18	22.97	39.069	2.26	4.12458e-08	1.7938e-06	-0.11	0.999984	1	0.13	0.726879	0.983249	2.2	5.1433e-08	1.85239e-06	13.49	3.49	12.78	13.87	1.02	306847	361067	402884	1.73042e+06	1.76132e+06	1.64573e+06	334235	331287	412268	453014	395686	342838	1.65407e+06	1.66962e+06	1.63607e+06
Q70CQ3	Ubiquitin carboxyl-terminal hydrolase 30 OS=Homo sapiens OX=9606 GN=USP30 PE=1 SV=1	USP30	2	1	2	1	517	58.5	8.27	1.88	2.94	3.57	2.57828e-05	0.000284351	2.45	0.000981457	0.00432367	1.45	0.0470195	0.113013	3.39	3.54788e-05	0.000260441	48.94	9.13	28.31	26.26	7.16	0	13773.5	28350.4	234353	254430	211817	108281	65062.3	115430	53975.8	53961.7	32654.6	207715	229419	200107
Q70CQ4	Ubiquitin carboxyl-terminal hydrolase 31 OS=Homo sapiens OX=9606 GN=USP31 PE=2 SV=2	USP31	1	1	1	1	1352	146.6	9.22	0	2.216	0.44	0.0455755	0.114062	-0.47	0.211507	0.368618	-0.36	0.258353	0.442975	0.39	0.116604	0.216752	15.48	16.08	10.02	22.32	5.89	63333.2	69413.7	50829.7	110508	85998.8	83282.4	49784.5	45714.7	40701.6	56017	49230.1	35469	83152.8	91570.7	82536.2
Q8NFA0	Ubiquitin carboxyl-terminal hydrolase 32 OS=Homo sapiens OX=9606 GN=USP32 PE=1 SV=1	USP32	8	12	20	12	1604	181.5	6.44	33.09	51.33	3.58	9.84692e-10	8.40635e-08	0.13	0.353152	0.565435	0.84	0.000735363	0.00357126	3.22	3.69714e-09	2.15319e-07	16.72	6.67	17.73	10.96	2.59	131814	184806	166895	1.99473e+06	1.95916e+06	2.21231e+06	170056	183037	235780	333574	298556	267858	1.62741e+06	1.5577e+06	1.55536e+06
Q8TEY7	Ubiquitin carboxyl-terminal hydrolase 33 OS=Homo sapiens OX=9606 GN=USP33 PE=1 SV=2	USP33	18	12	29	12	942	106.7	6.02	39.75	65.229	3.83	7.44056e-08	3.00886e-06	0.09	0.747832	0.987395	0.9	0.0425333	0.104297	3.38	2.00723e-07	4.40894e-06	13.49	12.78	26.89	22.43	10.99	145256	163116	189769	2.3118e+06	1.93287e+06	2.49596e+06	168554	173474	265197	304471	327381	208865	1.91642e+06	1.53971e+06	1.70172e+06
Q70CQ2	Ubiquitin carboxyl-terminal hydrolase 34 OS=Homo sapiens OX=9606 GN=USP34 PE=1 SV=2	USP34	4	11	16	11	3546	404	5.82	19.63	53.542	3.82	1.57807e-08	8.67717e-07	0.7	0.0364624	0.0888047	1.08	0.00191227	0.00773297	1.97	9.60096e-06	9.08548e-05	7.17	16.63	24.49	17.62	3.12	169215	155471	146881	2.19976e+06	1.85299e+06	2.58899e+06	191661	251983	315598	381591	267004	327589	615546	580882	610826
Q9P2H5	Ubiquitin carboxyl-terminal hydrolase 35 OS=Homo sapiens OX=9606 GN=USP35 PE=1 SV=3	USP35	11	8	13	7	1018	113.3	5.57	23.24	34.969	3.6	1.4616e-05	0.00018016	3.39	2.84748e-05	0.000239801	2.3	0.00038463	0.00212099	3.34	2.6754e-05	0.000207293	57.98	1.52	13.23	8.27	0.59	14263.7	55406.6	59092.8	688155	673509	668370	607449	469399	579747	290509	273385	246205	559818	562459	555867
Q9P275	Ubiquitin carboxyl-terminal hydrolase 36 OS=Homo sapiens OX=9606 GN=USP36 PE=1 SV=4	USP36	5	6	15	6	1123	122.8	9.7	14.8	21.889	1.92	4.93344e-06	7.65008e-05	-0.35	0.331531	0.536787	-0.33	0.268373	0.456868	1.62	2.12251e-05	0.000169874	21.83	10.88	15.81	10.82	5.2	313755	358276	475395	1.42413e+06	1.14961e+06	1.35222e+06	281660	269855	358159	284671	332891	272125	1.13492e+06	1.02427e+06	1.09935e+06
Q86T82	Ubiquitin carboxyl-terminal hydrolase 37 OS=Homo sapiens OX=9606 GN=USP37 PE=1 SV=2	USP37	4	3	3	3	979	110.1	6.2	0	6.944	3.36	8.49277e-06	0.000117927	1.15	0.0530457	0.120888	1.59	0.00533824	0.0181752	3.07	2.08887e-05	0.00016878	37.54	5.09	36.99	24.88	4.78	20687.6	37580.3	20384.3	212540	200522	222019	35329.3	45879.2	72030.4	62210.9	86902.6	54587.7	181291	164750	173432
Q8NB14	Ubiquitin carboxyl-terminal hydrolase 38 OS=Homo sapiens OX=9606 GN=USP38 PE=1 SV=2	USP38	4	4	7	3	1042	116.5	6.21	7.32	12.053	3.28	1.349e-06	2.83286e-05	-0.39	0.908633	1	-0.16	0.819902	1	2.93	4.04803e-06	4.61916e-05	17.37	4.49	8.19	39.42	8	30781.8	41599.6	42980.9	410992	403926	377187	30453.6	31706.3	35571.4	37277.4	43914.9	18618.4	326166	279444	315961
Q53GS9	U4/U6.U5 tri-snRNP-associated protein 2 OS=Homo sapiens OX=9606 GN=USP39 PE=1 SV=2	USP39	6	3	4	3	565	65.3	8.91	2.51	8.917	-0.51	0.435847	0.671268	-0.25	0.678859	0.926594	0.17	0.995282	1	-0.24	0.797803	0.997797	19.61	32.07	21.52	15.45	7.56	55838.7	81619.3	64027.3	38410.9	69413.2	44978.9	53787	65628.6	42409.4	71886.8	81739.8	59799.9	54135.7	59819.8	51678.1
Q13107	Ubiquitin carboxyl-terminal hydrolase 4 OS=Homo sapiens OX=9606 GN=USP4 PE=1 SV=3	USP4	19	14	41	13	963	108.5	5.71	63.22	87.767	2.51	8.46095e-10	7.90919e-08	-0.3	0.246888	0.419801	0.07	0.933804	1	2.31	2.10851e-09	1.47276e-07	3.38	3.22	16.65	7.86	0.21	1.12295e+06	1.13093e+06	1.06257e+06	6.54233e+06	6.13816e+06	6.39625e+06	909381	828777	1.13654e+06	1.17981e+06	1.25165e+06	1.06957e+06	5.56096e+06	5.57834e+06	5.58376e+06
Q9NVE5	Ubiquitin carboxyl-terminal hydrolase 40 OS=Homo sapiens OX=9606 GN=USP40 PE=1 SV=3	USP40	10	11	31	11	1235	140	5.67	46.77	51.115	4.04	2.54472e-08	1.248e-06	0.44	0.48288	0.721374	0.99	0.00402887	0.0142615	3.89	3.75956e-08	1.52031e-06	16.89	1.18	30.81	12.62	4.72	228799	169830	233885	3.75803e+06	3.83382e+06	3.75567e+06	181545	310723	344282	490566	454146	381046	3.56284e+06	3.24168e+06	3.39691e+06
Q9H9J4	Ubiquitin carboxyl-terminal hydrolase 42 OS=Homo sapiens OX=9606 GN=USP42 PE=1 SV=3	USP42	4	3	7	3	1324	145.3	8.63	6.87	12.688	3.47	7.17718e-09	4.47119e-07	1.03	0.000158122	0.000958721	0.89	0.00175104	0.00722028	2.33	3.20593e-07	6.2098e-06	18.81	2.43	21.89	11.65	2.23	67056.2	61874.7	46004.7	686478	667512	700612	126211	115803	172622	95064.8	119146	114440	322776	311634	309852
Q70EL2	Ubiquitin carboxyl-terminal hydrolase 45 OS=Homo sapiens OX=9606 GN=USP45 PE=1 SV=3	USP45	1	1	1	1	814	91.7	8.02	1.71	2.422	6.64			6.64			6.64			6.64				36.6	7.99	6.53	29.69	0	0	0	17808.6	23256.2	10671.8	100535	87527	88096.4	42454	37650	42029.8	21848.3	27901.5	15075.7
Q96K76	Ubiquitin carboxyl-terminal hydrolase 47 OS=Homo sapiens OX=9606 GN=USP47 PE=1 SV=3	USP47	19	22	57	22	1375	157.2	5.08	105.45	153.118	3.3	5.09281e-08	2.13435e-06	0.19	0.836342	1	0.61	0.0529514	0.124417	3.05	8.42482e-08	2.58923e-06	22.15	7.64	20.95	11.57	7.31	461318	532240	705198	5.25097e+06	4.64261e+06	5.36588e+06	527978	606417	789846	940042	812117	750872	4.91461e+06	4.28645e+06	4.41469e+06
Q86UV5	Ubiquitin carboxyl-terminal hydrolase 48 OS=Homo sapiens OX=9606 GN=USP48 PE=1 SV=1	USP48	6	6	10	6	1035	119	6.05	9.88	19.302	2.75	1.4715e-07	4.98795e-06	0.27	0.978733	1	0.6	0.111695	0.224656	2.58	2.17496e-07	4.55752e-06	27.01	7.32	8.67	9.93	3.31	262057	172222	165287	1.19233e+06	1.03502e+06	1.157e+06	190014	208174	226097	293212	241154	260608	1.08672e+06	1.03046e+06	1.02364e+06
P45974	Ubiquitin carboxyl-terminal hydrolase 5 OS=Homo sapiens OX=9606 GN=USP5 PE=1 SV=2	USP5	48	35	269	35	858	95.7	5.03	491.56	298.013	4.24	3.40734e-11	9.79632e-09	5.87	6.00187e-13	1.38283e-09	3.73	1.02647e-10	4.29692e-08	4.1	4.80018e-11	1.84407e-08	16.42	6.03	7.64	5.22	1.48	1.05406e+06	918254	1.2702e+06	2.16009e+07	1.92187e+07	1.99389e+07	6.61291e+07	5.67382e+07	6.16886e+07	1.39596e+07	1.28908e+07	1.42488e+07	1.83062e+07	1.80342e+07	1.77713e+07
Q93009	Ubiquitin carboxyl-terminal hydrolase 7 OS=Homo sapiens OX=9606 GN=USP7 PE=1 SV=2	USP7	50	42	238	42	1102	128.2	5.55	531.02	341.099	4.43	2.88996e-09	2.01859e-07	-0.08	0.962997	1	0.56	0.172186	0.322412	4.14	5.29683e-09	2.90695e-07	26.73	6.91	16.45	14.18	5.84	1.73853e+06	1.03102e+06	1.26997e+06	2.72863e+07	2.42512e+07	2.75094e+07	1.03208e+06	1.19765e+06	1.43165e+06	1.87573e+06	2.05463e+06	1.54469e+06	2.44078e+07	2.1855e+07	2.24422e+07
P40818	Ubiquitin carboxyl-terminal hydrolase 8 OS=Homo sapiens OX=9606 GN=USP8 PE=1 SV=1	USP8	29	28	78	28	1118	127.4	8.51	121.58	141.665	4.2	1.82769e-07	5.73406e-06	-0.63	0.196132	0.34548	0.15	0.998655	1	3.88	3.37522e-07	6.43383e-06	36.39	6.2	32.12	11.32	5.4	1.30451e+06	842335	644748	1.58129e+07	1.40643e+07	1.55309e+07	439878	545092	813301	1.04805e+06	935408	835486	1.33653e+07	1.20503e+07	1.24003e+07
Q93008	Probable ubiquitin carboxyl-terminal hydrolase FAF-X OS=Homo sapiens OX=9606 GN=USP9X PE=1 SV=4	USP9X	28	62	202	62	2554	290.3	5.8	361.71	403.811	4.7	8.92143e-10	7.90919e-08	-0.22	0.482868	0.721374	0.53	0.0838247	0.181765	3.28	5.91621e-08	2.06619e-06	4.88	2.53	31.99	3.02	5.35	1.42648e+06	1.29448e+06	1.35181e+06	3.39589e+07	3.56533e+07	3.52346e+07	760910	1.16002e+06	1.48634e+06	1.95263e+06	1.93264e+06	2.04475e+06	1.35827e+07	1.22177e+07	1.31156e+07
Q9NQC7	Ubiquitin carboxyl-terminal hydrolase CYLD OS=Homo sapiens OX=9606 GN=CYLD PE=1 SV=1	CYLD	4	3	7	3	956	107.2	5.59	11.92	13.874	4.05	3.79181e-07	1.04049e-05	2.57	2.05865e-05	0.000186005	2.94	9.14166e-06	0.000100341	4.21	2.46556e-07	5.07369e-06	44.26	9.13	22.35	11.17	8.64	14653.5	23437.8	36530.7	387569	431792	360704	120953	139489	185477	191054	179324	152997	432344	494480	422974
P09936	Ubiquitin carboxyl-terminal hydrolase isozyme L1 OS=Homo sapiens OX=9606 GN=UCHL1 PE=1 SV=2	UCHL1	62	10	105	10	223	24.8	5.48	244.34	118.165	5.78	1.09687e-08	6.3207e-07	0.22	0.999015	1	0.75	0.405238	0.639776	5.6	1.18042e-08	5.78907e-07	30.54	18.95	28.63	16.7	5.13	1.15637e+06	754233	664097	4.15287e+07	3.05706e+07	4.4591e+07	562856	877438	1.0227e+06	1.31902e+06	1.26924e+06	955289	3.97419e+07	3.65515e+07	3.62763e+07
P15374	Ubiquitin carboxyl-terminal hydrolase isozyme L3 OS=Homo sapiens OX=9606 GN=UCHL3 PE=1 SV=1	UCHL3	38	7	27	7	230	26.2	4.92	59.64	55.894	5.44	3.14969e-07	8.85369e-06	0.35	0.819692	1	0.78	0.173303	0.323452	5.32	3.5887e-07	6.67092e-06	48.2	7.49	32.23	24.37	4.6	65338.7	150251	195380	6.53733e+06	6.82174e+06	5.8844e+06	109401	190922	215088	257189	297998	180335	5.82201e+06	6.36843e+06	5.99904e+06
Q9Y5K5	Ubiquitin carboxyl-terminal hydrolase isozyme L5 OS=Homo sapiens OX=9606 GN=UCHL5 PE=1 SV=3	UCHL5	46	13	49	13	329	37.6	5.33	122.8	90.2	4.75	5.59079e-11	1.17153e-08	0.05	0.807376	1	0.45	0.0265058	0.0707129	4.52	7.55995e-11	1.97567e-08	6	4.23	16.82	12.67	2.95	461834	470771	515863	1.27283e+07	1.17782e+07	1.26357e+07	358061	485932	488970	754608	642791	590309	1.12565e+07	1.06257e+07	1.08333e+07
Q92560	Ubiquitin carboxyl-terminal hydrolase BAP1 OS=Homo sapiens OX=9606 GN=BAP1 PE=1 SV=2	BAP1	11	5	11	5	729	80.3	6.84	12.74	21.105	2.28	9.0584e-07	2.0342e-05	-0.52	0.149895	0.280779	0.34	0.13806	0.266746	2	3.48606e-06	4.14194e-05	21.02	1.27	15.27	20.04	6.68	189044	125973	183545	893292	902053	879517	97690.5	127933	130051	278531	232470	185463	736319	657489	742962
Q96FW1	Ubiquitin thioesterase OTUB1 OS=Homo sapiens OX=9606 GN=OTUB1 PE=1 SV=2	OTUB1	63	10	72	10	271	31.3	4.94	155.58	98.806	4.81	2.80616e-11	9.24027e-09	0.06	0.930724	1	0.6	0.00378887	0.0135401	4.57	4.24456e-11	1.84407e-08	5.82	6.05	14.23	12.16	7.27	653929	626584	702561	1.86521e+07	1.66504e+07	1.83669e+07	682395	621026	817672	989869	1.10429e+06	864605	1.64692e+07	1.42375e+07	1.55497e+07
Q01804	OTU domain-containing protein 4 OS=Homo sapiens OX=9606 GN=OTUD4 PE=1 SV=4	OTUD4	25	20	56	20	1114	124	6.71	81.78	118.021	3.94	9.10786e-08	3.55824e-06	0.29	0.690998	0.937609	0.86	0.0252001	0.0677786	3.48	2.09397e-07	4.51083e-06	24.03	11.97	27.11	17.47	7.31	293261	395306	480236	6.05177e+06	5.00876e+06	6.32165e+06	351896	483982	613905	815484	717905	571850	4.94454e+06	4.32205e+06	4.42577e+06
Q96G74	OTU domain-containing protein 5 OS=Homo sapiens OX=9606 GN=OTUD5 PE=1 SV=1	OTUD5	12	4	9	4	571	60.6	6.54	23.83	38.47	1.89	0.000147628	0.00110124	-0.39	0.839148	1	-0.16	0.997472	1	1.76	0.0001895	0.00101581	39.51	8.73	6.4	20.75	3.44	58112.9	97741.1	134600	373691	315945	362433	74575	72567.2	81846.5	106129	87313.2	69725.5	349902	329379	330376
Q8N6M0	Deubiquitinase OTUD6B OS=Homo sapiens OX=9606 GN=OTUD6B PE=1 SV=1	OTUD6B	24	4	21	4	293	33.8	6.05	30.92	38.815	4.27	4.94517e-06	7.65008e-05	0.88	0.0967794	0.199089	1.46	0.0146645	0.0423581	4.22	5.40936e-06	5.85379e-05	54	3.29	36.1	28.18	1.44	17984.5	39249.5	60292.1	726424	758708	775216	56790.7	72200.1	113179	108324	144795	82103.5	730370	721235	742197
Q6GQQ9	OTU domain-containing protein 7B OS=Homo sapiens OX=9606 GN=OTUD7B PE=1 SV=1	OTUD7B	32	18	49	18	843	92.5	6.71	56.35	78.589	3.44	1.13517e-09	9.34488e-08	0.97	0.000141395	0.000875735	0.62	0.00771207	0.024862	3.31	1.81748e-09	1.35138e-07	12.86	4.99	13.14	17.77	3.33	253919	283536	327638	3.2354e+06	2.9284e+06	3.06937e+06	539189	556706	681963	527621	436865	370162	2.89356e+06	2.82092e+06	2.70783e+06
Q5VVQ6	Ubiquitin thioesterase OTU1 OS=Homo sapiens OX=9606 GN=YOD1 PE=1 SV=1	YOD1	15	5	5	5	348	38.3	6.11	10.52	17.892	2.21	0.00213358	0.00970341	-1.58	0.0261976	0.0672902	-0.57	0.53462	0.787818	2.04	0.00473603	0.0148727	60.92	8.13	34.8	25.98	4.88	266536	72783.7	143503	632603	665757	740440	48000.2	33554.9	68127.9	96951.5	110798	64789.2	589043	595127	543695
Q96JH7	Deubiquitinating protein VCPIP1 OS=Homo sapiens OX=9606 GN=VCPIP1 PE=1 SV=2	VCPIP1	22	27	67	27	1222	134.2	7.2	122.69	140.721	2.66	2.48624e-10	3.5503e-08	-0.15	0.918448	1	0.31	0.0248757	0.0671411	2.53	3.06466e-10	3.71791e-08	8.91	2.54	10.03	9.1	3.37	1.14324e+06	1.25047e+06	1.36653e+06	7.99959e+06	7.61762e+06	7.90479e+06	1.13038e+06	1.11845e+06	1.33147e+06	1.72387e+06	1.5525e+06	1.43963e+06	7.6151e+06	7.19835e+06	7.17715e+06
P54252	Ataxin-3 OS=Homo sapiens OX=9606 GN=ATXN3 PE=1 SV=5	ATXN3	12	3	4	3	361	41.2	4.78	2.67	10.908	3.06	0.00115827	0.00588066	0.05	0.909755	1	0.34	0.949206	1	2.74	0.00199959	0.00721291	44.74	7.78	52.2	19.38	9.4	16954.2	0	32646.2	197772	171571	196077	8174.13	24318.1	27903.9	36299.7	29859.2	24595.7	179093	156706	150050
Q15040	Josephin-1 OS=Homo sapiens OX=9606 GN=JOSD1 PE=1 SV=1	JOSD1	4	1	1	1	202	23.2	8.54	0	1.945	1.48	0.125434	0.254065	0.59	0.997937	1	0.4	0.998895	1	1.48	0.116928	0.217178	5.4	2.56	45.35	54.89	8.05	14347.5	0	15487.1	42248.1	41626.4	40186.9	22393.6	8728.58	23669	7910.1	28273.1	19688.8	39170.8	45870.8	41548.6
O00303	Eukaryotic translation initiation factor 3 subunit F OS=Homo sapiens OX=9606 GN=EIF3F PE=1 SV=1	EIF3F	15	4	10	4	357	37.5	5.45	14.61	19.43	-0.78	0.000277564	0.00185984	-0.68	0.000684792	0.003287	-0.26	0.153435	0.292529	-0.5	0.00513725	0.0159372	10.37	13.65	10.45	3.87	2.57	483896	422881	395999	233259	300137	246160	305599	264832	250452	354202	374193	347493	299263	313113	299913
O00487	26S proteasome non-ATPase regulatory subunit 14 OS=Homo sapiens OX=9606 GN=PSMD14 PE=1 SV=1	PSMD14	2	1	2	1	310	34.6	6.52	2.03	2.028	-0.52	0.324573	0.533623	0.07	0.995309	1	0.06	0.999637	1	-0.16	0.995796	1	23.64	16.23	8.86	13.7	8.51	303375	186554	255110	177933	225077	167062	267981	229793	270048	275348	266446	211775	216494	227874	255111
Q6P2Q9	Pre-mRNA-processing-splicing factor 8 OS=Homo sapiens OX=9606 GN=PRPF8 PE=1 SV=2	PRPF8	3	7	9	7	2335	273.4	8.84	11.71	19.94	-0.32	0.00071936	0.00399548	-0.12	0.367632	0.583203	-0.01	0.996852	1	-0.13	0.194968	0.330363	0.96	7.55	5.1	1.43	4.35	373727	380431	374803	276011	321115	299242	336963	370821	344015	372934	376249	365829	330358	360195	342631
Q9NRG9	Aladin OS=Homo sapiens OX=9606 GN=AAAS PE=1 SV=1	AAAS	4	2	5	2	546	59.5	7.5	3.78	7.129	-0.19	0.992889	1	0.9	0.00805562	0.0250813	0.42	0.0610606	0.140044	0.47	0.0520536	0.109976	17.73	7.44	24.55	12.89	5.7	84870.6	115731	119203	106752	101124	92015.8	216645	228971	140434	154831	184364	144275	159997	155028	172977
Q9NRN7	L-aminoadipate-semialdehyde dehydrogenase-phosphopantetheinyl transferase OS=Homo sapiens OX=9606 GN=AASDHPPT PE=1 SV=2	AASDHPPT	6	2	2	2	309	35.8	6.8	0	4.242	-0.91	0.00341692	0.0135326	-0.95	0.00225044	0.00859869	-1.36	0.000317575	0.00178105	-1.03	0.00093269	0.00383218	7.84	7.95	9.2	32.37	7.22	55395.3	63691.4	56174.4	28913.1	33549.3	29867.7	32619.1	29116.9	27246.3	21857.5	19289	34540.2	29065.9	25167.4	27589.1
Q9NRK6	ATP-binding cassette sub-family B member 10, mitochondrial OS=Homo sapiens OX=9606 GN=ABCB10 PE=1 SV=2	ABCB10	1	1	3	1	738	79.1	9.85	0	2.617	-0.66	0.0162478	0.0485748	-0.65	0.0227148	0.0594715	-0.45	0.0944562	0.199928	-0.73	0.00857256	0.0240679	12.86	5.18	2.9	14.34	15.34	227479	226033	179746	143233	151708	136839	144521	151733	144213	136155	181730	165766	119758	162096	135917
Q9NP58	ATP-binding cassette sub-family B member 6 OS=Homo sapiens OX=9606 GN=ABCB6 PE=1 SV=1	ABCB6	7	5	9	5	842	93.8	8.48	17.15	18.121	0.37	0.24667	0.431392	0.86	0.000202681	0.00117626	0.86	0.000409763	0.00222236	0.63	0.00213874	0.0076077	15.28	3.6	7.41	6.19	9.26	302656	233865	235277	304477	309278	288573	472541	410428	425959	426220	437996	388519	357004	364402	421448
O75027	Iron-sulfur clusters transporter ABCB7, mitochondrial OS=Homo sapiens OX=9606 GN=ABCB7 PE=1 SV=2	ABCB7	2	2	3	2	752	82.6	9.33	6.51	7.136	-0.16	0.551916	0.798096	0.2	0.294866	0.486307	0.23	0.157997	0.299119	0.19	0.577387	0.795979	2.2	4.93	9.02	1.02	12.61	315616	323923	310104	303911	283239	276713	362667	327141	392139	365462	372829	370515	300545	386412	360328
Q9NUT2	Mitochondrial potassium channel ATP-binding subunit OS=Homo sapiens OX=9606 GN=ABCB8 PE=1 SV=3	ABCB8	4	3	4	3	735	79.9	8.98	2.41	8.095	0.79	0.0263233	0.0728393	1.47	9.96507e-05	0.000659756	1.41	0.000162496	0.00102899	1.26	0.000545973	0.00245315	31.51	6.59	8.15	9.85	4.06	98018.5	55306.3	63137.8	103176	117606	109258	174551	175296	200839	161298	193654	167602	148412	151691	160468
P33527	Multidrug resistance-associated protein 1 OS=Homo sapiens OX=9606 GN=ABCC1 PE=1 SV=3	ABCC1	29	32	122	30	1531	171.5	7.11	286	225.16	0.9	1.35191e-06	2.83286e-05	1.85	8.03188e-10	8.34535e-08	1.81	7.66834e-10	9.3029e-08	1.6	3.71236e-09	2.15319e-07	6.43	5.36	8.6	4.1	3.51	2.3844e+06	2.61969e+06	2.70287e+06	4.96796e+06	4.87528e+06	4.48547e+06	9.46457e+06	8.19096e+06	9.61382e+06	9.45969e+06	9.19228e+06	8.721e+06	7.48344e+06	7.98839e+06	7.91961e+06
Q92887	ATP-binding cassette sub-family C member 2 OS=Homo sapiens OX=9606 GN=ABCC2 PE=1 SV=3	ABCC2	8	12	29	12	1545	174.1	8.32	38.09	46.271	0.78	1.13565e-05	0.000146444	1.42	4.8489e-08	1.95998e-06	1.5	3.59752e-08	1.65846e-06	1.26	1.6854e-07	3.84639e-06	11.57	5.2	6.63	3.65	3.52	756309	876260	954389	1.50972e+06	1.59032e+06	1.43319e+06	2.53777e+06	2.22731e+06	2.34032e+06	2.50529e+06	2.47615e+06	2.33871e+06	2.00409e+06	2.14693e+06	2.10423e+06
O15438	ATP-binding cassette sub-family C member 3 OS=Homo sapiens OX=9606 GN=ABCC3 PE=1 SV=3	ABCC3	16	19	44	17	1527	169.2	7.2	79.5	96.38	0.57	0.000208776	0.00145827	1.41	2.48175e-08	1.19505e-06	1.48	2.26895e-08	1.18862e-06	1.13	2.50933e-07	5.07369e-06	6.81	7.31	6.99	3.59	6.25	497929	570675	534691	792754	715150	825896	1.56843e+06	1.37293e+06	1.42255e+06	1.49462e+06	1.49649e+06	1.40455e+06	1.16852e+06	1.10116e+06	1.24749e+06
O15439	ATP-binding cassette sub-family C member 4 OS=Homo sapiens OX=9606 GN=ABCC4 PE=1 SV=3	ABCC4	6	9	10	8	1325	149.4	8.19	13.74	23.156	0.33	0.0102016	0.0332597	0.99	5.6863e-07	1.10673e-05	0.91	8.1789e-07	1.51507e-05	0.78	6.56626e-06	6.81767e-05	5.65	2.64	9.15	2.99	5.85	292175	304762	326570	382084	384609	366205	645735	537755	604912	599706	572998	567204	534291	522849	477681
P28288	ATP-binding cassette sub-family D member 3 OS=Homo sapiens OX=9606 GN=ABCD3 PE=1 SV=1	ABCD3	11	8	13	8	659	75.4	9.36	21.85	29.792	0.34	0.232319	0.41226	0.8	7.53872e-05	0.000534438	0.86	5.24245e-05	0.000423183	0.51	0.00395433	0.0128558	9.59	11.91	4.83	4.4	7.23	723451	872169	772950	991100	794679	977638	1.43472e+06	1.30543e+06	1.34805e+06	1.45091e+06	1.40371e+06	1.32911e+06	1.17914e+06	1.01999e+06	1.10431e+06
P61221	ATP-binding cassette sub-family E member 1 OS=Homo sapiens OX=9606 GN=ABCE1 PE=1 SV=1	ABCE1	8	4	6	4	599	67.3	8.34	14.11	17.955	-0.42	0.000329115	0.00216128	-0.16	0.193779	0.343051	0.01	0.875842	1	-0.19	0.0465993	0.100667	3.94	3.07	2.24	5.95	8.28	648154	669754	619095	484866	496561	467164	597114	581402	571152	718102	653780	644837	512409	567671	604830
Q8NE71	ATP-binding cassette sub-family F member 1 OS=Homo sapiens OX=9606 GN=ABCF1 PE=1 SV=2	ABCF1	12	8	14	8	845	95.9	6.8	26.23	45.986	-0.09	0.67488	0.911327	-0.21	0.366463	0.581986	-0.07	0.939154	1	-0.03	0.957707	1	15.44	11.82	4.06	7.13	7.21	487796	662048	556201	442540	560423	521287	464341	479836	503209	494008	569793	530836	492935	568797	542964
Q9UG63	ATP-binding cassette sub-family F member 2 OS=Homo sapiens OX=9606 GN=ABCF2 PE=1 SV=2	ABCF2	21	13	43	13	623	71.2	7.37	42.41	57.282	0.08	0.114893	0.236454	0.7	2.49815e-07	6.05868e-06	0.62	4.4916e-07	9.95493e-06	0.36	8.43321e-05	0.000522542	5.93	3.61	1.01	5.63	0.64	1.62426e+06	1.50207e+06	1.6896e+06	1.7188e+06	1.82884e+06	1.71925e+06	2.63488e+06	2.66813e+06	2.61535e+06	2.72814e+06	2.46434e+06	2.49515e+06	2.07625e+06	2.08726e+06	2.10281e+06
Q9NUQ8	ATP-binding cassette sub-family F member 3 OS=Homo sapiens OX=9606 GN=ABCF3 PE=1 SV=2	ABCF3	10	7	12	7	709	79.7	6.34	13.66	20.288	0.07	0.58751	0.839383	0.8	2.41749e-05	0.000212592	0.7	8.01108e-05	0.000586207	0.53	0.000508156	0.0023426	8.43	7.39	9.8	6.75	2.71	438355	516792	497037	521450	572768	495833	862892	932971	766205	839704	805828	734770	716850	700200	739085
Q9UNQ0	Broad substrate specificity ATP-binding cassette transporter ABCG2 OS=Homo sapiens OX=9606 GN=ABCG2 PE=1 SV=3	ABCG2	8	5	7	5	655	72.3	8.69	4.35	11.681	0.81	0.000208463	0.00145827	1.41	3.03674e-06	3.88703e-05	1.36	3.17928e-06	4.46844e-05	1.22	7.56306e-06	7.5795e-05	15.24	8.33	9.1	3.14	5.98	123702	93912.2	98408.1	197160	172534	170066	264375	223566	261319	251755	253339	239104	229458	216332	243838
Q8N2K0	Lysophosphatidylserine lipase ABHD12 OS=Homo sapiens OX=9606 GN=ABHD12 PE=1 SV=2	ABHD12	3	1	1	1	398	45.1	8.65	1.75	2.914	0.06	0.978554	1	0.75	0.0477302	0.110385	0.48	0.102927	0.210139	0.53	0.169241	0.292868	26.76	9.02	7.54	32.87	7.81	44237.4	30195.3	52623.1	46167.9	48985.5	40926.1	65267.7	74262.3	74899.4	49381.6	92822.4	61890.7	56887.1	66275.6	63801.6
Q5VST6	Alpha/beta hydrolase domain-containing protein 17B OS=Homo sapiens OX=9606 GN=ABHD17B PE=1 SV=1	ABHD17B	3	1	2	1	288	32.2	6.29	0	2.686	-1.15	0.0318015	0.0849391	-0.43	0.588405	0.839954	-0.31	0.519996	0.769214	-0.59	0.151243	0.267342	1.84	28.92	3.31	35.63	24.46	52076.8	53344.5	53994.5	35106.6	20386.9	24030	40409.6	37891.7	39720.5	53035.1	24744	43024.5	38429.1	23421	35344.2
Q15018	BRISC complex subunit Abraxas 2 OS=Homo sapiens OX=9606 GN=ABRAXAS2 PE=1 SV=2	ABRAXAS2	2	1	2	1	415	46.9	6.21	0	2.402	-0.71			-0.64			-0.05			-0.84				65.08	38.55	35.16	45.55	0	0	13090.8	13134.6	0	4856.08	5778.48	12592.3	8385.26	12674.2	14817.8	6995.06	13776.7	7338.22	6078.82
Q13085	Acetyl-CoA carboxylase 1 OS=Homo sapiens OX=9606 GN=ACACA PE=1 SV=2	ACACA	35	68	367	59	2346	265.4	6.37	765.81	512.619	-1.6	2.10927e-09	1.56834e-07	-1.79	7.76756e-10	8.34535e-08	-1.68	1.49026e-09	1.63574e-07	-2.36	1.11426e-10	1.97567e-08	8.34	4.56	5.67	3.4	3.87	8.03564e+07	9.33987e+07	9.29852e+07	3.06314e+07	2.91369e+07	3.19222e+07	2.9587e+07	2.68933e+07	2.68301e+07	2.91014e+07	3.08012e+07	2.9013e+07	1.80358e+07	1.81616e+07	1.93356e+07
O00763	Acetyl-CoA carboxylase 2 OS=Homo sapiens OX=9606 GN=ACACB PE=1 SV=3	ACACB	11	21	54	12	2458	276.4	6.49	98.35	104.45	-1.35	7.86514e-07	1.86898e-05	-1.06	4.15382e-06	5.11786e-05	-0.94	1.2814e-05	0.00013245	-1.59	1.4573e-07	3.49904e-06	6.36	15.41	4.11	2.57	7.4	879946	994095	910934	358258	332140	443502	436302	415912	451516	476252	485041	460945	340383	302926	297921
Q6JQN1	Acyl-CoA dehydrogenase family member 10 OS=Homo sapiens OX=9606 GN=ACAD10 PE=1 SV=1	ACAD10	2	2	3	2	1059	118.8	8.06	4.64	5.767	-0.33	0.415146	0.646561	0.2	0.0820888	0.172724	0.15	0.183242	0.337359	-0.18	0.856473	1	11.22	12.09	2.59	3.91	8.36	89171.8	72616.7	88449.7	70383	83486.3	66543.1	100001	105174	101611	97838.9	102664	95055.8	70983.6	78164.7	83950.5
Q709F0	Acyl-CoA dehydrogenase family member 11 OS=Homo sapiens OX=9606 GN=ACAD11 PE=1 SV=3	ACAD11	2	1	2	1	780	87.2	8.02	4.8	5.351	0.34			1.1			1.46			1.39				9.04	17.26	9.57	9.06	0	0	18414.9	22454.1	26608.2	23375.3	39534.2	30648.6	43393.1	50597.7	53852.8	44494.3	48451	48313.4	41165.1
Q9H845	Complex I assembly factor ACAD9, mitochondrial OS=Homo sapiens OX=9606 GN=ACAD9 PE=1 SV=1	ACAD9	1	1	4	1	621	68.7	7.96	2.18	4.439	-0.32	0.00150588	0.00729211	0.11	0.805007	1	0.32	0.0200427	0.0557953	0.23	0.335416	0.511464	6.33	7.45	2.57	6.59	5.83	127433	125490	140744	101819	105205	91040	142294	137315	135414	158820	169351	148402	134998	148959	150163
P16219	Short-chain specific acyl-CoA dehydrogenase, mitochondrial OS=Homo sapiens OX=9606 GN=ACADS PE=1 SV=1	ACADS	6	2	2	2	412	44.3	7.99	0	5.841	-0.07	0.998664	1	0.17	0.532079	0.778355	0.41	0.0724555	0.16144	0.01	0.894769	1	20.7	18.9	5.29	9.17	13.99	35979.9	24978.9	37360.8	27132.4	39861.1	34343.4	37042.6	40728.5	40580.9	47804.8	51637.4	42949.2	36217.5	41435	31274
P45954	Short/branched chain specific acyl-CoA dehydrogenase, mitochondrial OS=Homo sapiens OX=9606 GN=ACADSB PE=1 SV=1	ACADSB	5	2	4	2	432	47.5	6.99	8.19	7.797	0.48	0.175944	0.331063	0.98	0.00107342	0.00465753	1.06	0.000642662	0.00318956	0.75	0.0110758	0.0299645	17.18	14.59	1.97	15.31	5.49	86247.9	86770.6	115080	121009	141382	105694	170687	176374	170309	153051	208421	181163	138210	146286	154263
P53396	ATP-citrate synthase OS=Homo sapiens OX=9606 GN=ACLY PE=1 SV=3	ACLY	24	23	74	23	1101	120.8	7.33	128.21	141.955	-0.18	0.74405	0.971691	-0.12	0.95557	1	-0.05	0.916808	1	-0.09	0.999569	1	12.1	2.82	6.62	9.49	6.4	4.13642e+06	5.24268e+06	4.99036e+06	4.50685e+06	4.26181e+06	4.41792e+06	4.58701e+06	4.24503e+06	4.84641e+06	5.60145e+06	4.81625e+06	4.73229e+06	4.67311e+06	5.19332e+06	4.64224e+06
Q99798	Aconitate hydratase, mitochondrial OS=Homo sapiens OX=9606 GN=ACO2 PE=1 SV=2	ACO2	8	5	9	5	780	85.4	7.61	17.74	24.284	-0.74	0.00474906	0.0176273	-0.71	0.0030376	0.0109183	-0.54	0.0304646	0.0790275	-0.46	0.0152215	0.0391579	5.32	21.06	4.39	9.24	12.09	419228	431020	464155	232157	344016	258061	263403	256130	279009	290981	342654	295540	256134	322703	312847
Q9NPJ3	Acyl-coenzyme A thioesterase 13 OS=Homo sapiens OX=9606 GN=ACOT13 PE=1 SV=1	ACOT13	9	1	2	1	140	15	9.14	4.6	3.603	-0.88	0.0547991	0.130758	-0.37	0.799213	1	-0.41	0.790369	1	-0.96	0.0329242	0.0751389	13.55	31.19	7.47	19.72	25.99	103463	104236	81252	71362.6	37164.7	56323.5	79813.6	83298.7	71880.8	95099.4	64038.5	77713.6	53347.8	36953.7	63314.7
O00154	Cytosolic acyl coenzyme A thioester hydrolase OS=Homo sapiens OX=9606 GN=ACOT7 PE=1 SV=3	ACOT7	18	5	13	5	380	41.8	8.54	17.95	31.863	-0.39	0.0103852	0.0335736	-0.72	9.22872e-05	0.000619912	-0.49	0.00174845	0.00722028	-0.43	0.00280487	0.00950767	2.66	7.81	11.83	5.01	4.98	1.08444e+06	1.14113e+06	1.12843e+06	859041	945851	811547	683174	638353	800343	853487	805593	772678	859480	840457	780557
Q9Y305	Acyl-coenzyme A thioesterase 9, mitochondrial OS=Homo sapiens OX=9606 GN=ACOT9 PE=1 SV=2	ACOT9	13	5	9	5	439	49.9	8.6	23.1	25.458	-0.61	0.000312503	0.00207585	-0.4	0.0114998	0.0337174	-0.36	0.0410278	0.101469	-0.72	0.000221123	0.00115861	13.01	9.45	3.98	2.15	2.77	471689	612405	563544	376680	315404	369192	428389	398367	425750	430811	449629	438953	341539	357331	339983
O95573	Fatty acid CoA ligase Acsl3 OS=Homo sapiens OX=9606 GN=ACSL3 PE=1 SV=3	ACSL3	23	13	34	12	720	80.4	8.38	74.23	80.612	-0.11	0.999132	1	0.22	0.0306579	0.0765488	0.3	0.00740088	0.0241195	0.14	0.151087	0.267272	13.94	2.29	7.78	1.53	2.38	1.94033e+06	2.44741e+06	2.53715e+06	2.27389e+06	2.20185e+06	2.30195e+06	3.10357e+06	2.65939e+06	2.84443e+06	3.01507e+06	3.08632e+06	2.99913e+06	2.74354e+06	2.69745e+06	2.61702e+06
O60488	Long-chain-fatty-acid--CoA ligase 4 OS=Homo sapiens OX=9606 GN=ACSL4 PE=1 SV=2	ACSL4	14	7	12	6	711	79.1	8.38	19.22	28.808	-0.28	0.933015	1	-0.28	0.998223	1	-0.25	1	1	-0.42	0.890174	1	26.87	18.93	9.46	12.13	3.93	279047	452622	478167	371612	282224	414264	415648	344731	372740	445364	352117	381450	361031	337137	337881
P60709	Actin, cytoplasmic 1 OS=Homo sapiens OX=9606 GN=ACTB PE=1 SV=1	ACTB	63	17	186	8	375	41.7	5.48	358.57	176.561	-0.48	0.004234	0.015999	-0.12	0.937875	1	0.07	0.859702	1	-0.21	0.195065	0.330363	11.45	6.17	8.3	4.05	4.7	2.64997e+07	3.33481e+07	3.0784e+07	2.10177e+07	2.37461e+07	2.20764e+07	3.13764e+07	2.66747e+07	2.82979e+07	3.23533e+07	3.29866e+07	3.04966e+07	2.45971e+07	2.66029e+07	2.68093e+07
P63267	Actin, gamma-enteric smooth muscle OS=Homo sapiens OX=9606 GN=ACTG2 PE=1 SV=1	ACTG2	32	11	139	2	376	41.9	5.48	168.59	105.349	-0.53	0.156606	0.303342	-0.07	0.948435	1	0.11	0.711377	0.969677	-0.48	0.519687	0.728193	22.44	20.96	9.46	9.18	13.19	9.95703e+06	1.48232e+07	1.54571e+07	1.02723e+07	7.1455e+06	1.07875e+07	1.61383e+07	1.35226e+07	1.40748e+07	1.70921e+07	1.42205e+07	1.59574e+07	1.19678e+07	9.17593e+06	1.05969e+07
O43707	Alpha-actinin-4 OS=Homo sapiens OX=9606 GN=ACTN4 PE=1 SV=2	ACTN4	3	3	6	3	911	104.8	5.44	1.62	6.874	-0.17	0.995575	1	-0.31	1	1	-0.09	0.979233	1	-0.49	0.741921	0.960206	40.82	28.82	24.47	28.69	27.16	308302	740190	539934	324561	479884	591617	433258	647781	434170	526353	297132	507783	462915	263350	383123
O14672	Disintegrin and metalloproteinase domain-containing protein 10 OS=Homo sapiens OX=9606 GN=ADAM10 PE=1 SV=1	ADAM10	9	5	12	5	748	84.1	7.77	19.35	21.281	-0.42	0.141788	0.280775	0.37	0.172655	0.313226	0.48	0.112348	0.225602	-0.11	0.999999	1	8.83	8.72	5.82	18.05	15.1	269366	288685	241831	189110	201453	224340	357596	319336	347944	407266	283683	375365	315645	249871	241468
P78536	Disintegrin and metalloproteinase domain-containing protein 17 OS=Homo sapiens OX=9606 GN=ADAM17 PE=1 SV=1	ADAM17	7	3	3	3	824	93	5.76	7.15	11.8	0.13	0.404943	0.641066	0.73	0.00220621	0.00844369	0.59	0.00652403	0.0216373	0.48	0.0189664	0.0473166	25.49	5	8.14	6.71	12.49	50412.5	84545.7	77815.3	82471.5	85148.2	90907.5	143285	122415	128755	113910	129174	117091	98285.3	108378	125651
Q13443	Disintegrin and metalloproteinase domain-containing protein 9 OS=Homo sapiens OX=9606 GN=ADAM9 PE=1 SV=1	ADAM9	4	3	4	3	819	90.5	7.52	2.12	8.57	0.45	0.938819	1	0.87	0.043021	0.101662	0.9	0.0412796	0.101873	0.1	0.851261	1	22.18	34.91	8.21	6.04	19	94046.3	69768.5	109967	128908	64743.8	131624	181213	172101	153931	175506	157908	175819	132837	93774.6	101133
P55265	Double-stranded RNA-specific adenosine deaminase OS=Homo sapiens OX=9606 GN=ADAR PE=1 SV=4	ADAR	5	5	7	5	1226	136	8.65	7.91	19.208	-0.13	0.99263	1	0.35	0.0682184	0.147582	0.37	0.0488935	0.116787	-0.08	0.901357	1	29.61	9.26	4.07	2.54	5.41	138546	76809.9	134502	106851	122994	127995	172788	171003	160152	173479	176560	167896	119015	127032	132586
O60266	Adenylate cyclase type 3 OS=Homo sapiens OX=9606 GN=ADCY3 PE=1 SV=3	ADCY3	1	1	1	1	1144	128.9	6.58	0	2.391	0.04	0.99925	1	1.66	0.0603429	0.132895	1.63	0.062983	0.143313	1.06	0.29851	0.464909	84.48	38.13	12.29	6.08	14.75	0	12617.3	50057.2	40526.9	19240.2	25898.6	86929.1	67872.8	79306.6	71879.6	77840.4	81108.4	60514	44999	52340.5
P35611	Alpha-adducin OS=Homo sapiens OX=9606 GN=ADD1 PE=1 SV=2	ADD1	2	2	3	2	737	80.9	5.83	0	4.083	-0.76	0.00595054	0.0214797	-0.44	0.0685332	0.147985	-0.39	0.189832	0.346897	-0.55	0.0129269	0.0343674	7.73	18.51	7.1	14.62	8.87	205561	237456	211997	125582	170105	124767	175325	156250	154630	203125	161928	156715	134098	159875	144520
Q9UEY8	Gamma-adducin OS=Homo sapiens OX=9606 GN=ADD3 PE=1 SV=1	ADD3	1	1	1	1	706	79.1	6.32	0	2.283	-0.7	0.00746745	0.0258834	-0.58	0.0379307	0.0916062	-0.93	0.00310272	0.0116478	-0.78	0.00982316	0.0268593	12.38	9.79	21.96	11.1	18.64	60984.6	48356.1	51199.5	32287.8	31514.8	26823.4	27643.8	34349.2	42968.9	26781.3	25697.6	31540.7	26166.6	37536.6	29786.2
P48960	Adhesion G protein-coupled receptor E5 OS=Homo sapiens OX=9606 GN=ADGRE5 PE=1 SV=4	ADGRE5	2	1	1	1	835	91.8	6.87	0	2.259	0.39	0.824421	1	1.16	0.41472	0.640855	1.11	0.423885	0.656583	0.85	0.862321	1	59.15	41.31	0.19	5.01	10.57	38370.7	15073.4	14954.2	19812.2	21214.6	8711.67	33579.2	33609.8	33703.5	32612.8	35425.5	32429.1	29457.3	27172.8	23820.4
Q9H2P0	Activity-dependent neuroprotector homeobox protein OS=Homo sapiens OX=9606 GN=ADNP PE=1 SV=1	ADNP	1	1	1	1	1102	123.5	7.34	0	2.151	-0.62	0.196286	0.362241	-0.2	0.969628	1	-0.3	0.916315	1	-0.75	0.245179	0.393414	19.29	37.21	22.09	12.38	23.34	35154.9	51762.2	47668.9	30923.6	16382.9	36527.1	47029.5	41423.6	29931.1	32036.8	38818.6	40836.9	28329.5	21177.8	34179.8
Q16186	Proteasomal ubiquitin receptor ADRM1 OS=Homo sapiens OX=9606 GN=ADRM1 PE=1 SV=2	ADRM1	9	2	3	2	407	42.1	5.07	0	8.366	0.02	0.924453	1	-0.15	0.977946	1	-0.1	0.949729	1	-0.23	0.778509	0.984886	26.75	54.93	4.42	15.93	24.82	31510.2	37226.7	52414	37696.1	15215.4	54353.2	32318.5	35280.6	33514.1	34829.2	26660.5	36298.3	34867.8	31663.1	21028.3
Q8N556	Actin filament-associated protein 1 OS=Homo sapiens OX=9606 GN=AFAP1 PE=1 SV=2	AFAP1	6	5	9	5	730	80.7	8.68	9.06	15.462	0.98	3.60605e-05	0.000381282	1.49	9.76922e-07	1.6193e-05	1.41	1.64453e-06	2.6508e-05	1.29	3.9408e-06	4.54177e-05	16.95	8.6	2.4	2.08	9.01	186803	258796	208383	467966	399375	411293	585725	575478	603438	549449	570722	552143	510342	469188	561531
Q8NB90	ATPase family gene 2 protein homolog A OS=Homo sapiens OX=9606 GN=AFG2A PE=1 SV=3	AFG2A	3	2	2	1	893	97.8	5.66	5.17	10.231	-0.12	0.841092	1	0.83	0.117093	0.234186	0.68	0.156879	0.297617	0.33	0.971531	1	5.69	31.99	23.24	32.23	15.61	0	25238.6	27353.3	26684	13703.3	24163.5	42417.3	64978.6	46863.3	68159.3	41989.1	39042.3	33581.2	25037.8	32968.5
Q9Y4W6	AFG3-like protein 2 OS=Homo sapiens OX=9606 GN=AFG3L2 PE=1 SV=2	AFG3L2	1	1	2	1	797	88.5	8.66	4.15	2.281	0.02	0.982389	1	0.85	0.000607105	0.00293859	0.9	0.000427489	0.00229688	0.42	0.0202801	0.0501561	13.28	15.68	4.74	10.56	10.45	98148.5	128298	116102	102748	140217	117811	215690	196361	209043	216989	233673	189101	155193	183919	153338
Q96P47	Arf-GAP with GTPase, ANK repeat and PH domain-containing protein 3 OS=Homo sapiens OX=9606 GN=AGAP3 PE=1 SV=2	AGAP3	2	1	2	1	875	95	7.97	4.69	5.277	-0.32	0.991053	1	-0.75	0.932285	1	-0.6	0.98281	1	-0.36	0.990383	1	35.13	82.29	52.81	53.45	21.91	14838.5	24645.7	0	0	29755.3	7864.39	8966.03	23296.6	11351.9	12584.7	10156.4	26383.7	14876.4	19597.2	12862.5
P52594	Arf-GAP domain and FG repeat-containing protein 1 OS=Homo sapiens OX=9606 GN=AGFG1 PE=1 SV=2	AGFG1	11	4	8	4	562	58.2	8.63	11.54	15.395	-1.46	0.00127308	0.0063379	-0.9	0.0347536	0.0855473	-0.69	0.137012	0.265447	-1.35	0.00145037	0.00548048	26.28	23.46	3.94	19.47	3.23	385593	664742	567795	206470	181704	282321	323101	300175	304485	430556	291435	352565	230384	222429	216010
Q53H12	Acylglycerol kinase, mitochondrial OS=Homo sapiens OX=9606 GN=AGK PE=1 SV=2	AGK	12	4	12	4	422	47.1	8.09	12.84	14.626	0.67	0.000373474	0.00237151	1.03	8.60743e-06	9.35449e-05	1.07	1.49059e-05	0.000149383	0.89	5.89914e-05	0.000392992	4.29	12.75	8.94	8.05	5.57	341378	338166	365488	542110	634013	494317	657693	782903	699253	716607	714651	620291	581921	648679	630733
O15120	1-acyl-sn-glycerol-3-phosphate acyltransferase beta OS=Homo sapiens OX=9606 GN=AGPAT2 PE=1 SV=1	AGPAT2	12	3	4	3	278	30.9	9.01	6.85	11.05	0.62	0.00177401	0.00831116	1.35	1.08806e-05	0.000111418	1.39	7.1214e-06	8.24865e-05	1.36	1.61603e-05	0.000137242	18.14	11.42	4.47	1.54	12.66	80796.7	116765	103989	159284	191025	156174	268405	246726	264760	275953	272125	267605	214212	271332	266812
Q9NRZ7	1-acyl-sn-glycerol-3-phosphate acyltransferase gamma OS=Homo sapiens OX=9606 GN=AGPAT3 PE=1 SV=1	AGPAT3	5	2	2	2	376	43.4	8.72	2.16	6.277	0.62	0.519856	0.763396	0.87	0.117919	0.235291	0.85	0.103414	0.210924	0.85	0.192676	0.328005	60.22	14.63	9.03	7.04	13.05	20200.4	0	50158.3	50359.9	38132.2	49010.5	64376.7	58081.3	53828.4	57441.9	64751.7	57460.3	46555.8	60104	57180.9
Q9NUQ2	1-acyl-sn-glycerol-3-phosphate acyltransferase epsilon OS=Homo sapiens OX=9606 GN=AGPAT5 PE=1 SV=3	AGPAT5	15	4	8	4	364	42	9.1	15.56	23.266	0.29	0.0525696	0.126799	0.8	0.000450428	0.00225606	0.9	0.000316866	0.00178105	0.56	0.00501384	0.015681	11.54	9.33	2.25	18.24	3.81	72783.3	58262.7	70154.5	99346.6	83951.8	85930.7	121779	123067	117855	130686	145396	100494	103382	106574	98765.6
O00116	Alkyldihydroxyacetonephosphate synthase, peroxisomal OS=Homo sapiens OX=9606 GN=AGPS PE=1 SV=1	AGPS	9	4	10	4	658	72.9	7.34	21.45	22.648	-0.75	0.000928343	0.00488546	-0.4	0.216335	0.375328	-0.39	0.274956	0.466697	-0.68	0.00808517	0.0227828	15.63	14.04	2.19	2.47	5.77	450031	591481	604839	360885	276667	352152	438433	457953	446948	467145	450170	445904	368884	354843	397158
O00468	Agrin OS=Homo sapiens OX=9606 GN=AGRN PE=1 SV=6	AGRN	3	5	12	5	2068	217.2	6.39	2.47	17.955	0.15	0.703861	0.938889	0.91	0.00184655	0.00731005	0.81	0.00534755	0.0181801	0.62	0.0198478	0.0491926	28.83	4.42	5.17	10.78	5.7	88843.1	124582	160751	137272	148727	138647	223404	234768	247711	237155	218649	190957	192038	205232	183309
Q6RW13	Type-1 angiotensin II receptor-associated protein OS=Homo sapiens OX=9606 GN=AGTRAP PE=1 SV=1	AGTRAP	25	2	3	2	159	17.4	6.14	4.72	10.106	-0.41	0.998547	1	-0.17	0.933121	1	-0.31	0.987486	1	-0.22	0.97554	1	61.6	20.28	2.62	13.73	7.15	47828.2	12728.5	61029.3	36099.7	44822.8	29907.8	42371	41937.7	44058.1	44837.7	34120.8	38625.9	37089.8	40949.1	42716.2
Q8WYP5	Protein ELYS OS=Homo sapiens OX=9606 GN=AHCTF1 PE=1 SV=3	AHCTF1	2	3	4	3	2266	252.3	6.6	10.39	15.854	0.4	0.129561	0.261047	0.62	0.00498763	0.0165345	0.63	0.01242	0.0366556	0.4	0.103532	0.19609	16.16	7.22	8.86	14.74	2.62	112280	128021	154353	177397	153656	168861	222719	197364	187998	217670	198367	161760	173216	168357	164390
P23526	Adenosylhomocysteinase OS=Homo sapiens OX=9606 GN=AHCY PE=1 SV=4	AHCY	3	1	1	1	432	47.7	6.34	0	2.519	-1.1	0.526753	0.769433	-1.55	0.0986869	0.202111	-1.59	0.285611	0.48159	-0.61	0.916292	1	26.41	38.81	37.71	68.53	6.51	24947	14611	23135.3	10765.1	18471.9	9181.85	5802.56	7874.65	12172.4	21444.4	7698.77	6795.26	15018.3	16845.1	15147.4
O43865	S-adenosylhomocysteine hydrolase-like protein 1 OS=Homo sapiens OX=9606 GN=AHCYL1 PE=1 SV=2	AHCYL1	20	8	17	8	530	58.9	6.89	16.59	24.948	-0.65	0.00167164	0.00796103	-0.59	0.00198317	0.00775758	-0.49	0.00894264	0.0280632	-0.74	0.000646254	0.00282124	13.21	1.72	7.02	8.77	6.74	988262	1.2315e+06	1.27284e+06	793666	767118	784481	823030	725862	820855	907167	879894	766362	735158	798059	698941
Q09666	Neuroblast differentiation-associated protein AHNAK OS=Homo sapiens OX=9606 GN=AHNAK PE=1 SV=2	AHNAK	23	59	99	59	5890	628.7	6.15	169.08	328.744	0.57	0.0214158	0.0611688	1.44	1.03451e-05	0.000106884	1.61	2.2084e-06	3.28411e-05	1.36	9.6176e-06	9.08548e-05	16.4	15.5	5.74	10.57	7.42	2.37403e+06	3.0382e+06	3.29727e+06	4.52045e+06	3.50791e+06	4.7476e+06	8.25475e+06	7.45266e+06	8.23851e+06	1.07671e+07	8.81505e+06	9.29167e+06	8.73716e+06	7.78843e+06	7.63269e+06
Q8IVF2	Protein AHNAK2 OS=Homo sapiens OX=9606 GN=AHNAK2 PE=1 SV=2	AHNAK2	4	10	16	10	5795	616.2	5.36	28.72	48.755	0.39	0.276737	0.474965	1.44	3.91576e-06	4.90321e-05	1.76	3.02465e-07	6.93929e-06	1.53	1.57655e-06	2.19442e-05	17.07	9.9	7.41	4.45	3.15	255997	248267	334545	335251	293130	357086	704570	614751	696935	930945	859083	866909	752915	708355	741407
O95433	Activator of 90 kDa heat shock protein ATPase homolog 1 OS=Homo sapiens OX=9606 GN=AHSA1 PE=1 SV=1	AHSA1	45	12	98	12	338	38.3	5.53	134.91	104.647	-1.06	2.20196e-06	3.99646e-05	-0.86	1.50145e-05	0.000142948	-0.68	0.000149904	0.000959803	-1.14	7.9188e-07	1.30636e-05	10.54	4.98	8.77	1.8	1.14	7.75682e+06	9.35377e+06	9.38469e+06	4.47099e+06	4.38e+06	4.81026e+06	5.61877e+06	4.71328e+06	5.15406e+06	5.91401e+06	5.84979e+06	5.70859e+06	4.23118e+06	4.26116e+06	4.16699e+06
P02765	Alpha-2-HS-glycoprotein OS=Homo sapiens OX=9606 GN=AHSG PE=1 SV=2	AHSG	4	1	2	1	367	39.3	5.72	2.34	3.977	0.65	0.93694	1	1.75	0.118403	0.235387	1.69	0.190079	0.346897	0.77	0.671118	0.888018	78.29	61.15	7.89	31.27	30.27	13438.6	77089.1	33962.6	53447.9	21000.3	86696.1	118258	101436	114197	124905	64870.9	109848	81929.2	45151.8	57936.8
O95831	Apoptosis-inducing factor 1, mitochondrial OS=Homo sapiens OX=9606 GN=AIFM1 PE=1 SV=1	AIFM1	10	5	12	5	613	66.9	8.95	19.6	21.42	0.52	0.0369066	0.0957743	1.03	0.000212177	0.00120705	1.06	0.000131727	0.000877542	0.76	0.00239039	0.00831048	22.38	12.36	9.96	4.67	3.67	341205	469791	539911	674632	554574	705520	1.05516e+06	864165	958553	1.05345e+06	965499	982243	798244	747959	796801
Q9BRQ8	Ferroptosis suppressor protein 1 OS=Homo sapiens OX=9606 GN=AIFM2 PE=1 SV=1	AIFM2	19	5	11	5	373	40.5	9.11	17.41	27.921	-0.58	2.29027e-05	0.000260053	-0.28	0.0150143	0.0420328	0	0.993714	1	-0.32	0.00559097	0.0171829	5.69	10.41	5.08	2.76	0.46	485235	508239	543163	340420	285772	347514	441298	417566	398817	486122	512412	506942	407073	405906	403416
Q12904	Aminoacyl tRNA synthase complex-interacting multifunctional protein 1 OS=Homo sapiens OX=9606 GN=AIMP1 PE=1 SV=2	AIMP1	12	2	5	2	312	34.3	8.43	2.1	9.246	1.79	0.00106384	0.00549811	2.37	7.33041e-05	0.000527789	2.13	0.000117254	0.00079726	1.83	0.000728616	0.00309943	40.14	15.45	13.02	10.55	12.79	38540	38318.3	73206.7	133158	107795	147262	199829	204957	160171	168381	195545	160378	152201	117607	136701
Q13155	Aminoacyl tRNA synthase complex-interacting multifunctional protein 2 OS=Homo sapiens OX=9606 GN=AIMP2 PE=1 SV=2	AIMP2	3	1	2	1	320	35.3	8.22	1.81	2.524	0.14	0.979182	1	0.08	0.997206	1	0.28	0.4572	0.693319	0.28	0.916185	1	25.02	22.6	8	18.47	8.48	114673	70456.5	85041.3	93750.1	120641	77119	87189.3	101089	89665.9	103216	138909	101400	89985.2	103376	105600
O00170	AH receptor-interacting protein OS=Homo sapiens OX=9606 GN=AIP PE=1 SV=3	AIP	5	1	1	1	330	37.6	6.42	0	3.761				6.64			6.64			6.64						25.04		0	0	0	0	0	0	5772.24	0	0	7297.8	0	10438.9	5090.05	0	0
O43572	A-kinase anchor protein 10, mitochondrial OS=Homo sapiens OX=9606 GN=AKAP10 PE=1 SV=2	AKAP10	7	4	5	4	662	73.8	6.39	8.38	15.066	0.59	0.000504799	0.00297562	1.04	4.08561e-06	5.06089e-05	1.14	1.50796e-06	2.53711e-05	0.87	8.32691e-06	8.16746e-05	7.43	3.11	6.12	8.99	8.08	163976	163252	185614	256498	247262	241179	338227	303822	338688	377364	362288	316594	299460	340807	295205
Q02952	A-kinase anchor protein 12 OS=Homo sapiens OX=9606 GN=AKAP12 PE=1 SV=4	AKAP12	3	3	5	3	1782	191.4	4.41	6.51	12.763	-0.12	0.97615	1	-0.01	0.616982	0.867313	0.14	0.560544	0.815514	-0.11	0.986425	1	30.59	13.39	9.2	13.56	9.67	131998	127870	71522.2	117730	100881	132168	125282	147196	126772	150569	115095	141237	118082	124505	102835
Q12802	A-kinase anchor protein 13 OS=Homo sapiens OX=9606 GN=AKAP13 PE=1 SV=2	AKAP13	1	3	3	3	2813	307.4	5.24	0	7.586	1.38	0.040622	0.103577	1.7	0.00315541	0.0113065	2.03	0.00169179	0.00702626	1.4	0.00902273	0.0250571	48.03	25.02	7.22	23.45	13.95	35862.1	20883.4	13747.3	54270.9	34758.8	57195	67837.4	76286.6	67160.6	85138.8	58704.2	94691.7	55225.2	55061.9	69628.1
Q9ULX6	A-kinase anchor protein 8-like OS=Homo sapiens OX=9606 GN=AKAP8L PE=1 SV=4	AKAP8L	6	2	3	2	646	71.6	5.05	2.72	7.374	0.85	0.000166317	0.001198	1.33	6.3064e-06	7.30148e-05	1.2	6.35041e-06	7.66371e-05	1.08	2.18161e-05	0.000174	18.66	6.46	9.89	7.32	5.39	57615	40797.7	57588.7	106278	93968.7	104033	121814	145532	145185	148734	132246	130563	114061	126965	122161
Q04828	Aldo-keto reductase family 1 member C1 OS=Homo sapiens OX=9606 GN=AKR1C1 PE=1 SV=1	AKR1C1	20	6	9	1	323	36.8	7.88	10.54	18.148	-0.33	0.279981	0.479107	0.57	0.959718	1	0.19	0.999993	1	-0.26	0.783136	0.98766	48.22	17.38	6.79	20.26	30.83	18561.9	41321.8	19774.8	15777	18448.2	12978.1	26453.8	30148.1	29352	21068	30405.3	22616.6	26966.6	16202.7	16496.2
P42330	Aldo-keto reductase family 1 member C3 OS=Homo sapiens OX=9606 GN=AKR1C3 PE=1 SV=4	AKR1C3	20	6	9	1	323	36.8	7.94	15.42	23.665	-0.85	9.13448e-06	0.000124586	-0.63	0.000116429	0.00074751	-0.53	0.000290857	0.00165129	-0.67	4.17763e-05	0.00029629	8.45	8.84	5.17	5.26	5.31	943085	1.01925e+06	860219	484322	577361	523507	609304	640289	577318	655322	656769	598070	541620	595799	593510
P31749	RAC-alpha serine/threonine-protein kinase OS=Homo sapiens OX=9606 GN=AKT1 PE=1 SV=2	AKT1	2	1	2	1	480	55.7	6.07	7.56	5.564	-0.58	0.00223293	0.010033	-0.37	0.0536207	0.120929	-0.24	0.0950823	0.201069	-0.41	0.00466388	0.0147226	6.96	11.18	10.14	5.55	5.22	151559	132174	139204	92759.7	112124	93035.2	127500	107665	107232	109598	122278	118177	96316	104816	106196
P31751	RAC-beta serine/threonine-protein kinase OS=Homo sapiens OX=9606 GN=AKT2 PE=1 SV=2	AKT2	6	2	4	2	481	55.7	6.37	7.96	13.872	-0.36	0.0141288	0.043021	-0.11	0.492912	0.731274	-0.06	0.765807	1	-0.15	0.251535	0.402631	13.05	2.67	10.19	9.43	4.79	154825	188684	149024	120637	119434	125576	143388	131863	161289	165900	137817	148196	139951	132783	146158
Q9Y243	RAC-gamma serine/threonine-protein kinase OS=Homo sapiens OX=9606 GN=AKT3 PE=1 SV=1	AKT3	2	1	1	1	479	55.7	6.02	2.62	3.328	-0.72	0.196984	0.363238	-0.4	0.875692	1	-0.23	0.998778	1	-0.68	0.238211	0.386673	26.26	9.2	10.36	8.27	6.56	71780.8	117805	119400	71541	82965.4	70544.5	89427.9	80543.5	99128.7	97551.6	100345	113616	73411.2	73171.6	81939.1
P13196	5-aminolevulinate synthase, non-specific, mitochondrial OS=Homo sapiens OX=9606 GN=ALAS1 PE=1 SV=2	ALAS1	1	1	1	1	640	70.5	8.46	0	2.406	-0.83	0.0186661	0.0546701	-0.3	0.670099	0.919541	-0.18	0.708875	0.969132	-0.59	0.0607276	0.125428	17.6	22.49	19.35	12.29	12.6	56060.4	39400.2	46823.9	26329.9	21793.4	33969.1	47415.2	37976.2	32384.2	41190.6	43033.7	33883.9	31205.5	33301.8	25928
P02768	Albumin OS=Homo sapiens OX=9606 GN=ALB PE=1 SV=2	ALB	4	3	6	3	609	69.3	6.28	6.74	6.976	-1.28	0.0149404	0.0451344	-0.86	0.0796797	0.168269	-0.83	0.0982992	0.206545	-1.06	0.155937	0.273334	18.18	17.04	11.24	2.95	49.9	969342	819293	671190	337999	441841	328308	507138	405294	450050	454409	480224	459394	364259	393420	837835
P54886	Delta-1-pyrroline-5-carboxylate synthase OS=Homo sapiens OX=9606 GN=ALDH18A1 PE=1 SV=2	ALDH18A1	13	10	22	10	795	87.2	7.12	24.69	32.762	-0.4	0.00587521	0.021293	-0.27	0.0115136	0.0337174	-0.28	0.0316545	0.0813417	-0.41	0.00385541	0.0125874	6.76	10.98	4.27	5.08	7.3	1.60044e+06	1.59567e+06	1.79267e+06	1.2123e+06	1.42645e+06	1.16538e+06	1.33089e+06	1.23362e+06	1.32844e+06	1.3176e+06	1.4273e+06	1.30139e+06	1.17648e+06	1.34721e+06	1.20842e+06
P00352	Aldehyde dehydrogenase 1A1 OS=Homo sapiens OX=9606 GN=ALDH1A1 PE=1 SV=2	ALDH1A1	18	8	18	7	501	54.8	6.73	40.17	48.848	-0.49	0.917844	1	-0.19	0.996752	1	-0.09	0.964146	1	-0.37	0.97862	1	31.08	12.18	6.07	9.17	5.04	572777	1.04008e+06	1.06569e+06	691162	872153	740449	914066	951391	843389	974435	847319	1.0129e+06	805508	750094	827892
P30837	Aldehyde dehydrogenase X, mitochondrial OS=Homo sapiens OX=9606 GN=ALDH1B1 PE=1 SV=4	ALDH1B1	18	7	11	6	517	57.2	6.99	28.22	43.11	0.16	0.82989	1	0.91	0.00019468	0.00113366	0.93	0.000224821	0.00133246	0.73	0.0010008	0.00402381	14.97	11.24	1.69	5.29	8.12	348291	272327	270334	303933	361487	295282	518770	511324	501593	523432	519949	475412	432168	504811	451838
P05091	Aldehyde dehydrogenase, mitochondrial OS=Homo sapiens OX=9606 GN=ALDH2 PE=1 SV=2	ALDH2	18	7	21	6	517	56.3	7.05	28.97	32.495	-0.04	0.598792	0.850935	0.7	0.00250379	0.00941065	0.75	0.000968654	0.0044655	0.42	0.0975859	0.186668	19.96	1.78	2.87	5.32	1.58	1.0915e+06	768379	803880	777559	779780	802840	1.32734e+06	1.3039e+06	1.25441e+06	1.44471e+06	1.34755e+06	1.30271e+06	1.10058e+06	1.07921e+06	1.06687e+06
P30838	Aldehyde dehydrogenase, dimeric NADP-preferring OS=Homo sapiens OX=9606 GN=ALDH3A1 PE=1 SV=3	ALDH3A1	2	1	4	1	453	50.4	6.54	9	4.602	-0.55	0.00120415	0.0060381	0.06	0.427233	0.65623	-0.18	0.406676	0.641607	-0.34	0.0355404	0.0801573	9.4	8.13	3.19	5.41	4.3	388278	464511	451908	298228	308248	347135	494664	465628	472091	398669	369919	411495	375530	344744	358056
P43353	Aldehyde dehydrogenase family 3 member B1 OS=Homo sapiens OX=9606 GN=ALDH3B1 PE=1 SV=1	ALDH3B1	5	2	6	2	468	51.8	7.62	10.9	10.135	0.48	0.15752	0.304599	0.78	0.0111379	0.0328691	1.03	0.000765165	0.00367585	0.88	0.000995074	0.00401689	12.4	7.35	16.86	4.94	16.34	109970	135857	110692	141615	154441	164097	190483	150716	211987	230776	225566	209719	194222	203067	260190
Q9BT22	Chitobiosyldiphosphodolichol beta-mannosyltransferase OS=Homo sapiens OX=9606 GN=ALG1 PE=1 SV=2	ALG1	2	1	3	1	464	52.5	7.23	7.75	3.46	0.71	0.0015163	0.00732719	1.04	0.000211193	0.00120705	1.01	0.000396786	0.00216728	1.22	0.000102861	0.000611068	20.32	16.03	10.03	5.59	15.48	53950.6	36607.4	52871	83987.3	111237	86522.7	104422	108652	125818	106828	111054	99377.6	103286	141225	123223
Q5BKT4	Dol-P-Glc:Glc(2)Man(9)GlcNAc(2)-PP-Dol alpha-1,2-glucosyltransferase OS=Homo sapiens OX=9606 GN=ALG10 PE=1 SV=1	ALG10	3	1	2	1	473	55.6	9.29	5.05	4.716	0.15			0.55			0.4			0.57				33.82	10.09	12.75	18.62	0	0	45269.7	50191	81918.2	45041.6	62240.1	66497.9	75686.2	64113.3	59746	49720.9	47815.3	67790.7	67110.7
Q9H553	Alpha-1,3/1,6-mannosyltransferase ALG2 OS=Homo sapiens OX=9606 GN=ALG2 PE=1 SV=1	ALG2	10	4	6	4	416	47.1	7.05	1.67	10.771	-0.02	0.706899	0.941307	0.4	0.00110103	0.00475942	0.52	0.000206818	0.00124469	0.28	0.104964	0.197988	5.99	3.97	3.5	2.61	8.49	200844	202041	223082	198956	203774	188461	266157	281263	263810	293323	288831	278683	213407	245904	250071
Q9Y673	Dolichyl-phosphate beta-glucosyltransferase OS=Homo sapiens OX=9606 GN=ALG5 PE=1 SV=1	ALG5	8	2	8	2	324	36.9	9.28	11.38	13.378	-0.35	0.999927	1	0.44	0.0562314	0.125176	0.36	0.0628677	0.143192	0.18	0.264635	0.418658	34.04	10.24	7.21	3.05	3.34	207170	404934	411638	316883	289626	354988	553859	486253	551057	510842	541709	519062	457710	435261	463958
Q86V81	THO complex subunit 4 OS=Homo sapiens OX=9606 GN=ALYREF PE=1 SV=3	ALYREF	32	5	23	5	257	26.9	11.15	74.69	76.634	-1.24	3.97043e-07	1.05582e-05	-0.79	2.69808e-05	0.000229387	-0.42	0.00514778	0.0176835	-1.13	2.2143e-06	2.91655e-05	8.77	11.93	6.99	1.38	6.14	2.32723e+06	2.45007e+06	2.75474e+06	850170	1.06796e+06	1.03528e+06	1.45543e+06	1.27287e+06	1.41917e+06	1.80912e+06	1.83507e+06	1.85956e+06	1.22691e+06	1.09423e+06	1.11978e+06
Q9UKV5	E3 ubiquitin-protein ligase AMFR OS=Homo sapiens OX=9606 GN=AMFR PE=1 SV=2	AMFR	3	2	5	2	643	72.9	6.39	5.7	7.059	0.1	0.971264	1	0.47	0.139277	0.265203	0.67	0.0720226	0.160709	0.73	0.0597572	0.123867	24.93	22.1	10.41	10.55	9.25	111961	91108.2	148857	157636	102997	119598	184411	154272	155207	154923	191396	177733	158543	188328	185405
Q9Y4X0	Nuclear protein AMMECR1 OS=Homo sapiens OX=9606 GN=AMMECR1 PE=1 SV=1	AMMECR1	5	1	2	1	333	35.4	8.63	4.83	5.412	-0.21	0.909138	1	-0.27	0.9007	1	0.18	0.7972	1	-0.02	0.994276	1	29.56	11.66	19.6	5.98	15.79	81149.5	63168.2	44032.7	59478.7	54526.1	47044.3	65133.5	44148.9	52469.7	68364.7	76946.3	71690.1	62168.2	64023.8	47355.5
Q5VTE6	Protein angel homolog 2 OS=Homo sapiens OX=9606 GN=ANGEL2 PE=1 SV=1	ANGEL2	3	1	1	1	544	62.3	7.81	2.77	6.507	-0.78			-0.79			-0.11			-0.27				8.36	10.15	31.15	34.94	23499	0	0	14521	0	12900.9	12066	14795.5	13610.9	21790.6	23518.7	12387.2	19696.3	9713.78	19434.8
Q9P2R3	Rabankyrin-5 OS=Homo sapiens OX=9606 GN=ANKFY1 PE=1 SV=2	ANKFY1	7	5	11	5	1169	128.3	6.1	17.33	32.128	-0.11	0.372303	0.59802	0.49	0.00401509	0.0137978	0.78	0.000144689	0.000936818	0.37	0.0451691	0.0982216	8.97	4.37	11.88	3.99	9.83	326397	319717	375668	302115	284392	309888	459407	431552	540699	591630	547352	561278	472708	420480	389558
Q8IWZ3	Ankyrin repeat and KH domain-containing protein 1 OS=Homo sapiens OX=9606 GN=ANKHD1 PE=1 SV=1	ANKHD1	1	2	3	2	2542	269.3	5.73	2.1	3.895	-0.61	0.465169	0.70217	0.18	0.736931	0.980306	0.03	0.922346	1	-0.05	0.999999	1	35.34	34.35	6.86	12.29	12.74	32892.5	56983	70023.5	37441.2	24258.6	49781.8	70584.5	61836	64369.2	68660.3	54399	57981.3	54866.5	43945.3	55702.8
Q86XL3	Ankyrin repeat and LEM domain-containing protein 2 OS=Homo sapiens OX=9606 GN=ANKLE2 PE=1 SV=4	ANKLE2	1	1	1	1	938	104.1	7.09	0	2.288	1.11	0.00613119	0.0220131	2.19	3.37714e-05	0.000273015	2.04	6.07022e-05	0.000477537	1.8	0.000180518	0.000988346	40.1	16.13	5.4	7.18	9.01	19275.3	46247.9	37031.8	86369	62534.9	79678.6	168473	172205	155233	157209	136841	152669	128678	111497	132528
Q96NW4	Ankyrin repeat domain-containing protein 27 OS=Homo sapiens OX=9606 GN=ANKRD27 PE=1 SV=2	ANKRD27	1	1	2	1	1050	116.9	6.87	0	2.722	1.14	0.296412	0.500902	1.46	0.123182	0.241954	1.54	0.193821	0.352611	1.46	0.179103	0.307491	74.48	29.36	12.84	19.58	9.3	16318.3	48329.4	13402.4	36043.7	54891.9	32407.6	55156	43987.4	45032.2	47403	34549.1	51094.4	40312.5	48588.2	44797.5
Q9H8Y5	tRNA endonuclease ANKZF1 OS=Homo sapiens OX=9606 GN=ANKZF1 PE=1 SV=1	ANKZF1	2	1	2	1	726	80.9	8.41	0	3.097	0.02	0.945225	1	0.54	0.937545	1	0.05	0.970463	1	-0.84	0.948701	1	3.29	67.63	6.87	51	53.93	0	26586.4	25377.2	26289.3	6040.61	36567.4	35795.5	37689.8	40973.2	60723.3	26945.1	26982.4	32040	12795.2	14468.8
Q9NQW6	Anillin OS=Homo sapiens OX=9606 GN=ANLN PE=1 SV=2	ANLN	1	1	2	1	1124	124.1	8.07	0	2.838	-0.37	0.917118	1	0.12	0.895859	1	-0.31	0.999997	1	0.08	0.963081	1	23.89	11.62	15.47	42.87	0.94	47090.9	33387	54598.7	34472.3	36498.7	42924.4	45151.6	51099.6	61215.3	68742.4	38029.6	31752.4	50316.5	49728.4	49394.5
Q4KMQ2	Anoctamin-6 OS=Homo sapiens OX=9606 GN=ANO6 PE=1 SV=2	ANO6	13	8	19	8	910	106.1	7.77	22.86	30.927	0.55	0.00440978	0.0165277	1.35	1.34455e-06	2.09314e-05	1.06	6.81341e-06	7.97203e-05	0.93	2.61887e-05	0.000204627	13.61	12.81	4.8	3.13	4.01	393208	484092	514563	731572	572222	707536	1.2343e+06	1.13327e+06	1.2317e+06	1.06702e+06	1.01275e+06	1.00979e+06	959507	885616	921435
P39687	Acidic leucine-rich nuclear phosphoprotein 32 family member A OS=Homo sapiens OX=9606 GN=ANP32A PE=1 SV=1	ANP32A	6	1	1	1	249	28.6	4.09	2.79	4.859	-0.61	0.860324	1	-0.58	0.736315	0.980306	-0.62	0.56113	0.815514	0	0.986383	1	14.91	55.12	16.88	19.3	23.8	28670.6	35428.8	0	20834.6	43532.8	15879.6	21278.9	20066.2	27278.7	17125.4	25222.7	20715.9	20629.5	32766	31870.2
Q9H6X2	Anthrax toxin receptor 1 OS=Homo sapiens OX=9606 GN=ANTXR1 PE=1 SV=2	ANTXR1	4	2	7	2	564	62.7	7.61	9.55	9.898	1.34	0.000955727	0.00498405	1.76	3.75477e-05	0.000301429	1.73	5.2023e-05	0.000422229	2	9.3892e-06	8.94302e-05	27.68	12.55	3.23	15.87	9.95	41593.2	67779.2	44988.3	114201	118550	93074.4	160560	151677	152149	148954	174024	126498	179667	208321	173390
P04083	Annexin A1 OS=Homo sapiens OX=9606 GN=ANXA1 PE=1 SV=2	ANXA1	24	5	12	5	346	38.7	7.02	20.82	27.083	-0.66	0.0124823	0.0389332	-0.57	0.114213	0.229621	-0.36	0.42155	0.656583	-0.78	0.0304295	0.070777	12.3	21.71	10.05	10.68	20.13	745618	955025	873126	374434	570874	551963	586155	658924	540305	745008	600984	678943	655527	444576	509670
P07355	Annexin A2 OS=Homo sapiens OX=9606 GN=ANXA2 PE=1 SV=2	ANXA2	53	21	99	21	339	38.6	7.75	181.11	127.801	-1.09	1.58594e-07	5.22228e-06	-1.01	5.72379e-07	1.10673e-05	-0.8	5.12999e-06	6.43079e-05	-1.19	1.13654e-07	3.07658e-06	7.56	7.37	7.69	3.1	0.97	1.95436e+07	2.27438e+07	2.12309e+07	8.80116e+06	9.96141e+06	1.00862e+07	1.15143e+07	9.883e+06	1.0561e+07	1.26862e+07	1.19418e+07	1.21797e+07	9.31813e+06	9.23425e+06	9.41426e+06
P09525	Annexin A4 OS=Homo sapiens OX=9606 GN=ANXA4 PE=1 SV=4	ANXA4	29	7	13	7	319	35.9	6.13	15.74	31.678	-1.19	2.17321e-06	3.97559e-05	-0.97	7.55579e-06	8.45075e-05	-0.77	0.000113378	0.000784668	-1.01	4.12964e-06	4.66609e-05	6.19	10.31	3.66	8.08	8.22	970776	992013	881453	423341	504439	424519	509299	473782	497217	639541	548778	570707	430533	481869	506805
P08758	Annexin A5 OS=Homo sapiens OX=9606 GN=ANXA5 PE=1 SV=2	ANXA5	3	1	2	1	320	35.9	5.05	6.88	6.323	-1.06	0.0101998	0.0332597	-0.84	0.0153788	0.0428449	-0.9	0.01656	0.0471828	-0.88	0.00694488	0.0201105	20.89	26.43	3.2	10.38	11.11	155136	177612	115889	68516.9	109642	74365.2	82301.7	86776.3	87260.9	96343.8	83298	79187.2	69668.3	84471	85547.4
O43747	AP-1 complex subunit gamma-1 OS=Homo sapiens OX=9606 GN=AP1G1 PE=1 SV=5	AP1G1	3	2	2	2	822	91.3	6.8	0	3.602	-0.14	0.971326	1	0.28	0.126493	0.245941	0.32	0.0228933	0.0628952	0.26	0.0841022	0.165406	13.33	12.68	4.88	12.8	3.06	65617.1	50928.5	63826.8	58097	49352.2	63705	77473.1	71023	77290.2	74844.3	95134.6	79431.8	76598	79502	74833.9
O75843	AP-1 complex subunit gamma-like 2 OS=Homo sapiens OX=9606 GN=AP1G2 PE=1 SV=1	AP1G2	1	1	2	1	785	87.1	6.55	1.77	2.828	0.8	0.0193505	0.0563167	1.47	0.000809021	0.00372053	1.46	0.000653856	0.0032342	1.5	0.000614528	0.0027012	20.91	25.96	9.78	22.3	10.62	73483.4	48628.1	57987.4	101065	142742	87756.9	163426	160329	136061	159127	195127	124028	139789	172365	163500
Q9BXS5	AP-1 complex subunit mu-1 OS=Homo sapiens OX=9606 GN=AP1M1 PE=1 SV=3	AP1M1	9	3	5	3	423	48.6	7.3	10.65	15.397	-0.58	0.000690657	0.00386399	-0.42	0.00476928	0.0158563	-0.15	0.217822	0.386216	-0.55	0.00223452	0.00788755	6.36	8.43	1.95	7.98	11.53	451783	431504	488870	284234	335156	301595	341062	336837	328240	418681	406987	359193	299374	368438	308528
P61966	AP-1 complex subunit sigma-1A OS=Homo sapiens OX=9606 GN=AP1S1 PE=1 SV=1	AP1S1	21	3	3	3	158	18.7	5.73	3.54	11.632	0.23	0.937323	1	0.74	0.062811	0.137302	0.6	0.0906668	0.194046	0.43	0.474995	0.678775	13.26	13.67	17.8	7.77	15.71	0	52481.3	43483.7	58565.6	56200.7	44943.3	83951.5	59305.5	80057.7	72529.9	65231.1	76105.6	49800.9	64544.6	67640.2
O95782	AP-2 complex subunit alpha-1 OS=Homo sapiens OX=9606 GN=AP2A1 PE=1 SV=3	AP2A1	1	1	3	1	977	107.5	7.03	4.32	2.989	-0.84	0.0583142	0.137018	-0.54	0.50922	0.749676	-0.59	0.536151	0.788026	-0.25	0.729287	0.946512	13.63	29.6	20.01	24.85	12.39	95372.5	106914	81198.3	53119.4	74523.2	41613.5	65624.4	62156.8	88722.9	62284.2	94253.8	63201.9	80246.9	83672.6	65794.3
Q96CW1	AP-2 complex subunit mu OS=Homo sapiens OX=9606 GN=AP2M1 PE=1 SV=2	AP2M1	12	5	11	5	435	49.6	9.54	14.89	20.085	-0.04	0.734444	0.963889	0.17	0.00253191	0.00950086	0.22	0.00109677	0.004928	0	0.957766	1	2.73	4.29	4.34	0.29	3.81	742593	776893	780450	761219	704177	756959	934017	861730	874248	907752	904752	902606	753182	778767	812578
P53680	AP-2 complex subunit sigma OS=Homo sapiens OX=9606 GN=AP2S1 PE=1 SV=2	AP2S1	12	2	4	2	142	17	6.18	4.48	5.026	-0.02	0.996059	1	0.28	0.042099	0.0996877	0.32	0.0744354	0.164975	0.12	0.528468	0.738254	3.5	3.17	11.9	8.77	5.37	216985	219781	205644	213534	213281	201896	295844	232906	264360	271361	231866	270754	249026	235632	223660
O00203	AP-3 complex subunit beta-1 OS=Homo sapiens OX=9606 GN=AP3B1 PE=1 SV=3	AP3B1	1	1	1	1	1094	121.2	6.04	0	2.71	-0.96	0.130027	0.261529	-0.57	0.503403	0.743488	-0.93	0.100717	0.210092	-0.54	0.669386	0.886235	27.48	45.75	7.92	14.13	7.61	45234.1	25556.8	37203.5	19100.6	32528.7	13233.3	26935.1	25015	22980.3	22430	19539.5	16888.9	25554.6	25224.5	28877.8
O14617	AP-3 complex subunit delta-1 OS=Homo sapiens OX=9606 GN=AP3D1 PE=1 SV=1	AP3D1	3	2	4	2	1153	130.1	8.48	2.2	10.371	-0.77	0.501729	0.742529	-0.21	0.999948	1	-0.08	0.997499	1	-0.61	0.67646	0.894059	40.72	48.48	6.32	3.7	22.97	103397	201847	252137	118142	63922.4	181222	174099	192927	172458	195949	182051	190720	146088	91570.7	132039
Q9Y2T2	AP-3 complex subunit mu-1 OS=Homo sapiens OX=9606 GN=AP3M1 PE=1 SV=1	AP3M1	17	5	7	5	418	46.9	6.93	12.91	21.907	-0.62	0.0285829	0.0777847	-0.1	0.99393	1	-0.03	0.999199	1	-0.44	0.230393	0.380105	16.18	21.45	8.65	5.87	10.65	246871	342391	296256	241394	157116	192972	306720	258795	276034	321102	290902	290176	254862	208675	219011
Q92572	AP-3 complex subunit sigma-1 OS=Homo sapiens OX=9606 GN=AP3S1 PE=1 SV=1	AP3S1	8	1	2	1	193	21.7	5.39	6.55	5.932	-0.02	0.997374	1	0.05	0.991822	1	0.07	0.976105	1	0.32	0.904707	1	3.23	28.74	10.77	25.72	23.31	24139.1	22898.1	22784.9	22547.3	29239.4	16211.9	23686	23463.8	28261.7	24033.4	33786	20838.7	20621.7	28563.8	33310.4
Q9UPM8	AP-4 complex subunit epsilon-1 OS=Homo sapiens OX=9606 GN=AP4E1 PE=1 SV=2	AP4E1	1	1	1	1	1137	127.2	5.99	2.05	3.756	6.64			6.64			6.64			6.64				53.22		10.57	1.5	0	0	0	10899.5	0	4938.9	0	0	5316.18	5468.65	6352.08	0	6143.59	0	6014.73
O14727	Apoptotic protease-activating factor 1 OS=Homo sapiens OX=9606 GN=APAF1 PE=1 SV=2	APAF1	4	3	5	3	1248	141.7	6.4	6.97	15.843	1.44	0.00195013	0.00902621	2.05	2.69063e-05	0.000229387	2.11	4.84921e-05	0.000397773	1.89	8.30873e-05	0.000516216	13.25	22.18	14.64	13.97	12.09	0	20237.6	16771.2	50032.1	33120.5	50402.5	76473.9	97404.4	76085.1	63158.7	82852.6	79286.5	60437.2	76983.5	68095.4
Q96BI3	Gamma-secretase subunit APH-1A OS=Homo sapiens OX=9606 GN=APH1A PE=1 SV=1	APH1A	5	1	1	1	265	29	7.9	3.14	5.781	0.93	0.000826143	0.00452318	1.97	7.92537e-07	1.3939e-05	1.61	3.81362e-06	5.1107e-05	1.17	4.4356e-05	0.000310762	7.67	12.74	13.53	14.5	11.05	104875	121880	117279	223186	182193	233505	459304	377267	494128	415001	356785	310611	308647	250366	264774
Q06481	Amyloid beta precursor like protein 2 OS=Homo sapiens OX=9606 GN=APLP2 PE=1 SV=2	APLP2	4	4	8	3	763	86.9	4.79	2.43	8.753	0.81	3.60408e-05	0.000381282	1.38	4.57066e-07	9.6791e-06	1.33	5.94073e-07	1.2118e-05	1.17	2.26877e-06	2.97131e-05	10.64	7.65	7.85	3.23	6.54	152342	127890	126799	222510	254025	223716	333833	343366	295306	320823	322721	304170	262298	298349	287342
Q9HDC9	Adipocyte plasma membrane-associated protein OS=Homo sapiens OX=9606 GN=APMAP PE=1 SV=2	APMAP	6	3	7	3	416	46.5	6.16	9.7	7.998	-0.15	0.630741	0.880535	0.3	0.00772537	0.0242167	0.28	0.013807	0.040234	0.19	0.0773902	0.15405	3.76	11.73	3.23	2.17	3.24	404339	435371	425379	355783	446492	384158	540684	506809	523967	502075	524143	515993	503418	471835	486610
Q9BQE5	Apolipoprotein L2 OS=Homo sapiens OX=9606 GN=APOL2 PE=1 SV=2	APOL2	6	2	5	2	337	37.1	6.74	6.2	8.399	0.58	0.0040909	0.0155907	0.99	0.000207607	0.00119581	1.07	0.00021744	0.00129844	0.95	0.000355659	0.00172952	26.56	6.19	7.73	7.18	9.45	79839.9	133170	132453	198616	195693	218929	293967	262772	254312	277384	282717	246905	232377	255296	280766
P05067	Amyloid-beta precursor protein OS=Homo sapiens OX=9606 GN=APP PE=1 SV=3	APP	6	5	11	4	770	86.9	4.82	5.96	15.788	0.77	1.09648e-05	0.000143601	1.37	4.84476e-08	1.95998e-06	1.36	4.00693e-08	1.81097e-06	1.12	2.70729e-07	5.42635e-06	12.13	6.71	2.55	3.94	1.6	282413	231167	291548	481278	432254	490762	743363	730390	706769	774934	726022	722839	603497	614428	623139
P07741	Adenine phosphoribosyltransferase OS=Homo sapiens OX=9606 GN=APRT PE=1 SV=2	APRT	17	3	9	3	180	19.6	6.02	16.37	11.318	-0.06	0.935541	1	0.38	8.32098e-05	0.000570372	0.44	1.73548e-05	0.000170224	0.2	0.0147702	0.0382532	6.49	4.68	1.86	1.11	3.06	610176	654087	694925	627017	613043	670161	852504	857545	828140	900079	888522	880343	753087	761053	718254
O60306	RNA helicase aquarius OS=Homo sapiens OX=9606 GN=AQR PE=1 SV=4	AQR	1	2	2	2	1485	171.2	6.37	4.38	8.058	0.04	0.528928	0.771632	0	0.785454	1	0.31	0.40989	0.645436	0.24	0.439647	0.63695	42.25	20.98	4.8	17.05	6.75	28929.8	66423	72696.8	91409.6	61875.7	68458.1	62737.6	69050.7	66465.6	82410.5	87184.4	62338.7	78563	69762.5	78660.9
Q96P48	Arf-GAP with Rho-GAP domain, ANK repeat and PH domain-containing protein 1 OS=Homo sapiens OX=9606 GN=ARAP1 PE=1 SV=3	ARAP1	1	1	1	1	1450	162.1	6.23	2.02	4.572	-0.17	0.999586	1	0.39	0.504433	0.744532	0.27	0.645879	0.902821	0.14	0.821529	1	33.36	3.62	13.81	48.48	11.52	27539.2	49494.1	55565.7	46126.7	42959.2	44089.8	65043	53629	70762.9	97179.5	35510.4	59630.8	54608.9	48579.2	61196.9
Q8WWN8	Arf-GAP with Rho-GAP domain, ANK repeat and PH domain-containing protein 3 OS=Homo sapiens OX=9606 GN=ARAP3 PE=1 SV=1	ARAP3	1	1	1	1	1544	169.7	7.08	0	4.338	-1.16			-1.17			-6.64			-1.25				23.2	34.64		41.93	0	15765.9	0	0	8300.12	5960.27	7027.04	4882.56	9901.52	0	0	0	4880.26	8994.44	0
P48444	Coatomer subunit delta OS=Homo sapiens OX=9606 GN=ARCN1 PE=1 SV=1	ARCN1	10	5	10	5	511	57.2	6.21	11	19.825	-0.15	0.8066	1	0.18	0.834336	1	0.29	0.427051	0.65887	0	0.999993	1	23.83	15.79	4	3.2	2.19	419323	529132	676612	475358	402359	552935	613324	601018	567375	662281	621709	648016	537839	515021	529520
P61204	ADP-ribosylation factor 3 OS=Homo sapiens OX=9606 GN=ARF3 PE=1 SV=2	ARF3	24	5	44	3	181	20.6	7.43	36.27	28.686	-0.39	0.0489595	0.120183	-0.25	0.376694	0.592021	-0.15	0.869573	1	-0.36	0.087229	0.170248	7.44	12.25	5.59	8.19	9.16	2.18128e+06	1.94746e+06	2.24889e+06	1.48832e+06	1.89857e+06	1.66028e+06	1.96558e+06	1.76134e+06	1.83399e+06	1.83554e+06	2.15873e+06	1.96384e+06	1.58032e+06	1.69952e+06	1.89313e+06
P18085	ADP-ribosylation factor 4 OS=Homo sapiens OX=9606 GN=ARF4 PE=1 SV=3	ARF4	24	4	15	3	180	20.5	7.14	28.47	27.263	0	1	1	0.14	0.818327	1	0.39	0.48219	0.723599	-0.08	0.984951	1	29.11	6.67	13.6	10	12.64	312206	424294	564128	393852	450183	424036	564443	466758	437301	469754	565910	556757	441607	342394	402738
P84085	ADP-ribosylation factor 5 OS=Homo sapiens OX=9606 GN=ARF5 PE=1 SV=2	ARF5	16	4	14	2	180	20.5	6.79	11.23	15.099	-0.63	0.0299708	0.0807984	-0.18	0.760509	0.998981	-0.07	0.999692	1	-0.05	0.998464	1	14.71	11.91	10.66	8.8	1.36	280986	210680	266973	172618	209141	169925	236143	199852	245793	254463	278751	233817	253528	257282	260525
P62330	ADP-ribosylation factor 6 OS=Homo sapiens OX=9606 GN=ARF6 PE=1 SV=2	ARF6	21	3	6	3	175	20.1	8.95	0	7.935	-0.34	0.972627	1	0.21	0.927115	1	0.44	0.725137	0.981977	-0.43	0.944767	1	53.22	45.09	17.32	4.82	12.13	56445.2	109463	178184	86488.1	55477	139015	154490	126277	109899	152829	148304	138957	96060.1	76313.4	81341
Q8N6H7	ADP-ribosylation factor GTPase-activating protein 2 OS=Homo sapiens OX=9606 GN=ARFGAP2 PE=1 SV=1	ARFGAP2	6	3	5	3	521	56.7	7.99	8.4	9.851	-0.22	0.254126	0.44175	0.65	0.00284388	0.010384	0.93	0.000115987	0.000790979	0.68	0.00231591	0.00808812	9.99	17.23	2.2	6.88	6.39	270329	327294	286076	245516	292373	206946	448386	455965	436449	546505	589805	514344	421786	457676	479017
Q9Y6D6	Brefeldin A-inhibited guanine nucleotide-exchange protein 1 OS=Homo sapiens OX=9606 GN=ARFGEF1 PE=1 SV=2	ARFGEF1	1	1	1	1	1849	208.6	5.85	0	3.509	6.64			6.64			6.64			6.64				43.76	10.03	10.96	16.24	0	0	0	12678.1	9213.63	21486.6	37728	34338.9	30843.7	29189.6	36072.1	34762.5	22962.9	20336.9	16522.9
Q9Y6D5	Brefeldin A-inhibited guanine nucleotide-exchange protein 2 OS=Homo sapiens OX=9606 GN=ARFGEF2 PE=1 SV=3	ARFGEF2	2	2	2	2	1785	201.9	6.33	5.84	14.043	1.29	0.00010675	0.000857347	2.01	3.59684e-06	4.52848e-05	2.1	3.27548e-06	4.52411e-05	1.72	1.33537e-05	0.000117932	0.64	17.55	13.89	10.04	12.3	17410.5	0	17568.8	55668.1	40626.3	42778.5	67880.8	70525.1	87151.1	84413.5	69297.4	74855.9	69540.4	57539.5	55751.8
P05089	Arginase-1 OS=Homo sapiens OX=9606 GN=ARG1 PE=1 SV=2	ARG1	3	1	2	1	322	34.7	7.21	0	4.18	-0.92	0.147633	0.290353	-0.24	0.441302	0.673766	-0.34	0.334629	0.547534	-0.64	0.154885	0.272319	42.78	40.17	24.04	14.11	7.23	288418	157770	134818	83598.4	155734	79923	91340.5	133711	149309	124489	97864	127997	95636.6	100923	110243
Q07960	Rho GTPase-activating protein 1 OS=Homo sapiens OX=9606 GN=ARHGAP1 PE=1 SV=1	ARHGAP1	2	1	1	1	439	50.4	6.29	1.8	2.165	-0.81	0.00213433	0.00970341	-0.76	0.0176734	0.0477369	-0.51	0.0401072	0.0996197	-1.01	0.00142345	0.0053998	7.71	15.32	18.99	13.91	13.27	78396.6	90690.3	81270.2	51085.1	46232	37502.6	46928.2	47980.5	64956.8	48195.9	57144	63823.7	39742.1	40247.9	49942.2
Q8IWW6	Rho GTPase-activating protein 12 OS=Homo sapiens OX=9606 GN=ARHGAP12 PE=1 SV=1	ARHGAP12	2	1	1	1	846	96.2	7.61	2.17	4.272	6.64						6.64			6.64								0	0	0	0	0	4595.08	0	0	0	0	9232.93	0	3680.3	0	0
Q5T5U3	Rho GTPase-activating protein 21 OS=Homo sapiens OX=9606 GN=ARHGAP21 PE=1 SV=2	ARHGAP21	2	3	3	3	1958	217.3	7.8	0	7.84	0.58	0.242995	0.426584	1.77	0.000402724	0.00206195	2.02	0.000185014	0.00114249	1.78	0.000814877	0.0034338	45.55	16.03	6.95	2.92	13.89	16421.1	29893.8	43779.8	50316.4	36363.2	44667.7	114190	102032	100966	120881	123540	116588	79795.5	102584	102753
Q92888	Rho guanine nucleotide exchange factor 1 OS=Homo sapiens OX=9606 GN=ARHGEF1 PE=1 SV=2	ARHGEF1	10	8	18	8	912	102.4	5.66	19.02	29.953	-0.23	0.0497966	0.121537	0.06	0.999936	1	0.08	0.987574	1	-0.1	0.554369	0.76746	5.47	5.23	7.36	9.02	5.51	897364	963729	866390	715050	766159	793141	947398	827209	936617	948659	1.01202e+06	844885	787399	879199	836983
Q9NZN5	Rho guanine nucleotide exchange factor 12 OS=Homo sapiens OX=9606 GN=ARHGEF12 PE=1 SV=1	ARHGEF12	1	1	2	1	1544	173.1	5.74	0	2.696	0.98	0.0291212	0.0787845	1.3	0.0104694	0.0313267	1.34	0.00425296	0.014921	1.01	0.0219388	0.0531745	19.7	12.45	26.47	8.49	23.01	16321.5	21604.7	0	41721.6	32485	37121.9	46229.9	52754.3	30524.9	43595.9	51683.1	47536.9	30541.5	48370	37893.9
P40616	ADP-ribosylation factor-like protein 1 OS=Homo sapiens OX=9606 GN=ARL1 PE=1 SV=1	ARL1	20	3	6	3	181	20.4	5.72	6.43	10.637	-0.16	0.915198	1	0.24	0.600268	0.852136	0.21	0.661955	0.919715	0.11	1	1	26.36	6.76	15.64	16.5	12.89	103122	60659.9	78754.6	70342.1	75434.9	65899.5	84958.5	114466	93035.1	83601.5	90795.5	113945	67812.8	84986.4	86134.6
P36404	ADP-ribosylation factor-like protein 2 OS=Homo sapiens OX=9606 GN=ARL2 PE=1 SV=4	ARL2	23	4	12	4	184	20.9	6.34	22.31	18.287	0.07	0.946542	1	0.61	0.00465143	0.0155769	0.58	0.00148326	0.00637857	0.55	0.00778456	0.0221798	7.95	11.28	8	10.64	5.9	578435	560103	649818	605345	709382	573669	885011	769827	889551	827846	1.00988e+06	866364	770008	859105	848650
Q9H0F7	ADP-ribosylation factor-like protein 6 OS=Homo sapiens OX=9606 GN=ARL6 PE=1 SV=1	ARL6	7	1	1	1	186	21.1	8.54	2.3	4.851	-0.4	0.157752	0.304793	-0.16	0.99771	1	0.14	0.906974	1	-0.58	0.123301	0.227003	22.06	13.35	12.7	16.76	9.18	44879.2	70259.4	57405.6	45211.4	34947.1	43522.8	50011	51366.3	62658.9	74547.7	53219.6	63211.2	44478.6	37864	38326.3
O75915	PRA1 family protein 3 OS=Homo sapiens OX=9606 GN=ARL6IP5 PE=1 SV=1	ARL6IP5	20	3	5	3	188	21.6	9.77	9.03	11.043	-0.99	1.2226e-05	0.00015484	-0.43	0.00116458	0.00499663	-0.38	0.00765144	0.0247357	-0.79	3.24536e-05	0.000242089	7.02	11.57	9.74	5.42	5.43	612564	688128	609041	308647	370774	302243	456945	382709	453915	470862	495774	444788	328094	364578	355244
Q8N6S5	ADP-ribosylation factor-like protein 6-interacting protein 6 OS=Homo sapiens OX=9606 GN=ARL6IP6 PE=1 SV=1	ARL6IP6	5	1	2	1	226	24.7	6.33	1.78	4.223	0.57	0.00109084	0.00559999	0.78	5.88891e-05	0.000441956	0.62	0.000146395	0.000945211	0.74	8.93128e-05	0.000546063	6.95	8.27	6.61	9.69	6.07	75216.6	65679.2	72763.9	107989	108544	93476.4	111521	125912	124681	105503	127040	111511	122113	121611	109500
Q9NVJ2	ADP-ribosylation factor-like protein 8B OS=Homo sapiens OX=9606 GN=ARL8B PE=1 SV=1	ARL8B	15	3	10	3	186	21.5	8.43	14.22	9.623	0	0.999876	1	0.44	0.0282371	0.07165	0.48	0.0082521	0.026236	0.43	0.0324717	0.0745945	9.97	11.66	5.96	6.71	6.23	1.16661e+06	1.02705e+06	961222	1.02457e+06	1.20224e+06	963533	1.3904e+06	1.25485e+06	1.3974e+06	1.43005e+06	1.51707e+06	1.32629e+06	1.24303e+06	1.38785e+06	1.38741e+06
Q6NXE6	Armadillo repeat-containing protein 6 OS=Homo sapiens OX=9606 GN=ARMC6 PE=1 SV=2	ARMC6	2	1	2	1	501	54.1	6.24	1.74	3.458	1.67	1.15406e-06	2.48609e-05	2.57	1.89421e-08	9.80158e-07	2.63	1.42327e-08	9.11288e-07	2.41	4.39979e-08	1.69025e-06	19.44	11.21	9.21	5.23	2.88	22929.1	15651.9	18278	67364.9	54235.4	58296.3	103510	108391	123262	113496	112980	123799	96967	94306	99888.5
Q9H993	Damage-control phosphatase ARMT1 OS=Homo sapiens OX=9606 GN=ARMT1 PE=1 SV=1	ARMT1	2	1	2	1	441	51.1	5.76	5.19	6.1	-0.87	0.751518	0.975087	-0.39	0.695163	0.940491	-0.54	0.955062	1	-1	0.0704765	0.141629	30.24	44.47	24.41	31.1	40.79	17054.3	31860.1	24529.6	12797.3	13399	26659.7	11821	18744.7	18813.1	27047.5	15821.6	16895.4	13013.9	5430.09	12225
O15144	Actin-related protein 2/3 complex subunit 2 OS=Homo sapiens OX=9606 GN=ARPC2 PE=1 SV=1	ARPC2	4	1	1	1	300	34.3	7.36	2.74	5.95	-0.25	0.23353	0.414066	-0.04	0.999999	1	0.59	0.213181	0.379446	0.05	0.995293	1	9.43	23.16	11.49	20.2	12.47	99359.7	119619	106840	92668.6	59126.5	90118.9	103650	100720	123799	176954	117691	161128	130372	102519	110918
Q8N3C0	Activating signal cointegrator 1 complex subunit 3 OS=Homo sapiens OX=9606 GN=ASCC3 PE=1 SV=3	ASCC3	2	2	2	2	2202	251.3	7.09	0	3.931	0.09	0.999698	1	0.9	0.369876	0.5857	0.33	0.841002	1	0.33	0.91344	1	77.36	21.42	12.02	16.4	3.47	53890	15780.2	0	31038.6	38049.4	24665.5	54513.7	55804.6	44472.6	47134.8	36600.7	35260.7	38759.9	36558.7	36480.6
P08243	Asparagine synthetase [glutamine-hydrolyzing] OS=Homo sapiens OX=9606 GN=ASNS PE=1 SV=4	ASNS	6	3	6	3	561	64.3	6.86	3.97	8.94	-0.39	0.0510308	0.123817	-0.25	0.264877	0.445132	-0.18	0.258622	0.442975	-0.26	0.259951	0.412595	9.65	14.42	8.17	11.53	9.73	256069	225796	212488	172896	198214	148289	189919	174982	206057	206225	199818	165392	172847	209712	188212
Q12797	Aspartyl/asparaginyl beta-hydroxylase OS=Homo sapiens OX=9606 GN=ASPH PE=1 SV=3	ASPH	10	8	11	8	758	85.8	5.01	10.48	23.601	-0.08	0.999948	1	0.46	0.0336951	0.0833871	0.41	0.0388566	0.0966176	-0.02	0.776114	0.982396	20.79	20.99	4.29	5.82	11.17	587824	880956	847936	800006	610938	938468	1.23223e+06	1.13298e+06	1.16656e+06	1.24281e+06	1.12549e+06	1.12547e+06	992125	836803	810151
Q8IXJ9	Polycomb group protein ASXL1 OS=Homo sapiens OX=9606 GN=ASXL1 PE=1 SV=4	ASXL1	1	1	2	1	1541	165.3	6.21	0	2.498	6.64									6.64				24.21			5.72	0	0	0	55326.4	38687.3	63694.9	0	0	0	0	0	0	35848.6	35467.6	39296.8
Q9NVI7	ATPase family AAA domain-containing protein 3A OS=Homo sapiens OX=9606 GN=ATAD3A PE=1 SV=2	ATAD3A	14	8	18	3	634	71.3	8.98	26.71	44.243	0.76	0.000202618	0.00143262	1.27	2.16262e-06	3.00162e-05	1.34	1.56981e-06	2.59837e-05	1.13	7.06017e-06	7.16903e-05	15.14	10.83	4.61	7.36	2.15	503232	622538	682428	1.05147e+06	1.16286e+06	935375	1.49857e+06	1.58843e+06	1.45124e+06	1.57587e+06	1.67229e+06	1.44316e+06	1.32094e+06	1.37679e+06	1.36306e+06
Q5T9A4	ATPase family AAA domain-containing protein 3B OS=Homo sapiens OX=9606 GN=ATAD3B PE=1 SV=1	ATAD3B	8	6	11	1	648	72.5	9.2	15.05	16.604	2.22			1.46			1.4			2.36				16.82	2.48	7.58	13.38	0	13313.2	0	80183	59321.9	62186.7	37306.6	35532.4	36738.8	35252.8	37996.7	32643.4	68506.5	74818.6	57170.1
Q7Z3C6	Autophagy-related protein 9A OS=Homo sapiens OX=9606 GN=ATG9A PE=1 SV=3	ATG9A	8	5	5	5	839	94.4	6.67	3.15	15.238	1.63	1.0504e-05	0.000138353	2.41	5.58704e-07	1.10673e-05	2.35	7.35732e-07	1.43298e-05	2.07	1.64201e-06	2.26637e-05	3.68	22.42	2.77	6.93	7.93	0	16326.7	15499	42692.6	65583.4	49335.2	82240.2	86910.2	84358.9	74150	81255.2	85101.5	75444.1	66721.7	65325.6
P31939	Bifunctional purine biosynthesis protein ATIC OS=Homo sapiens OX=9606 GN=ATIC PE=1 SV=3	ATIC	6	4	6	4	592	64.6	6.71	8.72	10.779	-0.88	0.00296806	0.0125992	-0.81	0.00965525	0.0291556	-0.51	0.151536	0.289627	-0.66	0.0115766	0.0311343	18.27	8.1	9.61	21.71	10.72	279951	404803	340574	166571	195828	184830	222931	186019	194514	312581	239866	205125	179018	217910	215931
Q8WXF7	Atlastin-1 OS=Homo sapiens OX=9606 GN=ATL1 PE=1 SV=1	ATL1	3	1	2	1	558	63.5	6.18	6.75	7.513	0.84	0.722568	0.95336	1.12	0.408957	0.633649	1.06	0.210433	0.376298	0.86	0.518053	0.728193	71.71	9.78	17.64	32.25	31.8	18445.5	12629.4	47805.5	35903.4	29496.2	33089	40098	32158.9	46015.2	38421.6	64479.1	38047.6	28538.9	33408.9	51337.5
Q6DD88	Atlastin-3 OS=Homo sapiens OX=9606 GN=ATL3 PE=1 SV=1	ATL3	14	7	16	7	541	60.5	5.66	13.56	28.949	0.25	0.0571613	0.135135	0.7	0.00020556	0.00118997	0.71	0.000115493	0.000789943	0.5	0.000908204	0.00375163	4.83	6.92	12.01	5.41	5.56	485404	534448	515103	671131	586616	613628	880527	695153	834537	858114	844134	774725	789160	709974	729177
Q13315	Serine-protein kinase ATM OS=Homo sapiens OX=9606 GN=ATM PE=1 SV=4	ATM	0	1	1	1	3056	350.5	6.81	2.22	2.997	0.42	0.436673	0.6714	1.02	0.0199355	0.0530997	0.67	0.0341997	0.0867221	0.89	0.0234337	0.0564938	27.92	1.83	20.05	23.92	0.72	0	22588.5	15139.2	24913.8	24059.5	24726.2	37606.2	41229.4	27514.1	28399.3	29387.5	42749.1	34564.1	34323.4	34072.2
P54707	Potassium-transporting ATPase alpha chain 2 OS=Homo sapiens OX=9606 GN=ATP12A PE=1 SV=3	ATP12A	3	4	19	1	1039	115.4	6.55	27.16	22.002	1.11	0.000873393	0.00468179	1.48	0.000220784	0.00125262	1.65	6.42313e-05	0.000501875	1.72	7.0248e-05	0.00044484	24.33	24.64	6.93	11.65	11.7	62940.6	52508.3	38136	113667	155979	97584.6	147601	129926	146038	147840	186399	164244	142206	177651	172737
Q9HD20	Endoplasmic reticulum transmembrane helix translocase OS=Homo sapiens OX=9606 GN=ATP13A1 PE=1 SV=2	ATP13A1	6	8	14	8	1204	132.9	8.13	13.08	21.286	0.12	0.207105	0.377672	0.75	2.2595e-07	5.63819e-06	0.77	1.88105e-07	4.87171e-06	0.56	3.63246e-06	4.29021e-05	5.77	1.59	6.25	2.34	2.28	434925	488260	462722	491061	506688	501333	825022	727955	778271	790348	799077	763806	662522	682509	692989
Q9H7F0	Polyamine-transporting ATPase 13A3 OS=Homo sapiens OX=9606 GN=ATP13A3 PE=1 SV=4	ATP13A3	1	1	3	1	1226	138	6.64	2.3	5.169	1.08	0.0170183	0.0505506	1.89	7.62147e-05	0.000536999	1.79	0.000111831	0.000776415	1.49	0.00074825	0.00317044	33.06	20.97	5.19	8.59	16.96	23266	17825.2	11650.6	37774.7	25514.7	37717.5	64057.1	70763.7	65844.5	69079.7	61785.1	58485.8	55962.3	39693.4	50080.7
P05023	Sodium/potassium-transporting ATPase subunit alpha-1 OS=Homo sapiens OX=9606 GN=ATP1A1 PE=1 SV=1	ATP1A1	26	22	60	11	1023	112.8	5.49	103.84	129.386	0.79	3.61169e-06	5.98917e-05	1.4	1.30905e-08	7.54011e-07	1.36	1.05983e-08	7.40277e-07	1.2	4.4907e-08	1.69689e-06	7.44	7.1	6.82	3.37	0.44	1.45765e+06	1.65105e+06	1.67342e+06	2.84674e+06	2.52158e+06	2.87018e+06	4.42974e+06	3.89789e+06	4.35702e+06	4.46479e+06	4.23497e+06	4.19691e+06	3.78887e+06	3.78276e+06	3.81444e+06
P13637	Sodium/potassium-transporting ATPase subunit alpha-3 OS=Homo sapiens OX=9606 GN=ATP1A3 PE=1 SV=3	ATP1A3	15	12	39	1	1013	111.7	5.38	64.6	69.812	6.64			6.64			6.64			6.64				16.41	17.6	23.64	10.67	0	0	0	9202.39	7644.38	10652.1	16537.9	18339.7	12848.3	13189.7	21311.3	19415.9	14001.6	17158.5	14837.9
P05026	Sodium/potassium-transporting ATPase subunit beta-1 OS=Homo sapiens OX=9606 GN=ATP1B1 PE=1 SV=1	ATP1B1	21	5	16	5	303	35	8.53	19.75	24.316	-0.05	0.999893	1	0.39	0.0377109	0.0913627	0.4	0.036096	0.0910298	0.13	0.362158	0.54362	22.89	15.35	7.34	2.38	6.52	588864	927799	875640	843240	638584	846500	1.25611e+06	1.08757e+06	1.14778e+06	1.1972e+06	1.14487e+06	1.15505e+06	1.04705e+06	924413	956127
P54709	Sodium/potassium-transporting ATPase subunit beta-3 OS=Homo sapiens OX=9606 GN=ATP1B3 PE=1 SV=1	ATP1B3	5	1	2	1	279	31.5	8.35	0	3.372	-1.86			-1.07			-0.72			-1.57				13.11	23.08		12.65	0	16059	0	4867.71	0	4041.91	6501.05	0	9036.89	9745.15	0	0	5403.33	6262.44	4880.32
P16615	Sarcoplasmic/endoplasmic reticulum calcium ATPase 2 OS=Homo sapiens OX=9606 GN=ATP2A2 PE=1 SV=1	ATP2A2	37	33	174	33	1042	114.7	5.34	300.68	258.346	1.03	1.52016e-06	3.04694e-05	1.73	9.26403e-09	5.96321e-07	1.65	1.14653e-08	7.55074e-07	1.39	6.59352e-08	2.23501e-06	8.69	10.2	6.52	3.67	3.44	4.75383e+06	5.53844e+06	5.55991e+06	1.1958e+07	9.76763e+06	1.12946e+07	1.91736e+07	1.68498e+07	1.83865e+07	1.84691e+07	1.74326e+07	1.72719e+07	1.52883e+07	1.45342e+07	1.43259e+07
P20020	Plasma membrane calcium-transporting ATPase 1 OS=Homo sapiens OX=9606 GN=ATP2B1 PE=1 SV=4	ATP2B1	15	15	39	10	1220	134.6	5.91	81.52	93.279	0.85	0.00169185	0.00800762	1.28	5.65183e-05	0.000428349	1.26	3.92639e-05	0.000337335	1.17	9.06263e-05	0.000552629	21.8	5.64	7.76	6.03	3.31	1.365e+06	1.39713e+06	1.97678e+06	2.68749e+06	2.40277e+06	2.51924e+06	3.413e+06	2.9658e+06	3.39317e+06	3.56767e+06	3.3395e+06	3.16414e+06	3.1506e+06	3.21833e+06	3.015e+06
P23634	Plasma membrane calcium-transporting ATPase 4 OS=Homo sapiens OX=9606 GN=ATP2B4 PE=1 SV=2	ATP2B4	7	7	17	2	1241	137.8	6.6	35.06	52.161	0.47	0.223862	0.400126	0.98	0.000960677	0.0042409	1.22	0.000129794	0.000867172	0.85	0.00334467	0.0111248	20.81	16.66	8.68	6.33	4.29	79951.3	101026	66955.5	111098	85561	119159	168369	141489	157404	185748	174167	197715	143956	144761	133908
P98194	Calcium-transporting ATPase type 2C member 1 OS=Homo sapiens OX=9606 GN=ATP2C1 PE=1 SV=3	ATP2C1	3	2	3	2	919	100.5	6.74	0	3.85	0.77	0.0549798	0.131015	1.65	0.000547677	0.00270203	1.59	0.000519342	0.00266019	1.51	0.00105752	0.00421728	42.1	10.2	13.52	14.46	2.44	31922.3	46979.5	19424.6	61498.2	50348.6	54311.9	112532	99867.9	85677.1	116272	96100.6	88182.5	87540.9	90777.9	91727.4
P25705	ATP synthase subunit alpha, mitochondrial OS=Homo sapiens OX=9606 GN=ATP5F1A PE=1 SV=1	ATP5F1A	43	18	86	18	553	59.7	9.13	218.86	121.552	-0.21	0.17635	0.331556	0.26	0.0117784	0.0342645	0.31	0.00114609	0.00510973	0.14	0.159559	0.277992	7.38	5.78	5.6	4.11	4.11	1.16752e+07	1.34034e+07	1.31841e+07	1.13906e+07	1.20489e+07	1.07314e+07	1.61187e+07	1.44796e+07	1.57811e+07	1.632e+07	1.7442e+07	1.62006e+07	1.36292e+07	1.4529e+07	1.47329e+07
P06576	ATP synthase subunit beta, mitochondrial OS=Homo sapiens OX=9606 GN=ATP5F1B PE=1 SV=3	ATP5F1B	30	10	36	10	529	56.5	5.4	91.06	105.388	-0.89	0.00016138	0.00116975	-0.67	0.00120249	0.00511395	-0.58	0.00541074	0.0183487	-0.69	0.000520097	0.00238311	4.4	15.2	5.75	6.92	9.9	2.43126e+06	2.2902e+06	2.49777e+06	1.22204e+06	1.6247e+06	1.31515e+06	1.65749e+06	1.48469e+06	1.52982e+06	1.61714e+06	1.82381e+06	1.62587e+06	1.32856e+06	1.6195e+06	1.51218e+06
P36542	ATP synthase subunit gamma, mitochondrial OS=Homo sapiens OX=9606 GN=ATP5F1C PE=1 SV=1	ATP5F1C	14	4	7	4	298	33	9.22	16.54	18.663	-0.04	0.994406	1	0.48	0.0769823	0.163925	0.49	0.0591761	0.136674	-0.04	0.760563	0.971784	31.07	25.16	3.93	5.16	10.35	313801	565129	586959	551146	370045	620406	789701	745664	804612	847224	765235	796198	644062	547935	534946
P56134	ATP synthase subunit f, mitochondrial OS=Homo sapiens OX=9606 GN=ATP5MF PE=1 SV=3	ATP5MF	26	2	10	2	94	10.9	9.67	20.95	14.332	0.9	0.000232612	0.00159575	1.52	2.32103e-06	3.1643e-05	1.68	1.17213e-06	2.06241e-05	1.37	7.48416e-06	7.53318e-05	22.29	7.31	6.03	4.39	5.33	260175	384477	403637	717509	634578	726347	1.1797e+06	1.04609e+06	1.1059e+06	1.15139e+06	1.23444e+06	1.2507e+06	992132	907176	1.00009e+06
O75964	ATP synthase subunit g, mitochondrial OS=Homo sapiens OX=9606 GN=ATP5MG PE=1 SV=3	ATP5MG	23	2	5	2	103	11.4	9.64	12.15	9.298	0.48	0.0516772	0.125253	1	0.00203241	0.00790991	1.04	0.00243872	0.00949536	0.86	0.00666942	0.0194104	35.69	6.16	7.26	8.73	7.56	89259.4	168284	190825	255387	226918	234598	336786	313646	362664	297638	348528	346823	312431	270416	304778
P56378	ATP synthase subunit ATP5MJ, mitochondrial OS=Homo sapiens OX=9606 GN=ATP5MJ PE=1 SV=1	ATP5MJ	12	1	1	1	58	6.7	10.08	2.25	2.511	0.67	0.0121101	0.0380296	1.45	0.000140172	0.000870505	1.48	7.19129e-05	0.000541697	1.19	0.000667417	0.00289172	9.05	29.22	11.18	8.17	10.55	46088.4	46403.5	53892	112305	66670.5	73578.5	126467	110513	138387	129321	127354	147329	117741	95289.4	106178
P24539	ATP synthase F(0) complex subunit B1, mitochondrial OS=Homo sapiens OX=9606 GN=ATP5PB PE=1 SV=2	ATP5PB	7	2	6	2	256	28.9	9.36	14.51	12.437	0.36	0.960974	1	0.98	0.00130175	0.00541376	1.1	0.000761816	0.00367521	0.6	0.0359403	0.0809007	20.25	14.35	4.46	7.29	10.71	249937	351396	253103	330749	252865	325254	533078	489842	499819	561047	486628	541958	453304	374124	383633
Q93050	V-type proton ATPase 116 kDa subunit a 1 OS=Homo sapiens OX=9606 GN=ATP6V0A1 PE=1 SV=3	ATP6V0A1	2	1	1	1	837	96.4	6.43	3.32	7.628	-0.51	0.255259	0.443051	-0.38	0.672484	0.92188	-0.42	0.912448	1	-0.45	0.438735	0.636428	33.17	33.28	16	31.07	17.54	19864.8	25896.3	38059.4	22189.1	18149.1	10954.7	19874.1	16947.7	23360.5	18422	31197.4	19294.7	18935.5	21070.9	14774
Q04656	Copper-transporting ATPase 1 OS=Homo sapiens OX=9606 GN=ATP7A PE=1 SV=4	ATP7A	1	1	1	1	1500	163.3	6.33	2.53	5.844	-0.53	0.728054	0.95848	0.32	0.813869	1	0.19	0.923112	1	0.22	0.961709	1	15.57	27.99	20.35	24.29	17.43	14606.7	18221.8	0	17248.3	10585.3	11320.4	20300.9	24756.1	16423	18546.5	24660.9	15330.6	21888.1	15364.5	19061.7
O75110	Probable phospholipid-transporting ATPase IIA OS=Homo sapiens OX=9606 GN=ATP9A PE=1 SV=3	ATP9A	4	2	3	2	1047	118.5	7.77	5.79	9.73	0.41			1.01			1.11			0.95				21.76	11.12	11.42	21.92	0	21329.1	0	28380.7	19215.4	29311	36653.5	42978.1	45708.5	45913.3	46857.5	37811.8	40086.3	58277.7	41192
O43861	Probable phospholipid-transporting ATPase IIB OS=Homo sapiens OX=9606 GN=ATP9B PE=2 SV=4	ATP9B	1	1	2	1	1147	129.2	7.61	4.26	5.098	6.64			6.64			6.64			6.64				68.94	28.22	58.8	35.62	0	0	0	7108.85	15601.1	3792.9	20281.7	17272.4	11262.7	6547.18	18921.8	8486.86	16634.3	10791.1	8368.23
Q9UBB4	Ataxin-10 OS=Homo sapiens OX=9606 GN=ATXN10 PE=1 SV=1	ATXN10	3	1	1	1	475	53.5	5.25	2.19	4.898	6.64			6.64			6.64			6.64				22.06	31.88	41.51	8.73	0	0	0	9579.78	0	13120.2	7637.39	14608.9	10657.1	13823.1	12012.7	5559.27	11758.6	11030.6	13089.7
Q99700	Ataxin-2 OS=Homo sapiens OX=9606 GN=ATXN2 PE=1 SV=2	ATXN2	1	1	1	1	1313	140.2	9.57	0	2.667	-0.14	0.615044	0.866642	-0.21	0.865022	1	-0.16	0.961049	1	-0.65	0.247734	0.397097	21.24	26.1	8.8	20	28.01	38117.9	45153.4	57834.4	40925.3	25642.9	43213.5	42484.1	38945.8	35618.7	50532.4	40527.6	33981.7	41780.2	24726.1	28828.4
Q8WWM7	Ataxin-2-like protein OS=Homo sapiens OX=9606 GN=ATXN2L PE=1 SV=2	ATXN2L	2	2	3	2	1075	113.3	8.59	0	7.094	-0.55	0.171341	0.324472	-0.03	0.980306	1	0.08	0.999242	1	-0.12	0.998317	1	14.2	19.99	9.07	16.99	11.26	72570.9	96254.6	89744.6	61308.1	77866.7	52705.3	86039.8	101279	87879.4	71812.8	100316	94771.6	73845.6	92524.9	82637.2
O15265	Ataxin-7 OS=Homo sapiens OX=9606 GN=ATXN7 PE=1 SV=1	ATXN7	3	1	2	1	892	95.4	9.85	0	5.074	1.36			-1.12			-1.41			1.44				14.53			18.22	0	0	12731.9	32160.9	32768.1	41367.8	0	0	5841.76	0	0	4787.31	39949.9	34617.8	27581.9
Q9ULK2	Ataxin-7-like protein 1 OS=Homo sapiens OX=9606 GN=ATXN7L1 PE=1 SV=3	ATXN7L1	2	1	1	1	861	91.5	9.79	2.07	4.619	6.64			6.64						6.64				26.6			20.74	0	0	0	56353	33866.7	56429.6	0	89.1786	0	0	0	0	34009.1	27373.5	22461
Q14CW9	Ataxin-7-like protein 3 OS=Homo sapiens OX=9606 GN=ATXN7L3 PE=1 SV=1	ATXN7L3	5	1	1	1	347	38.6	7.03	2.46	4.411	6.64			6.64			6.64			6.64				48.68	18.78		23.41	0	0	0	37995.8	86929.2	42208.3	5962.95	4565.08	0	0	7507.18	0	38173.3	59744.6	58990.7
Q9Y679	Lipid droplet-regulating VLDL assembly factor AUP1 OS=Homo sapiens OX=9606 GN=AUP1 PE=1 SV=2	AUP1	3	1	3	1	410	45.8	8.65	5.7	4.251	1.49	6.83215e-06	9.84256e-05	1.97	1.17558e-06	1.88092e-05	1.92	1.38286e-06	2.3611e-05	1.96	1.47335e-06	2.09634e-05	17.18	16.26	7.05	10.58	10.86	27744.1	35717.1	39218.2	100427	127044	94220	141135	139704	123987	135181	144259	116825	114520	138676	139604
Q96GD4	Aurora kinase B OS=Homo sapiens OX=9606 GN=AURKB PE=1 SV=3	AURKB	3	1	3	1	344	39.3	9.29	5.04	10.357	0	0.999993	1	0.49	0.194703	0.343596	0.52	0.182771	0.33676	-0.33	0.972034	1	22.29	33.14	6.42	11.49	25.63	151522	233855	225979	225670	129934	261979	317057	298034	338804	357197	283416	324421	230143	136861	179634
Q8WXX7	Autism susceptibility gene 2 protein OS=Homo sapiens OX=9606 GN=AUTS2 PE=1 SV=1	AUTS2	1	1	1	1	1259	138.9	9.38	0	1.877	-1.7	0.00712163	0.0250616	-1.26	0.0669816	0.145453	-1.24	0.104218	0.212013	-2.14	0.004059	0.013122	30.24	37.84	14.2	5.96	35.92	56647.9	98994.2	104668	30440.5	18506.9	41255.8	41348.3	45924.7	34473.1	46153.6	41594.7	41811.1	38298.6	20608.2	22409.9
Q8NBF6	Late secretory pathway protein AVL9 homolog OS=Homo sapiens OX=9606 GN=AVL9 PE=1 SV=1	AVL9	2	1	1	1	648	71.9	6.21	2.16	3.366	-0.17	0.998327	1	0.42	0.215427	0.374599	0.07	0.983952	1	0.05	0.955493	1	17.67	12.71	20.56	7.07	5.77	45392.9	40935.3	31751.5	36354.5	43219.7	33952.1	54951.3	40157.4	60924	38061	43250	43016.4	39753.2	42398.5	44628.2
P30530	Tyrosine-protein kinase receptor UFO OS=Homo sapiens OX=9606 GN=AXL PE=1 SV=4	AXL	7	5	9	5	894	98.3	5.39	14.92	20.047	0.91	0.00771106	0.0266267	1.34	0.0009418	0.00418094	1.31	0.00095939	0.00444055	1.25	0.0018585	0.00676751	44.58	7.62	6.32	10.25	5.36	51283.6	129871	135366	229933	244409	267279	362186	329471	322063	377151	312941	322754	317211	285730	308693
Q9H6S1	5-azacytidine-induced protein 2 OS=Homo sapiens OX=9606 GN=AZI2 PE=1 SV=1	AZI2	5	2	4	2	392	44.9	6.6	1.61	5.343	-0.07	0.999446	1	0.1	0.848835	1	0.18	0.534896	0.787818	0.16	0.335745	0.511464	7.68	10.77	4.37	5.46	10.37	302438	280529	259289	267202	320684	267791	285520	301314	311497	292157	317340	324496	291918	356942	312481
P61769	Beta-2-microglobulin OS=Homo sapiens OX=9606 GN=B2M PE=1 SV=1	B2M	8	1	1	1	119	13.7	6.52	2.65	4.186	-0.25	0.210336	0.382655	0.7	0.000849813	0.00386822	0.62	0.00221472	0.0087149	0.5	0.0137212	0.0360846	11.57	12.92	4.61	8.28	6.66	49535.9	59033.2	47838.1	39653.9	41601.4	50290.6	80612	86072.9	78840.5	72369.2	75903.9	84854.2	75651	66266.3	70244.4
O95816	BAG family molecular chaperone regulator 2 OS=Homo sapiens OX=9606 GN=BAG2 PE=1 SV=1	BAG2	13	2	4	2	211	23.8	6.7	8.81	6.949	1.6	0.00489006	0.0181215	2.18	0.000933884	0.0041538	1.79	0.00342336	0.0125251	1.55	0.0107335	0.0291067	52.04	14.86	14.35	9.45	8.98	15129.7	33474.9	14147	45885.9	58692.1	45711.4	68965.3	52958.7	68505.2	52470	47407.8	57304.6	41248.1	49239.3	44292
P80723	Brain acid soluble protein 1 OS=Homo sapiens OX=9606 GN=BASP1 PE=1 SV=2	BASP1	14	2	3	2	227	22.7	4.63	0	3.745	-0.1	0.917231	1	-0.03	0.806704	1	0.24	0.796791	1	-0.67	0.96057	1	82.98	63	17.87	28.74	56.58	12845.8	162665	236510	151904	64766.7	267450	200464	158880	142479	192616	116651	210380	224757	82026.7	102477
P12694	2-oxoisovalerate dehydrogenase subunit alpha, mitochondrial OS=Homo sapiens OX=9606 GN=BCKDHA PE=1 SV=2	BCKDHA	13	6	10	6	445	50.4	8.27	5.24	15.261	-0.71	1.02079e-05	0.000135581	-0.33	0.0119297	0.0346173	-0.34	0.0050514	0.0174304	-0.62	6.37426e-05	0.000416223	6.2	5.08	4.15	4.41	8.58	405024	442635	457316	275446	250099	270750	370057	340898	352241	356770	349543	327573	287132	318050	268589
Q86UU0	B-cell CLL/lymphoma 9-like protein OS=Homo sapiens OX=9606 GN=BCL9L PE=1 SV=1	BCL9L	1	1	2	1	1499	157	8.63	2.19	3.238	-1.05	0.0245499	0.0690092	-0.98	0.036623	0.0891018	-0.62	0.0624216	0.14274	-1.7	0.000214488	0.00113134	9.46	8.59	10.59	32.29	23.43	70555.9	60914	73164.1	39267.2	34176.6	33747.4	34520.7	35763.5	41920.1	46055.5	26132.7	51356.6	23588	21723.1	14701.5
Q9NYF8	Bcl-2-associated transcription factor 1 OS=Homo sapiens OX=9606 GN=BCLAF1 PE=1 SV=2	BCLAF1	9	6	17	6	920	106.1	9.98	24.9	36.113	-1.16	3.027e-05	0.000329115	-0.85	0.00110049	0.00475942	-0.7	0.00666904	0.0219916	-1.29	2.93389e-05	0.000221725	17.01	14.98	5.79	6.42	5.2	1.31307e+06	1.85461e+06	1.62453e+06	726975	570747	765098	973696	870740	900278	1.10752e+06	985123	1.00246e+06	721154	666118	655028
Q9H694	Protein bicaudal C homolog 1 OS=Homo sapiens OX=9606 GN=BICC1 PE=1 SV=2	BICC1	3	2	5	2	974	104.8	8.54	2.08	9.39	0.5	0.972216	1	0.54	0.358966	0.572755	0.94	0.0746286	0.165244	0.68	0.43353	0.631661	22.36	29.28	13.1	7.85	16.15	45760.6	66196	45877.3	64885.5	39564.4	72586.6	82269.3	65394.2	66791.7	90137.7	87895.1	77590.9	78989	57283.9	73541.9
Q13490	Baculoviral IAP repeat-containing protein 2 OS=Homo sapiens OX=9606 GN=BIRC2 PE=1 SV=2	BIRC2	12	7	10	7	618	69.9	6.7	11.46	22.941	-1.03	6.17226e-06	9.17875e-05	-0.76	0.000131338	0.000828626	-0.65	0.000490398	0.00256902	-1.14	3.44855e-06	4.12364e-05	8.56	11.01	5.15	2.74	9	736372	872038	830894	361652	451233	408036	474380	524271	489796	549292	521466	527682	360127	377946	427616
Q9NR09	Baculoviral IAP repeat-containing protein 6 OS=Homo sapiens OX=9606 GN=BIRC6 PE=1 SV=3	BIRC6	0	1	1	1	4857	529.9	6.05	2.64	3.122	0.68	0.474018	0.713012	0.99	0.0743757	0.158815	1.13	0.1059	0.214309	0.39	0.859202	1	13.38	39.96	3.74	25.18	23.26	47379.6	58372	46026.4	75651.6	45934.5	106758	92210.5	93872.6	99029.1	103426	65918.4	108737	77919.1	48705	62017.9
P53004	Biliverdin reductase A OS=Homo sapiens OX=9606 GN=BLVRA PE=1 SV=2	BLVRA	21	6	16	6	296	33.4	6.44	33.17	31.367	-0.28	0.518842	0.762711	-0.22	0.604861	0.856086	-0.22	0.824934	1	-0.41	0.131883	0.23974	18.22	1.42	7.41	6.87	5.39	694108	919206	1.00048e+06	757129	742572	763383	807830	700959	787174	846872	788306	738279	690204	657916	732476
P30043	Flavin reductase (NADPH) OS=Homo sapiens OX=9606 GN=BLVRB PE=1 SV=3	BLVRB	12	2	4	2	206	22.1	7.65	8.16	10.859	-0.83	0.000645199	0.00368115	-0.97	0.00019039	0.00111618	-1	0.000381131	0.00210673	-1.04	6.56063e-05	0.000422409	13.54	6.14	4.12	14.53	12.09	274184	227132	298037	139738	157085	153825	140984	130607	139656	169367	129467	137356	133325	136686	108722
Q13873	Bone morphogenetic protein receptor type-2 OS=Homo sapiens OX=9606 GN=BMPR2 PE=1 SV=2	BMPR2	1	1	1	1	1038	115.1	6.2	0	2.828	-0.43			-0.54			-0.23			-0.08				20	26.38	21.92	60.06	14971.2	0	0	7860.67	11627.7	11094.5	10317.2	13622.4	8030.35	12770.8	14247.6	9119.12	3709.19	14155.7	16899.7
Q9H3K6	BolA-like protein 2 OS=Homo sapiens OX=9606 GN=BOLA2B PE=1 SV=1	BOLA2B	19	1	3	1	86	10.1	6.52	5.46	7.548	-0.5	0.98513	1	-0.03	0.999649	1	-0.07	0.996783	1	-0.4	0.999765	1	62.74	11.58	16.66	20.74	19.96	85895.8	19529.4	53243.3	34552.3	43338.8	37617.4	51974.5	38661.6	52924.5	50853.4	39557.8	60382.2	40243.6	52560.5	36066.3
Q12830	Nucleosome-remodeling factor subunit BPTF OS=Homo sapiens OX=9606 GN=BPTF PE=1 SV=3	BPTF	0	1	1	1	3046	338.1	6.54	0	1.986	0.02	0.99338	1	0.48	0.403652	0.627963	0.67	0.137379	0.265654	0.04	0.997779	1	13.49	29.55	8.8	10.72	15.99	81533.1	100921	79628.3	110170	60336.8	82817.1	103128	123062	113807	139100	112278	129754	97285.5	70470.9	83834.1
Q6PJG6	BRCA1-associated ATM activator 1 OS=Homo sapiens OX=9606 GN=BRAT1 PE=1 SV=2	BRAT1	1	1	2	1	821	88.1	5.27	1.76	2.097	0.62	0.105699	0.220685	0.92	0.0338315	0.083635	0.81	0.0728339	0.161987	0.92	0.0547129	0.114857	50.46	32.12	10.05	10.79	13.96	22648.4	64696.8	72863.4	75201	142137	99307.1	138848	122631	114086	118478	113808	96086.8	97058.1	127103	122199
Q9BX63	Fanconi anemia group J protein OS=Homo sapiens OX=9606 GN=BRIP1 PE=1 SV=2	BRIP1	1	1	2	1	1249	140.8	6.92	7.85	13.222	0.28	0.127963	0.258279	1.47	0.00015309	0.000940587	1.15	0.000439227	0.00233815	1.16	0.00101844	0.0040826	16.78	19.1	18.65	2.35	14.24	28293.6	30930.3	22075.2	46880.5	33971.3	34383.8	56593.4	78282.4	81157.7	62087.6	64992.6	62967.3	48921.9	63497.6	63227.3
P35613	Basigin OS=Homo sapiens OX=9606 GN=BSG PE=1 SV=2	BSG	22	7	19	7	385	42.2	5.66	29.77	52.335	0.47	0.00257796	0.0112633	0.74	0.000118839	0.000760572	0.88	1.88061e-05	0.000182722	0.73	8.05478e-05	0.000503151	15.97	1.2	5.72	1.92	6.42	467795	579012	646212	803995	791112	809972	994551	889202	965148	1.09563e+06	1.06682e+06	1.05566e+06	959739	1.0414e+06	918629
O14981	TATA-binding protein-associated factor 172 OS=Homo sapiens OX=9606 GN=BTAF1 PE=1 SV=2	BTAF1	1	2	2	2	1849	206.8	6.52	4.55	8.632	0.56	0.483609	0.723373	1	0.013363	0.0381988	1.46	0.00189408	0.0076999	1.03	0.005537	0.0170597	21.39	18.28	10.63	20.99	18.81	23182.7	31323.1	21123.6	34071.7	37473.3	25918	52057.6	46474.7	42117.5	44278.2	63809.2	66821.9	44839.7	47402.4	62810.5
O43683	Mitotic checkpoint serine/threonine-protein kinase BUB1 OS=Homo sapiens OX=9606 GN=BUB1 PE=1 SV=1	BUB1	2	1	2	1	1085	122.3	6.47	8.31	8.716	-0.25	0.998752	1	1.07	0.153526	0.286445	1.44	0.0743336	0.164908	0.79	0.484357	0.69044	69.12	22.69	9.48	26.98	20.61	0	34860.6	11972.1	24214.5	17222.7	16207.1	40456.4	48612.6	42985.8	64471.4	55579.3	36836.3	26647.9	35208.6	40611.1
Q7L1Q6	eIF5-mimic protein 2 OS=Homo sapiens OX=9606 GN=BZW1 PE=1 SV=1	BZW1	7	4	5	3	419	48	5.92	5.97	9.358	0.49	0.0109692	0.0352146	1	3.80818e-05	0.000304654	1.06	2.70352e-05	0.000250158	0.97	7.59677e-05	0.00047843	17.06	10.49	4.77	2.2	5.61	299796	416268	334799	442663	540656	468601	721625	660760	670883	697197	719867	690304	611419	656101	683772
Q9Y6E2	eIF5-mimic protein 1 OS=Homo sapiens OX=9606 GN=BZW2 PE=1 SV=1	BZW2	3	2	2	1	419	48.1	6.68	0	2.835	0.18	0.892765	1	0.37	0.848547	1	0.61	0.609928	0.863035	0.65	0.609032	0.827236	68.65	26.1	10.9	8.59	11.78	12668.6	36569.5	0	22954.8	36175.9	24353.7	31345.5	27883.7	25223.6	28595.8	33615	32942.7	27483	33818.8	34113.5
Q9HAS0	Protein Njmu-R1 OS=Homo sapiens OX=9606 GN=C17orf75 PE=1 SV=2	C17orf75	3	1	1	1	396	44.6	5.03	2.6	5.607	-0.52			0.42			-0.11			-0.15				50.31	17.04	45.7	24.27	0	0	32845.4	22929.6	10714.5	33051.6	53196.7	37939.6	44065.2	62033.2	30350.5	29448.7	38197.3	23488.4	29625.5
Q07021	Complement component 1 Q subcomponent-binding protein, mitochondrial OS=Homo sapiens OX=9606 GN=C1QBP PE=1 SV=1	C1QBP	23	4	16	4	282	31.3	4.84	31.7	31.673	0.57	0.0156104	0.0467299	0.85	0.00155381	0.00626968	0.64	0.0021492	0.00849725	0.7	0.00506145	0.0157657	17.77	7.31	13.61	17.24	6.2	178367	135396	193224	279032	241097	263985	320475	267314	351562	366796	277628	273407	290092	297593	264057
P00736	Complement C1r subcomponent OS=Homo sapiens OX=9606 GN=C1R PE=1 SV=2	C1R	9	4	5	4	705	80.1	6.21	7.03	17.458	0.2	0.896549	1	0.87	0.000221819	0.00125262	0.92	0.000105935	0.000743579	0.63	0.00289412	0.00978145	20.28	3.88	1.15	3.06	2.94	167186	125873	114892	137502	144263	148530	230423	226478	231483	249422	237665	235817	195093	193671	204374
P09871	Complement C1s subcomponent OS=Homo sapiens OX=9606 GN=C1S PE=1 SV=1	C1S	2	1	1	1	688	76.6	4.96	0	3.157	0.63	0.0288327	0.0781884	1.73	0.000109882	0.000717191	2.16	3.46816e-05	0.000303958	1.59	0.000318732	0.00159713	29.38	29.08	13.16	19.01	11.17	22801.1	39844.7	40814.2	61564.2	51008	88836.5	163164	129341	132620	206164	139963	178283	132455	119648	105803
Q86YS7	C2 domain-containing protein 5 OS=Homo sapiens OX=9606 GN=C2CD5 PE=1 SV=1	C2CD5	1	1	1	1	1000	110.4	5.69	0	3.492	-6.64			-1.28			-1			-0.95					39.68			0	16154.6	0	0	0	0	8876.51	0	4986.43	0	8073.73	0	8374.63	0	0
Q7Z4R8	UPF0669 protein C6orf120 OS=Homo sapiens OX=9606 GN=C6orf120 PE=1 SV=1	C6orf120	14	1	2	1	191	20.8	4.84	6.33	7.994	1.15	0.147148	0.289646	1.4	0.038072	0.0918513	1.18	0.0917093	0.196095	1.59	0.0208647	0.0510542	64.87	15.14	4.77	14.59	9.53	14553.1	21744.3	49780.1	48151.7	54416.5	40063.3	56515	57486.9	61768.8	49378.5	59549.9	44957.4	70332.2	65332.1	58094.2
Q9BRJ6	Uncharacterized protein C7orf50 OS=Homo sapiens OX=9606 GN=C7orf50 PE=1 SV=1	C7orf50	11	1	2	1	194	22.1	9.64	2.57	4.469	0.57	0.189072	0.351177	-0.6	0.420307	0.646886	-0.25	0.960325	1	0.01	0.998584	1	36.86	19.89	17.64	12.12	4.29	70848.2	100205	46771.4	86686.7	129151	105265	46665.2	44931.2	61297.2	59583.7	70379	55932.2	76224.7	71332.5	70441.4
Q9HB71	Calcyclin-binding protein OS=Homo sapiens OX=9606 GN=CACYBP PE=1 SV=2	CACYBP	18	3	6	3	228	26.2	8.25	4.26	11.336	-0.51	0.892215	1	-0.36	0.9992	1	-0.15	0.923474	1	-0.38	0.990152	1	32.92	14.2	12.1	15.05	3.81	171575	337623	318306	265529	201281	223169	247440	229465	289671	354704	267918	286912	244998	236700	255367
P27708	CAD protein OS=Homo sapiens OX=9606 GN=CAD PE=1 SV=3	CAD	16	26	78	24	2225	242.8	6.46	164.06	173.563	1.4	2.21734e-08	1.16159e-06	1.16	1.64418e-07	4.44077e-06	1.2	1.64591e-07	4.54807e-06	1.08	2.91235e-07	5.74598e-06	11.3	2.29	1.33	5.73	1.81	1.63679e+06	1.61378e+06	1.96501e+06	4.43497e+06	4.23917e+06	4.30993e+06	3.60011e+06	3.69679e+06	3.64524e+06	3.76618e+06	3.77719e+06	3.40946e+06	3.43302e+06	3.47166e+06	3.55646e+06
Q05682	Caldesmon OS=Homo sapiens OX=9606 GN=CALD1 PE=1 SV=3	CALD1	1	1	1	1	793	93.2	5.66	2.09	3.351	0.44	0.64673	0.894632	0.6	0.241274	0.410861	0.8	0.0642196	0.145695	0.75	0.0383764	0.0853839	24.21	4.52	11.26	16.28	26.34	41656.5	61592.5	41163.1	60780.1	56084.8	56441.5	63055.7	73778.8	59646.2	63798.2	72686.5	87882.3	65058.5	69856.6	103476
P0DP25	Calmodulin-3 OS=Homo sapiens OX=9606 GN=CALM3 PE=1 SV=1	CALM3	17	2	6	2	149	16.8	4.22	2.56	9.281	-0.3	0.324321	0.533591	-0.03	0.996261	1	-0.09	0.999852	1	-0.26	0.653562	0.870786	19.75	17.76	5.43	10.05	11.96	178177	242989	265088	142333	197719	197081	221489	238321	246598	197316	240459	228880	202679	165739	207902
O43852	Calumenin OS=Homo sapiens OX=9606 GN=CALU PE=1 SV=2	CALU	28	6	16	6	315	37.1	4.64	33.06	40.375	0.38	0.0741878	0.165861	1.53	2.44625e-05	0.000214302	1.65	1.42721e-05	0.000144286	1.72	1.8539e-05	0.000154269	14.99	24.32	11.35	11.75	10.27	398063	427812	317376	519242	715563	452406	1.10528e+06	1.36021e+06	1.14721e+06	1.16969e+06	1.46304e+06	1.24717e+06	1.10035e+06	1.31273e+06	1.33069e+06
Q13555	Calcium/calmodulin-dependent protein kinase type II subunit gamma OS=Homo sapiens OX=9606 GN=CAMK2G PE=1 SV=4	CAMK2G	4	2	3	2	558	62.6	7.83	7.23	11.985	0.22	0.999993	1	0.8	0.122731	0.241642	0.83	0.0926502	0.197739	0.05	0.824061	1	30.48	43.91	7.85	7.55	19.18	272805	457971	514840	532781	220169	577727	799705	707849	823222	873490	750812	813947	640392	460358	472649
P27824	Calnexin OS=Homo sapiens OX=9606 GN=CANX PE=1 SV=2	CANX	8	4	8	4	592	67.5	4.6	13.87	17.175	-0.91	0.0559941	0.133058	-0.27	0.998183	1	-0.12	0.99816	1	-0.87	0.153344	0.270021	26.14	28.72	5.67	15.04	11.05	795772	1.35192e+06	1.25008e+06	664364	475406	857818	1.11944e+06	1.00367e+06	1.03613e+06	1.35208e+06	1.00276e+06	1.14643e+06	817480	674614	683151
P07384	Calpain-1 catalytic subunit OS=Homo sapiens OX=9606 GN=CAPN1 PE=1 SV=1	CAPN1	4	2	2	2	714	81.8	5.67	0	3.248	-0.25	0.999997	1	0.04	0.999004	1	-0.01	0.998702	1	0.36	0.848353	1	38.36	44.32	9.52	10.28	5.5	66773.2	30689.7	44767.5	37613.8	71351.4	32929.1	45974.8	52861.3	44293.2	37795.7	44320.2	46154.8	52448.4	57421.7	58077.3
P17655	Calpain-2 catalytic subunit OS=Homo sapiens OX=9606 GN=CAPN2 PE=1 SV=6	CAPN2	8	5	11	5	700	79.9	4.98	10.74	15.343	0.22	0.0728441	0.164015	1.17	1.72347e-05	0.000160116	1.13	1.88667e-05	0.000182722	0.82	0.000139217	0.000796267	19.01	7.9	5.04	7.67	7.54	163205	223829	237624	257125	260144	295633	461293	505402	502467	521772	488988	447382	443250	385861	395287
Q14444	Caprin-1 OS=Homo sapiens OX=9606 GN=CAPRIN1 PE=1 SV=2	CAPRIN1	3	2	3	2	709	78.3	5.25	3.5	3.15	-0.27	0.260359	0.450546	-0.16	0.960305	1	-0.28	0.595991	0.850625	-0.35	0.210144	0.351511	7.64	7.13	12.68	13.77	14.02	182965	212814	194741	149905	172880	160993	170636	213055	174019	160518	200091	157477	152520	184863	141852
P47755	F-actin-capping protein subunit alpha-2 OS=Homo sapiens OX=9606 GN=CAPZA2 PE=1 SV=3	CAPZA2	10	2	4	2	286	32.9	5.85	0	8.463	-0.56	0.211166	0.383863	-0.31	0.607249	0.857292	-0.21	0.97037	1	-0.56	0.362163	0.54362	39.75	10.55	8.53	12.86	12.47	58880.4	132628	88534.1	60177.5	65957.2	53347.6	73676.7	62557.8	71565.6	91853	76531.1	72225.3	59049.5	73354.1	59995.8
P47756	F-actin-capping protein subunit beta OS=Homo sapiens OX=9606 GN=CAPZB PE=1 SV=5	CAPZB	6	1	2	1	272	30.6	6	5.01	6.64	-0.82			-0.39			-0.73			0.01				16.49	22.8	25.54	31.07	0	0	42390.3	24090.4	20270	28251.6	32343.6	25096.1	39885.8	38100.8	24670.9	25534.3	44153	42571.1	23613.7
Q5VZK9	F-actin-uncapping protein LRRC16A OS=Homo sapiens OX=9606 GN=CARMIL1 PE=1 SV=1	CARMIL1	2	2	2	2	1371	151.5	7.85	2.95	8.587	-0.44	0.586601	0.839302	0.13	0.993243	1	-0.15	0.852385	1	0.1	0.996846	1	58.8	28.69	32.42	16.46	14.44	72904.4	26429.8	31156.8	36089.7	22339.5	22914.6	34053.3	25974.4	49228.3	27086.5	36182.9	28005.9	42116.6	33377.2	32824.4
P56539	Caveolin-3 OS=Homo sapiens OX=9606 GN=CAV3 PE=1 SV=1	CAV3	7	1	1	1	151	17.2	5.78	2.62	4.688	0.29	0.802232	1	0.69	0.0538956	0.120929	0.71	0.044941	0.109034	0.07	0.830944	1	30.34	26.73	8.26	6.58	14.32	128685	241896	189793	231703	159682	278035	340198	307120	289369	342030	309610	302835	252539	199274	198323
Q6NZI2	Caveolae-associated protein 1 OS=Homo sapiens OX=9606 GN=CAVIN1 PE=1 SV=1	CAVIN1	13	3	5	3	390	43.5	5.6	7.19	17.348	1.3	0.00163626	0.00784112	2.29	2.8767e-05	0.000240637	2.17	2.43617e-05	0.000228267	1.87	0.000108163	0.000636007	35.35	7.34	23.42	14.96	5.65	14051.9	23052.9	29751	62012	53636.4	56929.5	81508.4	131967	112759	129650	103465	98992.5	90318.8	80774.9	84475.4
P16152	Carbonyl reductase [NADPH] 1 OS=Homo sapiens OX=9606 GN=CBR1 PE=1 SV=3	CBR1	20	4	7	4	277	30.4	8.32	5.52	20.333	-0.13	0.671848	0.911327	0.26	0.972559	1	0.54	0.478047	0.718318	0.17	0.999943	1	22.99	18.49	11.1	12.71	9.06	143063	210092	144915	132383	117976	168083	197629	173769	158723	223850	174204	211311	174934	163110	145877
Q8N163	Cell cycle and apoptosis regulator protein 2 OS=Homo sapiens OX=9606 GN=CCAR2 PE=1 SV=2	CCAR2	10	7	12	7	923	102.8	5.22	17.94	25.391	0.06	0.804445	1	0.59	5.03941e-06	6.11095e-05	0.51	8.53322e-06	9.59467e-05	0.2	0.0366594	0.0821983	1.61	3.44	3.58	7.95	4.81	481868	484657	470106	481742	516021	501344	725537	761266	710184	683994	782199	683139	570333	519051	555180
Q6TFL3	Coiled-coil domain-containing protein 171 OS=Homo sapiens OX=9606 GN=CCDC171 PE=2 SV=1	CCDC171	1	1	1	1	1326	152.7	6.81	0	2.185				6.64			6.64			6.64							20.34	0	0	0	0	0	0	0	4397.09	0	0	12245.6	0	0	6696.38	5012.28
Q96A33	PAT complex subunit CCDC47 OS=Homo sapiens OX=9606 GN=CCDC47 PE=1 SV=1	CCDC47	3	1	4	1	483	55.8	4.87	5.58	7.609	0.9	0.622666	0.875287	1.22	0.0434583	0.102485	1.33	0.0589059	0.13646	0.66	0.223636	0.371651	9.25	49.84	14.42	16.02	27.58	72680.2	67194.2	80711.8	135765	52787.5	167158	205482	156189	169325	186249	137555	182192	179092	114683	113749
Q3V6T2	Girdin OS=Homo sapiens OX=9606 GN=CCDC88A PE=1 SV=2	CCDC88A	2	3	3	3	1871	215.9	6.21	2.22	8.901	0.55			0.75			0.85			0.62				20.05	43.78	16.46	46	0	15466.2	0	22571.3	30864.5	21794.6	25966.3	35918	13848.1	31980.9	22906.6	27965.9	9933.55	28054.9	23733.2
Q9BSQ5	Cerebral cavernous malformations 2 protein OS=Homo sapiens OX=9606 GN=CCM2 PE=1 SV=1	CCM2	2	1	1	1	444	48.8	5.54	0	3.675	0.14	0.895284	1	0.38	0.457454	0.695509	0.62	0.211623	0.37751	0.71	0.139079	0.250162	40	17.79	16.41	24.55	5.44	0	21828.4	12203.6	23547.4	17161.8	17958.3	21292.2	27369.9	20436.9	33158.3	25115.7	20423.3	28971	26191.9	26673.5
O95067	G2/mitotic-specific cyclin-B2 OS=Homo sapiens OX=9606 GN=CCNB2 PE=1 SV=1	CCNB2	3	1	2	1	398	45.3	8.9	5.55	6.031	1.58	0.000661561	0.00375591	2.5	5.57081e-06	6.61606e-05	2.46	5.62097e-06	6.89167e-05	2.11	2.77434e-05	0.000212453	32.37	17.7	2.12	13.44	16.61	51420.8	26888.8	36347.4	108411	80287.8	113308	201093	209747	206325	236905	182428	200361	183736	131499	156519
O75909	Cyclin-K OS=Homo sapiens OX=9606 GN=CCNK PE=1 SV=2	CCNK	3	1	1	1	580	64.2	8.41	0	2.744	-1.07	0.399936	0.635546	-0.28	0.969081	1	-0.16	0.9994	1	-0.43	0.94276	1	15.19	68.34	15.31	32.42	26.02	0	19550.2	15756.8	8376.8	18753.1	4758.36	11926.6	16258.6	14501.5	15685.6	22748.2	12022.4	13037.6	17753.9	10689.5
O60563	Cyclin-T1 OS=Homo sapiens OX=9606 GN=CCNT1 PE=1 SV=1	CCNT1	7	3	4	3	726	80.6	8.78	9.48	21.209	-0.34	0.16369	0.312223	-0.31	0.691844	0.937652	-0.05	0.972597	1	-0.2	0.438205	0.63606	11.62	13.8	19.43	0.46	17.63	145453	170643	136906	96615.9	115287	127628	117443	114758	160043	140784	139591	140614	100593	126933	143928
Q8N7R7	Cyclin-Y-like protein 1 OS=Homo sapiens OX=9606 GN=CCNYL1 PE=1 SV=2	CCNYL1	5	1	1	1	359	40.7	6.07	0	2.399	6.64			6.64			6.64			6.64				29.06	16.84	21.1	4.74	0	0	0	8877.07	0	5850.45	17354.3	21484.7	24423.7	35815.2	25368.7	25216	18622.8	19017.2	17354.4
P78371	T-complex protein 1 subunit beta OS=Homo sapiens OX=9606 GN=CCT2 PE=1 SV=4	CCT2	10	4	4	4	535	57.5	6.46	8.14	13.741	-0.81	0.00722739	0.0252411	-0.24	0.578661	0.828611	-0.24	0.889772	1	-0.42	0.168816	0.292352	21.84	6.83	8.53	6.83	17.02	142553	185672	222675	115698	101230	106189	156858	162744	137850	157329	176126	156320	139063	159934	113241
P49368	T-complex protein 1 subunit gamma OS=Homo sapiens OX=9606 GN=CCT3 PE=1 SV=4	CCT3	19	9	16	9	545	60.5	6.49	23.15	39.271	-0.42	0.0533998	0.128483	0.13	0.118161	0.2353	0.34	0.00817267	0.0260553	-0.07	0.990661	1	16.37	3.42	2.44	5.57	1.51	587782	805914	776900	590755	552576	579551	887945	853105	849965	1.02132e+06	984995	914632	747782	726295	742173
P50991	T-complex protein 1 subunit delta OS=Homo sapiens OX=9606 GN=CCT4 PE=1 SV=4	CCT4	21	10	30	10	539	57.9	7.83	58.5	44.645	-0.55	0.000111143	0.000889528	-0.37	0.00562585	0.0184119	-0.24	0.181803	0.335514	-0.53	0.000279145	0.00142667	9.81	4.17	4.45	1.97	2.83	2.49912e+06	2.94177e+06	3.00672e+06	1.88363e+06	2.0094e+06	2.03904e+06	2.36906e+06	2.16701e+06	2.27568e+06	2.57211e+06	2.48065e+06	2.49316e+06	2.11339e+06	2e+06	2.03513e+06
P48643	T-complex protein 1 subunit epsilon OS=Homo sapiens OX=9606 GN=CCT5 PE=1 SV=1	CCT5	30	13	31	13	541	59.6	5.66	34.71	63.551	-0.48	0.036026	0.094043	-0.5	0.141858	0.268784	-0.37	0.51514	0.763354	-0.75	0.0060237	0.0179002	16.41	15.1	4.7	7.28	4.86	1.82644e+06	2.41524e+06	2.50677e+06	1.73272e+06	1.34157e+06	1.79269e+06	1.84417e+06	1.71183e+06	1.69328e+06	2.0768e+06	1.81069e+06	1.86969e+06	1.51754e+06	1.37804e+06	1.43488e+06
P40227	T-complex protein 1 subunit zeta OS=Homo sapiens OX=9606 GN=CCT6A PE=1 SV=3	CCT6A	18	9	22	9	531	58	6.68	33.04	33.048	-0.63	0.00064994	0.00369904	-0.14	0.743291	0.985833	-0.06	1	1	-0.31	0.0629817	0.129387	12.76	4.16	6.08	3.37	6.85	1.25235e+06	1.53514e+06	1.6053e+06	938269	1.01845e+06	992550	1.39583e+06	1.25657e+06	1.40173e+06	1.49565e+06	1.47327e+06	1.40158e+06	1.10458e+06	1.23779e+06	1.25423e+06
Q99832	T-complex protein 1 subunit eta OS=Homo sapiens OX=9606 GN=CCT7 PE=1 SV=2	CCT7	10	5	10	5	543	59.3	7.65	19.83	17.438	-0.56	0.0838154	0.184698	-0.22	0.606006	0.856498	-0.09	0.999996	1	-0.23	0.853385	1	8.11	16.87	7.33	8.37	19.18	595248	576732	508946	389924	493075	359775	440769	507232	494240	542582	617937	531083	422632	615808	492038
P50990	T-complex protein 1 subunit theta OS=Homo sapiens OX=9606 GN=CCT8 PE=1 SV=4	CCT8	12	6	14	6	548	59.6	5.6	14.88	20.195	-0.76	4.62721e-05	0.000459729	-0.2	0.418508	0.645842	0.07	0.778394	1	-0.36	0.00433417	0.0138365	6.93	3.65	0.56	6.55	12.42	633610	724686	703251	390227	416658	415277	613292	618863	612552	782965	739811	686661	546475	552317	439196
P16070	CD44 antigen OS=Homo sapiens OX=9606 GN=CD44 PE=1 SV=3	CD44	8	6	22	6	742	81.5	5.33	51.08	32.282	0.19	0.253128	0.440681	0.64	0.00119703	0.00510733	0.8	0.000134975	0.000888909	0.77	0.000344615	0.00169008	7.66	11.46	8.97	4.05	12.91	2.41235e+06	2.76425e+06	2.76277e+06	3.16191e+06	3.51935e+06	2.79507e+06	4.52385e+06	3.78884e+06	4.30367e+06	4.81783e+06	5.03865e+06	4.64785e+06	3.91426e+06	4.69798e+06	5.06703e+06
P13987	CD59 glycoprotein OS=Homo sapiens OX=9606 GN=CD59 PE=1 SV=1	CD59	9	1	2	1	128	14.2	6.48	3.28	5.229	-0.32	0.999771	1	-0.11	0.853978	1	0.36	0.421854	0.656583	-0.15	0.966258	1	51.06	11.73	3.68	27.58	16.82	44199.7	48502.6	14863.6	35941.7	28883.5	35350.1	43404.5	40575.3	40961.9	37392.5	66358.6	56918.9	30995.2	39865.9	43440.9
O75794	Cell division cycle protein 123 homolog OS=Homo sapiens OX=9606 GN=CDC123 PE=1 SV=1	CDC123	4	1	5	1	336	39.1	4.81	2.65	5.833	-0.27	0.896474	1	0.27	0.917042	1	0.38	0.181161	0.334864	-0.04	0.996983	1	16.4	23.1	12.63	6.84	2.31	119979	137188	165751	113504	109295	162680	165685	131826	165463	176832	178012	199286	133032	138186	132596
Q13042	Cell division cycle protein 16 homolog OS=Homo sapiens OX=9606 GN=CDC16 PE=1 SV=2	CDC16	3	2	6	2	620	71.6	5.85	4.17	6.253	-0.2	0.578234	0.829906	-0.08	0.997048	1	0.04	0.970806	1	0.02	0.928292	1	18.5	2.31	2.12	6.6	2.24	374231	256806	327500	284169	286906	274498	310212	313260	300748	348928	337306	306645	332038	343640	329548
Q12834	Cell division cycle protein 20 homolog OS=Homo sapiens OX=9606 GN=CDC20 PE=1 SV=2	CDC20	2	1	3	1	499	54.7	9.23	5.91	2.977	-0.46	0.161307	0.309816	-0.44	0.0736725	0.157806	-0.33	0.720475	0.979183	-0.65	0.026235	0.0625326	13.41	11.42	14.72	7.22	8.26	208940	165827	213496	137883	172802	151522	164623	153907	122922	166557	187651	165471	129164	150342	132693
P30260	Cell division cycle protein 27 homolog OS=Homo sapiens OX=9606 GN=CDC27 PE=1 SV=2	CDC27	1	1	1	1	824	91.8	7.02	2.12	1.919	0.05	0.721002	0.951839	0.24	0.975795	1	0.27	0.991074	1	-0.2	0.961077	1	25.79	36.01	5.58	5.43	26.64	31496	36110.1	51007.1	38912.9	18506.1	37482.9	46321.5	42540.3	41790.5	43591.1	43784.6	39704.6	31441	27439.1	45046.2
P60953	Cell division control protein 42 homolog OS=Homo sapiens OX=9606 GN=CDC42 PE=1 SV=2	CDC42	11	2	4	2	191	21.2	6.55	4.96	12.569	-0.22	0.720128	0.951775	-0.09	0.999998	1	0.05	0.98314	1	-0.37	0.890607	1	27.36	30.54	6.18	17	12.09	134585	237475	205698	176685	100002	185632	198580	193146	176140	241490	171033	212263	179120	140560	158832
Q5VT25	Serine/threonine-protein kinase MRCK alpha OS=Homo sapiens OX=9606 GN=CDC42BPA PE=1 SV=1	CDC42BPA	1	2	4	1	1732	197.2	6.58	3.75	6.825	6.64			6.64			6.64			6.64				27.5	30.93	4.17		0	0	0	7906.82	10952.9	13914.9	8854.92	13215.9	16875.5	7443.61	7017.27	0	0	0	7891.88
Q9Y5S2	Serine/threonine-protein kinase MRCK beta OS=Homo sapiens OX=9606 GN=CDC42BPB PE=1 SV=2	CDC42BPB	2	3	7	2	1711	194.2	6.37	7.17	10.452	1.08	0.00143798	0.00702233	0.68	0.0236601	0.0616662	0.55	0.0336741	0.0856719	0.9	0.00963351	0.0264663	27.12	3.16	10.2	19.9	13.95	121952	86519.2	151524	258326	270143	254272	181573	221652	195441	178833	239301	166931	183359	241213	228162
O75419	Cell division control protein 45 homolog OS=Homo sapiens OX=9606 GN=CDC45 PE=1 SV=1	CDC45	8	4	7	4	566	65.5	5.53	9.07	14.969	0.15	0.336334	0.550604	0.85	4.09384e-05	0.000325248	0.7	0.000266895	0.00154311	0.69	0.000168667	0.00093232	8.27	9.47	8.02	5.67	7.79	213166	189541	182338	210438	245857	208649	341479	313953	368731	321398	308380	287097	305002	341320	294862
P19022	Cadherin-2 OS=Homo sapiens OX=9606 GN=CDH2 PE=1 SV=4	CDH2	6	2	3	2	906	99.7	4.81	5.1	10.897	0.89			1.17			1.67			1.19				55.93	5.57	22.96	2.52	0	13896.1	0	25814.8	8025.72	31186.2	28762.4	31347.5	31996.4	29880	47239.6	44314	30614.3	31743.4	32142.7
O14735	CDP-diacylglycerol--inositol 3-phosphatidyltransferase OS=Homo sapiens OX=9606 GN=CDIPT PE=1 SV=1	CDIPT	10	2	3	2	213	23.5	8.03	2.26	5.668	1.75	0.00226655	0.0101642	1.12	0.0231712	0.0605289	0.94	0.0324479	0.0831952	1.81	0.00145772	0.00549026	55.84	7.36	3.36	19.32	3.74	18529.2	44847.4	67009.3	156437	150933	135485	102878	97558.8	96744	85901.8	115932	82730.9	166709	155387	157665
P06493	Cyclin-dependent kinase 1 OS=Homo sapiens OX=9606 GN=CDK1 PE=1 SV=3	CDK1	15	4	10	3	297	34.1	8.4	12.91	23.021	-0.51	2.55714e-05	0.000283376	-0.1	0.819727	1	-0.02	0.98126	1	-0.44	0.000165672	0.000920181	5.46	5.64	2.61	3.92	5.76	1.52396e+06	1.41379e+06	1.57453e+06	1.0669e+06	974662	1.08377e+06	1.48343e+06	1.42406e+06	1.4139e+06	1.50115e+06	1.40508e+06	1.50851e+06	1.12013e+06	1.05286e+06	1.18151e+06
Q00537	Cyclin-dependent kinase 17 OS=Homo sapiens OX=9606 GN=CDK17 PE=1 SV=2	CDK17	3	2	4	1	523	59.5	9.03	5.73	6.752	-0.58	0.345287	0.562067	-0.12	0.979809	1	-0.08	0.897744	1	-0.4	0.625688	0.841922	23.83	1.52	4.46	11.74	22.18	44239.2	68227.6	70430.2	46535.5	45173.4	45591.3	67612.3	62635.4	62647.2	76481.3	61476.1	64571.6	51806.9	38222.1	60247.8
Q00535	Cyclin-dependent kinase 5 OS=Homo sapiens OX=9606 GN=CDK5 PE=1 SV=3	CDK5	8	2	7	1	292	33.3	7.66	16.75	8.304	-0.58	0.000589422	0.00342221	-0.26	0.033976	0.0839021	-0.37	0.0180889	0.0509717	-0.49	0.00268094	0.00915492	10.36	10.18	10.13	3.8	2.87	205390	252196	224367	131464	161225	149664	186864	158092	191538	173882	179756	166609	153724	160059	162559
Q96SZ6	Mitochondrial tRNA methylthiotransferase CDK5RAP1 OS=Homo sapiens OX=9606 GN=CDK5RAP1 PE=1 SV=2	CDK5RAP1	2	1	2	1	601	67.6	8.21	2.24	3.55	0.43	0.831979	1	0.56	0.391307	0.61082	0.52	0.433528	0.667078	-0.05	0.90755	1	29.49	31.3	18.53	20.83	24.81	128036	209414	236377	282715	155075	290216	309054	320353	223923	325541	214229	299977	293274	202015	189530
Q00534	Cyclin-dependent kinase 6 OS=Homo sapiens OX=9606 GN=CDK6 PE=1 SV=1	CDK6	8	3	5	2	326	36.9	6.46	5.76	8.058	-0.55	0.00410637	0.0156191	-0.25	0.271486	0.454581	-0.16	0.854366	1	-0.31	0.109966	0.205907	11.51	11.55	3.81	7.29	4.01	387281	456707	486813	280866	353567	312327	383939	365204	393755	386297	445746	407676	377798	367945	348996
O95674	Phosphatidate cytidylyltransferase 2 OS=Homo sapiens OX=9606 GN=CDS2 PE=1 SV=1	CDS2	6	2	6	2	445	51.4	7.09	11.15	17.916	0.12	0.925787	1	0.76	0.0401573	0.0960774	0.6	0.0654072	0.147953	0.49	0.233809	0.38087	15.15	21.19	5.67	21.84	12.5	42039	0	52123.6	43545.9	65788.3	50973.9	79107.8	83193.6	74262.1	62814.4	94754.5	70799.8	65577.7	57973.5	74464.3
Q9NYQ6	Cadherin EGF LAG seven-pass G-type receptor 1 OS=Homo sapiens OX=9606 GN=CELSR1 PE=1 SV=1	CELSR1	1	2	2	2	3014	329.3	5.92	2.49	8.547	0.16			1.24			0.65			0.41				29.25	12.85	67.41	28.39	0	0	12027.3	10320.6	18483	13440.3	28439.1	24798.5	32112.6	53888.4	18188.1	18831.3	24222.9	14605.2	16024.9
Q9UHN6	Cell surface hyaluronidase OS=Homo sapiens OX=9606 GN=CEMIP2 PE=1 SV=1	CEMIP2	1	2	2	2	1383	154.3	8.15	0	5.624	0	0.972696	1	0.45	0.0922844	0.19108	0.5	0.0449182	0.109034	0.26	0.428337	0.625675	24.73	23.79	6.62	11.55	3.53	67594.6	78503.4	47126.7	87249.3	54291.3	67576.9	92061.4	89196.2	101137	113969	95731.1	92359.8	83530.8	77841.6	80839.8
P49454	Centromere protein F OS=Homo sapiens OX=9606 GN=CENPF PE=1 SV=3	CENPF	0	1	2	1	3114	357.3	5.1	0	2.134	0.48	0.530053	0.772229	1.04	0.0544472	0.121557	0.82	0.093593	0.199015	0.98	0.0480532	0.10342	43.34	15.06	13.81	24.28	6.75	26989.2	65878.5	42599.5	49873.2	67605.4	59241.5	89566.6	87403.7	68960	97116.2	75153	59756	87959.8	76882.8	83825.5
Q5SW79	Centrosomal protein of 170 kDa OS=Homo sapiens OX=9606 GN=CEP170 PE=1 SV=1	CEP170	1	1	2	1	1584	175.2	7.11	4.72	4.64	-0.08	0.999793	1	0.43	0.0405027	0.0967029	0.84	0.00847826	0.02684	-0.05	0.952429	1	15.22	3.06	13.53	21.88	17.46	62270.3	81324.4	82923.6	78589.4	73996.1	77072.2	109630	136008	107388	159694	102605	145698	98934.9	71005.8	78499.5
Q5T4B2	Inactive glycosyltransferase 25 family member 3 OS=Homo sapiens OX=9606 GN=CERCAM PE=1 SV=1	CERCAM	2	1	1	1	595	67.5	6.06	0	2.2	0.34	0.641458	0.889519	-0.16	0.985055	1	-0.36	0.876936	1	0.56	0.693378	0.911144	7.82	41.81	16.63	40.12	18.73	18711.8	0	20902.9	21283	44988.4	25082.3	17751.7	14394.9	20170.8	10210.3	23163.2	15381.4	22852.7	29117.3	33465.6
Q96G23	Ceramide synthase 2 OS=Homo sapiens OX=9606 GN=CERS2 PE=1 SV=1	CERS2	2	1	4	1	380	44.8	8.98	9.32	3.997	-0.64	0.000234163	0.00160162	-0.1	0.696148	0.940719	0.03	0.980317	1	-0.28	0.0299528	0.0697385	3.35	11.37	2.57	3.8	6.73	481062	511234	508765	325880	392564	322661	473861	453840	475362	520123	530919	492992	386224	417839	442001
Q6ZMG9	Ceramide synthase 6 OS=Homo sapiens OX=9606 GN=CERS6 PE=1 SV=1	CERS6	2	1	3	1	384	44.9	7.65	5.88	2.532	-0.22	0.808632	1	0.25	0.0879535	0.182893	0.29	0.0303209	0.0787934	0.22	0.232223	0.380105	13.18	10.48	0.94	5.93	9.19	391124	369242	301626	317245	363127	296437	440070	432878	439858	438974	491689	452784	374542	447775	431168
P23141	Liver carboxylesterase 1 OS=Homo sapiens OX=9606 GN=CES1 PE=1 SV=2	CES1	2	1	2	1	567	62.5	6.6	0	2.487	-0.48	0.637147	0.885927	0.79	0.237906	0.406816	0.65	0.186875	0.342678	0.48	0.96846	1	21.65	26.76	14.75	29.03	31.94	45072	49838.7	67302.1	32836.3	52919.5	35793.9	98714.8	73313.7	86389.6	78352.4	121337	73260.5	69606.6	40525.4	79262.6
Q9Y6A4	Cilia- and flagella-associated protein 20 OS=Homo sapiens OX=9606 GN=CFAP20 PE=1 SV=1	CFAP20	6	1	1	1	193	22.8	9.76	0	2.142	-0.16	0.999973	1	0.26	0.896975	1	0.87	0.0260818	0.0696624	1.13	0.00562959	0.0172786	25.77	25.9	19.78	17.71	2.4	38221.6	30375.5	50693.5	34195.7	50711.5	32320.1	45896.4	36316.6	54308.4	85445.2	69863.8	60234.4	83911.7	85909.5	81890.4
P23528	Cofilin-1 OS=Homo sapiens OX=9606 GN=CFL1 PE=1 SV=3	CFL1	11	2	2	1	166	18.5	8.09	0	5.096	-0.74	0.386055	0.616671	-0.33	0.987713	1	-0.06	0.999806	1	-0.38	0.919826	1	36.91	9.48	13.43	16.03	12.56	50455	111490	96193.8	52544.2	57786.1	63533.7	64341.4	84343.4	76684.1	92987.7	92198.5	69068.6	77276.6	60519.2	73926
Q9NX63	MICOS complex subunit MIC19 OS=Homo sapiens OX=9606 GN=CHCHD3 PE=1 SV=1	CHCHD3	32	8	17	8	227	26.1	8.28	24.53	40.317	1.33	1.50347e-07	5.02247e-06	3.15	6.89806e-11	3.17863e-08	3.12	7.2276e-11	4.1649e-08	2.89	1.27645e-10	2.10159e-08	6.07	2.01	12.93	5.25	4	242381	256891	227498	630607	609382	608989	2.42628e+06	1.8703e+06	2.15187e+06	1.99997e+06	2.22164e+06	2.10935e+06	1.8252e+06	1.79485e+06	1.69011e+06
Q9BRQ6	MICOS complex subunit MIC25 OS=Homo sapiens OX=9606 GN=CHCHD6 PE=1 SV=1	CHCHD6	11	2	4	2	235	26.4	8.85	0	4.985	0.06			1.51			1.61			1.56				12.2	15.71	20.47	3.62	0	0	35887.8	44738.5	37459.3	35692.5	123400	90825.6	101971	79307.3	119784	109656	102708	105828	110355
Q86WJ1	Chromodomain-helicase-DNA-binding protein 1-like OS=Homo sapiens OX=9606 GN=CHD1L PE=1 SV=3	CHD1L	2	2	2	2	897	100.9	6.9	1.67	6.222	0.7	0.0541579	0.129581	1.59	0.000782733	0.00363865	1.42	0.000634514	0.00317257	1.22	0.00414771	0.013334	34.62	17.53	15.12	18.31	1.43	16118.1	31841.3	21392.4	33938.3	34634	45849.8	64349.1	51054.2	68951.3	55971.1	76651.6	57242.1	49812.4	49208.5	50630.9
Q14839	Chromodomain-helicase-DNA-binding protein 4 OS=Homo sapiens OX=9606 GN=CHD4 PE=1 SV=2	CHD4	5	8	17	8	1912	217.9	5.86	28.89	32.509	0.13	0.175191	0.330184	0.19	0.0508119	0.116165	0.29	0.0185077	0.0518351	0.23	0.0328584	0.0750629	14.42	2.74	5.05	4.76	4.79	494432	625830	654406	669856	707235	685001	765818	696172	711552	786993	762545	716217	734817	774182	703653
O14757	Serine/threonine-protein kinase Chk1 OS=Homo sapiens OX=9606 GN=CHEK1 PE=1 SV=2	CHEK1	2	1	1	1	476	54.4	8.25	0	3.493	-0.7	0.667134	0.911327	-0.6	0.779247	1	-0.59	0.736891	0.993875	-0.73	0.676277	0.894059	0.97	17.8	15.97	65.08	25.05	0	16660.9	16891	8867.45	10313.8	12608.4	13333.8	9745.36	11050.8	21829.8	5413.91	11158.1	8436.59	0	12068
Q9UHD1	Cysteine and histidine-rich domain-containing protein 1 OS=Homo sapiens OX=9606 GN=CHORDC1 PE=1 SV=2	CHORDC1	10	2	4	2	332	37.5	7.87	0	7.883	-0.24	0.778496	0.999128	-0.59	0.194764	0.343596	-0.54	0.561844	0.816038	-0.33	0.412949	0.608209	10.89	10.6	19.79	26.34	19.6	72912.6	86192.7	90213.2	72799.5	75444.9	61493.6	47644.1	57251.8	70709.7	87332.5	59216.5	54731.6	73382.6	49660.3	68406.8
Q9Y3D0	Cytosolic iron-sulfur assembly component 2B OS=Homo sapiens OX=9606 GN=CIAO2B PE=1 SV=1	CIAO2B	26	2	4	2	163	17.7	5.19	8.04	11.423	1.78	7.19402e-07	1.75776e-05	2.26	1.07417e-07	3.47476e-06	1.98	2.38551e-07	5.80248e-06	2.2	1.0492e-07	3.06129e-06	1.82	9.44	8.36	11.88	7.2	15153.9	15548.3	0	52635.1	58202.1	48211.8	64366.5	73288.5	75622.6	60640.9	71279.3	56864.4	66611.6	70506.7	76788.8
Q8TCG1	Protein CIP2A OS=Homo sapiens OX=9606 GN=CIP2A PE=1 SV=2	CIP2A	1	1	2	1	905	102.1	6.23	3.95	3.301	0.12	0.939053	1	0.52	0.365355	0.581338	0.58	0.334697	0.547534	0.83	0.06891	0.139087	27.71	27.32	5.04	7.73	11.85	314827	189304	214559	233895	350821	216711	307222	296238	327054	319927	334284	286969	404923	382116	320353
Q9NZ45	CDGSH iron-sulfur domain-containing protein 1 OS=Homo sapiens OX=9606 GN=CISD1 PE=1 SV=1	CISD1	26	2	12	2	108	12.2	9.09	20.72	25.026	0.41	0.0518597	0.125564	1.14	8.87688e-06	9.51271e-05	1.23	6.23571e-06	7.5649e-05	0.8	0.000383068	0.00184256	12.23	12.67	3.31	8.19	7.54	232568	265872	297464	379436	294860	354444	617569	584350	582557	661957	561815	621828	472186	409665	463138
O14578	Citron Rho-interacting kinase OS=Homo sapiens OX=9606 GN=CIT PE=1 SV=2	CIT	1	1	1	1	2027	231.3	6.57	0	2.064	-0.22	0.441405	0.677573	0.21	0.999999	1	0.23	0.999984	1	-0.3	0.658262	0.87553	17.78	26.8	13.35	14.69	19.68	95793	126329	92509.8	101565	58393	82034.5	89215.2	115402	111167	112478	117458	88319.5	103775	72728.7	77692
Q07065	Cytoskeleton-associated protein 4 OS=Homo sapiens OX=9606 GN=CKAP4 PE=1 SV=2	CKAP4	17	9	14	9	602	66	5.92	22.7	38.018	-1.04	0.00091229	0.0048474	-0.87	0.00127978	0.0053514	-0.86	0.00171624	0.00710222	-1.18	6.04731e-05	0.000401702	10.55	23.44	0.4	5.58	4.67	928816	947359	777213	425432	642476	450835	512234	508610	508762	511032	553743	498273	378387	408724	412448
P51798	H(+)/Cl(-) exchange transporter 7 OS=Homo sapiens OX=9606 GN=CLCN7 PE=1 SV=2	CLCN7	5	3	3	3	805	88.6	8.43	6.03	14.516	0.43	0.335885	0.550259	1.21	0.00423161	0.0144225	0.97	0.0058273	0.0196086	0.77	0.0205862	0.0506415	31.78	19.48	10.59	30.56	12.26	32694.1	57805.8	63203.7	84898.5	57407.3	78036.3	138962	113121	133454	169821	112992	96147.6	98342.7	96321.2	119496
P57739	Claudin-2 OS=Homo sapiens OX=9606 GN=CLDN2 PE=1 SV=1	CLDN2	7	1	1	1	230	24.5	8.16	2.77	5.53	6.64			6.64			6.64			6.64				15.58	24.07	29.87	27.12	0	0	0	8120.6	10813.7	10771	13433.4	12759.4	8334.21	16766.9	10254.7	10381.1	9671.77	16820.9	13059.8
Q14677	Clathrin interactor 1 OS=Homo sapiens OX=9606 GN=CLINT1 PE=1 SV=1	CLINT1	8	4	13	4	625	68.2	6.42	24.81	25.971	0.53	0.000193278	0.00137078	1.81	3.70039e-09	3.15766e-07	2.07	5.8669e-10	7.95483e-08	1.75	4.21847e-09	2.3716e-07	11.42	5.77	5.74	3.41	3.59	201493	253502	228387	360314	330886	323399	800869	731689	815885	1.00747e+06	944414	958633	801244	746007	769951
P49761	Dual specificity protein kinase CLK3 OS=Homo sapiens OX=9606 GN=CLK3 PE=1 SV=3	CLK3	1	1	1	1	638	73.5	9.92	0	2.297	-0.94	0.0916784	0.198717	0.04	0.675606	0.923333	-0.09	0.941314	1	-0.71	0.141197	0.253472	14.87	10.07	46.42	17.53	30.65	50692.9	40440.7	38816.3	21084.2	21579.4	17838.9	41602.8	42992.5	15497.7	38036.4	40626.5	28700.6	27936.6	14733.6	24709.6
Q92989	Polyribonucleotide 5'-hydroxyl-kinase Clp1 OS=Homo sapiens OX=9606 GN=CLP1 PE=1 SV=1	CLP1	2	1	2	1	425	47.6	6.62	4.47	3.035	0.33	0.576929	0.828549	0.41	0.0775771	0.164887	0.31	0.207914	0.372082	0.52	0.0506621	0.107727	19.56	11.95	6.03	7.96	7.83	219203	274848	187065	276264	280542	224618	287213	320126	290781	270962	306899	265836	280831	327407	314726
O96005	Putative lipid scramblase CLPTM1 OS=Homo sapiens OX=9606 GN=CLPTM1 PE=1 SV=1	CLPTM1	14	8	20	8	669	76	6.3	27.93	31.684	0.97	2.83572e-06	4.84173e-05	1.46	9.74138e-08	3.2063e-06	1.44	6.7983e-08	2.61168e-06	1.31	1.4305e-07	3.47084e-06	7.89	4.99	10.51	3.38	3.57	701082	788116	680727	1.37516e+06	1.44605e+06	1.30875e+06	1.92678e+06	1.60709e+06	1.95154e+06	1.94636e+06	1.90168e+06	1.82023e+06	1.70527e+06	1.73311e+06	1.82503e+06
Q96KA5	Lipid scramblase CLPTM1L OS=Homo sapiens OX=9606 GN=CLPTM1L PE=1 SV=1	CLPTM1L	5	2	2	2	538	62.2	8.56	2.68	6.807	0.96	0.0167219	0.0497983	1.6	0.0005114	0.00253391	1.71	0.000220092	0.00131089	1.37	0.00160852	0.00600069	39.14	17.95	7.9	5.2	8.14	24813.6	35885.2	54568.2	69664.4	59311.8	84745.2	108629	113809	97335.5	126385	117530	114421	92507.9	84534.3	99542.6
O76031	ATP-dependent Clp protease ATP-binding subunit clpX-like, mitochondrial OS=Homo sapiens OX=9606 GN=CLPX PE=1 SV=2	CLPX	3	2	2	2	633	69.2	7.58	2.15	7.619	0.07	0.995277	1	0.78	0.0145099	0.0407195	0.37	0.174431	0.324769	0.9	0.0136793	0.0360351	13.04	8.36	27.41	22.2	11.68	48390.6	44336.7	57079.3	57413.7	49055.4	50940.2	70990.4	118955	83086.1	62228.2	89979.8	62659.7	90266.1	79034.9	99988.3
Q00610	Clathrin heavy chain 1 OS=Homo sapiens OX=9606 GN=CLTC PE=1 SV=5	CLTC	4	5	10	5	1675	191.5	5.69	7.98	18.197	-0.31	0.0330382	0.0875322	0.2	0.206206	0.359923	0.37	0.0375224	0.0939078	0.01	0.999293	1	7.41	4.41	10.23	10.35	4.09	121310	124505	139152	100589	107607	99158.6	142670	166428	137995	176234	160651	143127	124949	132062	122005
Q8IZR5	CKLF-like MARVEL transmembrane domain-containing protein 4 OS=Homo sapiens OX=9606 GN=CMTM4 PE=1 SV=1	CMTM4	4	1	2	1	234	25.8	7.75	2.02	3.898	0.01			0.36			0.77			0.54				3.26	16.84	7.63	15.45	0	0	25363.8	24573.4	25564.3	26222	42186.8	32456.9	31381.8	38138.8	43895.4	43398.8	36836.4	28261.3	37962.6
Q8N1G2	Cap-specific mRNA (nucleoside-2'-O-)-methyltransferase 1 OS=Homo sapiens OX=9606 GN=CMTR1 PE=1 SV=1	CMTR1	19	12	26	12	835	95.3	7.05	45.85	54.675	-0.27	0.0623553	0.144306	-0.14	0.465563	0.704472	-0.21	0.221829	0.391214	-0.28	0.0638647	0.130505	11.72	2.98	6.58	0.88	2.41	1.76851e+06	2.23683e+06	2.07138e+06	1.72132e+06	1.65636e+06	1.75696e+06	1.94552e+06	1.71078e+06	1.88214e+06	1.80059e+06	1.79429e+06	1.77063e+06	1.75736e+06	1.67586e+06	1.70503e+06
Q9P003	Protein cornichon homolog 4 OS=Homo sapiens OX=9606 GN=CNIH4 PE=1 SV=1	CNIH4	14	1	4	1	139	16.1	6.65	9.85	11.52	-0.14	0.998122	1	0.51	0.204749	0.358467	0.5	0.0932035	0.198553	0.58	0.245265	0.393414	14.29	17.75	11.23	17.41	19.97	58437	77813.9	67326.9	61069.1	78603.4	56634.9	101892	81558.4	95969.2	95164.4	120238	86495.3	71281.8	100974	105137
Q15417	Calponin-3 OS=Homo sapiens OX=9606 GN=CNN3 PE=1 SV=1	CNN3	3	1	2	1	329	36.4	6.05	5.07	4.692	-0.86	0.0350947	0.0917158	-0.84	0.0280397	0.0713062	-0.93	0.0325738	0.0833326	-0.9	0.0153402	0.0393756	21.34	14.14	7.95	13.04	19.21	91568.7	134965	137817	64484	74490.6	85647.5	75488.8	66476.2	77328.2	70675.2	85282.6	66944.9	72548.7	55566.4	82162.1
Q8NE01	Metal transporter CNNM3 OS=Homo sapiens OX=9606 GN=CNNM3 PE=1 SV=1	CNNM3	2	1	1	1	707	76.1	6.09	0	2.345	0.99	0.180039	0.337664	1.64	0.0164754	0.0450651	1.93	0.0108712	0.0327985	1.41	0.155889	0.273334	48.27	21.98	4.22	24.94	27.51	18789.1	20039.4	41879.1	56551.7	39009	39774.5	67217.5	62602.2	62464.4	76520.7	83059.5	50124.6	55184.9	53281.4	31984.7
Q9UIV1	CCR4-NOT transcription complex subunit 7 OS=Homo sapiens OX=9606 GN=CNOT7 PE=1 SV=3	CNOT7	4	1	1	1	285	32.7	4.84	2.71	3.585	0.1	0.992946	1	0.36	0.276625	0.460842	0.42	0.287348	0.483811	0.03	0.995463	1	12.1	34.93	16.02	2.05	15.47	43575.7	53642.1	54657.8	60747	29473	57532.2	87111.6	68962.5	64964.3	74448.7	71894.4	71837.8	62214.8	45491.3	54687.3
P09543	2',3'-cyclic-nucleotide 3'-phosphodiesterase OS=Homo sapiens OX=9606 GN=CNP PE=1 SV=2	CNP	20	7	23	7	421	47.5	9.07	19.2	24.778	-0.14	0.940331	1	-0.06	0.991219	1	0	0.934354	1	-0.16	0.960168	1	14.01	3.03	3.62	4.12	5.28	602420	792528	753102	658359	681184	699395	760513	721290	710093	752607	772224	712030	723574	653503	673505
Q7Z7A1	Centriolin OS=Homo sapiens OX=9606 GN=CNTRL PE=1 SV=2	CNTRL	0	1	2	1	2325	268.7	5.55	1.83	2.91	-0.35	0.0492628	0.12067	0.01	0.99923	1	0.52	0.247591	0.427596	0.03	0.995476	1	17.03	20.18	19.47	3.79	5.69	99689.9	130621	97276	77964.3	56653.8	85028.9	129515	100418	89394.6	147031	143098	136377	101905	98638.7	110081
Q9Y2R0	Cytochrome c oxidase assembly factor 3 homolog, mitochondrial OS=Homo sapiens OX=9606 GN=COA3 PE=1 SV=1	COA3	9	1	1	1	106	11.7	9.6	0	2.775	6.64			6.64			6.64			6.64				22.62	39.35	46.84	6.21	0	0	0	0	9588.35	6944.24	10672.1	7735.43	16782.8	9244.06	18973.6	8736.55	10284.9	9419.63	0
Q9UP83	Conserved oligomeric Golgi complex subunit 5 OS=Homo sapiens OX=9606 GN=COG5 PE=1 SV=3	COG5	2	2	2	2	839	92.7	6.6	0	3.915	1	9.3598e-06	0.000126166	1.47	1.777e-07	4.60024e-06	1.46	1.79687e-07	4.81603e-06	1.14	1.58036e-06	2.19442e-05	12.45	4.5	5.33	7.1	9.19	63792.8	70173.3	54601.3	129018	118648	127623	191463	176973	173263	175837	194947	170606	160052	134618	140415
Q9Y2V7	Conserved oligomeric Golgi complex subunit 6 OS=Homo sapiens OX=9606 GN=COG6 PE=1 SV=2	COG6	2	1	2	1	657	73.2	5.76	1.77	3.031	0.6	0.27734	0.475646	1.05	0.00400974	0.0137978	1.07	0.00896075	0.0280632	1.16	0.00595268	0.0179002	17.16	15.98	10.18	12.89	21.39	41812.7	0	32763.6	56676.4	56183.6	42136	75655.3	90359.3	76586.4	77635.8	81269.6	63229.2	59759.3	82875.2	92329.8
P83436	Conserved oligomeric Golgi complex subunit 7 OS=Homo sapiens OX=9606 GN=COG7 PE=1 SV=1	COG7	1	1	2	1	770	86.3	5.47	0	1.927	0.78	0.00472819	0.0176066	1.15	0.000298108	0.00163533	1.27	8.54074e-05	0.000621022	1.37	0.000145934	0.000830565	3.76	7.08	13.97	18.37	10.7	34810.4	0	33008.8	64470.1	56460.6	58123.7	89948.8	68640.6	75378	82005.8	109356	79430	74045.9	91225	87323.1
P20908	Collagen alpha-1(V) chain OS=Homo sapiens OX=9606 GN=COL5A1 PE=1 SV=3	COL5A1	1	1	2	1	1838	183.4	5.06	2.07	3.15	1.11	0.0282256	0.0769031	1.44	0.00563564	0.0184178	1.41	0.00621698	0.0207683	1.03	0.081597	0.161721	22.96	9.7	10.85	15.63	31.06	0	18729.3	13496.4	34227.5	34564.2	28928.2	43150.1	43169.4	35524.4	45195.3	42340.8	33160.4	36566	19101.4	32356.6
Q8NBJ5	Procollagen galactosyltransferase 1 OS=Homo sapiens OX=9606 GN=COLGALT1 PE=1 SV=1	COLGALT1	1	1	2	1	622	71.6	7.31	0	2.079	-0.1	0.979	1	-0.58	0.995005	1	-0.54	0.99806	1	-0.57	0.997672	1	54.71	5.9	21.38	8.41	27.87	81196.4	22094.3	62054	58476.7	52493.5	57996.1	36010.1	41382.8	54269	42547.8	41879.6	48651.4	34565.3	41924.6	59108
P53621	Coatomer subunit alpha OS=Homo sapiens OX=9606 GN=COPA PE=1 SV=2	COPA	19	18	35	18	1224	138.3	7.66	65.63	96.915	0.75	2.60291e-07	7.69194e-06	1.08	4.77468e-09	3.7934e-07	1.1	4.94019e-09	4.37967e-07	1.02	8.94921e-09	4.68817e-07	5.3	4.42	0.49	5.01	2.75	1.50126e+06	1.47057e+06	1.62406e+06	2.52628e+06	2.61741e+06	2.39658e+06	3.16816e+06	3.1921e+06	3.16259e+06	3.22453e+06	3.29564e+06	2.99195e+06	2.98632e+06	3.15273e+06	3.04771e+06
P53618	Coatomer subunit beta OS=Homo sapiens OX=9606 GN=COPB1 PE=1 SV=3	COPB1	20	17	67	17	953	107.1	6.05	113.29	114.705	1.15	2.16871e-05	0.0002487	1.14	1.11147e-05	0.000112812	1.12	1.10305e-05	0.000117709	1	3.91496e-05	0.000282883	12.5	15.28	4.83	4.31	6.29	2.33044e+06	2.80674e+06	2.98519e+06	6.51585e+06	4.8448e+06	6.24324e+06	6.46638e+06	5.87006e+06	6.19757e+06	6.47463e+06	5.95417e+06	6.11492e+06	5.85658e+06	5.16869e+06	5.61545e+06
P35606	Coatomer subunit beta' OS=Homo sapiens OX=9606 GN=COPB2 PE=1 SV=2	COPB2	4	2	2	2	906	102.4	5.27	3.77	8.99	-0.16	0.97973	1	0.57	0.0654149	0.142454	0.55	0.0903005	0.193813	0.45	0.152061	0.268524	45.89	17.23	7.91	9.22	6.93	82105.2	87633.5	31709.1	79650.9	73390.7	56405.1	121621	133492	114186	120073	126903	105679	111999	100014	113899
O14579	Coatomer subunit epsilon OS=Homo sapiens OX=9606 GN=COPE PE=1 SV=3	COPE	15	4	10	4	308	34.5	5.12	19.93	20.422	1.17	0.00311842	0.0127523	1.6	7.98213e-05	0.00055394	1.61	9.59863e-05	0.000687107	1.34	0.000461078	0.00215139	33.53	11.6	4.45	3.94	1.6	112434	133129	208930	300021	244350	301968	429777	394455	404263	413119	382932	405964	342328	338048	331619
Q9Y678	Coatomer subunit gamma-1 OS=Homo sapiens OX=9606 GN=COPG1 PE=1 SV=1	COPG1	15	11	20	11	874	97.7	5.47	24.26	48.005	0.4	0.000267234	0.00180638	1.23	1.89802e-08	9.80158e-07	1.2	3.01712e-08	1.41928e-06	0.98	1.83274e-07	4.14164e-06	8.31	7.82	3.24	1.25	0.99	506689	465354	429139	612545	689770	597532	1.0904e+06	1.13964e+06	1.0704e+06	1.0452e+06	1.06723e+06	1.06913e+06	910775	929051	920795
Q9UBF2	Coatomer subunit gamma-2 OS=Homo sapiens OX=9606 GN=COPG2 PE=1 SV=1	COPG2	7	6	10	6	871	97.6	5.81	11.52	22.793	0.83	8.81266e-06	0.000121636	1.48	5.26126e-08	2.08999e-06	1.44	7.20161e-08	2.63487e-06	1.2	3.74123e-07	6.89883e-06	13.45	4.59	2.03	6.55	2.37	243210	316262	301376	505427	553567	536342	852899	819423	841608	819104	858549	753541	692227	663727	691154
P61201	COP9 signalosome complex subunit 2 OS=Homo sapiens OX=9606 GN=COPS2 PE=1 SV=1	COPS2	3	1	1	1	443	51.6	5.53	0	2.548	6.64			6.64			6.64			6.64				35.02	17.17	29.92	48.49	0	0	0	0	11282.3	6803.74	21979	17910.6	15705.6	17617.3	13677.5	9484.65	8944	13837.9	4902.75
Q5HYK3	2-methoxy-6-polyprenyl-1,4-benzoquinol methylase, mitochondrial OS=Homo sapiens OX=9606 GN=COQ5 PE=1 SV=2	COQ5	4	1	2	1	327	37.1	6.95	0	2.492	6.64			6.64			6.64			6.64					15.61		45.45	0	0	0	6637.29	0	0	0	8357.89	10431.9	0	5997.2	0	3722.24	10024.4	7064.09
Q8NI60	Atypical kinase COQ8A, mitochondrial OS=Homo sapiens OX=9606 GN=COQ8A PE=1 SV=1	COQ8A	2	1	1	1	647	71.9	6.99	0	2.061	0.39	0.0986195	0.209897	0.78	0.0123278	0.0357102	1.14	0.000424419	0.00228571	0.85	0.0116028	0.0311343	16.37	25.43	3.27	6.12	11.01	15957.9	14501.4	19809.6	20873	19476.3	30507.8	26081.3	27731.7	27470.8	38590	35110.6	34501.4	28731.6	29376.8	23872.4
Q96D53	Atypical kinase COQ8B, mitochondrial OS=Homo sapiens OX=9606 GN=COQ8B PE=1 SV=2	COQ8B	15	7	15	7	544	60	7.23	14.09	25.492	0.63	6.01301e-05	0.000550644	1.17	1.49783e-07	4.10834e-06	1.18	1.0022e-07	3.39716e-06	0.84	3.31516e-06	4.00075e-05	11.11	3.85	2.7	3.19	3.87	369875	381302	452104	569450	614954	589852	820695	858219	862012	907510	854130	866341	660301	682768	713189
Q9Y6N1	Cytochrome c oxidase assembly protein COX11, mitochondrial OS=Homo sapiens OX=9606 GN=COX11 PE=1 SV=3	COX11	4	1	3	1	276	31.4	9.06	6.35	6.94	0.33	0.0741805	0.165861	0.47	0.0117222	0.0341872	0.52	0.00624653	0.0208142	0.4	0.0293186	0.068539	18.16	8.09	5.81	2.38	6.93	129287	113260	89355	142584	151013	128475	156899	145291	163022	156035	163086	162081	149752	156754	136597
Q96I36	Cytochrome c oxidase assembly protein COX14 OS=Homo sapiens OX=9606 GN=COX14 PE=1 SV=1	COX14	14	1	1	1	57	6.6	9.55	1.62	2.21	0.61	0.0909106	0.197874	1.43	0.00111619	0.00481591	1.16	0.00231622	0.00907974	1.19	0.00648773	0.0189294	17.89	18.6	12.37	22.78	17.69	18123.3	23372.6	0	40771.1	28837.4	31482.9	64544.6	55573.2	50657.3	44554.7	65871.5	46095.2	52930.2	36959.2	46861.8
Q7KZN9	Cytochrome c oxidase assembly protein COX15 homolog OS=Homo sapiens OX=9606 GN=COX15 PE=1 SV=1	COX15	5	2	2	2	410	46	9.82	2.32	7.088	0.22	0.483238	0.723288	0.77	0.000520591	0.00257391	0.69	0.000580408	0.00293386	0.45	0.013636	0.0359623	7.37	17.56	7.31	11.04	2.48	60193.3	68121.6	68985.7	79451.5	62189.5	88771	123571	106730	116093	110181	105154	129199	96679	92870.8	92434
Q5RI15	Cytochrome c oxidase assembly protein COX20, mitochondrial OS=Homo sapiens OX=9606 GN=COX20 PE=1 SV=2	COX20	12	1	1	1	118	13.3	8.76	3.22	7.061	6.64			6.64			6.64			6.64				19.36	16.1	26.44	42.89	0	0	0	8632.67	0	11371.8	18272.9	15060	20867.7	19595.3	14339.4	11694.4	13622	8348.66	20442.6
P14406	Cytochrome c oxidase subunit 7A2, mitochondrial OS=Homo sapiens OX=9606 GN=COX7A2 PE=1 SV=1	COX7A2	12	1	4	1	83	9.4	9.76	8.07	5.51	0.76	0.00216886	0.00982164	1.3	5.23335e-05	0.000403265	1.3	4.71309e-05	0.00039078	1.37	5.55214e-05	0.000373454	12.33	22.1	5.7	9.87	7.54	373030	304241	302335	516368	715214	481230	743350	749315	822370	723837	868971	751159	703109	786095	814486
O14548	Cytochrome c oxidase subunit 7A-related protein, mitochondrial OS=Homo sapiens OX=9606 GN=COX7A2L PE=1 SV=2	COX7A2L	8	1	2	1	114	12.6	9.42	3.72	2.806	0.42	0.184872	0.344766	0.89	0.00353965	0.0125511	0.86	0.00630878	0.0209838	0.8	0.0040505	0.0131129	11.19	27.51	8.17	9.16	9.38	40845	47304.1	51124.3	46960.2	82207	63194.7	87605	79227.6	93317.6	73892.6	87776.5	86042.9	79808.2	94912.3	82551.5
P24311	Cytochrome c oxidase subunit 7B, mitochondrial OS=Homo sapiens OX=9606 GN=COX7B PE=1 SV=2	COX7B	9	1	14	1	80	9.2	10.27	2.37	2.643	0.1	0.993005	1	0.6	0.00116934	0.00500775	0.59	0.000856541	0.00407078	0.3	0.0631081	0.129532	10.74	13.45	9.37	6.49	0.97	721610	846723	891508	906127	717041	922361	1.41173e+06	1.17067e+06	1.28226e+06	1.40721e+06	1.24872e+06	1.27437e+06	1.0511e+06	1.03082e+06	1.04184e+06
O75976	Carboxypeptidase D OS=Homo sapiens OX=9606 GN=CPD PE=1 SV=2	CPD	8	8	17	8	1380	152.8	6.05	23.16	36.915	1.12	0.0332433	0.0879745	1.64	0.00302264	0.0108815	1.6	0.00328278	0.0120491	1.53	0.00471201	0.0148303	50.28	13.84	6.97	4.16	3.65	219559	249874	521041	532065	676398	541477	828410	720350	777689	741325	802366	755966	714406	763124	719600
Q99829	Copine-1 OS=Homo sapiens OX=9606 GN=CPNE1 PE=1 SV=1	CPNE1	3	2	2	2	537	59	5.83	2.12	4.478	-0.48	0.00609528	0.0219183	-0.47	0.0163203	0.0448711	-0.04	0.806059	1	-0.62	0.00508394	0.0157931	12.5	11.86	5.62	13.6	5.66	97754.4	125474	110150	63730.6	78786.9	79010.4	81282.4	72955.5	79484.9	85394.8	110862	107126	77265.3	69183.8	71834
P31327	Carbamoyl-phosphate synthase [ammonia], mitochondrial OS=Homo sapiens OX=9606 GN=CPS1 PE=1 SV=2	CPS1	2	3	13	1	1500	164.8	6.74	21.1	7.384	0.55	0.400077	0.635546	0.97	0.238026	0.406816	0.81	0.585103	0.837678	0.96	0.185204	0.316688	40.38	34.35	22.95	29.13	26.42	40779.2	18352.2	25756.4	34090.7	62404.9	37831.1	36794.5	58964.1	50533.6	27324.4	45085.3	49856.6	38290	65336.8	50274.5
Q10570	Cleavage and polyadenylation specificity factor subunit 1 OS=Homo sapiens OX=9606 GN=CPSF1 PE=1 SV=2	CPSF1	4	3	5	3	1443	160.8	6.4	5.53	18.634	0.85	0.265766	0.459214	0.95	0.101827	0.207618	0.5	0.64804	0.904744	0.82	0.0624294	0.128367	11.85	21.78	31.65	10.42	24.96	18482.4	21861.8	0	24316.1	36910.2	36192.9	25871.3	50059.8	38782.5	28964.8	28400.2	23824	33716.8	35451	51975.2
Q9P2I0	Cleavage and polyadenylation specificity factor subunit 2 OS=Homo sapiens OX=9606 GN=CPSF2 PE=1 SV=2	CPSF2	3	1	2	1	782	88.4	5.11	4.8	6.41	-0.33	0.984491	1	0.32	0.999999	1	-0.74	0.861249	1	0.2	0.996321	1	20.43	24.23	42.51	68.6	16.54	13205.7	17664.6	0	0	14494.2	10254.6	21214.8	19017.9	8345.47	21304.4	9134.4	5595.47	17526.1	20767.9	14913
O95639	Cleavage and polyadenylation specificity factor subunit 4 OS=Homo sapiens OX=9606 GN=CPSF4 PE=1 SV=1	CPSF4	4	1	3	1	269	30.2	8.31	2.27	5.288	-0.17	0.997239	1	0.26	0.295777	0.487113	0.13	0.463776	0.700907	-0.19	0.983531	1	38.34	5.16	22.2	6.83	7.15	54966.1	112686	125066	91832.3	100674	100423	135245	169855	108785	136746	120386	123594	109557	95864.7	98609.6
Q8N684	Cleavage and polyadenylation specificity factor subunit 7 OS=Homo sapiens OX=9606 GN=CPSF7 PE=1 SV=1	CPSF7	2	1	2	1	471	52	8	5.45	4.266	-0.99	0.236472	0.417998	-0.35	0.999996	1	-0.21	1	1	-0.74	0.501919	0.709775	41.1	32.03	27.98	11.12	20.15	113543	278793	245337	147494	74983.7	123201	191969	259571	148531	213418	174336	212302	146716	100868	146778
P50416	Carnitine O-palmitoyltransferase 1, liver isoform OS=Homo sapiens OX=9606 GN=CPT1A PE=1 SV=2	CPT1A	16	9	20	9	773	88.3	8.65	34.1	41.543	0.38	0.0184283	0.0541802	0.91	8.04399e-05	0.000554891	0.77	0.000152704	0.000975021	0.73	0.000344226	0.00169008	12.71	14.34	1.81	10.98	4.04	467559	601814	563998	734408	869620	656067	1.06283e+06	1.03181e+06	1.06664e+06	962077	1.1347e+06	928323	920938	992864	933780
Q9NZV1	Cysteine-rich motor neuron 1 protein OS=Homo sapiens OX=9606 GN=CRIM1 PE=1 SV=1	CRIM1	2	2	2	2	1036	113.7	5.21	0	3.032	0.64	0.205387	0.375806	1.39	0.00129861	0.00541048	1.8	0.000307548	0.0017375	0.92	0.0271026	0.0641793	33.2	13.56	16.39	12.62	28.1	28562.9	40837.9	56332.8	63609.2	53588	70451.9	139719	106992	105771	163645	127452	141931	106150	60928.6	77309
O75718	Cartilage-associated protein OS=Homo sapiens OX=9606 GN=CRTAP PE=1 SV=1	CRTAP	6	3	6	3	401	46.5	5.73	8.17	6.269	0.04	0.874932	1	0.36	0.0474014	0.109762	0.59	0.00566572	0.0190928	0.54	0.0285868	0.0671688	6.47	18.43	11.95	4.71	13.76	389614	386404	346160	398359	497639	347412	476990	494393	592542	582212	628541	577902	456262	598983	563175
P02511	Alpha-crystallin B chain OS=Homo sapiens OX=9606 GN=CRYAB PE=1 SV=2	CRYAB	19	3	7	3	175	20.1	7.33	13.48	20.39	-0.98	0.000154525	0.00114527	-0.4	0.0628987	0.137364	-0.28	0.264888	0.451937	-0.51	0.00957952	0.0264441	5.89	18.89	4.57	7.62	5.63	812180	793574	725283	401171	522040	367523	602303	576936	632081	654951	702545	603023	512830	571572	558303
Q68DQ2	Very large A-kinase anchor protein OS=Homo sapiens OX=9606 GN=CRYBG3 PE=1 SV=3	CRYBG3	1	1	2	1	2970	330.4	5.2	0	3.917	0.77	0.028833	0.0781884	1.39	0.000875355	0.00393142	1.64	0.000260954	0.00152278	1.25	0.00612202	0.0180451	7.79	8.66	4.02	16.83	24.92	0	24221.7	21691.8	43551.8	39125.1	36762	60392.7	56118.1	60017	80959	57543.2	71201.8	55000.2	34085.1	54474.5
P55060	Exportin-2 OS=Homo sapiens OX=9606 GN=CSE1L PE=1 SV=3	CSE1L	9	10	21	10	971	110.3	5.77	32.4	45.259	0.48	0.00287729	0.0122818	1.05	8.50861e-06	9.3109e-05	1.02	1.27302e-05	0.00013245	0.94	2.52669e-05	0.000198645	15.17	5.4	4.87	7.33	8.29	326406	442838	404480	548625	562897	607899	891935	836460	811364	818732	879853	759734	841466	712714	774951
Q8TDX6	Chondroitin sulfate N-acetylgalactosaminyltransferase 1 OS=Homo sapiens OX=9606 GN=CSGALNACT1 PE=1 SV=2	CSGALNACT1	4	2	4	2	532	61.3	8.41	1.66	5.373	0.44	0.109592	0.226962	0.88	0.00238762	0.00903297	0.77	0.0032778	0.0120491	0.91	0.00211623	0.00756264	25.17	16.01	14.81	14.04	6.26	32276	51031.7	52985.3	54420.4	69241.6	74951.3	109109	93597.7	81132.9	81429.8	87232.7	106025	95905	100795	88929.4
P48730	Casein kinase I isoform delta OS=Homo sapiens OX=9606 GN=CSNK1D PE=1 SV=2	CSNK1D	3	1	2	1	415	47.3	9.74	0	2.775	-0.55	0.58775	0.839383	-0.07	0.999249	1	0.15	0.999805	1	-0.26	0.834983	1	45.91	60.14	14.26	30.65	44.14	0	19344.1	37939	18458	5404.35	24212.6	27141.3	20535.1	25801.5	30069.9	16841.2	31189.5	22677.7	8926.78	23001.5
Q9Y6M4	Casein kinase I isoform gamma-3 OS=Homo sapiens OX=9606 GN=CSNK1G3 PE=1 SV=2	CSNK1G3	2	1	2	1	447	51.4	9.22	3.44	2.174	0.41	0.41303	0.644137	0.61	0.0162087	0.0447245	0.58	0.0181965	0.0510876	0.63	0.0204997	0.0504828	12.57	20.35	8.04	5.84	4.71	129556	108070	102580	106379	160934	143677	182799	156411	164641	160007	177720	161887	167807	171356	156466
P68400	Casein kinase II subunit alpha OS=Homo sapiens OX=9606 GN=CSNK2A1 PE=1 SV=1	CSNK2A1	4	2	4	2	391	45.1	7.74	3.79	4.169	-0.6	0.0309601	0.0828838	-0.4	0.376344	0.592021	-0.18	0.914227	1	-0.39	0.194507	0.330146	15.68	9.7	6.91	3.48	11.78	335960	437632	454645	289502	274252	330164	330817	372276	331241	385426	385181	362565	335091	368484	290634
P19784	Casein kinase II subunit alpha' OS=Homo sapiens OX=9606 GN=CSNK2A2 PE=1 SV=1	CSNK2A2	4	1	1	1	350	41.2	8.56	2.41	6.777	-1.43			-0.85			-0.71			-0.54				15.2	22.92	59	30.89	0	0	23424	8603.02	11153	8710.11	13025.4	12792.5	18812.4	28896.8	14366.8	9024.37	12273.3	22670.3	16114.7
Q13363	C-terminal-binding protein 1 OS=Homo sapiens OX=9606 GN=CTBP1 PE=1 SV=2	CTBP1	9	4	10	1	440	47.5	6.77	19.41	15.835	-0.97	0.10403	0.218387	-0.52	0.848141	1	-0.47	0.993146	1	-0.73	0.34818	0.52592	32.77	5.53	14.05	16.14	15.01	41868.9	81162.7	78878.5	37980.3	42430.7	40301.5	62415.3	47005.3	55123.2	71836.4	56853.3	53405.8	47682.3	53250.5	39312.7
P56545	C-terminal-binding protein 2 OS=Homo sapiens OX=9606 GN=CTBP2 PE=1 SV=1	CTBP2	36	11	23	8	445	48.9	6.95	42.93	55.272	-0.73	7.30557e-06	0.000103947	-0.54	6.50642e-05	0.000480474	-0.44	0.000572181	0.00289863	-0.62	1.66127e-05	0.000140265	7.81	5.01	5.81	5.61	2.24	2.39076e+06	2.79388e+06	2.57107e+06	1.54779e+06	1.68874e+06	1.55265e+06	1.87723e+06	1.67142e+06	1.76635e+06	1.89849e+06	2.05073e+06	1.8413e+06	1.62357e+06	1.69758e+06	1.66715e+06
O95476	CTD nuclear envelope phosphatase 1 OS=Homo sapiens OX=9606 GN=CTDNEP1 PE=1 SV=2	CTDNEP1	4	1	1	1	244	28.4	9.76	2	3.56	-0.78	0.158283	0.305563	-0.62	0.225886	0.389844	-0.54	0.395382	0.626793	-0.59	0.229472	0.379436	28.16	15.23	22.44	22.69	31.75	0	26607	39839.5	19644.4	18996.9	14667.5	21196.7	21926	14166	22405.5	15915.3	25318.3	24429.2	12562.6	21633.5
P35222	Catenin beta-1 OS=Homo sapiens OX=9606 GN=CTNNB1 PE=1 SV=1	CTNNB1	5	3	7	2	781	85.4	5.86	14.93	15.621	0.57	0.000377318	0.00238933	1.25	6.43035e-07	1.17584e-05	1.17	1.0941e-06	1.93993e-05	0.87	1.54392e-05	0.000132789	14.69	8.51	3.79	1.46	5.91	132341	173028	172723	255775	231002	273997	427273	410107	396133	396205	389020	384996	328880	315375	292412
O60716	Catenin delta-1 OS=Homo sapiens OX=9606 GN=CTNND1 PE=1 SV=1	CTNND1	8	6	11	6	968	108.1	6.23	11.73	25.816	-0.31	0.900874	1	0.42	0.208991	0.364509	0.42	0.453533	0.689573	0.22	0.962041	1	2.24	14.48	54.46	10.46	7.29	473611	462743	452877	374214	455396	346146	617548	1.31162e+06	495641	616529	736365	618052	539234	560054	485413
P17812	CTP synthase 1 OS=Homo sapiens OX=9606 GN=CTPS1 PE=1 SV=2	CTPS1	20	8	14	8	591	66.6	6.46	22.19	46.377	-0.3	0.0321787	0.0857479	-0.06	0.585255	0.837012	0.02	0.998734	1	-0.14	0.32743	0.502147	7.36	3.1	4.35	7.73	14.21	1.03611e+06	1.16764e+06	1.02535e+06	819501	871537	840415	992762	922719	998849	1.05031e+06	1.14261e+06	979655	813038	1.08114e+06	938308
P07858	Cathepsin B OS=Homo sapiens OX=9606 GN=CTSB PE=1 SV=3	CTSB	17	4	12	4	339	37.8	6.3	37.22	36.982	0.32	0.0586551	0.137538	0.78	0.000154941	0.000944542	0.81	9.34882e-05	0.000673407	0.65	0.00061524	0.0027012	18.47	5.5	4	5.19	3.48	375090	546136	472409	553321	617570	590986	853564	811785	788967	898216	825437	818993	725339	776827	743780
P07339	Cathepsin D OS=Homo sapiens OX=9606 GN=CTSD PE=1 SV=1	CTSD	5	2	2	2	412	44.5	6.54	1.71	2.984	-0.88	0.0343022	0.0904653	-0.49	0.127782	0.24782	-0.45	0.236305	0.411704	-0.77	0.0144423	0.0376578	26.55	25.55	11.65	3.41	9.5	88355.5	150667	114485	62007.8	91400.3	58546.1	81770.9	68346.9	85856.8	80206.7	83721.2	85833.9	67186	57046.5	67936.7
P07711	Procathepsin L OS=Homo sapiens OX=9606 GN=CTSL PE=1 SV=2	CTSL	9	3	6	3	333	37.5	5.45	11.48	14.946	-0.35	0.00407116	0.0155622	-0.06	0.634812	0.881089	0.11	0.338516	0.552998	-0.2	0.0638652	0.130505	6.41	6.55	7.8	4.28	1.78	625116	668179	587859	489542	531593	467592	600929	535859	624243	721816	675469	667211	547450	543566	529160
Q9UBR2	Cathepsin Z OS=Homo sapiens OX=9606 GN=CTSZ PE=1 SV=1	CTSZ	13	4	10	4	303	33.8	7.11	7.8	13.064	-0.73	4.79174e-07	1.24101e-05	-0.41	6.56575e-05	0.000481794	-0.32	0.0010097	0.00459954	-0.54	5.64592e-06	6.05295e-05	6.47	2.86	5.53	2.93	3.1	955400	1.08596e+06	1.00764e+06	606473	590490	625174	789741	707421	758782	844672	808396	799438	690747	700842	660139
Q14247	Src substrate cortactin OS=Homo sapiens OX=9606 GN=CTTN PE=1 SV=2	CTTN	16	7	11	7	550	61.5	5.4	17.74	27.308	-1.12	1.13724e-05	0.000146444	-0.9	0.000231776	0.00130247	-0.74	0.00131373	0.00573512	-1.24	8.1621e-06	8.07452e-05	14.3	13.46	2.15	4.69	3.36	1.16116e+06	1.53843e+06	1.45357e+06	532351	687438	669291	805914	779089	774677	920272	872169	838379	585380	613511	625100
Q13618	Cullin-3 OS=Homo sapiens OX=9606 GN=CUL3 PE=1 SV=2	CUL3	5	2	3	2	768	88.9	8.48	5.79	18.099	-0.08	0.954552	1	-0.05	0.999934	1	0.24	0.728137	0.984373	0.17	0.997791	1	16.26	15.27	21.2	24.35	24.08	86247.5	62046.2	75405.6	72738.9	54532.4	71241.7	89341.8	58240.5	72694.6	117961	89066.3	73110.7	95520.3	58311.2	84823.4
Q13620	Cullin-4B OS=Homo sapiens OX=9606 GN=CUL4B PE=1 SV=4	CUL4B	6	5	6	5	913	103.9	7.37	4.6	14.055	-0.42	0.0041961	0.0159079	-0.34	0.0105602	0.0315471	-0.35	0.018073	0.0509717	-0.4	0.00230032	0.00805811	9.23	5.8	8.48	5.84	6.42	323575	300482	360516	242426	259285	231136	274983	254801	231951	247415	276083	253447	245788	248281	220629
Q93034	Cullin-5 OS=Homo sapiens OX=9606 GN=CUL5 PE=1 SV=4	CUL5	6	3	4	3	780	90.9	7.94	4.4	7.933	-0.16	0.304704	0.510423	-0.44	0.0263193	0.0673873	-0.15	0.661455	0.919575	-0.23	0.060834	0.125492	7.64	3.45	11.54	8.76	9.8	359201	416746	377611	318829	338345	338937	336588	278784	275730	325455	383993	339217	273716	321130	329879
Q9UHQ9	NADH-cytochrome b5 reductase 1 OS=Homo sapiens OX=9606 GN=CYB5R1 PE=1 SV=1	CYB5R1	14	3	5	3	305	34.1	9.38	6.07	8.731	0.19	0.482421	0.723004	-0.02	0.994466	1	0.04	0.966793	1	0	0.998654	1	12.03	8.4	2.78	5.22	3.68	393656	500695	442511	505992	444945	523661	443282	437139	420026	487593	440989	453899	469999	441186	441292
P00387	NADH-cytochrome b5 reductase 3 OS=Homo sapiens OX=9606 GN=CYB5R3 PE=1 SV=3	CYB5R3	10	2	3	2	301	34.2	7.59	5.67	12.347	-0.61	0.44184	0.677573	-0.35	0.988134	1	-0.17	0.99524	1	-0.59	0.287788	0.450036	31.53	7.6	6.49	1.04	11.47	102253	196010	181045	118634	111567	129664	135728	154089	141899	163909	160891	161124	123515	99476.4	120679
Q9BQA9	Cytochrome b-245 chaperone 1 OS=Homo sapiens OX=9606 GN=CYBC1 PE=1 SV=1	CYBC1	4	1	3	1	187	20.8	6.8	3.88	2.87	0.48	0.000996602	0.0051738	0.67	0.000107873	0.000706079	0.67	7.45872e-05	0.000555547	0.72	4.02529e-05	0.000289043	8.08	9.72	6.17	6.36	0.56	193582	209450	227527	292998	324462	267226	343521	304401	332473	332299	354775	312427	345534	344805	341888
P08574	Cytochrome c1, heme protein, mitochondrial OS=Homo sapiens OX=9606 GN=CYC1 PE=1 SV=3	CYC1	10	2	9	2	325	35.4	9	15.46	10.115	0.28	0.124986	0.253515	0.89	0.00039425	0.0020314	0.88	0.0005003	0.00260903	0.77	0.00170114	0.00631422	26.38	2.76	1.79	2.01	8.11	193022	300949	330915	367225	349151	365424	556153	555128	573040	556279	555686	536892	527045	511578	450888
Q7L576	Cytoplasmic FMR1-interacting protein 1 OS=Homo sapiens OX=9606 GN=CYFIP1 PE=1 SV=1	CYFIP1	7	6	9	6	1253	145.1	6.9	20.21	27.865	-0.03	0.998457	1	0.61	0.00278457	0.0101836	0.63	0.0011717	0.00520379	0.33	0.0400348	0.0888165	10.09	4.04	8.37	16.93	4.72	175777	214182	204618	194992	200438	211048	324137	275239	311667	379057	317286	270283	253194	256471	276063
Q07973	1,25-dihydroxyvitamin D(3) 24-hydroxylase, mitochondrial OS=Homo sapiens OX=9606 GN=CYP24A1 PE=1 SV=2	CYP24A1	25	9	21	9	514	58.8	8.75	26.73	51.089	0.81	2.42937e-05	0.00027183	1.45	1.0902e-07	3.47476e-06	1.34	1.65743e-07	4.54807e-06	1.15	8.42711e-07	1.34892e-05	12.97	2.85	6.68	4.03	2.67	326364	353490	418763	631049	596572	619605	964729	975692	862462	895601	930682	858616	782071	751142	790312
Q96SQ9	Cytochrome P450 2S1 OS=Homo sapiens OX=9606 GN=CYP2S1 PE=1 SV=2	CYP2S1	10	4	7	4	504	55.8	8.62	8.5	20.191	0.91	4.86407e-05	0.000479132	1.28	1.38219e-06	2.13729e-05	1.26	2.41315e-06	3.52045e-05	1.22	4.12368e-06	4.66609e-05	12.82	4.39	5.48	6.31	10.47	212804	166354	179835	350606	338341	321208	474755	438109	428256	429734	449453	396380	359718	418879	442403
Q9NUQ9	CYFIP-related Rac1 interactor B OS=Homo sapiens OX=9606 GN=CYRIB PE=1 SV=1	CYRIB	3	1	2	1	324	36.7	6.06	0	2.952	-0.85	0.281032	0.479836	-0.46	0.951385	1	-0.41	0.963732	1	-1.08	0.125466	0.230394	39.12	28.95	2.2	10.8	16.97	42753	85744.7	99983.3	47516.9	33058.4	60211.5	62444.2	60096.6	62451.8	68327.9	55162.5	64478.7	47812.8	33966.9	40649.9
P61803	Dolichyl-diphosphooligosaccharide--protein glycosyltransferase subunit DAD1 OS=Homo sapiens OX=9606 GN=DAD1 PE=1 SV=3	DAD1	19	2	2	2	113	12.5	7.08	2.2	6.534	0.42	0.240554	0.42262	-0.21	0.323319	0.526822	-0.21	0.475595	0.715816	0.42	0.128968	0.235183	11.56	14.68	12.33	10.01	4.52	154122	178430	142561	217571	163027	205792	146528	114323	133651	149770	132844	123000	206717	191497	207847
Q8NCG7	Diacylglycerol lipase-beta OS=Homo sapiens OX=9606 GN=DAGLB PE=1 SV=2	DAGLB	3	2	4	2	672	73.7	6.55	5.78	5.49	0.46	0.000946085	0.00494496	1.12	2.8395e-07	6.55398e-06	1.24	1.25857e-07	3.97397e-06	0.99	1.24764e-06	1.80868e-05	9.02	5.7	8.78	3.33	4.04	182612	170825	152437	245139	235234	218824	415014	371532	349713	396773	422711	402785	321336	348161	338117
P51398	Small ribosomal subunit protein mS29 OS=Homo sapiens OX=9606 GN=DAP3 PE=1 SV=1	DAP3	6	2	4	2	398	45.5	8.88	7.36	8.367	0.4	0.545236	0.790918	0.75	0.0204773	0.0544171	0.79	0.00935525	0.0290618	0.51	0.125993	0.230854	21.8	23.71	6.81	2.67	8.43	100467	156269	127250	188618	116113	167911	213477	218913	192105	217841	219911	229000	192646	181076	162759
P14868	Aspartate--tRNA ligase, cytoplasmic OS=Homo sapiens OX=9606 GN=DARS1 PE=1 SV=2	DARS1	23	11	27	11	501	57.1	6.55	45.22	52.677	0.22	0.0238299	0.067149	0.29	0.0164843	0.0450651	0.3	0.0161024	0.0461068	0.27	0.0305062	0.0708838	4.98	11.11	1.57	4.48	6.59	1.52301e+06	1.57595e+06	1.42779e+06	1.77573e+06	2.07929e+06	1.6881e+06	1.83641e+06	1.89481e+06	1.86075e+06	1.86908e+06	1.94904e+06	1.7817e+06	1.70219e+06	1.94236e+06	1.83801e+06
Q6PI48	Aspartate--tRNA ligase, mitochondrial OS=Homo sapiens OX=9606 GN=DARS2 PE=1 SV=1	DARS2	4	3	8	3	645	73.5	8.02	17.55	11.613	-0.36	0.133891	0.267899	-0.42	0.00401837	0.0137978	-0.44	0.0094978	0.0293464	-0.39	0.00534609	0.0165406	3.29	15.73	5.69	5.02	6.46	739972	706346	694709	542831	710528	550885	527398	477509	528305	510750	561654	522301	479441	537696	537169
P11182	Lipoamide acyltransferase component of branched-chain alpha-keto acid dehydrogenase complex, mitochondrial OS=Homo sapiens OX=9606 GN=DBT PE=1 SV=3	DBT	10	3	10	3	482	53.5	8.51	14.33	12.573	-1.57	2.77679e-07	8.10191e-06	-1.39	8.01325e-07	1.39868e-05	-1.29	1.97236e-06	3.03086e-05	-1.6	1.08366e-07	3.07658e-06	5.71	4.12	5.44	10.11	14.04	2.86308e+06	2.64266e+06	2.56753e+06	951188	890987	882529	1.00682e+06	1.08198e+06	973538	1.02505e+06	1.24338e+06	1.08392e+06	871961	885385	681350
Q5QP82	DDB1- and CUL4-associated factor 10 OS=Homo sapiens OX=9606 GN=DCAF10 PE=1 SV=1	DCAF10	4	2	2	2	559	60.5	7.5	4.86	8.421	1.7	4.83654e-06	7.63577e-05	3.66	5.68108e-09	4.36307e-07	3.14	2.35517e-08	1.20637e-06	3.05	2.41747e-08	1.07159e-06	20.85	12.18	7.63	7.55	6.3	14331.8	0	10648.6	40067.5	46897.5	37075.7	161916	139453	155903	97894	109242	113508	102662	113980	102140
Q9NV06	DDB1- and CUL4-associated factor 13 OS=Homo sapiens OX=9606 GN=DCAF13 PE=1 SV=2	DCAF13	3	1	1	1	445	51.4	9.19	2.98	6.22	6.64			6.64			6.64			6.64				2.75	8.53	1.71	36.8	0	0	0	6142.6	0	5908.4	6368.34	7499.28	6679.62	8113.85	0	7919.86	8971.03	5523.71	4523.62
P61962	DDB1- and CUL4-associated factor 7 OS=Homo sapiens OX=9606 GN=DCAF7 PE=1 SV=1	DCAF7	3	1	1	1	342	38.9	5.52	0	2.665	-0.5	0.977352	1	-0.14	0.938779	1	-0.36	0.999994	1	-0.31	0.998172	1	37.03	5.11	2.04	10.33	10.45	24160.5	49970.6	52240	35399.8	38344.5	34933.8	45354.1	45999.3	44179.8	45117.6	37170.9	38922.9	40246.5	40449.9	33461
Q5TAQ9	DDB1- and CUL4-associated factor 8 OS=Homo sapiens OX=9606 GN=DCAF8 PE=1 SV=1	DCAF8	7	4	5	4	597	66.8	5.39	2.26	9.012	1.72			3.05			2.76			2.69				10.68	16.71	7.84	3.47	0	0	30129.8	111593	90268.9	99138.9	249052	185489	254518	189200	221363	204662	188856	202292	194090
P81605	Dermcidin OS=Homo sapiens OX=9606 GN=DCD PE=1 SV=2	DCD	16	2	3	2	110	11.3	6.54	0	3.552	-1.45	0.012915	0.0400123	-1.27	0.0125215	0.0361524	-1.4	0.00758483	0.0245548	-1.75	0.00153827	0.00577478	51.09	44.91	17.09	6.76	7.13	314651	158050	124123	46724.5	105929	57712.2	65577.1	55174.9	77767.1	60053.5	56575.3	64714.4	42180.6	48454.9	46904.3
Q9NPI6	mRNA-decapping enzyme 1A OS=Homo sapiens OX=9606 GN=DCP1A PE=1 SV=3	DCP1A	5	2	2	2	582	63.2	6.25	0	6.666	0.35	0.719714	0.951773	1	0.0205811	0.0545044	0.56	0.203522	0.365642	0.34	0.973247	1	1.36	17.81	4.43	4.85	31.51	16348.8	0	16037.7	23840.6	16605.5	20570.9	30645.8	32282.4	33485.2	23706.3	25814.6	23817.3	20532.8	12038.2	23299.7
Q14203	Dynactin subunit 1 OS=Homo sapiens OX=9606 GN=DCTN1 PE=1 SV=3	DCTN1	5	5	9	5	1278	141.6	5.81	10.57	23.6	-0.23	0.338852	0.553547	0.31	0.383638	0.600885	0.4	0.0866753	0.186891	-0.04	0.989957	1	20.99	6.58	5	7.3	2.72	170931	201811	257995	164872	172383	187464	252362	249608	229993	287372	266465	248340	196059	205593	196373
Q16531	DNA damage-binding protein 1 OS=Homo sapiens OX=9606 GN=DDB1 PE=1 SV=1	DDB1	10	9	15	9	1140	126.9	5.26	13.71	29.202	0.64	0.00737501	0.0256788	1.69	1.05675e-05	0.000108694	1.73	4.54739e-06	5.82319e-05	1.55	2.02114e-05	0.000165203	16.3	10.16	7.79	23.74	10.78	338106	245306	319126	498211	576487	476598	1.02912e+06	932785	1.08987e+06	952423	1.05946e+06	1.47482e+06	837580	1.03946e+06	932479
P39656	Dolichyl-diphosphooligosaccharide--protein glycosyltransferase 48 kDa subunit OS=Homo sapiens OX=9606 GN=DDOST PE=1 SV=4	DDOST	17	7	21	7	456	50.8	6.55	48.05	44.384	-0.5	0.000924756	0.00487772	-0.07	0.613041	0.862826	-0.08	0.962496	1	-0.35	0.0383507	0.0853839	7.26	12.87	8.84	6.55	4.85	2.47263e+06	2.68891e+06	2.32873e+06	1.74514e+06	1.38905e+06	1.75963e+06	2.35691e+06	2.02448e+06	2.38069e+06	2.5547e+06	2.24988e+06	2.34388e+06	1.94419e+06	1.85745e+06	2.04645e+06
Q92499	ATP-dependent RNA helicase DDX1 OS=Homo sapiens OX=9606 GN=DDX1 PE=1 SV=2	DDX1	6	3	6	3	740	82.4	7.23	0	8.967	-0.48	0.0644884	0.148201	-0.38	0.28093	0.467	-0.37	0.142931	0.275696	-0.48	0.164724	0.286126	7.96	13.12	10.41	7.52	21.23	177545	161000	151869	115223	135811	105249	123405	147199	123617	134245	115460	124973	109012	158792	115299
Q92841	Probable ATP-dependent RNA helicase DDX17 OS=Homo sapiens OX=9606 GN=DDX17 PE=1 SV=2	DDX17	24	14	24	9	729	80.2	8.27	50.41	73.877	-1.03	0.00332222	0.0132382	-0.73	0.115147	0.231096	-0.69	0.0380843	0.0951075	-1.13	0.0019678	0.00712052	11.85	5.57	39.46	3.94	8.32	1.35493e+06	1.70315e+06	1.46117e+06	663075	740113	715087	881560	1.51836e+06	743198	928861	905804	859351	614260	666503	725422
Q9NVP1	ATP-dependent RNA helicase DDX18 OS=Homo sapiens OX=9606 GN=DDX18 PE=1 SV=2	DDX18	4	2	2	2	670	75.4	9.5	2.33	6.429	-0.24	0.941709	1	-0.18	0.944201	1	0	0.541248	0.792112	-0.11	0.808951	1	38.02	12.36	11.78	10.2	5.13	40636.3	87226.2	89325.9	71505.7	73864.9	89300.5	69583.4	87834.7	76776.5	86940.9	84013.1	101308	87772.2	81075.2	79892
Q9NUU7	ATP-dependent RNA helicase DDX19A OS=Homo sapiens OX=9606 GN=DDX19A PE=1 SV=1	DDX19A	16	5	8	5	478	53.9	6.58	18.22	39.556	-0.78	0.00132844	0.00657093	-0.7	0.00800785	0.0250001	-0.47	0.0508039	0.120106	-0.76	0.00171986	0.0063632	17.51	8.12	9.61	1.1	4.86	398336	518390	566351	301573	281204	330395	375960	319822	319479	374172	368243	376112	324909	295178	306375
Q9UHI6	Probable ATP-dependent RNA helicase DDX20 OS=Homo sapiens OX=9606 GN=DDX20 PE=1 SV=2	DDX20	4	2	4	2	824	92.2	6.95	3.72	8.503	0.2	0.709389	0.943167	0.21	0.976251	1	0.09	0.998813	1	-0.07	0.761757	0.97277	9.29	7.57	9.08	11.66	15.44	208493	205983	242396	229919	265960	240115	243718	241445	206370	222045	251818	199659	167396	228546	198026
Q9NR30	Nucleolar RNA helicase 2 OS=Homo sapiens OX=9606 GN=DDX21 PE=1 SV=5	DDX21	25	14	43	13	783	87.3	9.28	80.99	83.932	-0.72	0.000406362	0.00251792	-0.56	0.00244873	0.00921875	-0.38	0.0451731	0.109374	-0.8	0.000229775	0.00119826	13.93	7.37	5.32	3.38	4.32	2.67858e+06	3.36651e+06	3.50787e+06	2.04194e+06	1.88942e+06	2.19032e+06	2.28957e+06	2.0953e+06	2.31071e+06	2.59265e+06	2.43816e+06	2.57946e+06	2.07357e+06	1.92234e+06	1.92973e+06
Q9BUQ8	Probable ATP-dependent RNA helicase DDX23 OS=Homo sapiens OX=9606 GN=DDX23 PE=1 SV=3	DDX23	2	2	4	2	820	95.5	9.55	4.56	5.61	-0.8	0.00604378	0.0217671	-0.92	0.00154801	0.00625721	-0.58	0.0135933	0.0396616	-0.84	0.000721225	0.00308427	9.61	18.99	13.06	9.13	10.07	436313	401368	485753	251205	336934	241484	230098	286764	230665	290902	315594	262701	207661	252291	243337
Q9GZR7	ATP-dependent RNA helicase DDX24 OS=Homo sapiens OX=9606 GN=DDX24 PE=1 SV=1	DDX24	4	3	3	3	859	96.3	9.06	2.21	7.483	0.05	0.999716	1	0.1	0.823476	1	0.05	0.94414	1	-0.33	0.999782	1	43.64	41.64	8.47	18.31	21.22	66155.4	142841	174757	147785	62883.3	152381	175420	150666	153553	173807	119949	147527	139204	90679.7	113314
O00148	ATP-dependent RNA helicase DDX39A OS=Homo sapiens OX=9606 GN=DDX39A PE=1 SV=2	DDX39A	24	10	35	3	427	49.1	5.68	39.99	41.811	0.03	0.97209	1	0.35	0.380739	0.597246	0.39	0.175898	0.326971	0.02	0.880835	1	39.28	23.37	14.02	17.24	6.54	89014	188666	206879	204391	128468	193194	249526	241091	190640	305265	218372	247008	191841	170407	190709
Q13838	Spliceosome RNA helicase DDX39B OS=Homo sapiens OX=9606 GN=DDX39B PE=1 SV=1	DDX39B	23	10	31	3	428	49	5.67	40.26	38.962	-0.17	0.622764	0.875287	-0.22	0.0779133	0.165297	-0.23	0.230344	0.403759	-0.11	0.393725	0.584377	4.48	7.41	3.71	6.74	8.41	4.44736e+06	4.85782e+06	4.72614e+06	4.1209e+06	4.71305e+06	4.19884e+06	4.11362e+06	3.82947e+06	4.04514e+06	3.97288e+06	4.47859e+06	4.01737e+06	3.84405e+06	4.51629e+06	4.39112e+06
O00571	ATP-dependent RNA helicase DDX3X OS=Homo sapiens OX=9606 GN=DDX3X PE=1 SV=3	DDX3X	22	13	33	5	662	73.2	7.18	55.96	59.986	-0.92	0.102069	0.21604	-0.52	0.97196	1	-0.62	0.431903	0.665465	-0.57	0.305137	0.47395	3.3	6.53	58.02	13.12	8.52	4.32725e+06	4.5898e+06	4.57945e+06	2.41033e+06	2.70194e+06	2.42596e+06	3.19781e+06	7.33778e+06	2.67411e+06	2.82265e+06	3.59596e+06	2.97013e+06	2.65498e+06	3.09457e+06	3.08461e+06
O15523	ATP-dependent RNA helicase DDX3Y OS=Homo sapiens OX=9606 GN=DDX3Y PE=1 SV=2	DDX3Y	15	9	20	1	660	73.1	7.55	42.73	42.892	-0.68	0.205756	0.375806	-0.03	0.941802	1	-0.4	0.755406	1	-0.27	0.759266	0.970665	6.25	32.36	40.51	18.05	23.25	73317.1	64753.7	70258.4	56527.1	43973.3	28697.2	68656.7	125668	62814.8	44746.4	64185.5	53120.3	64925.9	58407.3	40425.4
Q86XP3	ATP-dependent RNA helicase DDX42 OS=Homo sapiens OX=9606 GN=DDX42 PE=1 SV=1	DDX42	1	1	2	1	938	102.9	7.02	0	2.71	-0.42	0.876264	1	0.25	0.690906	0.937609	0.31	0.587031	0.839397	-0.22	0.999909	1	29.89	19.8	18.97	10.1	17.8	57152.6	44206.5	30814.4	32573.7	45454.3	32961.8	52501.6	64493	44214.6	60484.7	49382.8	54942.1	37655	50832.6	38014.6
Q7L014	Probable ATP-dependent RNA helicase DDX46 OS=Homo sapiens OX=9606 GN=DDX46 PE=1 SV=2	DDX46	13	12	21	12	1031	117.3	9.29	40.6	45.83	-0.4	2.75908e-06	4.77918e-05	0.19	0.00622886	0.0200998	0.25	0.000275256	0.00157046	-0.2	0.00200886	0.00723505	3.71	2.72	2.65	2.81	3.22	1.21774e+06	1.25369e+06	1.31047e+06	912148	960853	949911	1.43956e+06	1.43381e+06	1.37199e+06	1.54766e+06	1.48689e+06	1.46649e+06	1.13886e+06	1.09417e+06	1.06884e+06
Q9H0S4	Probable ATP-dependent RNA helicase DDX47 OS=Homo sapiens OX=9606 GN=DDX47 PE=1 SV=1	DDX47	17	5	13	5	455	50.6	9.1	9	20.466	-0.17	0.372267	0.59802	-0.15	0.365047	0.58125	-0.02	0.985554	1	-0.08	0.998791	1	4.77	2.74	5.29	9.31	6	515256	470315	505844	441200	465848	451098	475544	427759	454729	469733	562665	498979	480096	524417	468628
Q9Y6V7	Probable ATP-dependent RNA helicase DDX49 OS=Homo sapiens OX=9606 GN=DDX49 PE=1 SV=1	DDX49	2	1	2	1	483	54.2	9.06	0	2.534	-0.22	0.999054	1	0.01	0.956535	1	0.11	0.916762	1	0.43	0.111136	0.207592	20.81	12.59	2.58	18.38	12.57	109187	97970.5	71529.5	83859.3	102057	81575.1	97634.1	102474	98583.8	105415	119828	82456.2	112461	144832	132328
P17844	Probable ATP-dependent RNA helicase DDX5 OS=Homo sapiens OX=9606 GN=DDX5 PE=1 SV=1	DDX5	24	14	42	9	614	69.1	8.92	80.47	77.741	-1.06	0.00164351	0.00785953	-0.71	0.0933842	0.192793	-0.64	0.0411887	0.101758	-1.03	0.00174173	0.00641326	7.42	8.56	32.5	3.05	3.49	4.67147e+06	5.27679e+06	5.36919e+06	2.4089e+06	2.83744e+06	2.52495e+06	3.22935e+06	5.08492e+06	2.82155e+06	3.45948e+06	3.39092e+06	3.25742e+06	2.51125e+06	2.69224e+06	2.59268e+06
Q8N8A6	ATP-dependent RNA helicase DDX51 OS=Homo sapiens OX=9606 GN=DDX51 PE=1 SV=3	DDX51	1	1	3	1	666	72.4	8.16	1.98	3.338	0.81	0.0115868	0.0366863	1.06	0.00199017	0.00777178	1.22	0.000771596	0.00368989	1.17	0.00126164	0.00489574	33.21	6.82	4.46	8.42	16.49	28905.5	47589.9	58429	87554.4	83154.7	76397.6	94742	98883.5	103582	119884	110678	101258	86966	121498	107115
Q9Y2R4	Probable ATP-dependent RNA helicase DDX52 OS=Homo sapiens OX=9606 GN=DDX52 PE=1 SV=4	DDX52	2	1	1	1	599	67.4	9.67	0	3.842	-0.06	0.999999	1	0.94	0.124885	0.243275	0.6	0.299817	0.500419	0.19	0.91029	1	56.96	37.21	3.47	17.15	10.22	15124.4	37568	56562.3	45485.1	20438.2	36081.7	72606.2	68142.2	72187.3	70889.8	50952.1	56996.3	44018.6	36244.5	42864.7
Q8TDD1	ATP-dependent RNA helicase DDX54 OS=Homo sapiens OX=9606 GN=DDX54 PE=1 SV=2	DDX54	10	7	12	7	881	98.5	10.02	23.28	30.874	0.1	0.703847	0.938889	0.03	0.998152	1	0.08	0.977806	1	0.07	0.888194	1	13.67	3.67	11.79	7.21	5	522297	615611	688253	648511	657645	694753	628328	690649	544722	652844	663852	579943	645269	682076	617411
Q9NY93	Probable ATP-dependent RNA helicase DDX56 OS=Homo sapiens OX=9606 GN=DDX56 PE=1 SV=1	DDX56	11	6	8	6	547	61.6	9.26	7.37	17.217	-0.35	0.347344	0.564618	-0.04	0.990536	1	-0.02	0.997347	1	-0.22	0.578169	0.796105	18.08	6.45	18.58	3.4	9.28	290958	371139	420159	272073	290411	309550	361260	455005	317604	358410	382830	365649	272827	325036	317982
P26196	Probable ATP-dependent RNA helicase DDX6 OS=Homo sapiens OX=9606 GN=DDX6 PE=1 SV=2	DDX6	13	5	8	5	483	54.4	8.66	22.15	33.721	-0.48	0.197944	0.36416	0.03	0.995072	1	0.25	0.859244	1	-0.48	0.704125	0.921118	22.49	33.19	10.2	12.06	16.96	510141	677798	808741	485009	281166	568033	777406	634848	693766	865219	680030	805417	625131	460983	484484
Q8IY21	Probable ATP-dependent RNA helicase DDX60 OS=Homo sapiens OX=9606 GN=DDX60 PE=1 SV=3	DDX60	4	5	5	3	1712	197.7	7.59	7.32	18.391	-0.06	0.999988	1	0.56	0.0431914	0.10196	0.86	0.00982407	0.0301926	0.54	0.0321343	0.0742924	8.38	17.62	12.7	12.64	20.77	74636.3	87514.6	77851.4	69071.3	95749	74662.4	114380	109043	137780	140816	148822	116044	112902	106018	153748
Q5H9U9	Probable ATP-dependent RNA helicase DDX60-like OS=Homo sapiens OX=9606 GN=DDX60L PE=2 SV=2	DDX60L	3	5	8	3	1706	197.5	8.29	4.62	16.404	-0.46	0.000106292	0.000857347	-0.16	0.228775	0.393945	-0.12	0.284565	0.480178	-0.33	0.00229838	0.00805811	3.22	8.86	3.5	3.55	0.86	338519	358887	357257	235515	259990	281355	319053	311660	333770	331998	328148	310437	287142	282268	284864
Q16698	2,4-dienoyl-CoA reductase [(3E)-enoyl-CoA-producing], mitochondrial OS=Homo sapiens OX=9606 GN=DECR1 PE=1 SV=1	DECR1	5	1	1	1	335	36	9.28	2.08	2.948	-0.62	0.387521	0.618289	-0.38	0.997763	1	-0.32	0.994497	1	-0.94	0.170276	0.294439	27.77	31.88	13.46	15.84	22.91	46961.2	81991.2	77857.4	50669.6	30943.4	60648.2	72920.5	59916.9	56897.2	52547.6	62280.8	72302.3	50665.8	31886	40534.4
O15121	Sphingolipid delta(4)-desaturase DES1 OS=Homo sapiens OX=9606 GN=DEGS1 PE=1 SV=1	DEGS1	5	1	1	1	323	37.8	7.46	2.11	4.165	-0.83	0.524163	0.767575	-0.11	0.99504	1	-0.38	0.975204	1	-0.23	0.604173	0.822574	38.42	28.04	18.85	23.02	56.58	14894.8	0	26005.6	11052.1	7485.24	13417.3	13551	19784.6	18186.6	19913.4	12720.8	15105.4	17519.4	4493.02	16778.6
Q8TCE6	DENN domain-containing protein 10 OS=Homo sapiens OX=9606 GN=DENND10 PE=1 SV=1	DENND10	3	1	3	1	357	40.5	6.61	6.27	4.029	-0.3	0.025185	0.0705121	-0.29	0.0356717	0.0870632	-0.3	0.0649397	0.147039	-0.19	0.0653388	0.133044	3.04	4.92	3.31	12.19	9.34	318434	337502	323279	270650	245744	263123	254030	264647	271283	262886	307098	242513	241300	286372	283536
Q5VZ89	DENN domain-containing protein 4C OS=Homo sapiens OX=9606 GN=DENND4C PE=1 SV=3	DENND4C	2	3	3	3	1909	212.6	6.83	0	7.45	0.09	0.767305	0.990833	0.79	0.124158	0.243041	1.04	0.0728768	0.161987	0.58	0.310246	0.480913	61.48	17.84	9.81	4.42	19.37	13299.4	57226.9	36720.4	51986.6	39136.8	38236.9	63629.2	62529	74396.1	75285.3	76146.4	70112.2	67171.3	54922.8	45583.5
Q9GZP9	Derlin-2 OS=Homo sapiens OX=9606 GN=DERL2 PE=1 SV=1	DERL2	13	1	3	1	239	27.5	7.28	12.87	8.946	1.58	0.00496916	0.018297	2.27	0.000263882	0.00146856	2.01	0.000466124	0.00246675	1.97	0.000384499	0.00184256	50.2	8.28	16.83	5.17	16.4	75959.8	41085	28905.3	122707	125758	107425	197656	152086	212668	165356	178928	162593	157440	208944	160779
O75907	Diacylglycerol O-acyltransferase 1 OS=Homo sapiens OX=9606 GN=DGAT1 PE=1 SV=2	DGAT1	3	1	1	1	488	55.2	9.32	0	4.075	6.64			6.64			6.64			6.64				21.53	19.36	34.25	33.44	0	0	0	5726.79	0	7783.36	11120.3	8204.2	7953.95	10788.7	0	6581.97	8376.74	13565.7	0
Q15392	Delta(24)-sterol reductase OS=Homo sapiens OX=9606 GN=DHCR24 PE=1 SV=2	DHCR24	3	2	3	2	516	60.1	8.16	3.89	4.245	0.55	0.029611	0.079922	1.1	0.00102363	0.00448375	1.04	0.000922843	0.00429728	1.02	0.00273764	0.00930718	24.79	18.1	7.2	10.36	10.65	124759	97441.4	160499	182159	241361	175811	267092	284387	246146	248981	300856	257224	213629	262227	253438
Q9UBM7	7-dehydrocholesterol reductase OS=Homo sapiens OX=9606 GN=DHCR7 PE=1 SV=1	DHCR7	8	4	7	4	475	54.5	8.7	14.46	12.655	0.73	6.46729e-05	0.000580043	1.39	2.97917e-07	6.71431e-06	1.3	6.35243e-07	1.27325e-05	1.23	1.07255e-06	1.62647e-05	8.55	13.59	4.29	4.29	4.62	203759	241891	223851	371743	439518	337271	604615	555446	588115	553061	554976	513896	488240	532530	525540
Q9BTZ2	Dehydrogenase/reductase SDR family member 4 OS=Homo sapiens OX=9606 GN=DHRS4 PE=1 SV=3	DHRS4	3	1	2	1	278	29.5	8.56	2.09	3.139	-1.32	0.000432018	0.00264874	-1.15	0.00132489	0.00548034	-0.9	0.00662615	0.0218815	-1.16	0.00115202	0.00453914	23.16	13.24	2.44	12.2	6.89	80968.5	121435	128136	48548.7	57742.1	44780	54567.9	56979	54704.8	70608.7	64922.8	55256.3	54198.9	51391.6	58872.4
Q9Y394	Dehydrogenase/reductase SDR family member 7 OS=Homo sapiens OX=9606 GN=DHRS7 PE=1 SV=1	DHRS7	7	2	2	2	339	38.3	8.32	0	6.727	0.12	0.999997	1	0.91	0.00274227	0.0100769	0.81	0.0102545	0.0314318	0.53	0.10076	0.191626	17.72	15.64	6.49	13.61	13.27	61043.6	62267.2	82705.1	67536.3	57790.2	79073.2	117236	117277	130948	126295	96264	109387	107673	89844.8	83727.1
Q6IAN0	Dehydrogenase/reductase SDR family member 7B OS=Homo sapiens OX=9606 GN=DHRS7B PE=1 SV=2	DHRS7B	11	3	5	3	325	35.1	9.55	0	9.522	-0.2	0.805122	1	0.2	0.743942	0.985833	0.29	0.485844	0.728135	-0.08	0.999952	1	34.16	9.57	3.25	3.85	4.96	114595	232804	171799	149278	127694	153179	197517	201964	189400	216791	210198	200766	172394	156365	162149
Q8N5I4	Dehydrogenase/reductase SDR family member on chromosome X OS=Homo sapiens OX=9606 GN=DHRSX PE=1 SV=2	DHRSX	2	1	1	1	330	36.4	9	2.04	3.527	-0.17	0.623159	0.875309	-0.05	0.999999	1	0.34	0.774108	1	-0.47	0.823152	1	22.35	49.55	16.3	19.34	9.77	30475.8	19355.5	27565.9	25282.5	8298.77	24544.6	26632.1	28631.6	20697.7	28213.5	41742.9	34969.9	19936	17012.8	20496.8
O60231	Pre-mRNA-splicing factor ATP-dependent RNA helicase DHX16 OS=Homo sapiens OX=9606 GN=DHX16 PE=1 SV=2	DHX16	2	2	2	2	1041	119.2	6.8	1.78	4.261	-0.44	0.661878	0.908112	-0.34	0.858074	1	-0.38	0.715781	0.973378	-0.37	0.717987	0.936593	13.49	36.12	10.04	9.2	18.18	88867.2	72258.5	94315	65420.1	98519.9	48258.9	66240.5	70428.8	80385.9	75745.8	68204.5	63121.3	57519.2	82778.1	68623.7
Q7Z478	ATP-dependent RNA helicase DHX29 OS=Homo sapiens OX=9606 GN=DHX29 PE=1 SV=2	DHX29	2	2	2	2	1369	155.1	8.09	5.29	6.545	-0.35	0.477797	0.717941	0.33	0.920478	1	0.21	0.907756	1	-0.26	0.936557	1	48.11	22.21	17.25	22.56	6.02	23921	0	48588.6	26761.2	17672.7	26870.2	33474.3	47425.7	42936.3	52302.4	39483.8	33869.3	28445	30730.5	27323.2
Q7L7V1	Putative pre-mRNA-splicing factor ATP-dependent RNA helicase DHX32 OS=Homo sapiens OX=9606 GN=DHX32 PE=1 SV=1	DHX32	2	1	2	1	743	84.4	4.97	5.9	8.334	0.12	0.999898	1	0.17	0.961565	1	0.16	0.983368	1	-0.02	0.979784	1	24.21	7.64	5.53	7.42	8.75	77908.4	124999	93890.2	104196	101705	90081.9	97606.1	105415	108806	94050.1	105009	108671	83577.5	92742.8	99617
Q9H2U1	ATP-dependent DNA/RNA helicase DHX36 OS=Homo sapiens OX=9606 GN=DHX36 PE=1 SV=2	DHX36	7	5	9	5	1008	114.7	7.68	11.11	22.392	-0.07	0.920429	1	0.19	0.631603	0.878885	0.02	0.956387	1	-0.06	0.999948	1	21.57	18.81	6.35	5.33	7.92	185554	288387	254076	244962	171903	241770	290254	262179	295614	258391	273023	245426	260673	244521	222416
Q8IY37	Probable ATP-dependent RNA helicase DHX37 OS=Homo sapiens OX=9606 GN=DHX37 PE=1 SV=1	DHX37	7	7	13	7	1157	129.5	8.1	14.66	28.068	0.1	0.181515	0.339879	0.08	0.322596	0.526017	0.08	0.304811	0.506553	0.13	0.128465	0.23445	21.91	4.65	1.21	4.92	3.03	303843	457553	458902	480139	492095	525001	473409	483673	483327	482246	506228	458752	502366	527351	499187
Q08211	ATP-dependent RNA helicase A OS=Homo sapiens OX=9606 GN=DHX9 PE=1 SV=4	DHX9	19	18	46	18	1270	140.9	6.84	98.51	95.897	-0.6	1.97806e-06	3.64754e-05	-0.38	5.84323e-05	0.00043996	-0.33	0.000232901	0.00137298	-0.52	5.93493e-06	6.24658e-05	6.27	2.53	4.53	2.36	5.89	3.59471e+06	3.63624e+06	4.02136e+06	2.29736e+06	2.4087e+06	2.39092e+06	2.80217e+06	2.58692e+06	2.79967e+06	2.88745e+06	2.90955e+06	2.78317e+06	2.32623e+06	2.6052e+06	2.54439e+06
O60610	Protein diaphanous homolog 1 OS=Homo sapiens OX=9606 GN=DIAPH1 PE=1 SV=2	DIAPH1	1	2	2	2	1272	141.3	5.41	2.31	5.488	0.41	0.600034	0.852174	0.09	0.957338	1	0.13	0.984747	1	0.07	1	1	8.68	20.81	13.64	3.03	4.32	92304.4	108474	95444.4	133690	88618.5	126390	122420	94731.6	101266	104755	106254	100214	100144	94053.9	102278
Q9UNQ2	Probable dimethyladenosine transferase OS=Homo sapiens OX=9606 GN=DIMT1 PE=1 SV=1	DIMT1	3	1	1	1	313	35.2	9.99	0	2.17	-0.02	0.929526	1	0.48	0.135613	0.258838	0.46	0.212881	0.379204	0.41	0.266606	0.421198	32.27	9.91	9.69	14.7	11.47	30034.4	48718.5	59394.2	46522.7	55832.5	48143.9	59809.3	68139.5	72560.3	71612.1	53473.1	66864.2	54174.6	67804.1	64633.4
Q9Y2L1	Exosome complex exonuclease RRP44 OS=Homo sapiens OX=9606 GN=DIS3 PE=1 SV=2	DIS3	17	11	18	11	958	108.9	7.14	18.3	40.009	0.08	0.830147	1	0.09	0.528477	0.775055	0.15	0.172418	0.322583	0.03	0.782287	0.98766	5.04	3.89	3.55	7.72	3.63	601939	664616	645634	680087	635421	680350	689195	653492	699588	754978	718419	647580	656943	695722	651159
P09622	Dihydrolipoyl dehydrogenase, mitochondrial OS=Homo sapiens OX=9606 GN=DLD PE=1 SV=2	DLD	5	3	7	3	509	54.1	7.85	11.77	10.229	-0.77	4.31113e-05	0.00043776	-0.73	2.48357e-05	0.000216748	-0.65	0.000134062	0.000885423	-0.84	7.01305e-06	7.16903e-05	1.53	12.4	2.31	7.45	2.69	741094	721652	741026	435456	530816	427157	446795	439560	460042	465635	531972	472405	408002	429555	413453
Q8TDM6	Disks large homolog 5 OS=Homo sapiens OX=9606 GN=DLG5 PE=1 SV=4	DLG5	1	1	1	1	1919	213.7	7.42	1.66	2.555	-0.22	0.321924	0.530784	0.19	0.980987	1	0.39	0.978712	1	0	0.999999	1	25.03	17.75	9.79	15.73	21.71	47181.1	73174.7	50153.2	48123.7	43002.3	33576.7	57099.5	67479.6	57300.4	67621.4	65691.2	50084.9	50159.3	70224.6	48181.2
Q9NPF5	DNA methyltransferase 1-associated protein 1 OS=Homo sapiens OX=9606 GN=DMAP1 PE=1 SV=1	DMAP1	2	1	2	1	467	53	9.5	5.5	5.774	-0.35	0.910209	1	-0.06	1	1	-0.06	0.999999	1	-0.22	0.984146	1	52.75	12.59	7.19	9.93	7.87	33363.2	63305	103516	49713	44330.3	56954	60555.9	64952.7	56239	67228.6	60608.8	55135	58002.6	54354.6	49533.8
Q8TDJ6	DmX-like protein 2 OS=Homo sapiens OX=9606 GN=DMXL2 PE=1 SV=2	DMXL2	0	1	2	1	3036	339.4	6.38	2	2.503	0.52	0.0483862	0.119284	0.62	0.0250106	0.0648193	0.66	0.0129079	0.0379014	0.7	0.00624546	0.0182687	22.04	19.85	10.21	5.09	6.02	112191	101637	71738.6	146235	112884	169258	158910	156589	131478	162082	147571	160543	177240	164850	157408
Q86Y56	Dynein axonemal assembly factor 5 OS=Homo sapiens OX=9606 GN=DNAAF5 PE=1 SV=4	DNAAF5	7	6	12	6	855	93.5	6.42	21.08	21.785	1.49	6.74349e-07	1.68954e-05	1.8	1.14874e-07	3.57661e-06	1.8	1.31388e-07	4.09257e-06	1.86	9.9885e-08	2.99006e-06	15.94	10.8	1.19	2.77	5.85	321831	237859	259841	730860	822157	663116	919962	898401	907268	911394	902523	864789	865449	969065	945078
P31689	DnaJ homolog subfamily A member 1 OS=Homo sapiens OX=9606 GN=DNAJA1 PE=1 SV=2	DNAJA1	29	7	14	7	397	44.8	7.08	31.79	46.47	-0.08	0.967612	1	0.41	0.00920068	0.0280773	0.41	0.00945804	0.0292628	0.13	0.421746	0.618121	16.14	6.99	6.86	4.99	1.97	535318	741349	672068	637890	566211	643321	951654	829362	891736	893624	930911	842613	748314	737616	719706
O60884	DnaJ homolog subfamily A member 2 OS=Homo sapiens OX=9606 GN=DNAJA2 PE=1 SV=1	DNAJA2	20	6	16	6	412	45.7	6.48	31.97	28.6	0.14	0.534219	0.777383	0.63	0.000360408	0.00189584	0.61	0.001084	0.00489928	0.32	0.0187082	0.0467705	13.69	3.07	6.4	8.64	3.19	367182	435381	484090	457620	485314	479107	673339	627081	712912	668390	662724	570805	544456	543164	574371
Q96EY1	DnaJ homolog subfamily A member 3, mitochondrial OS=Homo sapiens OX=9606 GN=DNAJA3 PE=1 SV=2	DNAJA3	11	4	18	4	480	52.5	9.26	18.73	30.398	-0.64	0.000277331	0.00185984	-0.21	0.258617	0.435884	-0.13	0.229252	0.402914	-0.39	0.00711835	0.0205098	5.15	11.15	9.42	6.86	3.51	363329	400638	372212	221917	275254	238198	321821	365639	305319	343316	340031	302742	294421	284466	274429
P25685	DnaJ homolog subfamily B member 1 OS=Homo sapiens OX=9606 GN=DNAJB1 PE=1 SV=4	DNAJB1	3	1	1	1	340	38	8.63	0	2.772	-0.08	0.975156	1	-0.76	0.0042831	0.014555	-0.64	0.0422879	0.103806	-0.55	0.0168119	0.0424906	8	15.88	14.53	18.61	11.22	77192.8	66644.7	68370.5	64522.1	57263.2	78102.8	34809.4	46616.2	40468.9	42688.7	58865.7	43860.1	48946.3	39304.4	46725.5
Q9NXW2	DnaJ homolog subfamily B member 12 OS=Homo sapiens OX=9606 GN=DNAJB12 PE=1 SV=5	DNAJB12	3	1	1	1	375	41.8	8.69	0	2.262	0.5	0.160734	0.309777	0.63	0.118676	0.235512	0.73	0.235423	0.410787	0.89	0.0427945	0.0939884	29.88	28.91	15.42	28.67	7.87	14489	26811.5	20569	27176.9	29182.2	45007.4	31028	31928.7	40668.4	34031	22179.1	40359.2	38206.7	42613.1	36672.9
O75190	DnaJ homolog subfamily B member 6 OS=Homo sapiens OX=9606 GN=DNAJB6 PE=1 SV=2	DNAJB6	5	2	2	2	326	36.1	9.16	3.4	3.121	-0.74	0.174069	0.328337	-0.24	0.997952	1	-0.22	0.997385	1	-0.75	0.440413	0.637659	24.65	6.42	5.82	8.29	27.35	154075	149342	95134.4	89688.9	97731.5	86335	130915	116661	126037	112719	132400	127906	84726.9	89080.9	135621
Q8IXB1	DnaJ homolog subfamily C member 10 OS=Homo sapiens OX=9606 GN=DNAJC10 PE=1 SV=2	DNAJC10	8	6	11	6	793	91	7.18	12.71	18.618	-0.17	0.372142	0.59802	0.52	0.00669909	0.0213777	0.7	0.000765471	0.00367585	0.44	0.0540476	0.113668	13.02	5.41	6.34	10.32	7.82	222456	213225	270287	197425	216717	197810	350896	311565	319713	333685	408655	360913	271472	317125	301496
Q9NVH1	DnaJ homolog subfamily C member 11 OS=Homo sapiens OX=9606 GN=DNAJC11 PE=1 SV=2	DNAJC11	5	3	8	3	559	63.2	8.4	8.39	10.838	-0.05	0.99985	1	0.26	0.338531	0.546968	0.25	0.654028	0.911999	0.16	0.696754	0.914068	2.57	14.11	5.81	11.55	1.82	365604	349652	349905	338108	419572	325777	417853	381948	426905	415521	422979	340847	381675	395688	390306
O75165	DnaJ homolog subfamily C member 13 OS=Homo sapiens OX=9606 GN=DNAJC13 PE=1 SV=5	DNAJC13	0	1	2	1	2243	254.3	6.74	0	2.393	0.23			1.07			0.92			0.53				62.74	4.46	40.45	9.86	0	0	19792.6	29015.2	5728.29	23257.7	41572.3	38685.5	42048.2	25176.7	37549.6	57250.6	28155.3	33531.2	28656.3
Q9H1X3	DnaJ homolog subfamily C member 25 OS=Homo sapiens OX=9606 GN=DNAJC25 PE=1 SV=1	DNAJC25	3	1	2	1	360	42.4	9.13	0	2.506	0.65	0.958538	1	0.76	0.904865	1	1.44	0.710899	0.969677	0.82	0.927942	1	107.76	43.51	32.86	26.27	21.56	44603.9	24784	203789	61237.4	131267	70219.8	128528	75442.5	75552.9	78981.2	135621	120752	110559	76545.3	78535.5
Q05193	Dynamin-1 OS=Homo sapiens OX=9606 GN=DNM1 PE=1 SV=2	DNM1	8	5	9	5	864	97.3	7.17	11.73	25.095	-0.08	0.998835	1	-0.17	0.274425	0.457838	-0.15	0.475762	0.715816	-0.09	0.996957	1	0.27	13.55	2.58	1.14	8.19	780696	782810	784852	739157	894353	693985	709599	693499	673930	706911	704130	719386	736893	842448	729854
O00429	Dynamin-1-like protein OS=Homo sapiens OX=9606 GN=DNM1L PE=1 SV=2	DNM1L	3	2	3	2	736	81.8	6.81	2.71	6.368	0	0.944112	1	0.32	0.616885	0.867313	0.28	0.529027	0.780279	0.22	0.700908	0.918472	35.38	11.6	13.43	26.57	8.68	26224.7	44413	55776.7	42138.5	52339.8	44352.4	44913.3	55487.9	58442.2	41642.4	70979.5	53797.5	55539	46656.9	51700.8
Q14185	Dedicator of cytokinesis protein 1 OS=Homo sapiens OX=9606 GN=DOCK1 PE=1 SV=2	DOCK1	1	1	1	1	1865	215.2	7.56	0	3.745	0.29	0.996964	1	0.5	0.837382	1	0.48	0.623138	0.878491	0.61	0.85109	1	30.21	6.35	20.01	10.8	24.9	21754	19772.9	33788	26922.5	26662	23956.3	30759.3	23025.5	34596.4	30383	34935.4	28353.4	21110.7	34501.5	33120.5
Q96BY6	Dedicator of cytokinesis protein 10 OS=Homo sapiens OX=9606 GN=DOCK10 PE=1 SV=3	DOCK10	1	2	2	2	2186	249.4	7.14	2	7.292	1.18	0.00960008	0.0316569	1.02	0.0179825	0.0485148	1.23	0.0110156	0.0331475	1.17	0.0165084	0.0419431	37.01	8.96	9.75	10.48	15.41	34586.7	66232.5	38685.1	94689	87742.3	79105.1	90935.4	75931.3	78711.6	91574.2	90961.9	75653.2	93073.8	87321	68609.7
Q9H7D0	Dedicator of cytokinesis protein 5 OS=Homo sapiens OX=9606 GN=DOCK5 PE=1 SV=3	DOCK5	3	6	10	6	1870	215.2	7.96	5.72	17.674	1.26	5.15761e-06	7.92553e-05	1.77	1.65758e-07	4.44077e-06	1.82	1.71064e-07	4.63886e-06	1.42	1.22571e-06	1.79755e-05	19.47	5.79	5.1	4.99	0.2	86694	115701	128650	278007	250243	276163	422734	383413	393749	407817	411395	375320	310667	310382	311548
O60762	Dolichol-phosphate mannosyltransferase subunit 1 OS=Homo sapiens OX=9606 GN=DPM1 PE=1 SV=1	DPM1	17	4	9	4	260	29.6	9.57	8.57	16.113	0.63	7.3725e-05	0.000638858	0.79	1.26646e-05	0.000122601	0.81	7.74116e-06	8.8773e-05	0.75	2.40856e-05	0.000190128	13.88	5.27	2.17	5.82	3.73	238008	304795	307401	491989	442926	472642	511521	527019	533680	577707	515926	535104	480728	514252	512048
Q9P2X0	Dolichol-phosphate mannosyltransferase subunit 3 OS=Homo sapiens OX=9606 GN=DPM3 PE=1 SV=2	DPM3	13	1	2	1	92	10.1	5.94	6.57	7.164	-0.09	0.999673	1	0.28	0.0971101	0.199337	0.61	0.00327638	0.0120491	0.32	0.0765488	0.152766	9.94	7.44	15	11.02	8.99	72770.6	76521.1	62911.4	75109.8	64949.6	68348.9	88547.1	79226.8	106194	111445	122785	98378.5	84436.2	100896	91104
Q2PZI1	Probable C-mannosyltransferase DPY19L1 OS=Homo sapiens OX=9606 GN=DPY19L1 PE=2 SV=1	DPY19L1	4	2	4	2	675	77.3	8.95	5.2	7.32	0.57	0.0252328	0.0705121	1.15	0.00149674	0.00606059	1.14	0.00136325	0.0059158	1.18	0.0024585	0.00850876	37.08	16.11	4.46	2.93	17.04	27401.7	58752.4	57534.8	78546	106317	85199.1	132376	127966	121128	126467	126641	133079	96629.2	130307	133673
Q16555	Dihydropyrimidinase-related protein 2 OS=Homo sapiens OX=9606 GN=DPYSL2 PE=1 SV=1	DPYSL2	7	2	3	2	572	62.3	6.38	8.13	14.792	0.6	0.499612	0.741059	0.25	0.99989	1	0.41	0.988213	1	0.95	0.616925	0.834922	43.33	51.11	20.97	19.89	25.2	18043.8	33084.3	15259.5	22766.3	56212.2	27393.3	17758.8	21388	26928.9	19342.7	28914.6	23944.8	22550.7	34961.4	37438.8
Q9Y295	Developmentally-regulated GTP-binding protein 1 OS=Homo sapiens OX=9606 GN=DRG1 PE=1 SV=1	DRG1	7	2	2	2	367	40.5	8.9	0	6.131	-0.92	0.01377	0.0421513	0	0.93461	1	0.14	0.799886	1	-0.19	0.99343	1	22.59	27.02	7.12	11.29	13.54	49898.1	73596.6	78206.2	38863.2	24667.5	42933.2	80219.9	73676.3	69710.9	80976.5	69049.5	86462	52950.6	64654.9	69335.3
P55039	Developmentally-regulated GTP-binding protein 2 OS=Homo sapiens OX=9606 GN=DRG2 PE=1 SV=1	DRG2	5	2	4	2	364	40.7	8.88	0	4.941	-0.37	0.0963349	0.207331	0.03	0.978356	1	-0.01	0.99999	1	-0.12	0.757419	0.969379	8.99	12.74	7.46	12.64	4.16	130150	144561	155889	101908	130605	111473	147587	140038	162049	143189	127360	163855	124137	132756	134131
Q08554	Desmocollin-1 OS=Homo sapiens OX=9606 GN=DSC1 PE=1 SV=2	DSC1	4	3	9	3	894	99.9	5.43	8.45	18.476	-0.94	0.160925	0.309816	-0.75	0.203326	0.356516	-0.37	0.546827	0.798755	-0.89	0.0853262	0.166958	69.1	22.72	30.77	31.71	23.96	360161	103240	139930	73166.5	99918	65506.1	59721.3	112000	83451.6	75445	108162	144842	51070.2	83066.4	75740.3
Q02413	Desmoglein-1 OS=Homo sapiens OX=9606 GN=DSG1 PE=1 SV=2	DSG1	4	2	4	2	1049	113.7	5.03	2.25	8.477	-0.78	0.324103	0.533591	-0.38	0.365805	0.581652	-0.78	0.411119	0.646405	-1.15	0.11402	0.21229	98.51	38.63	19.96	42.29	28.12	267792	47577.7	60758.7	29853.9	60135.4	35333.3	32406.1	47281.9	46616.6	35460.1	33469.6	67809.5	23384.5	39673.3	27430.5
Q14126	Desmoglein-2 OS=Homo sapiens OX=9606 GN=DSG2 PE=1 SV=2	DSG2	5	4	7	4	1118	122.2	5.24	8.91	14.624	2.69	0.00347938	0.0137094	3.8	0.000178473	0.00106529	3.79	0.000184329	0.00114215	3.54	0.000348685	0.00170279	90.07	9.22	3.45	7.98	3.17	25439.8	133172	37772.3	244046	280934	237450	526875	515879	551626	571829	522977	488045	458431	440595	430687
P15924	Desmoplakin OS=Homo sapiens OX=9606 GN=DSP PE=1 SV=3	DSP	3	9	16	9	2871	331.6	6.81	21.18	21.466	-0.87	0.0975279	0.20815	-0.51	0.0969403	0.199242	-0.91	0.116781	0.232654	-0.74	0.0914776	0.177638	59.3	35.08	30.63	30.99	1.67	3.28318e+06	1.27143e+06	1.2918e+06	706216	1.12658e+06	588032	523264	906189	983304	670055	688407	1.12286e+06	776146	772830	752447
P60981	Destrin OS=Homo sapiens OX=9606 GN=DSTN PE=1 SV=3	DSTN	19	3	6	2	165	18.5	7.85	10.65	12.958	-1.11	0.00415241	0.0157682	-0.65	0.111215	0.223985	-0.52	0.243059	0.421876	-0.95	0.00786971	0.0222846	21.08	19.8	7.52	20.37	6.53	400269	615483	543582	251819	220183	322614	380753	345346	329038	463046	307230	378667	294533	258570	280789
Q8TDB6	E3 ubiquitin-protein ligase DTX3L OS=Homo sapiens OX=9606 GN=DTX3L PE=1 SV=1	DTX3L	17	11	23	11	740	83.5	8.06	16.53	30.104	-0.33	0.0255536	0.0710508	-0.27	0.247178	0.419984	-0.08	0.939342	1	-0.26	0.106427	0.200459	7.71	6.89	8.47	6.53	2.49	661185	739195	769297	547818	628887	589789	702701	610932	606721	701143	734598	644949	635561	615203	605376
Q7RTS9	Dymeclin OS=Homo sapiens OX=9606 GN=DYM PE=1 SV=1	DYM	3	2	2	2	669	75.9	5.86	0	3.481	0.72	0.072605	0.164015	1.07	0.0136676	0.0389248	1.09	0.0106971	0.0324249	1.05	0.0177237	0.0445024	48.19	5.58	13.24	2.18	8.64	0	31929.5	64932.4	74622.3	82186.7	74833.1	106342	81411.1	95466.8	94400.9	97147.8	98554.9	82214.1	96954.7	94418.6
Q14204	Cytoplasmic dynein 1 heavy chain 1 OS=Homo sapiens OX=9606 GN=DYNC1H1 PE=1 SV=5	DYNC1H1	13	55	135	55	4646	532.1	6.4	196.89	251.418	1.59	3.99976e-10	4.60972e-08	1.22	7.23338e-09	5.19457e-07	1.19	9.20639e-09	6.8454e-07	1.17	9.70018e-09	4.90528e-07	8.75	2.76	2.53	5.09	2.29	3.32524e+06	3.87833e+06	3.89311e+06	1.1975e+07	1.13324e+07	1.16673e+07	9.08884e+06	8.67404e+06	9.0355e+06	8.85919e+06	9.18976e+06	8.30459e+06	8.94896e+06	8.5489e+06	8.73805e+06
Q13409	Cytoplasmic dynein 1 intermediate chain 2 OS=Homo sapiens OX=9606 GN=DYNC1I2 PE=1 SV=3	DYNC1I2	2	1	5	1	638	71.4	5.2	0	3.19	1.61	0.197842	0.36416	2.26	0.010703	0.0316964	2.4	0.00766942	0.0247591	2.11	0.0204254	0.0504614	72.37	35.22	0.41	18	15.21	15030	43341.3	12544.6	45826.9	26404.2	56053.8	71721.4	71750.2	72245.1	90871.6	63027	79158.8	73001	65066.4	53660.6
O43237	Cytoplasmic dynein 1 light intermediate chain 2 OS=Homo sapiens OX=9606 GN=DYNC1LI2 PE=1 SV=1	DYNC1LI2	2	1	1	1	492	54.1	6.38	2.38	4.488	-0.26			-0.63			-0.65			-0.41				19.45	31.45	35.97	17.34	0	15819.1	0	13629.6	9379.72	13244.4	10208.5	5605.21	10559.4	15861.7	8011.62	10070.8	13591	11919.5	9556.76
Q96FJ2	Dynein light chain 2, cytoplasmic OS=Homo sapiens OX=9606 GN=DYNLL2 PE=1 SV=1	DYNLL2	8	1	1	1	89	10.3	7.37	1.64	2.241	0.79	0.252671	0.440217	0.23	0.420029	0.646886	0.48	0.393064	0.623639	0.47	0.619768	0.836791	21.15	7.33	61.89	34.86	15.16	34478.3	52973.3	43723.2	75361.6	82409	71347.3	47878.4	51364.3	132306	101400	60899.9	55019.4	54962.3	73524.5	60396.3
Q15125	3-beta-hydroxysteroid-Delta(8),Delta(7)-isomerase OS=Homo sapiens OX=9606 GN=EBP PE=1 SV=3	EBP	4	1	1	1	230	26.3	7.9	0	2.697	-0.27	0.676946	0.911425	0.27	0.999576	1	0.47	0.99887	1	0.46	0.923613	1	36.74	31.07	20.8	18.15	7.77	36166.6	65880.7	36731	27310.8	47615.2	30500.1	33927.6	44154.6	51893.7	53561.7	50733.3	37492.8	50395.2	56764.6	49242.1
P42892	Endothelin-converting enzyme 1 OS=Homo sapiens OX=9606 GN=ECE1 PE=1 SV=2	ECE1	3	2	2	2	770	87.1	5.88	2.54	7.378	-1.04	0.0508367	0.123476	-0.51	0.603491	0.855131	-0.38	0.904524	1	-1.04	0.0894834	0.174205	18.41	36.42	34.54	9.81	29.88	55373.8	58993.9	40969.5	26950	13978.3	30398.9	23460.4	38887.9	48877.5	36883.6	44777.5	42488	32303.5	27018.6	17266.7
Q13011	Delta(3,5)-Delta(2,4)-dienoyl-CoA isomerase, mitochondrial OS=Homo sapiens OX=9606 GN=ECH1 PE=1 SV=2	ECH1	7	2	2	2	328	35.8	8	0	4.902	-1.2	0.0110733	0.0354008	-0.77	0.0442668	0.10386	-0.86	0.15806	0.299119	-1.04	0.0565154	0.117996	17.99	21.87	25.66	36.97	20.16	93926.5	74548.3	66509.3	32368	40005	25715.7	43635.2	28132.2	47338.9	34825.8	68164.6	40980.9	35315.7	36314.3	49938.3
Q5VYK3	Proteasome adapter and scaffold protein ECM29 OS=Homo sapiens OX=9606 GN=ECPAS PE=1 SV=2	ECPAS	5	7	10	7	1845	204.2	7.12	15.13	40.595	1.66	3.98508e-07	1.05582e-05	1.73	2.14772e-07	5.43773e-06	1.72	1.96136e-07	5.02326e-06	1.82	1.52697e-07	3.62853e-06	14.15	9.53	7.24	6.89	8.73	130835	152325	173963	518027	427935	482577	555236	481894	506970	503339	562228	497160	587093	492881	538824
Q6P2E9	Enhancer of mRNA-decapping protein 4 OS=Homo sapiens OX=9606 GN=EDC4 PE=1 SV=1	EDC4	1	2	4	2	1401	151.6	5.86	0	4.34	-0.26	0.218888	0.395096	-0.1	0.971145	1	-0.08	0.997466	1	0.06	0.885846	1	2.76	7.35	4.62	9.23	17.6	194157	197472	204859	176113	165342	151989	184148	184172	199290	181615	214715	186220	205333	205337	148505
Q9BV94	ER degradation-enhancing alpha-mannosidase-like protein 2 OS=Homo sapiens OX=9606 GN=EDEM2 PE=1 SV=2	EDEM2	3	1	1	1	578	64.7	5.31	2.76	5.356	0.93	0.0561843	0.133373	1.48	0.00177393	0.00707118	1.08	0.0317692	0.0815457	1.34	0.00420665	0.0135046	37.16	19.27	3.17	8.78	16.46	37214	19395.9	21674.1	41234.7	51214.4	34981.8	60432.2	63229.6	59512.3	40235.4	47752	45908.1	65331.1	54947.7	47030.5
Q9BZQ6	ER degradation-enhancing alpha-mannosidase-like protein 3 OS=Homo sapiens OX=9606 GN=EDEM3 PE=1 SV=2	EDEM3	1	1	1	1	932	104.6	4.93	0	2.257	0.39	0.699241	0.935531	1.2	0.162669	0.297215	1.18	0.160741	0.303198	0.94	0.165976	0.287866	15.07	24.44	25.92	44.33	7.08	16664.5	0	20640.5	34403.8	22050.6	24302.5	44809.5	42736.4	26759.4	21493.6	56980.5	42132.8	35419	40087.2	35670.6
P68104	Elongation factor 1-alpha 1 OS=Homo sapiens OX=9606 GN=EEF1A1 PE=1 SV=1	EEF1A1	34	12	84	7	462	50.1	9.01	217.36	170.149	-0.39	0.205595	0.375806	0.06	0.524068	0.770059	0.12	0.390357	0.620962	-0.27	0.930129	1	18.4	16	4.58	4.2	6.55	1.14421e+07	1.62015e+07	1.59271e+07	1.21481e+07	9.36817e+06	1.28248e+07	1.77346e+07	1.62801e+07	1.65545e+07	1.80081e+07	1.65557e+07	1.73314e+07	1.42033e+07	1.24714e+07	1.31883e+07
P29692	Elongation factor 1-delta OS=Homo sapiens OX=9606 GN=EEF1D PE=1 SV=5	EEF1D	4	1	2	1	281	31.1	5.01	7.06	4.185	0.21	0.99999	1	0.14	0.999881	1	0.26	0.999872	1	0.03	0.998928	1	35.21	21.98	23.64	13.48	13.88	33916.2	64808.8	40272.8	35623.9	46472.6	55809.7	44465.2	58564.4	36837.5	50911.9	48285.1	39081.5	37954.3	49422.8	41013.8
O43324	Eukaryotic translation elongation factor 1 epsilon-1 OS=Homo sapiens OX=9606 GN=EEF1E1 PE=1 SV=1	EEF1E1	6	1	1	1	174	19.8	8.54	0	2.135	0.73	0.0321059	0.0856528	0.22	0.757355	0.997112	0.32	0.244177	0.423442	0.6	0.148486	0.263885	9.74	13.46	7.77	25.83	14.57	0	15341.7	13364.5	23818	21409.7	27898.2	16660.4	15910.3	18481.3	26174	16564	17848.7	21633	23664.3	17655
P26641	Elongation factor 1-gamma OS=Homo sapiens OX=9606 GN=EEF1G PE=1 SV=3	EEF1G	17	6	23	6	437	50.1	6.67	14.11	20.946	-0.31	0.857933	1	0.39	0.0292796	0.0738077	0.39	0.0266081	0.0708217	0.05	0.816173	1	18.83	15.68	8.04	4.87	5.74	393115	549459	563254	441923	387166	527886	772926	657819	721887	719744	756765	686637	575374	516665	566888
P13639	Elongation factor 2 OS=Homo sapiens OX=9606 GN=EEF2 PE=1 SV=4	EEF2	4	4	10	4	858	95.3	6.83	2.28	14.67	-0.21	0.126771	0.256547	0.12	0.990247	1	0.14	0.896702	1	-0.23	0.227631	0.377475	13.16	9.18	5.28	11.92	4.92	449523	579656	489823	367407	424220	438601	532363	542598	490554	607859	478796	538583	444654	418339	403646
P57772	Selenocysteine-specific elongation factor OS=Homo sapiens OX=9606 GN=EEFSEC PE=1 SV=4	EEFSEC	4	2	5	2	596	65.3	8.35	5.04	8.378	-0.03	0.960379	1	-0.07	0.999876	1	-0.09	0.995037	1	-0.36	0.980184	1	34.01	13.18	22.61	21.15	14.56	40336.4	72087	82973.5	70657.7	62226.8	80987.9	68777	49061.8	77941.6	82481	67957	53703.4	56211.1	64618.3	48211.2
P00533	Epidermal growth factor receptor OS=Homo sapiens OX=9606 GN=EGFR PE=1 SV=2	EGFR	10	11	23	11	1210	134.2	6.68	36.23	44.635	0.2	0.00385735	0.0147789	0.83	2.22075e-08	1.11231e-06	0.9	1.0982e-08	7.44514e-07	0.66	1.39617e-07	3.46041e-06	2.13	5.55	1.89	4.31	2.56	1.12898e+06	1.14616e+06	1.09885e+06	1.2968e+06	1.37768e+06	1.23354e+06	2.02346e+06	1.9507e+06	2.00337e+06	2.11153e+06	2.12747e+06	1.96573e+06	1.77988e+06	1.85959e+06	1.77892e+06
Q8N3D4	EH domain-binding protein 1-like protein 1 OS=Homo sapiens OX=9606 GN=EHBP1L1 PE=1 SV=2	EHBP1L1	1	1	2	1	1523	161.8	4.83	3.61	4.76	0.92	0.0240954	0.0678142	0.43	0.948833	1	0.51	0.543334	0.79466	0.9	0.0791456	0.157132	25.51	19.5	9.99	26.26	16.56	77808.3	51718.6	50795.8	96854	134600	98154.4	69880.8	58723.5	70507.1	59884.4	100061	73480.8	80921.7	112955	96277.5
Q9H4M9	EH domain-containing protein 1 OS=Homo sapiens OX=9606 GN=EHD1 PE=1 SV=2	EHD1	3	1	1	1	534	60.6	6.83	0	3.58	-0.19	0.703661	0.938889	0.76	0.373745	0.589562	0.88	0.20131	0.362974	0.05	0.983116	1	8.27	36.04	15.74	14.5	33.78	0	18716.3	21040.1	8972.11	17411.8	19257.3	33500.8	26521.2	36344.4	41011.3	36645.5	30595.2	32293.5	17243.6	20611.1
Q9NZN4	EH domain-containing protein 2 OS=Homo sapiens OX=9606 GN=EHD2 PE=1 SV=2	EHD2	3	1	1	1	543	61.1	6.46	0	2.477	-1.21	0.00456888	0.0170685	-0.22	0.851166	1	-0.08	0.998758	1	-0.55	0.0846031	0.165966	3.23	7.02	5.16	14	32.35	0	26607.4	27851.8	10583.4	12134.5	11740.9	23898.9	23432.6	21649.5	25669.3	30108.5	22831	21474.7	18618.6	10857.8
Q9H223	EH domain-containing protein 4 OS=Homo sapiens OX=9606 GN=EHD4 PE=1 SV=1	EHD4	5	3	6	3	541	61.1	6.76	7.89	8.248	-0.18	0.307527	0.513273	0.18	0.598033	0.849541	0.13	0.958895	1	0.18	0.845387	1	7.07	11.77	2.83	4.35	13.29	304763	276332	266258	214617	271953	244346	312447	323962	306457	301683	305704	281635	261327	341187	313992
Q08426	Peroxisomal bifunctional enzyme OS=Homo sapiens OX=9606 GN=EHHADH PE=1 SV=3	EHHADH	1	1	2	1	723	79.4	9.14	2.03	2.705	-0.26	0.750278	0.975087	0.03	0.997912	1	-0.25	0.491805	0.733729	-0.12	0.993604	1	14.83	6.58	15.28	21.32	8.65	95239.2	74858	99994	79408.4	80732.4	71346.5	97028.2	77725.5	105609	85862	79984.2	56086.3	91043.6	76946.1	87736.4
P19525	Interferon-induced, double-stranded RNA-activated protein kinase OS=Homo sapiens OX=9606 GN=EIF2AK2 PE=1 SV=2	EIF2AK2	30	14	59	14	551	62.1	8.4	64.16	76.984	-0.57	0.000855047	0.00462649	-0.31	0.15769	0.288683	-0.18	0.454253	0.68988	-0.59	0.00192362	0.00698258	11.18	12.71	8.45	5.55	6.02	3.64698e+06	4.56358e+06	4.08628e+06	2.7762e+06	2.19735e+06	2.75148e+06	3.68343e+06	3.12773e+06	3.29732e+06	3.76127e+06	3.36654e+06	3.60231e+06	2.82799e+06	2.50973e+06	2.71966e+06
Q9NR50	Translation initiation factor eIF-2B subunit gamma OS=Homo sapiens OX=9606 GN=EIF2B3 PE=1 SV=1	EIF2B3	9	3	4	3	452	50.2	6.47	5.09	10.228	-0.11	0.999192	1	0.18	0.642945	0.890767	0.17	0.44781	0.683125	0.08	0.583607	0.802156	13.07	6.84	8.14	2.17	11.96	175246	228017	207713	214773	193127	189613	237605	234996	204563	233185	235335	225770	220199	258418	205599
Q9UI10	Translation initiation factor eIF-2B subunit delta OS=Homo sapiens OX=9606 GN=EIF2B4 PE=1 SV=2	EIF2B4	4	2	4	2	523	57.5	9.38	4.79	6.977	1.16	0.0008107	0.0044492	1.55	9.6794e-05	0.000646416	1.52	5.49828e-05	0.000440647	1.44	0.000106045	0.000628366	28.41	5.64	7.25	13.89	11.13	46869.8	56719.3	80817.2	121930	136140	126712	168095	146921	165766	154131	199060	162583	144378	178639	153882
Q13144	Translation initiation factor eIF-2B subunit epsilon OS=Homo sapiens OX=9606 GN=EIF2B5 PE=1 SV=3	EIF2B5	5	3	5	3	721	80.3	5.08	11.18	11.967	-0.2	0.481636	0.723004	0.38	0.80573	1	0.45	0.632733	0.889841	-0.31	0.961751	1	42.19	35.7	7.08	11.36	18.12	135219	199054	315432	177530	85626.7	173692	283620	258146	247329	320530	271574	259687	214232	160520	156905
P05198	Eukaryotic translation initiation factor 2 subunit 1 OS=Homo sapiens OX=9606 GN=EIF2S1 PE=1 SV=3	EIF2S1	35	10	18	10	315	36.1	5.08	28.61	37.393	-0.36	0.00220452	0.00994409	-0.11	0.372917	0.589301	0.12	0.407896	0.643091	0.09	0.844432	1	4.66	4.59	7.29	2	6.69	1.16869e+06	1.23619e+06	1.28268e+06	926491	962477	1.01485e+06	1.14836e+06	1.04094e+06	1.2029e+06	1.35511e+06	1.33917e+06	1.30312e+06	1.19087e+06	1.35753e+06	1.31145e+06
P20042	Eukaryotic translation initiation factor 2 subunit 2 OS=Homo sapiens OX=9606 GN=EIF2S2 PE=1 SV=2	EIF2S2	22	6	11	6	333	38.4	5.8	22.87	32.826	-0.32	0.105222	0.220089	-0.11	0.78524	1	0.07	0.639037	0.895429	-0.15	0.859459	1	11.96	2.46	7.2	12.5	5.7	667387	849176	765298	636106	614250	606880	711277	643652	742106	960552	761634	801754	687722	752682	679051
P41091	Eukaryotic translation initiation factor 2 subunit 3 OS=Homo sapiens OX=9606 GN=EIF2S3 PE=1 SV=3	EIF2S3	12	5	11	5	472	51.1	8.4	14.69	26.996	-0.67	0.0602848	0.139936	-0.25	0.896745	1	-0.22	0.998712	1	-0.69	0.100071	0.190632	20.47	19.02	5.79	13.69	12.12	983331	1.36206e+06	1.4845e+06	854614	689421	1.01381e+06	1.1817e+06	1.05423e+06	1.14166e+06	1.41113e+06	1.08952e+06	1.16939e+06	1.00233e+06	846944	797381
Q14152	Eukaryotic translation initiation factor 3 subunit A OS=Homo sapiens OX=9606 GN=EIF3A PE=1 SV=1	EIF3A	4	4	6	4	1382	166.5	6.79	11.59	20.75	-0.45	0.156575	0.303342	-0.13	0.767808	1	-0.07	0.985088	1	-0.11	0.501923	0.709775	13.85	18.68	4.29	12.04	12.37	287814	240310	220567	176055	232937	166685	219862	209799	228595	229505	267551	211888	179771	222303	226722
P55884	Eukaryotic translation initiation factor 3 subunit B OS=Homo sapiens OX=9606 GN=EIF3B PE=1 SV=3	EIF3B	6	5	7	5	814	92.4	5	6	11.33	-0.21	0.521584	0.765278	0.19	0.102892	0.209604	0.28	0.0245278	0.0663575	-0.08	0.99689	1	9.3	4.55	4.34	4.19	10.08	218837	256189	260117	222031	213136	233371	291313	297622	273552	310465	310636	288563	242130	278001	229441
Q99613	Eukaryotic translation initiation factor 3 subunit C OS=Homo sapiens OX=9606 GN=EIF3C PE=1 SV=1	EIF3C	14	10	21	10	913	105.3	5.68	11.61	36.411	0.07	0.7559	0.979399	-0.27	0.0658411	0.143111	-0.16	0.446941	0.682251	0.23	0.294921	0.460564	4.28	4.9	4.1	11.45	9.81	803030	769342	737102	801820	810011	875949	607132	636461	658952	688976	774000	615443	902035	951638	783751
O15371	Eukaryotic translation initiation factor 3 subunit D OS=Homo sapiens OX=9606 GN=EIF3D PE=1 SV=1	EIF3D	28	11	22	11	548	63.9	6.05	28.01	48.155	-0.87	0.000125903	0.000970593	-0.38	0.0412474	0.0981755	-0.21	0.550126	0.80205	-0.61	0.00411336	0.0132605	15.52	11.7	9.68	2.41	2.59	1.11683e+06	1.52646e+06	1.31561e+06	720690	613871	775754	1.08013e+06	1.01315e+06	890321	1.18482e+06	1.14029e+06	1.13385e+06	901726	861592	863397
P60228	Eukaryotic translation initiation factor 3 subunit E OS=Homo sapiens OX=9606 GN=EIF3E PE=1 SV=1	EIF3E	8	3	5	3	445	52.2	6.04	1.86	7.254	-0.74	0.00114498	0.005826	-0.15	0.38327	0.600717	-0.22	0.646875	0.903664	-0.42	0.033532	0.0761491	4.18	11.11	11.09	11.32	10.68	209179	207071	223462	123652	149839	124937	188467	201180	161300	216112	179622	177718	145511	179097	156449
O75821	Eukaryotic translation initiation factor 3 subunit G OS=Homo sapiens OX=9606 GN=EIF3G PE=1 SV=2	EIF3G	5	1	2	1	320	35.6	6.13	0	2.85	-0.52	0.749885	0.975087	-0.17	0.999995	1	0.04	0.93893	1	-0.49	0.894958	1	31.48	18.27	11.66	21.48	27.87	37450.2	71858.1	65840.5	45837.1	35919.5	52084.7	63107.3	58445.8	49963.1	79829.4	67883	51426	62337	35580.1	46760.9
Q13347	Eukaryotic translation initiation factor 3 subunit I OS=Homo sapiens OX=9606 GN=EIF3I PE=1 SV=1	EIF3I	7	2	3	2	325	36.5	5.64	3.08	7.436	-0.35	0.0064158	0.0228923	-0.39	0.00737231	0.0232682	-0.16	0.0878299	0.189204	-0.24	0.034725	0.0784716	10.8	6.83	3.84	12.16	5.61	212046	255995	214951	151880	173153	168834	172607	163637	160317	191829	205218	161108	184991	166366	181878
Q9UBQ5	Eukaryotic translation initiation factor 3 subunit K OS=Homo sapiens OX=9606 GN=EIF3K PE=1 SV=1	EIF3K	11	2	4	2	218	25	4.93	4.67	12.889	0.61	0.0119994	0.037785	1.09	0.000440562	0.00224074	1.01	0.000643448	0.00318956	0.99	0.000694154	0.00298512	30.75	6.48	3.15	4.62	3.87	95257	76644.1	50006.2	116195	129997	116665	168173	157918	162638	151706	165212	153899	151880	162689	152669
Q9Y262	Eukaryotic translation initiation factor 3 subunit L OS=Homo sapiens OX=9606 GN=EIF3L PE=1 SV=1	EIF3L	6	4	7	4	564	66.7	6.34	5.13	9.627	-0.95	1.32866e-05	0.000166443	-0.62	0.000567682	0.00278878	-0.5	0.00778605	0.0250654	-0.75	9.75217e-05	0.000583864	4.74	5.83	2.23	9.89	13.14	499485	524644	549245	255555	272426	287214	335093	341815	350304	372074	434057	363346	312181	352297	270408
Q7L2H7	Eukaryotic translation initiation factor 3 subunit M OS=Homo sapiens OX=9606 GN=EIF3M PE=1 SV=1	EIF3M	17	5	11	5	374	42.5	5.63	3.63	16.619	-0.72	0.00430758	0.0162503	-0.48	0.0867172	0.181117	-0.27	0.29736	0.497038	-0.68	0.0148185	0.0383353	23.51	10.82	11.3	7.16	8.21	356791	448488	571850	284615	230340	271808	366242	293162	320662	328568	372285	373654	279953	268002	313454
P60842	Eukaryotic initiation factor 4A-I OS=Homo sapiens OX=9606 GN=EIF4A1 PE=1 SV=1	EIF4A1	45	14	100	8	406	46.1	5.48	205.33	145.804	-0.7	1.66656e-05	0.000197392	-0.52	8.49165e-05	0.000575434	-0.38	0.00179371	0.00734372	-0.61	3.44837e-05	0.000253946	6.24	6.13	6.14	3.47	6.25	1.4545e+07	1.64782e+07	1.56907e+07	9.37026e+06	1.05406e+07	9.69224e+06	1.11277e+07	9.90703e+06	1.09231e+07	1.20744e+07	1.23427e+07	1.1527e+07	9.56156e+06	1.0836e+07	1.02777e+07
Q14240	Eukaryotic initiation factor 4A-II OS=Homo sapiens OX=9606 GN=EIF4A2 PE=1 SV=2	EIF4A2	16	7	44	1	407	46.4	5.48	102.06	44.765	-0.58	4.97663e-05	0.000486892	-0.58	5.08019e-05	0.000394099	-0.38	0.00132907	0.00578021	-0.58	4.84359e-05	0.000332276	7.91	7.24	7.86	3.72	2.54	202974	235669	210558	140539	128986	149134	140687	128319	150212	166230	154413	161876	135080	140860	141508
P38919	Eukaryotic initiation factor 4A-III OS=Homo sapiens OX=9606 GN=EIF4A3 PE=1 SV=4	EIF4A3	27	9	39	8	411	46.8	6.73	52.91	44.692	-0.72	6.11533e-06	9.15313e-05	-0.64	9.15746e-06	9.67834e-05	-0.44	0.000191408	0.00116641	-0.67	5.13173e-06	5.63269e-05	1.88	7.93	4.19	5.27	5.45	2.8621e+06	2.92897e+06	2.82212e+06	1.70593e+06	1.9689e+06	1.73963e+06	1.91372e+06	1.75971e+06	1.84248e+06	2.11694e+06	2.1918e+06	1.9747e+06	1.6822e+06	1.87465e+06	1.80397e+06
Q9NRA8	Eukaryotic translation initiation factor 4E transporter OS=Homo sapiens OX=9606 GN=EIF4ENIF1 PE=1 SV=2	EIF4ENIF1	3	2	3	2	985	108.1	8.32	0	3.535	-0.38	0.206344	0.376582	0.29	0.569242	0.819196	0.65	0.0931416	0.198553	-0.21	0.973024	1	17.79	21.22	4.52	15.94	19.78	60053.1	75222.9	86207.5	57929.6	40189.2	61080.3	86393.1	91839.9	94450.1	118258	91151.6	124552	64928	56279	82647.3
Q04637	Eukaryotic translation initiation factor 4 gamma 1 OS=Homo sapiens OX=9606 GN=EIF4G1 PE=1 SV=4	EIF4G1	2	4	5	4	1599	175.4	5.33	1.89	6.424	0.97	1.51476e-05	0.000183764	1.33	1.95418e-06	2.74539e-05	0.95	2.71321e-05	0.000250158	1.02	1.06653e-05	9.76196e-05	13.68	5.6	8.64	7.56	8.96	55238.6	71375.2	70105.2	137352	132648	147889	177101	176418	151581	135318	141605	121921	157428	131848	141967
P78344	Eukaryotic translation initiation factor 4 gamma 2 OS=Homo sapiens OX=9606 GN=EIF4G2 PE=1 SV=1	EIF4G2	2	2	3	2	907	102.3	7.14	4.31	5.026	-0.39	0.453216	0.691802	-0.28	0.999127	1	-0.29	0.785086	1	-0.3	0.743619	0.961863	10.46	6.83	34.93	5.07	4.91	245371	301841	285160	236275	206444	218092	209734	389332	235297	232458	252236	230328	230980	249070	227523
P63241	Eukaryotic translation initiation factor 5A-1 OS=Homo sapiens OX=9606 GN=EIF5A PE=1 SV=2	EIF5A	8	1	1	1	154	16.8	5.24	0	2.355	-0.88	0.916142	1	-0.58	0.997033	1	-0.7	0.967366	1	-1.18	0.797779	0.997797	61.11	25.65	20.28	41.89	43.66	40615	187042	138462	55926.7	75247.9	94520.3	107868	92928.1	71285.2	120338	49228.2	85071.3	104022	44897	61048.7
O60841	Eukaryotic translation initiation factor 5B OS=Homo sapiens OX=9606 GN=EIF5B PE=1 SV=4	EIF5B	2	2	2	2	1220	138.7	5.49	2.58	4.645	-0.4	0.995207	1	-0.34	0.999607	1	-0.32	0.999502	1	-0.79	0.725037	0.944187	35.13	28.2	7.48	34.73	20.83	66510	137551	130812	98982.8	72116.7	128415	103284	108052	93184	142379	69173.4	104685	98255.8	75756.7	65751.5
Q15717	ELAV-like protein 1 OS=Homo sapiens OX=9606 GN=ELAVL1 PE=1 SV=2	ELAVL1	9	3	5	3	326	36.1	9.17	3.5	7.734	-0.22	0.215243	0.389431	-0.11	0.703011	0.946754	-0.16	0.683691	0.942529	-0.21	0.331329	0.506777	25.56	14.72	3.84	12.23	3.1	216493	192290	308074	151814	185296	204268	209948	194533	200991	193912	229589	182184	179824	186620	191271
Q96JJ3	Engulfment and cell motility protein 2 OS=Homo sapiens OX=9606 GN=ELMO2 PE=1 SV=2	ELMO2	3	1	1	1	720	82.6	5.9	3.77	7.882	-0.03	0.710724	0.944219	1	0.0169996	0.0461333	0.42	0.263728	0.450617	0.38	0.22658	0.376002	35.82	26.59	21.61	10.16	15.28	29497	14083.2	28361.9	27838	23865.6	39411.1	56581.1	40384.2	62619.7	37828.9	38263.9	31735.5	31310.4	36900.9	42601.6
Q8IZ81	ELMO domain-containing protein 2 OS=Homo sapiens OX=9606 GN=ELMOD2 PE=1 SV=1	ELMOD2	7	2	3	2	293	34.9	8.05	5.14	6.87	-0.58	0.00108158	0.00556485	-0.62	0.000740108	0.00348714	-0.33	0.0240915	0.0653614	-0.62	0.00131705	0.00507786	6.08	6.8	11.56	4.57	9.5	355236	377023	333796	227441	259635	237791	231235	214084	267884	286807	283395	263331	230538	271113	231297
Q15370	Elongin-B OS=Homo sapiens OX=9606 GN=ELOB PE=1 SV=1	ELOB	10	1	2	1	118	13.1	4.88	2.55	2.971	1.19	0.0404164	0.103396	1.24	0.0154076	0.0428734	1.22	0.00959654	0.0295722	0.83	0.0492933	0.105181	35.98	35.63	12.2	15.14	14.04	117758	254750	209056	476946	251434	535954	499530	398619	493374	579748	429957	487491	453728	349191	371937
Q15369	Elongin-C OS=Homo sapiens OX=9606 GN=ELOC PE=1 SV=1	ELOC	36	3	6	3	112	12.5	4.78	8.52	18.958	1.21	0.00436774	0.0164235	0.98	0.0355093	0.0869432	1.19	0.00873237	0.0274974	1.81	0.00123333	0.00480208	34.81	37.17	13.63	20.31	20.17	95845.9	80102.5	45593.3	185139	314643	162584	158267	133535	175831	159580	236029	182963	203773	305550	281209
Q8N766	ER membrane protein complex subunit 1 OS=Homo sapiens OX=9606 GN=EMC1 PE=1 SV=1	EMC1	7	5	8	5	993	111.7	7.66	16.71	28.65	-0.55	0.935896	1	0.3	0.341791	0.551603	0.45	0.189145	0.34629	-0.07	0.891766	1	46.61	22.89	10.58	7.27	17.95	76924.9	213595	208897	142768	93846.4	145894	265345	216659	257102	284698	250716	285619	218761	152412	199672
Q9P0I2	ER membrane protein complex subunit 3 OS=Homo sapiens OX=9606 GN=EMC3 PE=1 SV=3	EMC3	15	3	4	3	261	29.9	6.81	9.19	14.199	-0.52	0.0385531	0.0995127	-0.28	0.135106	0.258408	-0.15	0.514059	0.762487	-0.35	0.0975706	0.186668	14.26	12.99	10.05	9.06	11.88	169607	184799	222882	126729	158860	128911	162545	132938	151760	166420	177722	148236	129487	145025	164159
Q9NPA0	ER membrane protein complex subunit 7 OS=Homo sapiens OX=9606 GN=EMC7 PE=1 SV=1	EMC7	10	2	3	2	242	26.5	9.25	7	13.302	-0.94	6.82726e-05	0.000596093	-0.55	0.00372549	0.0130053	-0.4	0.0769032	0.170052	-0.91	0.000188562	0.00101314	9.8	17.86	9.69	5.7	2.8	562148	609276	682372	317671	240093	343026	422179	352439	415322	502932	462195	452017	312250	324155	329959
O43402	ER membrane protein complex subunit 8 OS=Homo sapiens OX=9606 GN=EMC8 PE=1 SV=1	EMC8	12	2	2	2	210	23.8	6.4	0	5.45	0.21	1	1	0.07	1	1	0.27	0.874619	1	0.18	0.992567	1	25.99	19.97	5.92	12.2	7.03	45628.8	37982.3	62747.3	37558.5	52671.3	55690.3	44740.8	50374.7	47919.8	54981.4	47491.3	60723.7	51545.6	53517.3	46615.6
P50402	Emerin OS=Homo sapiens OX=9606 GN=EMD PE=1 SV=1	EMD	22	5	13	5	254	29	5.5	11.84	18.694	1.4	0.0009127	0.0048474	2.11	1.83492e-05	0.000168432	2.21	1.19031e-05	0.000125281	1.91	4.42606e-05	0.000310762	36.1	5.93	8.04	7.56	5.14	155242	163671	285145	407549	458756	430784	736002	708116	628951	759301	774484	671543	616626	579209	641792
Q92979	Ribosomal RNA small subunit methyltransferase NEP1 OS=Homo sapiens OX=9606 GN=EMG1 PE=1 SV=4	EMG1	4	1	1	1	244	26.7	9.17	0	3.333	-0.53	0.239641	0.422303	-0.08	0.686869	0.933105	-0.04	0.876405	1	-0.22	0.557143	0.770374	25.35	33.09	20.81	5.73	11.27	29881.1	29422.5	44896.2	20690.2	18310.5	33125.8	33043.6	28207.5	21594.2	28973.7	27443.4	30772.5	29466.6	23624.1	25706.5
Q9NPA8	Transcription and mRNA export factor ENY2 OS=Homo sapiens OX=9606 GN=ENY2 PE=1 SV=1	ENY2	17	1	3	1	101	11.5	9.33	8.95	15.772	3.39	0.00456887	0.0170685	0.07	0.772831	1	-0.42	0.941826	1	3.13	0.00641158	0.0187309	77.72	2.76	21.79	81.01	7.51	34299.6	32316.7	2390.16	351955	339432	333491	22612.6	34067.7	33962.2	8548.48	55227.7	24204.8	318858	278244	283634
P11171	Protein 4.1 OS=Homo sapiens OX=9606 GN=EPB41 PE=1 SV=4	EPB41	1	1	1	1	864	97	5.58	0	3.229	-0.41	0.745786	0.972309	-0.32	0.942699	1	0	0.999435	1	-0.68	0.746471	0.96339	31.31	18.55	31.96	29.35	17.23	25031.2	48371.7	41342.3	31264.7	22108.2	31030.2	42043.7	33041.2	21516	41423.6	24007.6	43300.3	33609.3	25758.3	24797.3
Q9H4G0	Band 4.1-like protein 1 OS=Homo sapiens OX=9606 GN=EPB41L1 PE=1 SV=2	EPB41L1	8	6	10	6	881	98.4	5.62	9.7	21.323	-0.3	0.00191008	0.00885863	-0.06	0.384755	0.602096	0.02	0.972817	1	-0.26	0.0071172	0.0205098	10.93	7.74	1.98	1.09	1.51	414980	488809	400100	303036	335947	353505	385932	396774	401141	415502	421338	424515	349938	339821	347005
O43491	Band 4.1-like protein 2 OS=Homo sapiens OX=9606 GN=EPB41L2 PE=1 SV=1	EPB41L2	18	14	28	14	1005	112.5	5.44	44.16	78.21	-0.19	0.775417	0.996842	0.26	0.0269946	0.068953	0.32	0.0124078	0.0366556	0.1	0.244122	0.392126	16.88	8.2	1.29	4.89	2.81	869204	1.1996e+06	1.16679e+06	1.03367e+06	888604	1.02124e+06	1.42908e+06	1.39936e+06	1.39604e+06	1.53839e+06	1.45765e+06	1.39567e+06	1.25315e+06	1.30158e+06	1.23255e+06
P29317	Ephrin type-A receptor 2 OS=Homo sapiens OX=9606 GN=EPHA2 PE=1 SV=2	EPHA2	12	6	12	6	976	108.2	6.23	21.56	35.766	1.03	1.37559e-05	0.00017047	1.44	8.62875e-07	1.48363e-05	1.44	7.48512e-07	1.43777e-05	1.28	3.67799e-06	4.29021e-05	15.19	7.02	7.74	1.92	7.07	146729	159395	195693	324897	364283	321921	462507	395991	433133	432284	445558	430077	345438	394790	387208
P07814	Bifunctional glutamate/proline--tRNA ligase OS=Homo sapiens OX=9606 GN=EPRS1 PE=1 SV=5	EPRS1	11	13	20	13	1512	170.5	7.33	46.14	65.032	1.16	1.96532e-06	3.64754e-05	1.35	2.84461e-07	6.55398e-06	1.39	3.07761e-07	6.95478e-06	1.27	7.46533e-07	1.27309e-05	10.3	9.31	4.8	6.55	4.62	595056	567808	688952	1.40198e+06	1.16639e+06	1.33274e+06	1.62126e+06	1.51443e+06	1.47953e+06	1.60881e+06	1.55804e+06	1.41584e+06	1.43863e+06	1.4484e+06	1.33134e+06
Q9NZ08	Endoplasmic reticulum aminopeptidase 1 OS=Homo sapiens OX=9606 GN=ERAP1 PE=1 SV=3	ERAP1	12	10	26	10	941	107.2	6.46	42.85	47.32	0.18	0.117753	0.241262	0.84	5.14908e-05	0.000398104	0.79	5.0722e-05	0.000414589	0.55	0.000706345	0.00303189	17.78	2.27	6.67	2.78	0.73	604075	817747	853318	936322	895813	924581	1.4766e+06	1.30635e+06	1.4623e+06	1.45333e+06	1.41644e+06	1.37469e+06	1.19376e+06	1.20095e+06	1.18356e+06
P04626	Receptor tyrosine-protein kinase erbB-2 OS=Homo sapiens OX=9606 GN=ERBB2 PE=1 SV=1	ERBB2	2	1	1	1	1255	137.8	5.91	2.56	4.509	-0.74			0.15			0.24			-0.2				26.79	27.06	26.06	26.86	17099.1	0	0	8434.16	0	12376.6	26833.8	18922.4	16070.4	22750.6	13303.9	20194.2	22127.5	13745.3	14892
Q96RT1	Erbin OS=Homo sapiens OX=9606 GN=ERBIN PE=1 SV=2	ERBIN	5	6	12	6	1412	158.2	5.5	4.31	21.665	-0.11	0.979784	1	0.58	0.016913	0.0459522	0.77	0.00461034	0.0160526	0.33	0.327957	0.502286	26.25	8.63	10.85	3.99	5.41	184588	316279	251808	233649	209586	249116	375688	433409	351765	440815	429325	407401	317460	288808	317857
P18074	General transcription and DNA repair factor IIH helicase subunit XPD OS=Homo sapiens OX=9606 GN=ERCC2 PE=1 SV=1	ERCC2	3	1	2	1	760	86.9	7.15	8.97	19.74	0.58			1.78			1.3			1.53				51.05	17.64	6.42	14.74	0	0	12007.1	15262.9	37249.9	17958.7	54469	40091.3	41249.8	27917	31732.6	29651.5	43601.6	34744.7	33536.5
P19447	General transcription and DNA repair factor IIH helicase subunit XPB OS=Homo sapiens OX=9606 GN=ERCC3 PE=1 SV=1	ERCC3	3	2	2	2	782	89.2	7.23	0	7.07	-0.64	0.940187	1	-0.1	0.950843	1	-0.05	0.905611	1	-0.48	0.999248	1	46.22	24.19	16	14.13	27.23	17861.7	41347.4	50759.1	35789.3	22426.8	26581.4	34849.8	38615.1	47415.2	39820	48452.7	37153.6	25159.6	42156.7	29678.5
P50548	ETS domain-containing transcription factor ERF OS=Homo sapiens OX=9606 GN=ERF PE=1 SV=2	ERF	4	1	2	1	548	58.7	7.3	7.18	15.795	0.71	0.0706625	0.160355	1.34	0.00124857	0.00527836	1.6	0.000419726	0.00226574	1.24	0.00700436	0.0202319	22.99	14.62	14.25	8.07	21.48	0	30046.8	41711.3	57943	49309.1	66216.4	89672.2	105586	79699.6	113617	96705.1	107357	83494.7	56461.6	85197.4
Q969X5	Endoplasmic reticulum-Golgi intermediate compartment protein 1 OS=Homo sapiens OX=9606 GN=ERGIC1 PE=1 SV=1	ERGIC1	18	4	6	4	290	32.6	7.06	18.56	17.619	-0.13	0.998683	1	0.19	0.254563	0.430627	0.16	0.344231	0.560743	-0.12	0.998758	1	24.67	5.74	4.39	3.8	6.4	289941	422260	481755	397076	354920	385233	513115	482423	471728	497856	471876	462933	387392	352057	398566
Q96RQ1	Endoplasmic reticulum-Golgi intermediate compartment protein 2 OS=Homo sapiens OX=9606 GN=ERGIC2 PE=1 SV=2	ERGIC2	3	1	2	1	377	42.5	6.77	8.33	9.557	-0.29	0.259937	0.450492	0.48	0.0356462	0.0870632	0.56	0.0135613	0.0396181	0.17	0.593463	0.810387	14.97	17.21	7.37	5.69	7.3	172710	214094	233242	175020	135830	192093	304228	264513	297618	315089	318385	286626	218480	252591	240727
Q96DZ1	Endoplasmic reticulum lectin 1 OS=Homo sapiens OX=9606 GN=ERLEC1 PE=1 SV=1	ERLEC1	5	2	2	2	483	54.8	6.28	2.03	6.252	0.08	0.999965	1	0.06	0.999869	1	0.29	0.986143	1	-0.35	0.518256	0.728193	20.75	16.79	23.49	16.38	44.06	42477.9	27914.2	34917.5	27491	36927.3	37819.3	45133.7	36425	27981	43165.4	31830.6	42751.2	27395.3	13451.2	35696.2
O75477	Erlin-1 OS=Homo sapiens OX=9606 GN=ERLIN1 PE=1 SV=2	ERLIN1	13	5	10	3	348	39.1	7.87	19.8	19.256	-0.85	0.673247	0.911327	-1.02	0.188765	0.336882	-1.16	0.193426	0.352169	-0.8	0.240168	0.389264	31.64	40.59	10.28	28.46	25.25	1.64322e+06	846720	1.45036e+06	803416	1.40948e+06	678143	780845	635102	717221	573980	965568	649679	538593	896163	833288
O94905	Erlin-2 OS=Homo sapiens OX=9606 GN=ERLIN2 PE=1 SV=1	ERLIN2	21	6	10	4	339	37.8	5.62	22.11	29.219	0.95	4.54457e-08	1.93986e-06	1.01	2.67023e-08	1.23044e-06	1.06	1.69289e-08	1.00054e-06	0.81	2.14228e-07	4.53037e-06	8.28	3.52	2.48	2.62	2.33	409163	368884	435396	792573	759134	814238	795067	834818	821860	817098	851957	857952	693485	715833	725803
Q9BSJ8	Extended synaptotagmin-1 OS=Homo sapiens OX=9606 GN=ESYT1 PE=1 SV=1	ESYT1	7	5	7	5	1104	122.8	5.83	9.15	21.05	-0.43	0.355106	0.576422	0.13	0.435562	0.666358	0.09	0.301442	0.502767	0.03	0.686608	0.904361	20.2	9.51	6.88	9.61	5.78	150051	216625	220208	160842	143619	173846	236552	212129	241777	262862	230307	218884	206232	221922	231410
A0FGR8	Extended synaptotagmin-2 OS=Homo sapiens OX=9606 GN=ESYT2 PE=1 SV=1	ESYT2	12	8	18	8	921	102.3	9.26	36.8	48.164	0.41	0.0103627	0.0335736	1.27	6.37065e-06	7.33899e-05	1	3.12957e-05	0.000280687	0.95	6.90313e-05	0.00043955	3.33	14.77	10.47	8.48	7.84	494145	477028	509881	658351	815172	620821	1.19564e+06	1.01839e+06	1.24941e+06	988717	1.09882e+06	930928	869157	1.01718e+06	953050
P62495	Eukaryotic peptide chain release factor subunit 1 OS=Homo sapiens OX=9606 GN=ETF1 PE=1 SV=3	ETF1	8	3	5	3	437	49	5.71	6.33	12.663	-1.06	0.00731267	0.0255003	-0.75	0.0326726	0.0811857	-0.47	0.27814	0.47106	-0.84	0.00326906	0.010889	16.57	20.34	10.21	1.01	18.92	265206	369182	341930	160608	164459	227322	228827	186998	203485	244015	246062	248978	190380	134176	190517
P38117	Electron transfer flavoprotein subunit beta OS=Homo sapiens OX=9606 GN=ETFB PE=1 SV=3	ETFB	15	3	6	3	255	27.8	8.1	6.21	17.4	-0.46	0.268709	0.46291	-0.09	0.951777	1	0	0.989157	1	0.01	0.999856	1	15.66	19.28	6.02	7.81	14.67	249177	208717	182802	151492	206777	149161	208529	184884	195860	212478	209219	183689	178657	240217	210705
Q01844	RNA-binding protein EWS OS=Homo sapiens OX=9606 GN=EWSR1 PE=1 SV=1	EWSR1	3	1	1	1	656	68.4	9.33	0	2.912	-1.23			-2.1			-0.79			-1.38					12.79		39.93	0	0	19898.2	0	8491.63	0	0	4245.95	5090.62	0	0	11471.1	4355.65	10267.3	7629.05
Q9NV70	Exocyst complex component 1 OS=Homo sapiens OX=9606 GN=EXOC1 PE=1 SV=4	EXOC1	1	1	1	1	894	101.9	6.61	0	2.752	0.35	0.610767	0.863163	0.77	0.103247	0.210142	1.1	0.0355225	0.0898786	0.65	0.815047	1	8.39	17.87	23.53	20.82	33.67	0	14372.6	16186.3	19407.7	18952.7	25785.2	37588.2	25192.3	25921.6	32741.3	42760.8	28712.7	23964.6	12433.8	24589.7
Q96KP1	Exocyst complex component 2 OS=Homo sapiens OX=9606 GN=EXOC2 PE=1 SV=1	EXOC2	6	5	6	5	924	104	6.9	2.61	14.615	1.65	1.60098e-06	3.15406e-05	2.17	1.22865e-07	3.66974e-06	2.4	5.72831e-08	2.38039e-06	1.75	8.13677e-07	1.33016e-05	22.34	1.95	2.6	5.98	8.98	30645	48268.4	39397.7	125342	120556	123375	177765	182137	172905	208528	210029	188374	147208	123201	132942
Q96A65	Exocyst complex component 4 OS=Homo sapiens OX=9606 GN=EXOC4 PE=1 SV=1	EXOC4	8	7	9	7	974	110.4	6.49	8.54	17.866	1.25	0.0111342	0.0354575	1.95	0.000138829	0.000866833	1.94	0.000103476	0.000733882	1.53	0.000885802	0.00368551	35.77	22.19	8.89	2.83	1.93	101685	53743.3	61093.4	145628	102786	161362	237822	202141	235764	240338	234730	227160	174100	176715	180897
Q8TAG9	Exocyst complex component 6 OS=Homo sapiens OX=9606 GN=EXOC6 PE=1 SV=3	EXOC6	1	1	2	1	804	93.7	6.2	5.43	6.701	0.23	0.980288	1	0.66	0.0361276	0.0880824	0.78	0.00848866	0.02684	0.34	0.278541	0.437952	21.49	12.2	10.25	6.46	9.87	52917.6	60909.8	79934.8	73588.6	71422.9	58306	81848.2	99671.5	96469	107405	104570	94819.1	77094.9	74114.1	89049.3
Q01780	Exosome component 10 OS=Homo sapiens OX=9606 GN=EXOSC10 PE=1 SV=2	EXOSC10	8	6	7	6	885	100.8	8.46	15.58	21.058	-0.34	0.00739498	0.0257095	-0.34	0.00850267	0.0264018	-0.16	0.201565	0.362974	-0.33	0.00361054	0.011923	7.67	4.52	7.6	3.85	4.74	574650	626687	670205	525128	480661	495804	495142	469976	545148	560652	574287	532307	496872	506842	462688
Q7L5A8	Fatty acid 2-hydroxylase OS=Homo sapiens OX=9606 GN=FA2H PE=1 SV=1	FA2H	6	2	2	2	372	42.8	8.66	2.66	8.003	0.7	0.280473	0.479503	0.77	0.192123	0.341026	0.98	0.106493	0.214945	0.97	0.0896984	0.17433	62.94	12.63	11.18	10.17	7.82	0	13159.4	34267.3	39033.2	30287	34587.7	36127.2	41302.7	33161	41995.3	43601.1	35808	38138.2	44617.7	41740.8
O60427	Acyl-CoA (8-3)-desaturase OS=Homo sapiens OX=9606 GN=FADS1 PE=1 SV=3	FADS1	11	4	6	4	444	51.9	8.87	10.81	18.655	-0.32	0.0944188	0.204161	0.23	0.360418	0.574276	0.27	0.066276	0.149624	0.01	0.954872	1	14.16	2.6	10.62	4.27	7.7	325812	386091	433732	297728	310187	312589	452527	387222	477535	466396	500772	464581	377003	434754	387488
O95864	Acyl-CoA 6-desaturase OS=Homo sapiens OX=9606 GN=FADS2 PE=1 SV=1	FADS2	9	3	11	3	444	52.2	8.82	29.32	18.548	0.53	0.00374285	0.0144753	1	4.41724e-05	0.000349736	1.15	1.72665e-05	0.000170083	1.03	6.1135e-05	0.000404932	14.65	9.12	4.3	6.7	8.7	214423	284037	234733	339315	393056	334687	468061	448450	488738	526898	520360	465429	412326	479511	483088
Q9Y5Q0	Fatty acid desaturase 3 OS=Homo sapiens OX=9606 GN=FADS3 PE=1 SV=1	FADS3	2	1	2	1	445	51.1	7.77	0	2.001	-0.38			0.34			0.46			-0.54				27.95	15.27	36.13	10.15	0	13543.7	0	12732.5	0	8529.87	21841.6	16771.2	17102.4	24117.5	14302.7	0	9335.16	9394.16	7809.61
Q96CS3	FAS-associated factor 2 OS=Homo sapiens OX=9606 GN=FAF2 PE=1 SV=2	FAF2	9	3	11	3	445	52.6	5.62	29.45	21.93	-0.28	0.397667	0.633027	0.42	0.0153491	0.0428139	0.11	0.295258	0.494241	-0.12	0.999962	1	15.48	11.41	10.1	2.24	0.9	530894	707537	700656	597892	480077	577393	970154	797916	935181	782191	751295	754258	653208	644776	642048
Q9NZB2	Constitutive coactivator of PPAR-gamma-like protein 1 OS=Homo sapiens OX=9606 GN=FAM120A PE=1 SV=2	FAM120A	5	5	6	5	1118	121.8	8.88	6.76	15.914	-0.42	0.137101	0.273136	-0.22	0.967117	1	-0.19	0.999998	1	-0.54	0.0306093	0.0710001	14.4	6.31	8.47	12.02	5.38	159480	210077	203481	144232	151768	163422	197935	174580	169175	174960	215940	178104	139798	134654	149625
O75063	Glycosaminoglycan xylosylkinase OS=Homo sapiens OX=9606 GN=FAM20B PE=1 SV=1	FAM20B	6	2	3	2	409	46.4	6.87	2.03	6.299	0.21	0.972337	1	0.79	0.0134752	0.0384242	0.71	0.00465544	0.0161852	0.26	0.541044	0.752629	8.26	16.52	8.52	25.42	3.03	62125.4	68274.2	57962.4	72104.9	55165.2	76358.8	107627	92290.8	107161	146215	92247.2	101697	73930.8	78115.1	74407.1
Q96ND0	Protein FAM210A OS=Homo sapiens OX=9606 GN=FAM210A PE=1 SV=2	FAM210A	4	1	2	1	272	30.8	9.76	2.08	1.927	0.2	1	1	1.02	0.0168666	0.0458803	0.99	0.0249517	0.0672674	0.19	0.79111	0.993103	4.27	34.62	2.86	13.2	26.35	167103	163636	153819	187704	103166	215236	330735	319836	338601	353977	271538	325066	260711	157400	187268
Q9H4H8	Protein FAM83D OS=Homo sapiens OX=9606 GN=FAM83D PE=1 SV=3	FAM83D	2	1	1	1	585	64.4	6.54	0	2.616	1	0.579077	0.830599	0.98	0.118074	0.2353	1.44	0.0285055	0.0750916	0.31	0.889453	1	13.39	45.23	31.36	11.1	22.66	18459.1	14314.2	15394	30777.1	12346.6	33724.9	30345.3	24130	44293.8	35465.9	44182.8	41707.2	25541.8	16588.6	19068.5
Q9UBU6	Protein FAM8A1 OS=Homo sapiens OX=9606 GN=FAM8A1 PE=1 SV=1	FAM8A1	6	1	1	1	413	44.1	7.21	0	3.579	-0.54			-0.18			-0.75			-0.86					55.91	23.9	9.32	0	0	13182.9	0	0	9094.13	0	7656.16	17667.3	9302.01	0	6612.41	7262.25	7246.81	6143.76
Q658Y4	Protein FAM91A1 OS=Homo sapiens OX=9606 GN=FAM91A1 PE=1 SV=3	FAM91A1	3	2	4	2	838	93.9	6.39	3.75	7.243	0.25	0.235486	0.416573	-0.13	0.744081	0.985833	0.01	0.98932	1	-0.14	0.757386	0.969379	16.65	10	9.15	14.09	1.67	176088	151275	210744	246212	208733	207284	143251	171992	161404	191563	177826	144596	160905	159723	155837
O15360	Fanconi anemia group A protein OS=Homo sapiens OX=9606 GN=FANCA PE=1 SV=2	FANCA	1	1	2	1	1455	162.7	6.6	4.29	6.103	1.5			1.52			1.94			1.81				17.95	18.69	10.15	5.63	0	15438.6	0	35702.1	43606.4	51330.8	44242.5	41357.5	58101.2	50803	59434.3	61888.2	54312.1	49315.8	54589.3
Q9BXW9	Fanconi anemia group D2 protein OS=Homo sapiens OX=9606 GN=FANCD2 PE=1 SV=2	FANCD2	1	1	1	1	1451	164	5.88	0	3.052	6.64			6.64			6.64			6.64				19.87	17.82	17.87	58.4	0	0	0	7448.91	10976	10513.3	12933	10037.9	0	7953.58	11142.8	10958.3	4109.6	13653.9	7232.76
O15287	Fanconi anemia group G protein OS=Homo sapiens OX=9606 GN=FANCG PE=1 SV=1	FANCG	1	1	1	1	622	68.5	5.47	0	2.241	0.45	0.925113	1	0.7	0.684385	0.931929	0.46	0.846874	1	0.15	0.977303	1	18.8	34.36	35.53	9.74	22.58	18142.8	0	13886	26818.8	12906.4	21724.2	30781	14388.1	25793.8	21851.1	22016.6	18433.2	17650.7	23386.8	15138.7
Q9NVI1	Fanconi anemia group I protein OS=Homo sapiens OX=9606 GN=FANCI PE=1 SV=4	FANCI	7	7	9	7	1328	149.2	6.74	16.94	28.947	1.56	6.18065e-05	0.000563099	2.13	2.39446e-06	3.20746e-05	2.23	1.76135e-06	2.81327e-05	1.86	6.44007e-06	6.7169e-05	28.41	15.79	6.38	5.4	10.69	60858.2	107031	103489	312401	231729	305572	496476	439598	454051	517826	485071	465484	440482	361368	376539
Q8WVX9	Fatty acyl-CoA reductase 1 OS=Homo sapiens OX=9606 GN=FAR1 PE=1 SV=1	FAR1	9	4	5	4	515	59.3	9.17	10.14	17.742	-0.26	0.270828	0.465864	0.31	0.327571	0.531496	0.21	0.795424	1	0.12	0.968703	1	22.35	7.35	3.94	4.82	1.2	283556	218114	183040	181684	201512	175262	270765	256375	276968	256526	252797	234217	234696	236324	240248
Q9Y4F1	FERM, ARHGEF and pleckstrin domain-containing protein 1 OS=Homo sapiens OX=9606 GN=FARP1 PE=1 SV=1	FARP1	1	1	1	1	1045	118.6	8.15	0	3.246	6.64			6.64			6.64			6.64				5.48	7.71	20.42	0.67	0	0	0	14743.2	0	15932.4	13739.2	15697	13808.7	10850.4	16384.7	13438.9	11195.8	11224.9	11338.4
O95363	Phenylalanine--tRNA ligase, mitochondrial OS=Homo sapiens OX=9606 GN=FARS2 PE=1 SV=1	FARS2	4	2	4	2	451	52.3	7.46	3.91	6.352	-0.34	0.0367119	0.0954013	-0.32	0.0537603	0.120929	-0.24	0.112361	0.225602	-0.27	0.150081	0.266105	24.15	7.15	7.99	5.4	12.21	287444	190790	196266	142246	164109	155189	157613	170654	145416	174445	166334	156580	153786	193222	162428
P49327	Fatty acid synthase OS=Homo sapiens OX=9606 GN=FASN PE=1 SV=3	FASN	24	46	118	45	2511	273.3	6.44	198.81	253.485	-0.56	3.98911e-05	0.000414184	-0.35	0.000799558	0.00369175	-0.25	0.0296326	0.0774411	-0.47	9.47035e-05	0.000572944	6.95	2.67	5.07	4.68	4.56	6.37286e+06	7.31224e+06	7.01163e+06	4.74836e+06	4.95482e+06	4.72012e+06	5.53876e+06	5.04544e+06	5.48871e+06	6.23401e+06	5.90375e+06	5.68145e+06	4.71879e+06	5.14879e+06	5.05879e+06
Q9NYY8	FAST kinase domain-containing protein 2, mitochondrial OS=Homo sapiens OX=9606 GN=FASTKD2 PE=1 SV=1	FASTKD2	10	6	11	6	710	81.4	8.05	13.21	15.504	0.04	0.995853	1	0	0.99187	1	0.08	0.41103	0.646405	0.13	0.517435	0.728193	5.11	7.7	3.5	10.26	9.28	390472	352633	375634	386089	408624	350334	376235	398121	373763	390238	467774	397156	375784	452317	410646
Q7L8L6	FAST kinase domain-containing protein 5, mitochondrial OS=Homo sapiens OX=9606 GN=FASTKD5 PE=1 SV=1	FASTKD5	4	3	3	3	764	86.5	8.13	2.49	7.532	1.45	5.51847e-05	0.000521625	2.15	2.79338e-06	3.6157e-05	1.98	2.33923e-06	3.43434e-05	1.94	5.84209e-06	6.20554e-05	2.33	8.58	19.75	19.81	12.36	20751.2	21738.1	21188.9	63221.3	57707.4	53271.2	94055.7	99037.4	67189.4	108660	74690.7	83521.4	66412.4	84160.2	81429.9
Q14517	Protocadherin Fat 1 OS=Homo sapiens OX=9606 GN=FAT1 PE=1 SV=2	FAT1	3	9	14	9	4588	506	5	21.31	41.833	2.15	1.08786e-06	2.36558e-05	2.75	4.80029e-08	1.95998e-06	2.72	5.92054e-08	2.39418e-06	2.4	1.99029e-07	4.40894e-06	21.32	15.02	7.53	7.62	2.71	92442.4	101041	136689	447975	342263	451929	757814	658375	678410	667211	723980	621934	532645	523293	551779
P22087	rRNA 2'-O-methyltransferase fibrillarin OS=Homo sapiens OX=9606 GN=FBL PE=1 SV=2	FBL	26	6	14	6	321	33.8	10.18	23.23	33.879	-0.85	0.00713765	0.0250797	-0.61	0.201528	0.354172	-0.41	0.454333	0.68988	-1.21	0.00230569	0.00806465	17.65	25.13	3.71	6.42	18.72	1.72381e+06	2.29591e+06	2.44393e+06	1.27081e+06	812751	1.3408e+06	1.5876e+06	1.4809e+06	1.50167e+06	1.735e+06	1.54346e+06	1.72209e+06	1.20379e+06	827123	994012
P35556	Fibrillin-2 OS=Homo sapiens OX=9606 GN=FBN2 PE=1 SV=3	FBN2	1	1	3	1	2912	314.6	4.86	2.17	8.188	6.64			6.64			6.64			6.64				37.99	16.69	60.58	51.49	0	0	0	5034.77	0	8732.89	24525	17524.5	20878.9	6137.32	10737.8	21114.6	13090.7	4307.45	8235.1
Q8NEZ5	F-box only protein 22 OS=Homo sapiens OX=9606 GN=FBXO22 PE=1 SV=1	FBXO22	2	1	2	1	403	44.5	7.03	4.95	4.809	-0.53	0.0156103	0.0467299	-0.26	0.358131	0.571818	-0.17	0.443171	0.678226	-0.18	0.747269	0.96388	21.75	7.84	10.43	5.94	14.06	157690	118937	104228	87869.9	82165.4	75078.8	99467.1	93214.4	113988	105793	108926	97027	99038.2	128421	104771
Q9Y3I1	F-box only protein 7 OS=Homo sapiens OX=9606 GN=FBXO7 PE=1 SV=1	FBXO7	4	2	4	2	522	58.5	6.55	1.91	5.548	-0.05	0.359046	0.579716	0.21	0.909197	1	0.21	0.84346	1	0.11	0.999404	1	17.16	8.56	10.16	7.54	3.41	96359.1	99454.4	130077	96016.7	82766.5	96705.2	127993	115196	104485	115222	127027	109708	107542	108072	101573
P14324	Farnesyl pyrophosphate synthase OS=Homo sapiens OX=9606 GN=FDPS PE=1 SV=4	FDPS	4	1	1	1	419	48.2	6.15	2.44	6.01	-0.25	0.994186	1	0.2	0.590928	0.84199	0.64	0.0783238	0.172187	0.23	0.905365	1	33.15	13.53	14.85	8.06	29.73	22244.4	13036.7	26325.2	15692.2	18747.6	20610	23157.5	25613.8	30875.1	34782.2	38684.2	33103	16118.1	29983.3	26173.9
P22570	NADPH:adrenodoxin oxidoreductase, mitochondrial OS=Homo sapiens OX=9606 GN=FDXR PE=1 SV=3	FDXR	12	5	13	5	491	53.8	8.44	10.85	26.04	-0.84	4.30038e-06	6.93173e-05	-0.6	8.40081e-05	0.000572647	-0.48	0.00088157	0.00414698	-0.82	3.93366e-06	4.54177e-05	10.91	4.98	0.53	1.39	1.11	898163	1.07566e+06	1.10516e+06	592003	649586	602844	707872	712953	705605	770257	788198	768924	618217	611176	604612
P22830	Ferrochelatase, mitochondrial OS=Homo sapiens OX=9606 GN=FECH PE=1 SV=2	FECH	5	2	6	2	423	47.8	8.73	15.08	13.958	-0.08	0.981508	1	0.11	0.293255	0.484542	0.09	0.680446	0.939742	-0.02	0.98657	1	14.23	11.94	20.76	9.15	6.35	307327	408131	379277	358202	297361	375452	401787	571105	409403	402748	463549	392557	364670	372850	410231
P39748	Flap endonuclease 1 OS=Homo sapiens OX=9606 GN=FEN1 PE=1 SV=1	FEN1	8	2	2	2	380	42.6	8.62	5.78	14.59	-0.98	0.414159	0.645461	-0.49	0.992617	1	-0.53	0.99031	1	-0.69	0.892283	1	44.01	25.07	11.64	6.34	12.11	36440.2	95392.8	89541.1	34519.6	57454.3	45342.6	67976.9	63831.8	53953.2	62198.9	64617.8	57018.2	55630.2	62251.5	48791.4
Q9BQL6	Fermitin family homolog 1 OS=Homo sapiens OX=9606 GN=FERMT1 PE=1 SV=1	FERMT1	7	4	5	4	677	77.4	6.28	8.97	17.43	-0.53	0.0118654	0.0374141	-0.28	0.37385	0.589562	-0.11	0.995645	1	-0.51	0.0602744	0.124715	15.24	17.57	6.11	3.9	3.26	395720	491817	537567	340068	257638	365594	411445	367235	406125	473724	438226	455185	346013	363563	342151
Q96AC1	Fermitin family homolog 2 OS=Homo sapiens OX=9606 GN=FERMT2 PE=1 SV=1	FERMT2	6	4	6	4	680	77.8	6.7	4.07	12.067	-0.72	0.00135249	0.00666354	-0.53	0.00300856	0.0108815	-0.19	0.362162	0.584582	-0.31	0.0406007	0.0897263	13.26	13.83	8.36	6.75	7.95	367637	467826	383372	230018	291425	232484	265583	239664	283380	326822	370632	335309	277505	309597	324830
P02679	Fibrinogen gamma chain OS=Homo sapiens OX=9606 GN=FGG PE=1 SV=3	FGG	2	1	2	1	453	51.5	5.62	0	4.509	-0.57	0.0397044	0.101914	-0.25	0.810769	1	-0.07	0.994074	1	-0.25	0.387909	0.576859	22.28	1.32	10.04	12.24	8.65	111260	70589.1	92110.8	63271.6	62171.4	61660.4	73839.1	89331.5	77718.8	87091	107329	87710.1	66429	77504.6	77461.4
P07954	Fumarate hydratase, mitochondrial OS=Homo sapiens OX=9606 GN=FH PE=1 SV=3	FH	2	1	2	1	510	54.6	8.76	2.52	3.233	-1.26	0.00438909	0.016477	-0.66	0.0923884	0.19108	-0.88	0.0495074	0.117533	-1.51	0.0017389	0.00641308	18.28	33.38	7.6	21.6	30.2	132271	130107	177573	55284.9	41441.4	80301.6	89875.6	83815.2	77169.1	97617.6	65647.5	71933	69075.3	39170.5	46533
Q5W0V3	FHF complex subunit HOOK interacting protein 2A OS=Homo sapiens OX=9606 GN=FHIP2A PE=1 SV=1	FHIP2A	1	1	1	1	765	86.5	5.29	1.88	2.46	-0.94	0.000522284	0.00306327	-1.11	0.000286953	0.0015884	-0.51	0.00929896	0.0289325	-1.19	6.53767e-05	0.00042211	19.23	5.41	16.58	14.5	11.2	168795	234318	172220	95639.1	89719.8	85941.4	102539	79687.6	76260.8	121125	128997	96822.8	81144	64839.9	75327.5
Q13642	Four and a half LIM domains protein 1 OS=Homo sapiens OX=9606 GN=FHL1 PE=1 SV=4	FHL1	20	4	10	4	323	36.2	8.97	15.38	18.826	-1.14	6.2942e-05	0.000568946	-0.95	0.000121462	0.000775201	-0.97	0.000159397	0.00101494	-1.11	3.74273e-05	0.000273873	8.49	19.04	9.34	1.2	4.68	529738	621739	608746	248241	355870	276134	314656	274326	329608	308761	315810	310187	263505	288449	282404
Q14192	Four and a half LIM domains protein 2 OS=Homo sapiens OX=9606 GN=FHL2 PE=1 SV=3	FHL2	42	9	32	9	279	32.2	7.55	71.4	57.229	-1.64	1.68838e-06	3.24309e-05	-1.4	1.15885e-05	0.000115086	-1.22	2.85608e-05	0.000260208	-1.92	2.5083e-07	5.07369e-06	15.51	11.5	8.11	1.48	7.41	9.09654e+06	1.20783e+07	1.20695e+07	3.88285e+06	3.5075e+06	4.40827e+06	5.20513e+06	4.51361e+06	4.56197e+06	5.19036e+06	5.05663e+06	5.18694e+06	3.28944e+06	2.84963e+06	3.18778e+06
Q13643	Four and a half LIM domains protein 3 OS=Homo sapiens OX=9606 GN=FHL3 PE=1 SV=4	FHL3	16	4	8	4	280	31.2	6.2	10.03	10.476	-1.6	3.77391e-07	1.04049e-05	-1.48	6.60424e-07	1.18876e-05	-1.29	3.41583e-06	4.65887e-05	-1.69	1.28051e-07	3.20823e-06	5.34	11.64	6.85	10.41	8.28	3.61198e+06	3.59796e+06	3.28199e+06	1.15612e+06	1.42306e+06	1.18652e+06	1.43196e+06	1.26009e+06	1.29382e+06	1.44675e+06	1.74034e+06	1.47587e+06	1.00469e+06	1.1152e+06	1.18567e+06
Q6UN15	Pre-mRNA 3'-end-processing factor FIP1 OS=Homo sapiens OX=9606 GN=FIP1L1 PE=1 SV=1	FIP1L1	3	1	1	1	594	66.5	5.59	0	2.654	-1.74			-2.17			-1.43			-1.46						22.45		0	18092	0	0	0	5413.78	0	4024.67	0	0	5708.92	7862.93	0	0	6558.62
Q9NYL4	Peptidyl-prolyl cis-trans isomerase FKBP11 OS=Homo sapiens OX=9606 GN=FKBP11 PE=1 SV=1	FKBP11	9	1	1	1	201	22.2	9.39	0	2.965	6.64			6.64			6.64			6.64				71.27	16.11	55.35	33.7	0	0	0	12935.3	0	4266.45	12708.1	10036.7	9468.83	8187.8	5231.87	15634.8	4115.36	7320.46	8400
Q14318	Peptidyl-prolyl cis-trans isomerase FKBP8 OS=Homo sapiens OX=9606 GN=FKBP8 PE=1 SV=2	FKBP8	3	1	1	1	412	44.5	4.84	2.35	5.542	-0.01	0.999989	1	0.85	0.0221754	0.0583245	1	0.00962129	0.0296089	0.52	0.122121	0.225552	15.63	18.72	17.2	15.05	17	0	22569	28178.3	30035.4	24973.4	20606.4	54915.9	45401.4	39043.5	58629.7	43367.4	50296.1	46269.1	33831.8	36261.7
O95302	Peptidyl-prolyl cis-trans isomerase FKBP9 OS=Homo sapiens OX=9606 GN=FKBP9 PE=1 SV=2	FKBP9	2	1	2	1	570	63	5.08	4.12	3.945	0.17	0.515849	0.76025	-0.06	0.994875	1	0.13	0.73109	0.987786	0.2	0.324866	0.498546	11.45	6.8	11.8	5.53	8.85	204100	256814	229570	242006	277191	257976	269054	220670	220621	237853	265661	251245	263807	292122	245162
Q5D862	Filaggrin-2 OS=Homo sapiens OX=9606 GN=FLG2 PE=1 SV=1	FLG2	2	4	7	4	2391	247.9	8.31	2.01	11.189	-0.92	0.135184	0.270016	-0.49	0.220252	0.380691	-0.63	0.169371	0.317658	-1.23	0.0438318	0.0957652	71.95	27.79	20.61	38.03	18.47	1.01941e+06	298837	353994	187212	277623	167799	177952	267462	252500	228455	140705	313879	144034	150584	199724
Q13045	Protein flightless-1 homolog OS=Homo sapiens OX=9606 GN=FLII PE=1 SV=2	FLII	5	5	9	5	1269	144.7	6.05	10.51	18.732	-0.4	0.141317	0.280082	0.12	0.563098	0.811876	0.23	0.0786136	0.17257	-0.08	0.993604	1	10.65	13.97	2.91	10.59	9.53	416299	502182	505351	379803	329886	436602	544396	549673	520282	683129	588458	559616	473821	492445	409153
P21333	Filamin-A OS=Homo sapiens OX=9606 GN=FLNA PE=1 SV=4	FLNA	7	14	29	12	2647	280.6	6.06	52.58	77.181	-0.41	0.0726679	0.164015	-0.17	0.994562	1	-0.13	0.987091	1	-0.23	0.474712	0.678775	11.13	5.88	7.24	12.18	3.12	801101	984343	971428	731823	701279	787143	864216	966051	846302	1.08473e+06	883022	885345	826616	827940	783376
O75369	Filamin-B OS=Homo sapiens OX=9606 GN=FLNB PE=1 SV=2	FLNB	8	16	24	14	2602	278	5.73	34.44	66.149	-0.75	0.0150608	0.0453794	-0.14	1	1	-0.19	1	1	-0.65	0.0696753	0.140386	20.51	10.53	5.54	10.82	6.76	1.00962e+06	1.49369e+06	1.46358e+06	871537	764629	944788	1.32559e+06	1.35404e+06	1.21759e+06	1.45333e+06	1.17265e+06	1.28723e+06	1.0212e+06	895778	934335
O75955	Flotillin-1 OS=Homo sapiens OX=9606 GN=FLOT1 PE=1 SV=3	FLOT1	2	1	1	1	427	47.3	7.49	2.23	4.884	-0.28	0.988039	1	-0.1	0.994643	1	0.03	0.971301	1	0.05	0.992644	1	27.41	19.73	6.64	9.51	11.67	127629	101990	72472.9	83927.6	114061	80887.3	98284.9	94843.9	86275.3	104360	118173	98325.3	91602.7	105730	115853
Q14254	Flotillin-2 OS=Homo sapiens OX=9606 GN=FLOT2 PE=1 SV=2	FLOT2	3	1	1	1	428	47	5.25	0	2.537	-0.65	0.010519	0.0339583	0.7	0.00374855	0.013066	0.59	0.00794477	0.0255052	0.61	0.00781138	0.0222013	10.78	6.82	14.41	6.46	11.47	0	23613.9	27510.8	16209.9	16036.4	18100.2	48270.1	41452.6	36205	42498	38486	37746.3	35681.8	44671.4	38868.6
P02751	Fibronectin OS=Homo sapiens OX=9606 GN=FN1 PE=1 SV=5	FN1	1	1	1	1	2477	272.2	5.5	0	2.528	-0.47	0.997222	1	-0.19	0.986781	1	-0.26	0.966799	1	-0.94	0.936162	1	54.18	45.48	7.88	10.97	21.36	16786.5	52735.4	61348.9	38154.6	19495.5	52958.7	47125.3	46088.3	40584.9	52743.1	43685.5	44018.6	37096.3	27461.6	25036.5
Q53EP0	Fibronectin type III domain-containing protein 3B OS=Homo sapiens OX=9606 GN=FNDC3B PE=1 SV=2	FNDC3B	1	1	1	1	1204	132.8	5.95	0	2.584	-0.78	0.538016	0.781428	-0.53	0.984656	1	-0.36	0.999946	1	-0.73	0.779665	0.985267	36.81	3.47	13.79	5.72	35.4	60433.1	64370.1	29736.3	33766.3	35090.9	36193.5	41731.6	50997.4	39539.2	47230.8	50456.8	45050.1	27811.6	36549.7	55478.9
P85037	Forkhead box protein K1 OS=Homo sapiens OX=9606 GN=FOXK1 PE=1 SV=1	FOXK1	3	2	5	2	733	75.4	9.32	2.22	4.692	-0.77	0.0520123	0.125801	-0.38	0.666812	0.915575	-0.18	0.878645	1	-0.31	0.537128	0.748536	14.36	18.2	15.8	13.63	9.79	193376	148007	190756	111810	145017	103754	146302	129640	176652	133782	167839	173845	129531	154377	154193
Q01167	Forkhead box protein K2 OS=Homo sapiens OX=9606 GN=FOXK2 PE=1 SV=3	FOXK2	2	1	1	1	660	69	9.54	0	2.948	6.64			6.64			6.64			6.64				28.34	17.71	25.12	16.9	0	0	0	11888.1	7206.36	12845	12395.7	10053.1	14398.8	26455.5	20088.1	16057.2	11082.6	9991.46	13805.6
Q96CU9	FAD-dependent oxidoreductase domain-containing protein 1 OS=Homo sapiens OX=9606 GN=FOXRED1 PE=1 SV=2	FOXRED1	5	2	2	2	486	53.8	7.78	2.09	5.742	-0.75	0.0021147	0.00967141	-0.44	0.040563	0.0967465	-0.58	0.00958409	0.0295722	-0.68	0.0088004	0.0245878	16.31	18.36	8.81	10.5	4.7	162383	195851	141978	110389	96522.5	75982.4	122697	103759	119614	92105	108672	112854	100470	101112	109197
Q14331	Protein FRG1 OS=Homo sapiens OX=9606 GN=FRG1 PE=1 SV=1	FRG1	5	1	1	1	258	29.2	9.01	0	3.321	0.91	0.191158	0.354481	0.56	0.759385	0.99857	0.25	0.931468	1	0.77	0.340733	0.517307	50.97	16.61	6.13	26.28	12.27	15629.6	39701	20065.4	37734.6	46025.7	33256.5	28149	31790.4	29651.4	23548	36414	23851	31833.8	40304.7	34311.7
Q9UET6	Putative tRNA (cytidine(32)/guanosine(34)-2'-O)-methyltransferase OS=Homo sapiens OX=9606 GN=FTSJ1 PE=1 SV=2	FTSJ1	3	1	1	1	329	36.1	5.69	0	2.105	-0.56			0.28			0.08			-0.28				8.49	21.24	19.76	26.22	0	25240.5	0	18749.2	17164.2	15822.9	21374.9	32590.9	30613.3	26614.5	20496.3	30671.3	28455.1	20762	17100.9
Q8IY81	pre-rRNA 2'-O-ribose RNA methyltransferase FTSJ3 OS=Homo sapiens OX=9606 GN=FTSJ3 PE=1 SV=2	FTSJ3	4	2	3	2	847	96.5	8.4	3.6	12.748	0.61	0.0202992	0.058414	0.96	0.00262957	0.00972475	1.07	0.00226756	0.00890413	0.83	0.0093967	0.0260017	15.17	20.25	19.2	10.86	3.85	42832	38567.4	51758.8	61069.1	88077	65483.9	83561.8	101438	68985.6	89766.7	74419.3	91007.6	77605	71967.1	75914.7
Q96I24	Far upstream element-binding protein 3 OS=Homo sapiens OX=9606 GN=FUBP3 PE=1 SV=2	FUBP3	6	2	3	2	572	61.6	8.38	0	3.377	-0.78	0.00116519	0.00590277	-0.18	0.216306	0.375328	-0.15	0.370077	0.594859	-0.69	0.000902206	0.00373354	18.71	16.54	4.62	3.06	6.07	294217	273201	384977	170783	161660	218220	259113	260793	239727	269762	254026	264666	181930	187950	166853
P35637	RNA-binding protein FUS OS=Homo sapiens OX=9606 GN=FUS PE=1 SV=1	FUS	5	2	4	2	526	53.4	9.36	7.69	10.629	-1.2	3.52157e-06	5.88205e-05	-1	2.57678e-05	0.000222645	-0.59	0.00129086	0.00565673	-1.21	3.21606e-06	3.92223e-05	8.76	8	0.41	12.42	7.39	248953	290202	291724	113357	126260	132887	144251	145389	145113	159597	204061	192137	113042	130690	125755
P51114	RNA-binding protein FXR1 OS=Homo sapiens OX=9606 GN=FXR1 PE=1 SV=3	FXR1	9	4	5	3	621	69.7	6.15	4.45	10.847	-0.82	1.3929e-06	2.89246e-05	-0.6	2.59954e-05	0.000223483	-0.41	0.000395002	0.00216266	-0.84	1.23216e-06	1.79755e-05	8.95	4.79	2.8	5.04	3.87	415759	497214	453811	257390	245526	270189	293092	298887	309667	317718	350772	340728	253654	247027	266510
Q14332	Frizzled-2 OS=Homo sapiens OX=9606 GN=FZD2 PE=1 SV=1	FZD2	5	2	5	2	565	63.5	8.1	8.81	10.746	-0.29	0.481804	0.723004	0.33	0.750931	0.990919	0.52	0.0817809	0.178678	0.26	0.849762	1	11.42	20.39	15.48	11.9	6.26	144698	147493	176924	110182	120877	160719	185459	149422	204124	196022	246876	212108	184025	162538	176705
Q13283	Ras GTPase-activating protein-binding protein 1 OS=Homo sapiens OX=9606 GN=G3BP1 PE=1 SV=1	G3BP1	3	1	1	1	466	52.1	5.52	2.05	3.367	-0.33	0.187809	0.349677	-0.86	0.0269307	0.0688662	-0.86	0.0102145	0.0313506	-0.69	0.0731896	0.146316	7.99	24.28	15.98	5.95	28.24	61655.2	53859.4	53834.1	42935.4	28844.7	47274.6	29574.4	28854.4	38100.7	30324.6	29579.3	27034.3	47451.9	33490.8	27559.3
Q9UN86	Ras GTPase-activating protein-binding protein 2 OS=Homo sapiens OX=9606 GN=G3BP2 PE=1 SV=2	G3BP2	5	2	3	2	482	54.1	5.55	0	3.884	0.89	0.637	0.885927	-0.41	0.999885	1	-0.62	0.999035	1	-0.45	0.99578	1	43.25	57.68	5.46	23.46	50.25	56695	148022	126589	234136	74553.2	304809	102596	94975.2	92452.1	120061	80817.3	82569.1	199570	86952.8	92489.5
P11413	Glucose-6-phosphate 1-dehydrogenase OS=Homo sapiens OX=9606 GN=G6PD PE=1 SV=4	G6PD	27	12	80	12	515	59.2	6.84	159.58	95.08	-0.81	6.0472e-06	9.11032e-05	-0.71	1.01874e-05	0.000106576	-0.54	0.000106133	0.000743579	-0.74	4.77171e-06	5.31342e-05	4.14	8.88	3.64	4.67	6.57	1.11429e+07	1.18442e+07	1.20721e+07	6.48672e+06	7.65801e+06	6.73253e+06	7.34548e+06	6.85252e+06	7.24183e+06	8.14308e+06	8.30066e+06	7.58903e+06	6.33906e+06	7.13958e+06	7.09672e+06
P31644	Gamma-aminobutyric acid receptor subunit alpha-5 OS=Homo sapiens OX=9606 GN=GABRA5 PE=1 SV=1	GABRA5	3	1	1	1	462	52.1	9.16	2.35	4.036	6.64			6.64			6.64			6.64							10.59	0	0	0	0	13073	0	0	0	9098.32	0	6060.36	0	0	7439.73	8643.87
P28472	Gamma-aminobutyric acid receptor subunit beta-3 OS=Homo sapiens OX=9606 GN=GABRB3 PE=1 SV=1	GABRB3	3	1	1	1	473	54.1	9.11	2.5	5.444	6.64			6.64			6.64			6.64					18.55	24.5	27.17	0	0	0	0	0	6613.56	8878.53	6316.46	6803.65	7022.42	6783.86	10308.4	9162.53	5459.62	9243.3
P51570	Galactokinase OS=Homo sapiens OX=9606 GN=GALK1 PE=1 SV=1	GALK1	10	3	6	3	392	42.2	6.46	14.45	20.633	-0.76	5.20264e-05	0.00049967	0.44	0.00262785	0.00972475	0.42	0.00671408	0.0221085	-0.06	0.856424	1	9.95	9.41	7.62	0.75	4.45	335423	276324	295851	175293	203481	172097	400539	386650	446514	397632	391812	395669	284533	272321	297645
Q10472	Polypeptide N-acetylgalactosaminyltransferase 1 OS=Homo sapiens OX=9606 GN=GALNT1 PE=1 SV=1	GALNT1	2	1	3	1	559	64.2	7.72	0	1.888	0.94	2.34489e-05	0.00026495	0.16	0.472558	0.710687	0.41	0.0177339	0.0501553	0.89	3.78289e-05	0.000275065	6.96	3.96	7.87	16.13	3.01	130880	120182	138120	266935	251307	248028	159046	136005	145808	202940	146689	173531	242886	255022	241555
Q86SR1	Polypeptide N-acetylgalactosaminyltransferase 10 OS=Homo sapiens OX=9606 GN=GALNT10 PE=1 SV=2	GALNT10	3	1	1	1	603	68.9	8.59	3.73	9.545	-0.65	0.191895	0.355561	0.48	0.608055	0.85738	-0.21	0.949962	1	0.29	0.981557	1	37.69	32.67	11.62	7.28	21.27	25723.5	14897.2	0	12461.4	7685.87	15336	24095.5	27290.4	30432.8	17828.9	16980.1	15426.4	26289.5	17089.4	23864.6
Q96FL9	Polypeptide N-acetylgalactosaminyltransferase 14 OS=Homo sapiens OX=9606 GN=GALNT14 PE=1 SV=1	GALNT14	4	1	1	1	552	64.3	7.72	2.94	6.064	-1.16			-0.74			-0.81			-1.27				12.49	0.69	29.83	43.79	16480.8	0	0	6565.03	8424.84	7394.86	9898.58	9941.71	9807.6	5368.48	9777.19	9379.33	4612.24	11081.9	6830.9
Q86SF2	N-acetylgalactosaminyltransferase 7 OS=Homo sapiens OX=9606 GN=GALNT7 PE=1 SV=1	GALNT7	1	1	1	1	657	75.3	7.11	1.8	2.876	-0.07	0.981079	1	-0.02	0.991902	1	0.25	0.992746	1	0.1	0.999905	1	49.24	23	46.65	18.79	26.83	55245.4	29872.6	21631.5	22477.7	35759.5	28503.4	29495.2	60841.1	28310.8	45099.5	31447.3	35460.1	27418.8	45490.8	32044.6
Q14697	Neutral alpha-glucosidase AB OS=Homo sapiens OX=9606 GN=GANAB PE=1 SV=3	GANAB	4	3	3	3	944	106.8	6.14	1.71	5.277	-0.31	0.995417	1	0.51	0.0835411	0.175619	0.76	0.0338407	0.0859061	-0.21	1	1	28.25	17.89	11.27	13.36	15.44	70094.7	126329	106565	86221.5	81904.4	112840	173732	151688	139252	185076	143680	180394	116846	91914.2	88946.5
P04406	Glyceraldehyde-3-phosphate dehydrogenase OS=Homo sapiens OX=9606 GN=GAPDH PE=1 SV=3	GAPDH	17	4	10	4	335	36	8.46	21.13	32.746	-0.65	0.0192076	0.0560024	0.05	0.957874	1	0.07	0.986299	1	-0.36	0.414851	0.61023	22.96	10.74	1.03	13.1	7.64	965356	1.5471e+06	1.3098e+06	715747	832845	886050	1.36033e+06	1.35158e+06	1.33313e+06	1.47431e+06	1.13609e+06	1.37735e+06	1.10225e+06	946035	1.02031e+06
P22102	Trifunctional purine biosynthetic protein adenosine-3 OS=Homo sapiens OX=9606 GN=GART PE=1 SV=1	GART	16	11	35	11	1010	107.7	6.7	48.9	42.996	-0.47	0.00135294	0.00666354	-0.47	0.000783322	0.00363865	-0.42	0.00155908	0.00663042	-0.46	0.000519617	0.00238311	5.79	8.01	3.27	5.14	6.7	2.94318e+06	3.28508e+06	3.22374e+06	2.32082e+06	2.59098e+06	2.22296e+06	2.40207e+06	2.2498e+06	2.32619e+06	2.40546e+06	2.50073e+06	2.25697e+06	2.11854e+06	2.41031e+06	2.34711e+06
Q92538	Golgi-specific brefeldin A-resistance guanine nucleotide exchange factor 1 OS=Homo sapiens OX=9606 GN=GBF1 PE=1 SV=2	GBF1	4	7	10	7	1859	206.3	5.73	10.95	24.962	0.78	0.000476322	0.00287414	1.02	5.46744e-05	0.000415742	1.08	4.08519e-05	0.000347063	1.01	8.91664e-05	0.000546063	20.81	4.71	3.71	5.95	6.87	193216	145704	222984	331930	344997	313994	376356	405374	391593	407623	421537	375020	346054	391663	389856
Q9H0R5	Guanylate-binding protein 3 OS=Homo sapiens OX=9606 GN=GBP3 PE=1 SV=3	GBP3	1	1	1	1	595	68.1	6.51	0	2.79	-1.04	0.0147221	0.0445335	-1.15	0.0205276	0.0544253	-0.55	0.334437	0.547534	-1.24	0.0130618	0.034646	23.23	42.31	16.72	8.04	7.58	84063	105975	134142	68368.9	27136.8	51468.6	47773.2	40434.1	56545.8	72239.4	64161	75084.7	44736.8	41811.3	48622
Q92947	Glutaryl-CoA dehydrogenase, mitochondrial OS=Homo sapiens OX=9606 GN=GCDH PE=1 SV=1	GCDH	8	2	4	2	438	48.1	8.06	3.98	7.23	0.33	0.3095	0.513772	1.15	0.00232932	0.00886252	1.12	0.00394459	0.0140313	1.04	0.00565172	0.0173234	36.61	13.1	5.12	6.15	9.28	80589.2	114415	53828.2	101508	125272	99729.7	179136	169612	187929	174676	175437	157069	166014	176462	146653
P48507	Glutamate--cysteine ligase regulatory subunit OS=Homo sapiens OX=9606 GN=GCLM PE=1 SV=1	GCLM	34	8	25	8	274	30.7	6.02	53.74	48.405	-0.8	0.00337704	0.0134208	-0.68	0.00647488	0.0207773	-0.68	0.0201525	0.0559656	-0.94	0.00102228	0.00409088	18.08	11.51	10.44	2.13	1.7	2.78877e+06	3.88357e+06	3.90072e+06	2.22768e+06	1.92759e+06	2.42945e+06	2.41935e+06	2.01035e+06	2.42808e+06	2.49951e+06	2.42138e+06	2.40101e+06	2.0442e+06	1.97812e+06	2.02746e+06
Q92616	Stalled ribosome sensor GCN1 OS=Homo sapiens OX=9606 GN=GCN1 PE=1 SV=7	GCN1	12	29	65	29	2671	292.5	7.43	77.64	108.014	1.17	1.08457e-08	6.3207e-07	1.62	4.20255e-10	6.05167e-08	1.62	3.78826e-10	6.1046e-08	1.53	8.36107e-10	6.88295e-08	5.65	7.21	1.72	4.88	3.97	1.34208e+06	1.27866e+06	1.1985e+06	2.88025e+06	3.22081e+06	2.82492e+06	3.92556e+06	3.89871e+06	4.02777e+06	3.9179e+06	4.24932e+06	3.90084e+06	3.46235e+06	3.7341e+06	3.68026e+06
P50395	Rab GDP dissociation inhibitor beta OS=Homo sapiens OX=9606 GN=GDI2 PE=1 SV=2	GDI2	3	1	2	1	445	50.6	6.47	0	2.149	-0.89	0.133834	0.267899	-0.27	0.755093	0.995272	-0.57	0.176981	0.328455	-1.21	0.0122165	0.0326671	40.08	0	1.36	27.86	34.41	26740.8	33872.9	56754.3	18231.5	0	18232.1	28039.4	28375.3	27612.7	26172.3	22773.5	14671.3	18216.3	14601.3	8765.09
P57678	Gem-associated protein 4 OS=Homo sapiens OX=9606 GN=GEMIN4 PE=1 SV=2	GEMIN4	7	6	10	6	1058	120	6.04	14.67	16.054	1.57	4.47231e-06	7.1588e-05	1.57	4.97722e-06	6.06746e-05	1.62	3.87952e-06	5.13924e-05	1.41	1.35843e-05	0.000119056	25.44	2.73	3.29	5.13	1.9	156148	123434	205094	475944	462482	450668	440543	469407	462316	480485	489069	443611	413675	400730	414628
Q8TEQ6	Gem-associated protein 5 OS=Homo sapiens OX=9606 GN=GEMIN5 PE=1 SV=3	GEMIN5	2	1	1	1	1508	168.5	6.62	0	4.221	6.64			6.64			6.64			6.64					39.41	60.06	25.77	0	0	0	0	0	5578.85	0	6660.21	11806.2	13979.9	6178.76	4716.47	5148.45	6757.12	8680.78
Q7L5D6	Golgi to ER traffic protein 4 homolog OS=Homo sapiens OX=9606 GN=GET4 PE=1 SV=1	GET4	4	1	4	1	327	36.5	5.41	6.46	8.668	-0.34	0.583679	0.83616	-0.34	0.892006	1	-0.14	0.976147	1	-0.36	0.825921	1	16.83	7.17	12.58	8.84	17.07	54058.5	72307.3	74668.2	57071.6	60219.7	52182.7	69237	55197.7	57109.8	56135.6	65776.8	65634.6	71203	56451.1	51619
Q969S9	Ribosome-releasing factor 2, mitochondrial OS=Homo sapiens OX=9606 GN=GFM2 PE=1 SV=1	GFM2	3	2	2	2	779	86.5	6.51	0	5.311	-0.62	0.948998	1	-0.74	0.884118	1	-0.36	0.981802	1	-0.45	0.573844	0.791568	31.93	30.39	26.58	24.48	46.84	31414.7	28896.4	16218.5	27147.6	15099.5	18746.1	24612.9	14927.4	17347	15607.7	22450.2	25847.8	22132.5	7846.01	21173.9
Q06210	Glutamine--fructose-6-phosphate aminotransferase [isomerizing] 1 OS=Homo sapiens OX=9606 GN=GFPT1 PE=1 SV=3	GFPT1	19	11	31	8	699	78.8	7.11	48.37	62.734	0.47	4.62644e-05	0.000459729	-0.01	0.761906	1	0.04	0.656278	0.914031	0.18	0.0373088	0.083411	4.1	3.03	6.38	6.58	2.94	1.81566e+06	1.97072e+06	1.89174e+06	2.6262e+06	2.76054e+06	2.6152e+06	1.87358e+06	1.67409e+06	1.87432e+06	1.94815e+06	2.15064e+06	1.90344e+06	2.13904e+06	2.13367e+06	2.24704e+06
O94808	Glutamine--fructose-6-phosphate aminotransferase [isomerizing] 2 OS=Homo sapiens OX=9606 GN=GFPT2 PE=1 SV=3	GFPT2	9	4	16	1	682	76.9	7.37	34.21	37.752	0.59	0.314868	0.521762	0	0.910328	1	0.2	0.999985	1	0.3	0.976595	1	32.19	10.31	25.39	14.73	11.79	40518.3	49025.9	74325.2	68158.8	83426.9	73602.8	34000.6	57479.1	49076	45154.7	60509.4	56475.9	50853.5	64233.3	60478.8
P38435	Vitamin K-dependent gamma-carboxylase OS=Homo sapiens OX=9606 GN=GGCX PE=1 SV=2	GGCX	1	1	2	1	758	87.5	8.02	2.25	4.381	0.96	0.0255233	0.0710508	0.74	0.0399372	0.0956501	0.93	0.00889695	0.0279775	0.78	0.050081	0.106688	26.04	18.31	3.64	8.93	6.76	106747	73170.7	66905.8	141889	101718	143312	127756	122421	118867	126436	151255	139675	125975	111527	125389
Q6Y7W6	GRB10-interacting GYF protein 2 OS=Homo sapiens OX=9606 GN=GIGYF2 PE=1 SV=1	GIGYF2	2	2	2	2	1299	150	5.54	2.21	5.921	-0.52	0.999997	1	0.26	0.562843	0.811876	0.2	0.510093	0.757581	0.15	0.798483	0.998104	54.54	36.26	21.89	20.09	10.28	13002.3	47394.6	35942.4	22154.9	25010.5	42107.1	36581.5	56039.8	43115.7	40904.5	41176.7	57193.2	43089.3	35051.9	39763.6
P17302	Gap junction alpha-1 protein OS=Homo sapiens OX=9606 GN=GJA1 PE=1 SV=2	GJA1	8	2	4	2	382	43	8.76	9.57	13.562	-0.2	0.64785	0.894936	0.13	0.943076	1	0.31	0.579997	0.831402	-0.01	0.999835	1	8.89	25.07	8.72	18.17	5.55	106696	120129	101245	117791	70827.7	92604.6	111514	116426	131557	157700	109373	132165	113484	105952	101751
Q92896	Golgi apparatus protein 1 OS=Homo sapiens OX=9606 GN=GLG1 PE=1 SV=2	GLG1	27	25	52	25	1179	134.5	6.9	80.77	124.316	1.13	0.000140685	0.00105286	1.96	4.13945e-07	8.91335e-06	2.11	2.33596e-07	5.78967e-06	1.83	1.18602e-06	1.77518e-05	22.84	3.37	8.36	1.8	4.35	615193	616137	896209	1.40327e+06	1.31323e+06	1.34542e+06	2.68237e+06	2.28764e+06	2.38912e+06	2.65639e+06	2.69718e+06	2.60188e+06	2.20151e+06	2.03687e+06	2.1953e+06
O94925	Glutaminase kidney isoform, mitochondrial OS=Homo sapiens OX=9606 GN=GLS PE=1 SV=1	GLS	5	3	6	3	669	73.4	7.77	8.31	16.762	-0.54	0.068512	0.155894	-0.84	0.00168846	0.00674214	-0.74	0.00328205	0.0120491	-0.85	0.00211122	0.00755648	12.52	8.26	7.84	11.51	15.27	477934	378678	470930	324302	358710	304998	279151	262488	238580	237765	298326	282375	261324	227385	308167
Q68CQ7	Glycosyltransferase 8 domain-containing protein 1 OS=Homo sapiens OX=9606 GN=GLT8D1 PE=1 SV=2	GLT8D1	3	1	1	1	371	41.9	9.35	0	1.886	-0.57	0.0170439	0.0505613	0.01	0.998157	1	0.31	0.862469	1	-0.25	0.350214	0.528646	2.31	10.12	8.31	21.41	4.93	56931	55650.5	54358.5	33792.9	41401.1	37558.2	55909.6	49069	57567.7	46958.1	71135.7	68824	47448.1	43266.9	46844.8
P00367	Glutamate dehydrogenase 1, mitochondrial OS=Homo sapiens OX=9606 GN=GLUD1 PE=1 SV=2	GLUD1	7	3	7	3	558	61.4	7.8	10.88	12.059	-0.49	0.00255033	0.0111759	-0.03	0.570606	0.820646	0.07	0.980881	1	-0.09	0.156509	0.274128	20.11	5.56	1.67	0.83	9.14	730824	533492	515895	380321	404642	362274	523616	507935	522161	555833	561920	564926	427908	506026	500950
O60547	GDP-mannose 4,6 dehydratase OS=Homo sapiens OX=9606 GN=GMDS PE=1 SV=1	GMDS	2	1	1	1	372	41.9	7.31	1.97	2.503	-0.22	0.496663	0.737634	-0.17	0.673964	0.922645	-0.11	0.901904	1	-0.2	0.898334	1	24.75	11.86	4.79	6.18	15.37	85313	70816.4	114672	73458	81929.5	64542.2	79322.9	72064.6	75908.3	79136.9	85441.4	75677.2	94755.9	72708	74014.6
P49915	GMP synthase [glutamine-hydrolyzing] OS=Homo sapiens OX=9606 GN=GMPS PE=1 SV=1	GMPS	6	4	9	4	693	76.7	6.87	14.88	14.937	-0.76	0.00269247	0.0116438	-0.49	0.0849892	0.178185	-0.32	0.568747	0.820984	-0.59	0.0276928	0.0653345	15.51	15.06	4.36	10.26	8.84	529331	724289	650653	384989	327250	443241	463291	464430	499765	610445	507489	520538	488761	433646	412598
P29992	Guanine nucleotide-binding protein subunit alpha-11 OS=Homo sapiens OX=9606 GN=GNA11 PE=1 SV=2	GNA11	2	1	1	1	359	42.1	5.69	1.73	2.023	-0.3	0.0911461	0.198013	-0.19	0.876909	1	0.06	0.564454	0.818281	-0.18	0.842797	1	12.4	2.04	6.66	3.16	4.82	103560	131990	125642	99277.3	101817	103390	109787	122427	108875	130861	134848	126586	111030	119280	108987
P63096	Guanine nucleotide-binding protein G(i) subunit alpha-1 OS=Homo sapiens OX=9606 GN=GNAI1 PE=1 SV=2	GNAI1	19	6	9	3	354	40.3	5.97	23.25	26.589	-0.67	0.0049547	0.0182729	-0.42	0.127557	0.247592	-0.41	0.176853	0.328455	-0.56	0.0189677	0.0473166	12.92	13.14	4.02	6.29	7.46	170787	217886	213091	121482	134173	157164	169235	157241	158877	176578	160301	157341	137307	158940	144904
P04899	Guanine nucleotide-binding protein G(i) subunit alpha-2 OS=Homo sapiens OX=9606 GN=GNAI2 PE=1 SV=3	GNAI2	20	6	14	3	355	40.4	5.54	32.74	29.695	-0.26	0.296034	0.50063	0.02	0.909595	1	0.12	0.421224	0.656583	-0.13	0.998873	1	9.76	7.85	8.53	7.79	7.91	195370	167272	201815	163219	175243	149696	216771	182813	198310	229467	212754	196293	173908	178689	201266
P08754	Guanine nucleotide-binding protein G(i) subunit alpha-3 OS=Homo sapiens OX=9606 GN=GNAI3 PE=1 SV=3	GNAI3	24	7	16	4	354	40.5	5.69	34.67	37.872	-0.37	0.0506245	0.123172	-0.09	0.999893	1	-0.18	0.449351	0.685023	-0.13	0.48264	0.688419	5.05	8.62	9.93	3.05	9.15	683748	698523	633818	530280	602999	514080	642811	638379	757358	605063	619660	583144	544120	625391	650191
Q5JWF2	Guanine nucleotide-binding protein G(s) subunit alpha isoforms XLas OS=Homo sapiens OX=9606 GN=GNAS PE=1 SV=2	GNAS	12	9	31	8	1037	111	5.03	65.57	67.636	0.56	0.000922749	0.00487772	1.22	1.20732e-06	1.90525e-05	1.2	7.11591e-07	1.40189e-05	1.21	1.10519e-06	1.665e-05	3.16	12.12	6.59	6.32	7.01	1.44839e+06	1.51043e+06	1.42039e+06	2.12903e+06	2.40096e+06	1.88297e+06	3.36282e+06	3.00896e+06	3.39604e+06	3.24185e+06	3.65209e+06	3.33279e+06	3.02458e+06	3.46951e+06	3.34932e+06
P62873	Guanine nucleotide-binding protein G(I)/G(S)/G(T) subunit beta-1 OS=Homo sapiens OX=9606 GN=GNB1 PE=1 SV=3	GNB1	10	3	9	1	340	37.4	6	14.58	12.812	-0.62	0.0493365	0.120723	-0.62	0.0291086	0.0734765	-0.51	0.170595	0.319692	-0.56	0.0681857	0.137867	12.03	12.24	17.34	12.22	8.91	84048.8	105778	102561	66958	61579.8	78107	78543.3	66520.5	55373.7	85311.4	72217.5	67631.1	76832.1	64366.8	69556.7
Q9HAV0	Guanine nucleotide-binding protein subunit beta-4 OS=Homo sapiens OX=9606 GN=GNB4 PE=1 SV=3	GNB4	8	3	9	1	340	37.5	6	13.08	10.32	-0.57	0.000368643	0.00235737	-0.43	0.00390652	0.0135145	-0.31	0.0512559	0.120802	-0.57	0.000522114	0.00238311	14.13	4.1	5.3	9.22	1.81	556246	730574	609449	384048	413588	411718	477756	429726	452680	561021	490447	472435	402473	411810	417138
Q9Y223	Bifunctional UDP-N-acetylglucosamine 2-epimerase/N-acetylmannosamine kinase OS=Homo sapiens OX=9606 GN=GNE PE=1 SV=1	GNE	12	5	10	5	722	79.2	6.8	15.54	27.483	-0.04	0.949611	1	0.7	0.00149016	0.00604742	0.73	0.000696991	0.00341822	0.41	0.0582881	0.121258	20.21	8.2	4.53	3.35	3.97	408263	506230	614198	502270	429962	491008	823765	771375	842325	885540	832005	841551	671277	628522	676036
Q13823	Nucleolar GTP-binding protein 2 OS=Homo sapiens OX=9606 GN=GNL2 PE=1 SV=1	GNL2	5	2	3	2	731	83.6	9.25	2.65	10.049	0.4	0.552598	0.798582	0.63	0.317378	0.517874	0.81	0.196163	0.355749	0.35	0.633321	0.850703	61.74	7.66	2.9	11.64	17.7	18356.8	43322.2	74162.5	64606.1	57196.2	56331.4	67100.9	69529.2	65657.2	82184.8	65089.5	76154	55032.5	68829.2	48931.8
Q9BVP2	Guanine nucleotide-binding protein-like 3 OS=Homo sapiens OX=9606 GN=GNL3 PE=1 SV=2	GNL3	7	4	6	4	549	62	9.16	5.23	13.754	-0.21	0.818337	1	0.42	0.219989	0.380691	0.41	0.30311	0.504454	0.05	1	1	29.76	15.96	10.57	13.02	11.56	328595	246974	179101	242252	175317	214121	315726	384327	329515	377798	291759	327081	256028	212227	265079
Q9NVN8	Guanine nucleotide-binding protein-like 3-like protein OS=Homo sapiens OX=9606 GN=GNL3L PE=1 SV=1	GNL3L	5	2	2	2	582	65.5	8.44	0	3.69	6.64			6.64			6.64			6.64					18.74	61.07	28.25	0	0	0	0	0	8528.06	7654.39	10272.6	11143	5662.05	14269.4	0	8352.42	4637.13	7169.68
Q9HD26	Golgi-associated PDZ and coiled-coil motif-containing protein OS=Homo sapiens OX=9606 GN=GOPC PE=1 SV=1	GOPC	3	1	2	1	462	50.5	5.92	2.38	12.831	-0.49	0.881571	1	-0.76	0.199605	0.351061	-0.88	0.263919	0.450617	-0.5	0.852281	1	27.47	16.02	51.42	7.19	22.58	26629.8	47113.9	38740.7	27676.9	24899.5	33917.2	10038.3	22824.9	32294	18939.3	21804.3	21009.2	35488.3	22761.5	27359.8
O43292	Glycosylphosphatidylinositol anchor attachment 1 protein OS=Homo sapiens OX=9606 GN=GPAA1 PE=1 SV=3	GPAA1	3	2	5	2	621	67.6	8.06	2.61	4.751	0.34	0.974784	1	1	0.145362	0.274071	0.84	0.198185	0.358288	0.52	0.752928	0.966851	46	18.44	11.56	4.88	5.65	80454	92811.4	179773	148900	104518	117601	185012	152271	189442	165706	177632	161859	145417	131185	133151
Q53EU6	Glycerol-3-phosphate acyltransferase 3 OS=Homo sapiens OX=9606 GN=GPAT3 PE=1 SV=2	GPAT3	9	3	4	3	434	48.7	8.87	9.22	18.487	0.01	0.999998	1	0.36	0.14103	0.267876	0.37	0.184286	0.33901	0.3	0.451072	0.652271	18.66	8.13	6.21	3.82	11.2	67201.8	84487	58812.5	76258.4	65418.5	67888.4	82823.3	86085.8	93423	86608	88904.7	82426.2	82744.2	89528.9	71512
Q9NPR9	Protein GPR108 OS=Homo sapiens OX=9606 GN=GPR108 PE=1 SV=3	GPR108	2	1	1	1	543	60.6	8.69	3.16	6.145	6.64			6.64			6.64			6.64				0.54	17.49	5.57	65.68	0	0	0	12340.7	0	12246.2	29220	20547.3	26650.6	21751.5	23782.8	21518.2	27633.9	7636.89	12424.2
Q8NFJ5	Retinoic acid-induced protein 3 OS=Homo sapiens OX=9606 GN=GPRC5A PE=1 SV=2	GPRC5A	11	3	4	3	357	40.2	8.15	5.45	8.274	0.04	0.998894	1	0.66	0.0625078	0.136769	0.73	0.0161581	0.0462089	0.31	0.34181	0.518336	20.89	23.57	10.74	12.64	7.28	149115	191441	228249	197204	135582	219283	303186	253802	311197	371796	290483	318399	266226	233395	237465
Q6ZVF9	G protein-regulated inducer of neurite outgrowth 3 OS=Homo sapiens OX=9606 GN=GPRIN3 PE=2 SV=2	GPRIN3	2	1	1	1	776	82.4	7.56	2.06	3.025	-0.67	0.0209035	0.0598541	0.19	0.985351	1	0.4	0.150595	0.288505	0.08	0.941182	1	13.9	15.74	17.62	9.79	5.79	25431.8	30637.6	33647.1	16555.2	19219.6	22671.6	34855.8	25309.1	35151.7	40538.8	43091.9	35460.8	34137.1	32394.9	30399.5
Q8TED1	Probable glutathione peroxidase 8 OS=Homo sapiens OX=9606 GN=GPX8 PE=1 SV=2	GPX8	5	1	2	1	209	23.9	9.35	4.43	3.911	-0.83	0.000613434	0.00353491	-0.51	0.0228921	0.0598676	-0.43	0.0480096	0.114914	-0.69	0.000946962	0.00388389	6.62	16.25	12.28	7.72	11.39	266084	294863	261294	130372	179743	149492	219982	186384	174066	188239	218732	197964	136964	170402	164899
Q96CP6	Protein Aster-A OS=Homo sapiens OX=9606 GN=GRAMD1A PE=1 SV=2	GRAMD1A	4	3	4	3	724	80.6	6.74	6.92	13.707	0.13	0.991032	1	0.48	0.0366856	0.08916	0.59	0.0165888	0.0472063	0.47	0.0376486	0.0840892	17.02	16.06	3.05	4.68	3.16	214804	192372	266909	234477	270390	195430	313415	299738	295786	324024	327391	300141	295785	313469	298367
Q13322	Growth factor receptor-bound protein 10 OS=Homo sapiens OX=9606 GN=GRB10 PE=1 SV=2	GRB10	4	2	2	2	594	67.2	7.87	0	4.151	-0.2	0.927531	1	-0.39	0.659502	0.908787	-0.35	0.821106	1	-0.26	0.886083	1	8.4	21.92	24.14	19.25	4.84	48695.4	48149.8	41722.4	41775.3	51094.2	32741.2	36695.2	48859.8	30502.5	33900.8	48755.2	37670.7	42633.2	38758.4	40175.3
P57764	Gasdermin-D OS=Homo sapiens OX=9606 GN=GSDMD PE=1 SV=1	GSDMD	9	2	2	2	484	52.8	5.08	2.57	8.458	-0.23	0.665559	0.910453	0.16	0.800368	1	-0.07	0.930669	1	-0.51	0.568241	0.784779	28.05	32.83	39.81	7.13	17.01	46666.3	30891.7	28392.6	16997.8	33846.2	26268.2	34490.7	34681.2	15196.3	29476.6	29899.9	26183.7	21652.9	28615.8	21490.1
P49840	Glycogen synthase kinase-3 alpha OS=Homo sapiens OX=9606 GN=GSK3A PE=1 SV=2	GSK3A	10	4	4	2	483	50.9	8.75	0	10.793	-0.68	0.0646407	0.148403	-0.25	0.801353	1	-0.16	0.977476	1	-0.49	0.234744	0.381598	25.67	12.92	6.88	7.96	5.17	119755	175417	203613	109348	100087	128626	149150	131360	147470	156969	138383	161119	124525	117782	130627
P15170	Eukaryotic peptide chain release factor GTP-binding subunit ERF3A OS=Homo sapiens OX=9606 GN=GSPT1 PE=1 SV=1	GSPT1	21	6	8	6	499	55.7	5.62	23.64	45.303	-0.76	0.03002	0.0808367	-0.56	0.345394	0.554821	-0.43	0.536257	0.788026	-0.86	0.021578	0.052521	21.39	20.76	9.69	2.78	14.71	653136	1.00196e+06	931383	551583	415011	634456	727676	607210	632462	691621	667002	704618	591405	440012	512799
Q9Y2Q3	Glutathione S-transferase kappa 1 OS=Homo sapiens OX=9606 GN=GSTK1 PE=1 SV=3	GSTK1	7	1	1	1	226	25.5	8.41	2.02	2.966	-0.81	0.0221804	0.0631184	0.45	0.263421	0.443333	0.56	0.207238	0.371449	0.24	0.993244	1	25.48	17.76	4.39	10.18	15.16	48514.1	65381.9	39704.5	36898.3	27610.5	27356.5	66242.2	69971.2	64184.3	60570.5	71528.4	73524	57119.5	44041.5	58819.7
P09211	Glutathione S-transferase P OS=Homo sapiens OX=9606 GN=GSTP1 PE=1 SV=2	GSTP1	16	3	4	3	210	23.3	5.64	3.1	12.067	-0.9	0.000642317	0.0036796	-0.64	0.0132152	0.0379178	-0.51	0.0280984	0.0744447	-0.86	0.000949487	0.00388733	15.19	15.27	8.47	6.85	7.49	345571	388467	285670	162621	185434	220054	252339	222085	215944	256197	223374	242394	190895	180691	209322
P29084	Transcription initiation factor IIE subunit beta OS=Homo sapiens OX=9606 GN=GTF2E2 PE=1 SV=1	GTF2E2	3	1	2	1	291	33	9.66	0	1.953	0.71	0.00332533	0.0132382	0.6	0.0154273	0.0428763	0.46	0.0668188	0.150407	0.62	0.00621506	0.0182445	23.18	6.52	6.09	13.13	9.26	16634.3	23380	26769.6	41478.8	38334.3	36477.5	32063.5	35868.7	35504.4	26605.4	34543.7	32267.4	35907.1	40799.9	34204.8
Q13888	General transcription factor IIH subunit 2 OS=Homo sapiens OX=9606 GN=GTF2H2 PE=1 SV=1	GTF2H2	3	1	1	1	395	44.4	6.76	1.95	4.608	-0.35	0.207797	0.378334	-0.13	0.630752	0.87864	-0.04	0.931573	1	-0.11	0.84017	1	18.57	27.08	6.3	21.02	13.22	45134.5	60827.3	44326.3	45185.6	25944	35449.5	41133.8	37071.9	41674.5	43948.4	54397.3	35656.4	48655.2	37477	41803.7
P78347	General transcription factor II-I OS=Homo sapiens OX=9606 GN=GTF2I PE=1 SV=2	GTF2I	5	5	6	5	998	112.3	6.39	8.84	14.075	-0.98	0.00185793	0.00863412	-0.9	0.00408192	0.013933	-0.59	0.0371865	0.0932698	-0.87	0.00279414	0.00948525	12.35	18.57	11.1	16.92	5.49	446754	535740	570822	272189	232855	335988	286912	333052	269372	355567	409103	290271	293726	297922	268793
Q12789	General transcription factor 3C polypeptide 1 OS=Homo sapiens OX=9606 GN=GTF3C1 PE=1 SV=4	GTF3C1	2	5	7	5	2109	238.7	7.3	6.51	15.076	0.58	0.00469991	0.0175296	0.63	0.00678055	0.0216077	0.68	0.00706203	0.0231221	0.75	0.00312029	0.0104843	12.48	16.42	6.62	6.63	12.65	207456	177836	162635	264922	342839	257263	264322	300219	274443	294306	284128	258437	256157	330601	299002
Q9Y5Q9	General transcription factor 3C polypeptide 3 OS=Homo sapiens OX=9606 GN=GTF3C3 PE=1 SV=1	GTF3C3	5	4	8	4	886	101.2	5.07	12.68	16.343	0.6	0.68011	0.914084	0.06	0.997238	1	0.16	0.992955	1	0.36	0.985907	1	56.47	11.56	11.1	12.77	6.22	868694	307569	410576	624326	715441	569845	412448	428745	505764	460189	485911	377972	501294	567137	528109
Q9UKN8	General transcription factor 3C polypeptide 4 OS=Homo sapiens OX=9606 GN=GTF3C4 PE=1 SV=2	GTF3C4	6	2	4	2	822	91.9	6.65	10.04	8.864	-0.32	0.341722	0.557445	-0.09	0.998657	1	0.01	1	1	-0.57	0.277485	0.437186	17.74	9.34	15.17	5.45	27.27	115716	163712	132504	106051	94786.3	114343	154852	116851	124773	144932	130952	133546	137999	89099.1	87767.7
Q9Y5Q8	General transcription factor 3C polypeptide 5 OS=Homo sapiens OX=9606 GN=GTF3C5 PE=1 SV=2	GTF3C5	4	2	2	2	519	59.5	6.9	1.72	4.662	0.37	0.175553	0.330597	0.65	0.000313212	0.00169003	0.78	6.95568e-05	0.000527783	0.59	0.000920326	0.00378813	2.65	15.1	6.48	7.96	2.74	22927.2	21748.5	22266.5	22076.9	28768.8	29330.9	34767.8	34963	38927.2	43439.2	37699.6	38242.7	33601.8	35133.1	33440.9
O00178	GTP-binding protein 1 OS=Homo sapiens OX=9606 GN=GTPBP1 PE=1 SV=3	GTPBP1	2	1	1	1	669	72.4	8.34	0	3.759	-0.44	0.79104	1	-0.31	0.646079	0.894034	0.32	0.961719	1	-0.1	0.999468	1	27.35	5.74	69	13.72	26.18	15489.5	18299.5	26020.2	12361.4	13783.8	13529.6	25250.6	14724.1	4702.5	28431.5	22777.5	22430.5	14503.6	17101.7	23881.4
Q9BZE4	GTP-binding protein 4 OS=Homo sapiens OX=9606 GN=GTPBP4 PE=1 SV=3	GTPBP4	6	3	6	3	634	73.9	9.5	10.15	15.486	-1.08	0.00127809	0.00634913	-0.88	0.00452338	0.0151925	-0.84	0.00400796	0.0142129	-2.02	1.04562e-05	9.64061e-05	2.05	5.17	2.54	16.15	31.08	594235	570313	582765	299174	271921	276468	317639	307833	323769	361888	324749	261002	227814	144055	131952
O43824	Putative GTP-binding protein 6 OS=Homo sapiens OX=9606 GN=GTPBP6 PE=1 SV=4	GTPBP6	2	1	2	1	516	56.9	9.42	5.63	6.139	-0.04	0.886921	1	0.33	0.509043	0.749676	0.33	0.471002	0.70965	-0.08	0.990185	1	16.35	26.81	11.63	20.36	8.63	83792	76596.9	104402	81249	56206.8	98023.4	103592	126944	105286	140467	96492.3	105434	90080.6	79497.5	76632.3
Q8N442	Translation factor GUF1, mitochondrial OS=Homo sapiens OX=9606 GN=GUF1 PE=1 SV=1	GUF1	2	1	1	1	669	74.3	8.59	0	5.598	6.64			6.64			6.64			6.64				12.51	27.17	47.47	35.9	0	0	0	7609.5	6496.83	8357.91	22849.8	13033.2	20223	10621.5	7749.04	19168.3	11031.2	16366.3	7998.72
Q9UBP9	PTB domain-containing engulfment adapter protein 1 OS=Homo sapiens OX=9606 GN=GULP1 PE=1 SV=1	GULP1	3	1	2	1	304	34.5	7.9	0	2.854	-0.74	1.48184e-06	3.04694e-05	-0.58	1.52175e-05	0.000144284	-0.47	4.64665e-05	0.000386662	-1.06	7.64579e-08	2.44772e-06	3.8	1.45	2.16	6.75	8.04	234019	228909	246382	139943	137920	141983	154593	161058	156044	173616	169336	152531	107982	125642	111996
P07305	Histone H1.0 OS=Homo sapiens OX=9606 GN=H1-0 PE=1 SV=3	H1-0	7	1	1	1	194	20.9	10.84	2.86	4.628	-0.62	0.0491922	0.120625	-0.42	0.243916	0.415054	-0.31	0.329354	0.541098	-0.95	0.00889949	0.0247745	17.71	24.87	14.97	15.4	15.43	59484.2	64683.5	82760.4	54110.4	32802.2	42017.2	48347.4	57580.9	42894.3	42945.6	52352.4	58648.1	42402	33400.8	32249.8
Q92522	Histone H1.10 OS=Homo sapiens OX=9606 GN=H1-10 PE=1 SV=1	H1-10	15	3	4	3	213	22.5	10.76	8.89	13.065	0.03	0.999254	1	-0.25	0.0464511	0.108104	0.04	0.994505	1	-0.39	0.00747584	0.021406	8.34	3.98	0.47	10.91	8.84	218662	187802	192440	197015	188425	204039	162260	161656	163165	215071	198143	172743	140446	166225	147179
P16402	Histone H1.3 OS=Homo sapiens OX=9606 GN=H1-3 PE=1 SV=2	H1-3	13	3	6	2	221	22.3	11.02	12.69	12.274	0.06	0.997127	1	-0.07	0.74755	0.987395	-0.06	0.600074	0.854864	-0.27	0.0032569	0.0108642	7.98	1.37	4.47	5.91	7.69	617617	640760	718014	666310	659896	677983	608759	651646	599767	648465	612652	576025	530120	540834	467774
P16401	Histone H1.5 OS=Homo sapiens OX=9606 GN=H1-5 PE=1 SV=3	H1-5	9	2	3	1	226	22.6	10.92	5.58	8.534	-0.4	0.998651	1	-0.05	0.999998	1	0.21	0.997611	1	0.15	0.99867	1	12.24	38.82	23.7	68.66	21.47	0	14572.4	12251.6	17971.1	10145	9168.87	17634.9	11293	12867.7	15420.6	24277.1	4220.85	12262.9	14776.2	18763.1
Q16777	Histone H2A type 2-C OS=Homo sapiens OX=9606 GN=H2AC20 PE=1 SV=4	H2AC20	7	1	6	1	129	14	10.9	12.32	5.413	-0.37	0.41017	0.641413	-0.48	0.0541134	0.120929	-0.37	0.424999	0.656583	-0.41	0.23301	0.380105	5.81	17.21	5.5	18.78	15.28	724395	807501	740682	571483	750990	557648	529409	564531	506255	573103	765865	550634	531200	700770	558044
Q5QNW6	Histone H2B type 2-F OS=Homo sapiens OX=9606 GN=H2BC18 PE=1 SV=3	H2BC18	40	5	27	1	126	13.9	10.32	55.4	24.047	-0.14	0.675548	0.911327	-0.11	0.996969	1	-0.05	0.998525	1	-0.25	0.242535	0.390394	15.38	7.01	6.06	5.86	5.3	188935	257591	234064	213184	187814	212037	208607	234577	216483	218841	244851	225812	179533	197224	196945
Q16778	Histone H2B type 2-E OS=Homo sapiens OX=9606 GN=H2BC21 PE=1 SV=3	H2BC21	40	5	25	1	126	13.9	10.32	50.19	22.794	0.5	6.02006e-05	0.000550644	0.29	0.00259228	0.00963326	0.36	0.000510224	0.00262515	0.44	0.000185097	0.00100152	7.42	3.01	1.32	7.23	4.98	461719	520928	530963	737854	703671	744619	643996	627263	634918	669254	721838	624838	708438	724424	657914
P62805	Histone H4 OS=Homo sapiens OX=9606 GN=H4C16 PE=1 SV=2	H4C16	17	2	6	2	103	11.4	11.36	10.04	6.579	-0.31	0.246248	0.430981	0.17	0.23179	0.397946	0.19	0.0702176	0.157443	-0.08	0.999986	1	5.74	10.43	4.2	10.28	9.37	614145	686091	669631	524444	634223	541281	740379	801009	752249	765473	905342	757278	634817	722627	604649
Q9P035	Very-long-chain (3R)-3-hydroxyacyl-CoA dehydratase 3 OS=Homo sapiens OX=9606 GN=HACD3 PE=1 SV=2	HACD3	16	4	49	4	362	43.1	8.94	124.53	44.402	-0.05	0.999966	1	0.42	0.000332955	0.00177576	0.43	0.000211765	0.00127114	0.12	0.111509	0.208121	10	5.83	4.65	5.12	1.06	1.395e+06	1.66741e+06	1.66868e+06	1.60963e+06	1.46003e+06	1.62529e+06	2.31567e+06	2.11088e+06	2.23817e+06	2.25074e+06	2.38751e+06	2.15714e+06	1.78574e+06	1.81301e+06	1.82274e+06
P40939	Trifunctional enzyme subunit alpha, mitochondrial OS=Homo sapiens OX=9606 GN=HADHA PE=1 SV=2	HADHA	11	7	14	7	763	82.9	9.04	14.86	36.526	0.1	0.745789	0.972309	0.39	0.0137016	0.0389735	0.44	0.00503552	0.0174016	0.07	0.686052	0.904343	15.5	10.56	3.94	7.25	0.64	404416	512038	550683	548764	472170	582220	690063	672272	638372	758421	693483	657865	539589	537923	533005
P55084	Trifunctional enzyme subunit beta, mitochondrial OS=Homo sapiens OX=9606 GN=HADHB PE=1 SV=3	HADHB	15	6	15	6	474	51.3	9.41	20.24	20.63	-0.33	0.00205404	0.00946913	-0.2	0.343436	0.552953	-0.03	0.999446	1	-0.23	0.0329676	0.0751634	6.07	3.01	8.93	2.65	3.25	684726	642978	726019	546070	522645	553964	597295	596898	694513	665051	698170	669594	569494	607160	583135
P12081	Histidine--tRNA ligase, cytoplasmic OS=Homo sapiens OX=9606 GN=HARS1 PE=1 SV=2	HARS1	4	2	2	2	509	57.4	5.88	1.75	4.642	-0.12	0.524815	0.767575	0.18	0.700293	0.944657	0.18	0.572085	0.823131	0.12	0.966803	1	17.92	6.78	5.28	5.37	3.64	131418	93040.4	104757	89948	103014	96253	126621	114138	118628	118642	117556	129392	109987	118242	113478
Q7Z4H7	HAUS augmin-like complex subunit 6 OS=Homo sapiens OX=9606 GN=HAUS6 PE=1 SV=2	HAUS6	2	2	6	2	955	108.6	6.47	10.3	10.204	0.56	0.652489	0.89844	1.07	0.0706046	0.151747	1.08	0.0958803	0.202015	1.05	0.107808	0.202855	56.06	8.25	9.24	14.37	6.92	61436	85724.8	176049	142716	122218	126750	173208	205710	179669	181118	204145	152705	186552	177420	162498
O00165	HCLS1-associated protein X-1 OS=Homo sapiens OX=9606 GN=HAX1 PE=1 SV=2	HAX1	37	5	11	5	279	31.6	4.92	15.01	32.233	-0.74	0.00290821	0.012368	-0.15	0.98694	1	-0.11	0.99393	1	-0.52	0.0133667	0.0352924	11.76	13.53	4.03	3.01	9.82	444425	557909	536797	322363	313529	398386	514857	483104	478399	479707	497152	509365	408295	335154	374061
Q9Y450	HBS1-like protein OS=Homo sapiens OX=9606 GN=HBS1L PE=1 SV=1	HBS1L	3	2	3	2	684	75.4	6.61	5.01	9.864	-0.14	0.967403	1	0.14	0.999999	1	0.2	0.897324	1	0.19	0.999084	1	28.01	20.1	17.76	6.09	13.59	50007.8	63035	86807.1	72960.5	49403	57023.1	74184.9	69294.5	52136.2	71267	79553.4	72235.1	57253.4	74249.3	71943
P51610	Host cell factor 1 OS=Homo sapiens OX=9606 GN=HCFC1 PE=1 SV=2	HCFC1	1	1	1	1	2035	208.6	7.46	2.62	3.702	6.64			6.64			6.64			6.64				14.66	21.38	0.15	26.56	0	0	0	15090.5	11841.8	11787.2	6308.53	8555.26	0	5677.35	5689.14	0	15837.1	13170.9	9130.23
Q13547	Histone deacetylase 1 OS=Homo sapiens OX=9606 GN=HDAC1 PE=1 SV=1	HDAC1	4	2	3	2	482	55.1	5.48	5.14	10.376	-0.11	0.455139	0.693388	0.56	0.00183766	0.0072874	0.56	0.000684062	0.00336197	0.19	0.170999	0.295467	9.29	6.77	9.14	7.47	2.09	217602	235656	195533	178869	201507	201702	319893	271836	320041	320717	292960	340227	247826	257355	248774
Q9UBN7	Histone deacetylase 6 OS=Homo sapiens OX=9606 GN=HDAC6 PE=1 SV=2	HDAC6	3	4	20	4	1215	131.3	5.3	19.95	22.619	4.85	9.86172e-07	2.16488e-05	2.48	0.000838654	0.00383385	2.58	0.000367339	0.00204028	4.6	1.8585e-06	2.51991e-05	64.54	9.63	19.54	13.28	6.16	43473.4	29257.6	99258.9	1.25389e+06	1.43373e+06	1.19432e+06	181281	242365	269401	309725	259432	240333	977643	1.10542e+06	1.05625e+06
Q9BXW7	Haloacid dehalogenase-like hydrolase domain-containing 5 OS=Homo sapiens OX=9606 GN=HDHD5 PE=1 SV=1	HDHD5	4	1	2	1	423	46.3	8.13	0	5.246	6.64			6.64			6.64			6.64				23.08	6.93	36.65	38.72	0	0	0	12080.8	11119	16873.3	5250.59	0	5791.47	11276	5823.53	6761.22	5298.95	10277.1	12283.4
Q00341	Vigilin OS=Homo sapiens OX=9606 GN=HDLBP PE=1 SV=2	HDLBP	9	9	19	8	1268	141.4	6.87	22.1	39.39	-0.32	0.000120092	0.000944753	-0.47	6.16122e-06	7.18176e-05	-0.23	0.00214869	0.00849725	-0.47	6.9193e-06	7.12008e-05	4.55	2.69	6.15	1.88	2.47	1.24312e+06	1.28302e+06	1.35922e+06	981437	1.02619e+06	1.03083e+06	975328	862304	923227	1.06937e+06	1.09127e+06	1.11022e+06	943614	898677	927460
Q9H583	HEAT repeat-containing protein 1 OS=Homo sapiens OX=9606 GN=HEATR1 PE=1 SV=3	HEATR1	4	9	16	9	2144	242.2	6.54	21.53	35.659	1.27	1.67848e-05	0.000197392	1.59	9.33762e-07	1.57036e-05	1.7	7.56603e-07	1.4413e-05	1.43	3.6853e-06	4.29021e-05	13.09	15.04	4.76	7.3	7.17	195583	254482	224873	576421	428388	542787	730460	675204	671712	751035	729793	652364	629963	606874	547275
Q6AI08	HEAT repeat-containing protein 6 OS=Homo sapiens OX=9606 GN=HEATR6 PE=1 SV=1	HEATR6	1	1	1	1	1181	128.7	7.03	0	2.639	6.64			6.64			6.64			6.64				40.97	15.4	10.56	18.12	0	0	0	16440.6	7164.79	10683.7	21383.5	15885.6	20579.7	18023	21163.1	22159.2	22028.4	17590.2	15510.1
Q76N89	E3 ubiquitin-protein ligase HECW1 OS=Homo sapiens OX=9606 GN=HECW1 PE=1 SV=3	HECW1	1	2	3	2	1606	179.4	5.5	0	3.678	2.77	5.57566e-05	0.000524567	0.78	0.487964	0.724867	1.05	0.247653	0.427596	2.52	0.000166242	0.000921123	48.03	25.31	17.68	14.23	8.68	29835.5	63676.7	29370.9	203730	281358	173667	46779.2	65188.5	51179.8	68548.2	61831.5	51428.4	171055	192643	163199
Q9BYK8	Helicase with zinc finger domain 2 OS=Homo sapiens OX=9606 GN=HELZ2 PE=1 SV=6	HELZ2	9	18	31	18	2649	294.5	7.49	54.21	75.135	0.44	1.12984e-05	0.000146444	0.68	1.9922e-07	5.10004e-06	0.81	6.17499e-08	2.45403e-06	0.65	3.48601e-07	6.57833e-06	3.34	4.36	2.85	3.68	3.86	986800	1.04345e+06	984022	1.34264e+06	1.42213e+06	1.30633e+06	1.5576e+06	1.58478e+06	1.64631e+06	1.73249e+06	1.73842e+06	1.62731e+06	1.49668e+06	1.61614e+06	1.54802e+06
O95714	E3 ubiquitin-protein ligase HERC2 OS=Homo sapiens OX=9606 GN=HERC2 PE=1 SV=2	HERC2	6	25	47	25	4834	526.9	6.28	28.11	89.059	2.65	2.27883e-10	3.5503e-08	0.59	9.77021e-05	0.000648719	0.14	0.302957	0.504454	1.62	2.84999e-08	1.23948e-06	7.12	3.37	8.28	11.93	0.59	482473	537094	553906	3.46321e+06	3.23774e+06	3.36721e+06	804341	805913	926378	669242	527222	591351	1.66358e+06	1.6446e+06	1.65052e+06
Q5GLZ8	Probable E3 ubiquitin-protein ligase HERC4 OS=Homo sapiens OX=9606 GN=HERC4 PE=1 SV=1	HERC4	3	3	4	3	1057	118.5	6.19	6.69	14.471	-0.39	0.999816	1	-0.54	0.695878	0.940719	-0.25	0.999997	1	-0.2	1	1	33.11	6.63	13.56	11.49	14.89	87572.7	168897	168827	142201	129010	125580	120814	92993.3	116249	150980	141590	120134	149549	147397	113268
Q9UII4	E3 ISG15--protein ligase HERC5 OS=Homo sapiens OX=9606 GN=HERC5 PE=1 SV=2	HERC5	11	11	20	11	1024	116.8	7.65	20.06	39.065	0.11	0.73857	0.967825	1.37	1.63448e-06	2.44872e-05	0.82	8.58046e-05	0.000621948	0.55	0.00175996	0.00644946	13.73	8.15	10.34	6.02	1.96	575357	704318	756346	758219	673881	790972	1.81474e+06	1.51907e+06	1.83974e+06	1.30482e+06	1.1572e+06	1.24704e+06	1.03074e+06	1.0016e+06	1.04003e+06
Q8IVU3	Probable E3 ubiquitin-protein ligase HERC6 OS=Homo sapiens OX=9606 GN=HERC6 PE=1 SV=2	HERC6	2	2	3	2	1022	115.1	7.96	0	3.756	-0.22	0.337573	0.551849	0.16	0.554872	0.804548	0.45	0.00907503	0.0283826	0.17	0.211129	0.352647	5.78	13.16	5.79	9.27	8.83	147842	165226	161392	138498	154623	118563	165927	185782	180409	220899	238826	198237	176355	207172	180984
O94992	Protein HEXIM1 OS=Homo sapiens OX=9606 GN=HEXIM1 PE=1 SV=1	HEXIM1	5	1	1	1	359	40.6	4.89	2.03	5.039	6.64			6.64						6.64								0	0	0	4498.83	0	0	0	0	5653.38	0	0	0	6268.86	0	0
Q8NCD3	Holliday junction recognition protein OS=Homo sapiens OX=9606 GN=HJURP PE=1 SV=2	HJURP	4	2	3	2	748	83.5	9.31	0	4.157	0.91	0.018135	0.0533985	1.4	0.00340611	0.0121293	1.35	0.00365434	0.0132448	1.13	0.01111	0.0300218	50.79	8.84	14.04	5.11	4.04	14676.5	39961.2	47944.2	75087.5	87227	75135	105420	118587	89306	102048	97650.7	108089	87177.6	81414.2	87593.5
P19367	Hexokinase-1 OS=Homo sapiens OX=9606 GN=HK1 PE=1 SV=3	HK1	5	4	9	3	917	102.4	6.8	18.47	18.11	0.27	0.110721	0.228889	0.28	0.174396	0.316136	0.48	0.00808591	0.0258144	0.6	0.00145655	0.00549026	6	12.91	3.38	7	10.55	471037	500657	444075	567678	655503	507451	573352	539686	571810	658892	687825	598876	630411	779453	714287
Q2TB90	Hexokinase HKDC1 OS=Homo sapiens OX=9606 GN=HKDC1 PE=1 SV=3	HKDC1	2	2	4	1	917	102.5	7.12	4.54	5.578	6.64			6.64			6.64			6.64				19.49	1.3	28.01	40.95	0	0	0	14070.3	17737.7	12116.9	22828.1	23184.7	23427.9	28724.2	22342.1	16169.2	9888.87	20853.5	11950.2
P04439	HLA class I histocompatibility antigen, A alpha chain OS=Homo sapiens OX=9606 GN=HLA-A PE=1 SV=2	HLA-A	19	5	13	2	365	40.8	6	34.93	40.76	-0.14	0.999981	1	0.36	0.168273	0.306726	0.33	0.194152	0.352934	0.06	0.869488	1	33.45	2.99	4.29	3.83	6.12	101287	165827	205793	150760	150251	158414	221455	213332	203233	218182	209013	202163	173429	182477	161446
P01889	HLA class I histocompatibility antigen, B alpha chain OS=Homo sapiens OX=9606 GN=HLA-B PE=1 SV=3	HLA-B	22	6	16	2	362	40.4	5.85	37.67	48.252	0.48	0.345687	0.56232	1.1	0.00466685	0.0155832	1.43	0.000632228	0.00316801	1.04	0.00948903	0.0262257	32.05	19.65	7.23	10.18	8.83	38897.7	47332.6	71339.6	66205.7	82877.9	56259.8	96205.4	101478	110894	140353	127932	114397	96995.4	87077.9	103953
P10321	HLA class I histocompatibility antigen, C alpha chain OS=Homo sapiens OX=9606 GN=HLA-C PE=1 SV=3	HLA-C	25	7	25	3	366	40.6	6.04	35.43	51.666	0.23	0.0570701	0.135058	0.85	1.6646e-06	2.47435e-05	0.91	1.60512e-06	2.62398e-05	0.62	4.67185e-05	0.000322414	10.18	2.98	7.6	4.1	2.26	804651	987400	904997	1.01983e+06	1.06099e+06	1.08157e+06	1.82838e+06	1.62606e+06	1.59187e+06	1.70223e+06	1.74211e+06	1.60759e+06	1.35181e+06	1.39398e+06	1.41309e+06
P13747	HLA class I histocompatibility antigen, alpha chain E OS=Homo sapiens OX=9606 GN=HLA-E PE=1 SV=4	HLA-E	18	6	10	5	358	40	5.83	19.84	30.519	0.45	0.000460838	0.00278801	1.08	3.00163e-07	6.71431e-06	1.1	2.44182e-07	5.80248e-06	1	1.48407e-06	2.09864e-05	7.08	1.79	1.52	5.48	10.89	272270	307699	309454	419000	429230	414571	667614	650560	650098	708319	661543	636063	508510	617220	619133
P30511	HLA class I histocompatibility antigen, alpha chain F OS=Homo sapiens OX=9606 GN=HLA-F PE=1 SV=3	HLA-F	10	2	4	2	346	39	5.57	1.88	7.232	0.42	0.0020919	0.00958613	0.75	1.58791e-05	0.000149329	0.8	4.57472e-06	5.82582e-05	0.64	9.51797e-05	0.000574317	4.6	0.71	6.73	13.5	2.3	57319.9	58290.2	53394.9	76085.9	77170.8	76723.2	105262	96547.4	92317	123271	97054.5	99801.2	90071.5	89196.6	86189.8
Q14527	Helicase-like transcription factor OS=Homo sapiens OX=9606 GN=HLTF PE=1 SV=2	HLTF	2	1	3	1	1009	113.9	8.6	5.29	6.296	1.66			1.23			0.82			1.83				20.35	10.24	17.94	12.65	0	0	17481.1	44937.1	67654.1	55155	41610.8	41101.2	34440.9	36079.9	25085.7	30776.4	62056.9	69346.8	53739.4
Q8TCT9	Minor histocompatibility antigen H13 OS=Homo sapiens OX=9606 GN=HM13 PE=1 SV=1	HM13	11	4	9	4	377	41.5	6.43	11.4	17.717	0.53	0.0226541	0.0643074	1.13	3.27696e-05	0.000266901	1.13	2.08e-05	0.000197726	0.77	0.000530709	0.00240331	6.11	14.12	11.79	6.55	5.68	340801	361319	385072	546440	414990	521340	788856	644797	804356	810681	714693	790001	637126	570033	618031
Q13151	Heterogeneous nuclear ribonucleoprotein A0 OS=Homo sapiens OX=9606 GN=HNRNPA0 PE=1 SV=1	HNRNPA0	23	5	9	4	305	30.8	9.29	16.99	24.499	-0.9	2.57961e-06	4.50455e-05	-0.64	4.7412e-05	0.000371555	-0.59	0.000143453	0.000931434	-0.91	3.17163e-06	3.88862e-05	8.03	7.23	6.86	5.92	2.93	760923	838155	893880	407712	470507	450080	554339	537695	485238	587396	556181	521728	436679	462515	445447
Q32P51	Heterogeneous nuclear ribonucleoprotein A1-like 2 OS=Homo sapiens OX=9606 GN=HNRNPA1L2 PE=2 SV=2	HNRNPA1L2	5	2	4	1	320	34.2	9	6.8	6.976	-1.35	0.000132753	0.00100138	-1.04	0.00195453	0.00765856	-0.98	0.00315804	0.0117603	-1.43	6.66478e-05	0.000425549	21.37	5.9	11.06	8.16	11.39	246106	355717	375187	132387	148927	139755	161489	199709	172528	171886	180058	201053	116315	131868	146265
P22626	Heterogeneous nuclear ribonucleoproteins A2/B1 OS=Homo sapiens OX=9606 GN=HNRNPA2B1 PE=1 SV=2	HNRNPA2B1	31	8	22	8	353	37.4	8.95	20.19	32.077	-1.11	0.000713228	0.00397099	-0.78	0.0546778	0.121953	-0.68	0.0327158	0.0834181	-1.14	0.000358028	0.00173738	12.56	7.15	26.51	4.21	5.14	1.83398e+06	2.31521e+06	2.28414e+06	1.05975e+06	1.1664e+06	1.01608e+06	1.33457e+06	1.99753e+06	1.26056e+06	1.51387e+06	1.39694e+06	1.42573e+06	1.05626e+06	1.0359e+06	957320
P51991	Heterogeneous nuclear ribonucleoprotein A3 OS=Homo sapiens OX=9606 GN=HNRNPA3 PE=1 SV=2	HNRNPA3	11	4	9	3	378	39.6	9.01	8.46	13.83	-1.25	0.000128538	0.000984318	-0.78	0.0100441	0.0301717	-0.59	0.0108497	0.0327765	-1.05	0.000577456	0.00255968	21.98	6.51	18.59	10.19	8.39	379900	582879	447796	179202	203819	188734	260194	343352	245884	249600	301835	296827	241424	205312	216075
O60812	Heterogeneous nuclear ribonucleoprotein C-like 1 OS=Homo sapiens OX=9606 GN=HNRNPCL1 PE=1 SV=1	HNRNPCL1	3	1	1	1	293	32.1	5.06	2.53	2.639	-0.36	0.16183	0.309816	0.03	0.998907	1	-0.12	0.995099	1	-0.55	0.142366	0.254579	18.14	24.17	16.69	12.74	11.06	197862	233468	283922	182002	121957	199171	210502	291629	238453	256898	202395	214566	182338	146941	158920
P52597	Heterogeneous nuclear ribonucleoprotein F OS=Homo sapiens OX=9606 GN=HNRNPF PE=1 SV=3	HNRNPF	15	5	16	3	415	45.6	5.58	42.77	23.364	-0.01	0.985257	1	0.93	1.65697e-05	0.000154561	1.03	1.54074e-05	0.000153078	0.63	0.000525531	0.00238866	8.94	1.49	17.25	6.43	2.47	481542	478991	409569	475477	465004	478446	912215	1.13062e+06	809483	986244	981123	878101	759290	740463	722638
P31943	Heterogeneous nuclear ribonucleoprotein H OS=Homo sapiens OX=9606 GN=HNRNPH1 PE=1 SV=4	HNRNPH1	33	9	33	5	449	49.2	6.3	83.3	79.07	-0.46	0.108798	0.22552	-0.23	0.841338	1	-0.23	0.431609	0.665457	-0.42	0.104881	0.197988	11.08	6.26	27.14	5.82	2.96	1.18142e+06	1.30438e+06	1.47268e+06	946389	1.03858e+06	924141	1.11343e+06	1.56574e+06	931346	1.00958e+06	1.12427e+06	1.11213e+06	972258	991267	935019
P55795	Heterogeneous nuclear ribonucleoprotein H2 OS=Homo sapiens OX=9606 GN=HNRNPH2 PE=1 SV=1	HNRNPH2	18	6	17	3	449	49.2	6.3	32.65	36.405	-0.9	0.0177612	0.0524195	-0.26	0.984165	1	-0.53	0.169263	0.317658	-0.66	0.0618003	0.127301	4.18	13.25	32.66	9.59	10.27	351176	348850	325351	187205	232650	185496	291838	451317	246175	240851	270676	224266	203369	249028	220728
P31942	Heterogeneous nuclear ribonucleoprotein H3 OS=Homo sapiens OX=9606 GN=HNRNPH3 PE=1 SV=2	HNRNPH3	17	3	6	3	346	36.9	6.87	7.16	11.572	-0.38	0.416149	0.646813	-0.21	0.999052	1	-0.23	0.589642	0.842606	-0.38	0.248053	0.397332	20.43	13.11	33.43	6.23	8.51	171583	193116	252770	140673	179248	148136	160703	280805	166417	151987	165115	171962	133168	148523	157866
P61978	Heterogeneous nuclear ribonucleoprotein K OS=Homo sapiens OX=9606 GN=HNRNPK PE=1 SV=1	HNRNPK	17	7	13	7	463	50.9	5.54	15	24.261	-1.05	0.0030804	0.0127523	-0.97	0.00292	0.0105948	-0.87	0.00366585	0.0132448	-1.01	0.000992014	0.00401314	8.54	26.27	13.21	2.7	10.38	2.61279e+06	2.6721e+06	2.27354e+06	1.156e+06	1.84992e+06	1.26217e+06	1.3337e+06	1.60089e+06	1.24776e+06	1.43579e+06	1.433e+06	1.36848e+06	1.12687e+06	1.38654e+06	1.29666e+06
P14866	Heterogeneous nuclear ribonucleoprotein L OS=Homo sapiens OX=9606 GN=HNRNPL PE=1 SV=2	HNRNPL	10	2	3	2	589	64.1	8.22	0	5.788	-0.22	0.836986	1	-0.16	0.996682	1	0.05	0.989359	1	-0.37	0.43582	0.633795	27.57	20.21	20.23	24.39	38.08	35348.8	47159.3	61822.7	40537.5	28785.1	42902.5	42263.2	53484	35946.1	67791.4	42912.8	48937.1	42920.9	18840.2	36617.6
Q8WVV9	Heterogeneous nuclear ribonucleoprotein L-like OS=Homo sapiens OX=9606 GN=HNRNPLL PE=1 SV=1	HNRNPLL	7	3	7	3	542	60	7.72	0	6.472	0.86	0.687161	0.922916	1.34	0.140252	0.266617	1.44	0.134876	0.261692	0.91	0.705622	0.922551	66.9	10.36	12.4	10.18	6.85	40733.3	43330	121344	78627.7	75592.8	91576.7	126027	109821	98533.6	119264	98855.4	117842	86463.7	75371	81581.4
P52272	Heterogeneous nuclear ribonucleoprotein M OS=Homo sapiens OX=9606 GN=HNRNPM PE=1 SV=3	HNRNPM	16	10	17	10	730	77.5	8.7	13.91	23.537	-1.05	0.00233011	0.0103864	-0.53	0.583122	0.83448	-0.35	0.347416	0.564735	-0.6	0.0420799	0.09264	15.75	3.35	39.47	3.18	7.42	2.31635e+06	1.72744e+06	1.856e+06	893468	904060	848443	1.28324e+06	2.38165e+06	1.24385e+06	1.41312e+06	1.5057e+06	1.45495e+06	1.07824e+06	1.2271e+06	1.23224e+06
O43390	Heterogeneous nuclear ribonucleoprotein R OS=Homo sapiens OX=9606 GN=HNRNPR PE=1 SV=1	HNRNPR	11	6	8	3	633	70.9	8.13	11.31	29.275	-0.18	0.884108	1	0.03	1	1	0.22	0.865357	1	-0.27	0.439584	0.63695	21.51	11.22	4.88	14.57	2.51	170183	261700	208810	174607	184468	215775	198140	213434	217570	264100	242580	197133	170426	173703	179108
Q00839	Heterogeneous nuclear ribonucleoprotein U OS=Homo sapiens OX=9606 GN=HNRNPU PE=1 SV=6	HNRNPU	26	17	141	17	825	90.5	6	343.29	149.644	-1.28	9.89811e-08	3.77872e-06	-1.1	5.33401e-07	1.07585e-05	-0.94	2.019e-06	3.08199e-05	-1.48	1.88218e-08	8.67684e-07	10.05	4.74	5.66	3.74	1.74	2.0782e+07	2.48716e+07	2.48781e+07	1.02746e+07	9.88158e+06	1.08551e+07	1.2609e+07	1.13235e+07	1.16321e+07	1.24716e+07	1.34396e+07	1.29697e+07	8.90733e+06	8.75235e+06	9.06317e+06
Q9BUJ2	Heterogeneous nuclear ribonucleoprotein U-like protein 1 OS=Homo sapiens OX=9606 GN=HNRNPUL1 PE=1 SV=2	HNRNPUL1	7	5	13	5	856	95.7	6.92	12.44	23.982	-0.67	0.00951475	0.0314628	-0.83	0.0029365	0.0106379	-0.72	0.0134515	0.0393972	-1	0.000569375	0.00252873	17.88	12.99	7.42	4.37	3.12	428290	591062	599464	371634	308609	399982	308306	333316	357749	357807	384186	355360	294735	307516	289497
Q5SSJ5	Heterochromatin protein 1-binding protein 3 OS=Homo sapiens OX=9606 GN=HP1BP3 PE=1 SV=1	HP1BP3	2	1	3	1	553	61.2	9.67	0	3.109	0.2	0.982971	1	-0.55	0.442633	0.674546	0.09	0.999134	1	-0.11	0.999015	1	5.76	16.05	27.67	5.12	9.97	0	39519.4	42875.6	36676.2	50425	47143.5	26823.1	28198.2	43150.1	43980.9	43799.4	40109.3	38229.2	44398.1	36968.8
Q9NWY4	Histone PARylation factor 1 OS=Homo sapiens OX=9606 GN=HPF1 PE=1 SV=2	HPF1	3	1	1	1	346	39.4	6.8	0	2.189	-1.29	0.00678634	0.0241025	-0.87	0.044221	0.103858	-0.92	0.0364207	0.0916483	-1.29	0.00680277	0.0197486	67.88	33.96	11.94	9.29	7.26	404168	141887	133775	57915.2	40969.4	81651.1	91508.2	77457.2	73067.8	72482.6	75086.4	86109.5	58045.7	62171.2	53755.6
P00492	Hypoxanthine-guanine phosphoribosyltransferase OS=Homo sapiens OX=9606 GN=HPRT1 PE=1 SV=2	HPRT1	6	1	1	1	218	24.6	6.68	2.19	4.126	-0.33	0.240417	0.42262	-0.08	0.949094	1	-0.53	0.189996	0.346897	-0.06	0.985127	1	14.29	12.14	27.04	17.51	6.56	41461	39329.4	51124.5	35794.2	33054.7	28062.6	30339.4	52186.3	39309	28405.4	38131.6	28620.9	43877.3	38845.3	39772.8
Q99714	3-hydroxyacyl-CoA dehydrogenase type-2 OS=Homo sapiens OX=9606 GN=HSD17B10 PE=1 SV=3	HSD17B10	34	6	13	6	261	26.9	7.78	25.65	32.125	-0.76	6.22474e-06	9.19745e-05	-0.68	9.35243e-06	9.83927e-05	-0.46	0.00139319	0.00601366	-0.77	5.58832e-06	6.01919e-05	4.65	6.03	7.56	7.51	1.35	686884	713244	649963	383896	432873	405153	441022	381215	428334	564516	495690	498248	401614	400849	410662
Q8NBQ5	Estradiol 17-beta-dehydrogenase 11 OS=Homo sapiens OX=9606 GN=HSD17B11 PE=1 SV=4	HSD17B11	19	6	10	6	300	32.9	9.17	18.27	16.629	0.29	0.088435	0.193216	0.6	0.000170909	0.00102813	0.6	0.000169033	0.00106272	0.49	0.00259352	0.00890918	7.16	6.78	9.04	4.06	7.36	323392	373302	348209	431755	380481	425451	588534	493053	526645	559305	517005	529384	490039	432827	495810
Q53GQ0	Very-long-chain 3-oxoacyl-CoA reductase OS=Homo sapiens OX=9606 GN=HSD17B12 PE=1 SV=2	HSD17B12	14	5	18	5	312	34.3	9.32	23.05	31.828	0.87	0.220285	0.396067	1.42	0.00165214	0.00662006	1.58	0.00123827	0.00545737	0.7	0.0645022	0.13169	17.69	33.55	9.23	11.65	21.83	752212	883840	1.06976e+06	1.61071e+06	872056	1.75601e+06	2.70773e+06	2.28364e+06	2.35948e+06	2.79529e+06	2.22057e+06	2.63948e+06	1.98834e+06	1.35016e+06	1.43223e+06
P51659	Peroxisomal multifunctional enzyme type 2 OS=Homo sapiens OX=9606 GN=HSD17B4 PE=1 SV=3	HSD17B4	11	6	10	6	736	79.6	8.84	24.21	24.829	-1.02	8.85213e-05	0.000733963	-0.85	0.00217061	0.00834904	-0.67	0.0085037	0.0268507	-0.85	0.000728802	0.00309943	15.5	12.67	8.4	5.05	6	692849	903218	932304	444333	356968	452478	573504	502359	493286	595459	538187	568711	452821	500836	505543
P56937	3-keto-steroid reductase/17-beta-hydroxysteroid dehydrogenase 7 OS=Homo sapiens OX=9606 GN=HSD17B7 PE=1 SV=1	HSD17B7	4	1	3	1	341	38.2	8.1	2.3	4.47	-0.36	0.116839	0.239816	0.04	0.863183	1	0.15	0.609169	0.86302	-0.08	0.793019	0.994297	15.45	6.24	15.94	9.68	6.18	151537	171345	205320	145445	129123	133267	227945	175840	173790	222681	187702	190692	164307	162479	146571
Q3SXM5	Inactive hydroxysteroid dehydrogenase-like protein 1 OS=Homo sapiens OX=9606 GN=HSDL1 PE=1 SV=3	HSDL1	5	2	2	2	330	37	8.72	4.09	5.21	-0.09	0.862853	1	0.17	0.417614	0.644895	0.01	0.83421	1	0.17	0.347046	0.524896	37.55	3.9	4.94	12.61	1.76	51024.4	113185	104240	98003.3	103883	96555.9	108191	117570	118402	111287	105169	86798.5	115583	119715	117520
Q6YN16	Hydroxysteroid dehydrogenase-like protein 2 OS=Homo sapiens OX=9606 GN=HSDL2 PE=1 SV=1	HSDL2	8	2	2	2	418	45.4	7.99	2.21	8.228	-1.07	0.000158417	0.00115862	-0.82	0.00213603	0.00822978	-0.4	0.0568872	0.13245	-1.29	6.4817e-05	0.000419672	11.95	23.77	1.61	9.43	3.23	207119	188456	238433	117790	72234.7	98747.9	117145	116415	119997	158991	156521	133417	84864.6	89711.9	84879.9
P07900	Heat shock protein HSP 90-alpha OS=Homo sapiens OX=9606 GN=HSP90AA1 PE=1 SV=5	HSP90AA1	20	13	37	5	732	84.6	5.02	66.56	61.468	-0.69	0.0419129	0.106047	-0.53	0.100246	0.205122	-0.36	0.276215	0.468143	-0.35	0.210618	0.352048	16.14	28.39	1.78	8.28	9.88	490358	677483	574483	290679	503390	356542	396689	409691	398123	471660	447642	400120	380653	458076	449522
P08238	Heat shock protein HSP 90-beta OS=Homo sapiens OX=9606 GN=HSP90AB1 PE=1 SV=4	HSP90AB1	40	23	90	14	724	83.2	5.03	167.89	122.053	-0.77	0.000527446	0.00308569	-0.47	0.025247	0.065212	-0.41	0.195164	0.354215	-0.66	0.00273211	0.00930208	15.49	7.24	6.4	7.21	2.73	7.10515e+06	9.58332e+06	9.21765e+06	5.38944e+06	4.86287e+06	5.60791e+06	6.78197e+06	6.01201e+06	6.66763e+06	7.76787e+06	6.82534e+06	6.92768e+06	5.83868e+06	5.92158e+06	5.6162e+06
P14625	Endoplasmin OS=Homo sapiens OX=9606 GN=HSP90B1 PE=1 SV=1	HSP90B1	12	8	19	7	803	92.4	4.84	22.81	38.443	-0.62	0.00619886	0.0221869	-0.56	0.019902	0.0530721	-0.39	0.150699	0.288505	-0.45	0.060003	0.124265	19.68	10.85	5.83	8.81	5.93	1.06308e+06	1.58093e+06	1.30612e+06	749832	932674	848274	886358	963888	863171	1.12609e+06	953111	994777	957880	914558	1.02818e+06
P0DMV9	Heat shock 70 kDa protein 1B OS=Homo sapiens OX=9606 GN=HSPA1B PE=1 SV=1	HSPA1B	39	18	72	13	641	70	5.66	131.76	122.795	-0.02	0.938171	1	0.22	0.0652292	0.142184	0.35	0.000618706	0.00312061	0.3	0.00247385	0.00853627	5.85	2.63	8.69	4.24	2.24	2.6082e+06	2.89267e+06	2.89023e+06	2.84346e+06	2.9763e+06	2.84593e+06	3.36052e+06	2.8908e+06	3.387e+06	3.67617e+06	3.86068e+06	3.54877e+06	3.44057e+06	3.54826e+06	3.59496e+06
P54652	Heat shock-related 70 kDa protein 2 OS=Homo sapiens OX=9606 GN=HSPA2 PE=1 SV=1	HSPA2	27	16	63	7	639	70	5.74	111.89	91.999	0.01	0.997483	1	0.4	0.00971842	0.0293079	0.51	0.00129609	0.00566884	0.28	0.0450523	0.0980885	12.24	9.95	7.63	3.92	6.26	831386	999433	1.0586e+06	1.00599e+06	875834	1.06748e+06	1.4001e+06	1.20181e+06	1.3194e+06	1.50648e+06	1.39707e+06	1.42636e+06	1.29323e+06	1.14092e+06	1.21674e+06
P11021	Endoplasmic reticulum chaperone BiP OS=Homo sapiens OX=9606 GN=HSPA5 PE=1 SV=2	HSPA5	31	19	45	16	654	72.3	5.16	94.81	91.741	-0.09	0.998046	1	0.84	0.00106727	0.00463962	0.74	0.00151766	0.00649017	0.37	0.0379199	0.0846131	21.88	15.69	8.72	7.52	8.51	1.67234e+06	2.53424e+06	2.50543e+06	2.36079e+06	1.90618e+06	2.61718e+06	4.75026e+06	3.99168e+06	4.47749e+06	4.62221e+06	3.99527e+06	4.19002e+06	3.61696e+06	3.06989e+06	3.23018e+06
P11142	Heat shock cognate 71 kDa protein OS=Homo sapiens OX=9606 GN=HSPA8 PE=1 SV=1	HSPA8	50	24	101	14	646	70.9	5.52	229.5	182.112	0.32	0.0374249	0.0969263	1.04	3.56929e-06	4.51849e-05	0.78	1.75655e-05	0.000171562	0.8	2.10322e-05	0.000168917	9.31	6.94	10.08	5.78	0.58	5.48164e+06	6.58569e+06	6.27122e+06	7.86653e+06	6.94882e+06	7.84702e+06	1.28701e+07	1.08991e+07	1.31951e+07	1.17188e+07	1.07326e+07	1.05316e+07	1.07826e+07	1.08922e+07	1.08912e+07
P38646	Stress-70 protein, mitochondrial OS=Homo sapiens OX=9606 GN=HSPA9 PE=1 SV=2	HSPA9	26	15	37	15	679	73.6	6.16	73.76	85.029	-0.38	0.00301831	0.0127523	0.11	0.477347	0.716021	0.35	0.000272286	0.00155737	0.19	0.0207193	0.0507832	5.88	4.84	6.26	5.32	1.4	2.2928e+06	2.56599e+06	2.51089e+06	1.93211e+06	2.09373e+06	1.92352e+06	2.70736e+06	2.44679e+06	2.75272e+06	3.20102e+06	3.4845e+06	3.16619e+06	2.86497e+06	2.84764e+06	2.92434e+06
P04792	Heat shock protein beta-1 OS=Homo sapiens OX=9606 GN=HSPB1 PE=1 SV=2	HSPB1	62	10	49	10	205	22.8	6.4	111.74	73.371	-0.89	0.000121938	0.000952767	-0.28	0.278487	0.463608	-0.02	0.959743	1	-0.82	0.000393046	0.00187572	9.95	15.41	8.41	8.35	9.84	8.85162e+06	9.50167e+06	1.07511e+07	4.07423e+06	5.54787e+06	5.10992e+06	8.77515e+06	7.79929e+06	7.48038e+06	9.35614e+06	9.76694e+06	8.28811e+06	5.8364e+06	4.79026e+06	5.40015e+06
P10809	60 kDa heat shock protein, mitochondrial OS=Homo sapiens OX=9606 GN=HSPD1 PE=1 SV=2	HSPD1	23	9	21	9	573	61	5.87	28.65	53.263	-0.74	1.80726e-05	0.000210391	-0.37	0.00276799	0.0101552	-0.42	0.00317741	0.0118128	-0.79	1.55782e-05	0.000133486	8.35	12.15	4.7	2.42	6.09	1.22581e+06	1.40073e+06	1.20723e+06	608665	735165	772044	947276	945683	871406	952072	909718	917966	728473	647847	710621
O43719	HIV Tat-specific factor 1 OS=Homo sapiens OX=9606 GN=HTATSF1 PE=1 SV=1	HTATSF1	1	1	1	1	755	85.8	4.4	2.69	4.244	-0.01	0.885466	1	0.46	0.958315	1	0.47	0.908099	1	0.4	1	1	45.52	12.79	22.55	12.82	8.93	40767.2	42493.9	86126.6	41129.1	51505.6	42057.4	58641.9	76091.6	48846.1	57086.2	58867.4	71792.3	55903.1	47988.7	56587.2
Q7Z6Z7	E3 ubiquitin-protein ligase HUWE1 OS=Homo sapiens OX=9606 GN=HUWE1 PE=1 SV=3	HUWE1	21	70	202	70	4374	481.6	5.22	313.59	390.846	4.13	3.31909e-08	1.5001e-06	0.3	0.836586	1	0.77	0.0357847	0.0903436	3.05	5.78651e-07	1.00285e-05	11.27	1.18	36.02	14.82	3.06	1.90002e+06	1.5596e+06	1.58553e+06	2.74628e+07	2.81149e+07	2.78304e+07	1.35777e+06	1.94678e+06	2.81929e+06	3.32173e+06	2.7125e+06	2.5107e+06	1.37754e+07	1.30338e+07	1.3113e+07
Q9Y4L1	Hypoxia up-regulated protein 1 OS=Homo sapiens OX=9606 GN=HYOU1 PE=1 SV=1	HYOU1	6	5	11	5	999	111.3	5.22	18.77	21.858	-0.72	1.51425e-05	0.000183764	-0.53	0.00018223	0.00108032	-0.43	0.0028706	0.0108828	-0.62	5.42044e-05	0.000366396	9.25	0.31	1.33	10.46	3.74	612432	658767	734872	399972	401781	399397	457044	447169	458067	487925	571044	471560	429822	444139	412123
P41252	Isoleucine--tRNA ligase, cytoplasmic OS=Homo sapiens OX=9606 GN=IARS1 PE=1 SV=2	IARS1	13	14	32	14	1262	144.4	6.15	58.78	64.332	0.91	0.000484898	0.00290309	0.98	0.000182397	0.00108032	1.12	7.47156e-05	0.000555547	0.95	0.000224152	0.00117159	18.33	3.52	5.55	9.54	4.95	1.25829e+06	1.70846e+06	1.26343e+06	2.37135e+06	2.25093e+06	2.40901e+06	2.50012e+06	2.64232e+06	2.3646e+06	2.75528e+06	2.87664e+06	2.38712e+06	2.35894e+06	2.59928e+06	2.44212e+06
Q9NSE4	Isoleucine--tRNA ligase, mitochondrial OS=Homo sapiens OX=9606 GN=IARS2 PE=1 SV=2	IARS2	14	10	22	10	1012	113.7	7.2	16.72	34.83	-0.32	0.00385103	0.0147789	-0.09	0.744012	0.985833	-0.13	0.856017	1	-0.03	0.924023	1	5.17	4.4	4.74	6.01	7.39	520431	576991	553970	414881	444702	450830	544411	495166	521290	507968	562569	507651	487140	562848	542712
Q9P2D0	Inhibitor of Bruton tyrosine kinase OS=Homo sapiens OX=9606 GN=IBTK PE=1 SV=3	IBTK	2	2	2	2	1353	150.4	7.71	0	5.727	-0.3	0.931112	1	0.12	0.485831	0.723098	0.12	0.369717	0.594695	-0.17	0.853587	1	61.2	8.5	3.37	13.72	18.11	17695.4	82558.3	80530.8	57686.3	65414.4	68136	82648.8	87555.5	87769.8	108274	87257.9	85023.7	80167.4	55511.7	71490.7
P48735	Isocitrate dehydrogenase [NADP], mitochondrial OS=Homo sapiens OX=9606 GN=IDH2 PE=1 SV=2	IDH2	12	3	4	3	452	50.9	8.69	4.54	12.507	-0.49	0.065703	0.150542	-0.22	0.535104	0.781788	0	0.489259	0.730403	-0.69	0.0239459	0.0574952	25.47	18.36	9.76	25.24	5.38	46117.5	45216	69275.3	32853.7	26647.7	38658.4	45690.1	39531.1	38152.5	48837	46022.4	29476.3	28617.5	28114.9	31058.7
P50213	Isocitrate dehydrogenase [NAD] subunit alpha, mitochondrial OS=Homo sapiens OX=9606 GN=IDH3A PE=1 SV=1	IDH3A	6	2	3	2	366	39.6	6.92	6.64	7.582	0.03	0.998586	1	0.88	0.10555	0.214262	0.8	0.0841976	0.182336	0.85	0.129203	0.235426	44.92	15.54	9.56	26.81	6.57	67670.8	45864.9	112180	67385.1	68954	88283	124936	135447	111771	117466	169873	103650	112043	121904	127706
O43837	Isocitrate dehydrogenase [NAD] subunit beta, mitochondrial OS=Homo sapiens OX=9606 GN=IDH3B PE=1 SV=2	IDH3B	7	3	5	3	385	42.2	8.46	11.8	14.99	-0.32	0.0641204	0.14765	0.37	0.0263025	0.0673873	0.23	0.117396	0.233678	0.16	0.23017	0.380045	7.21	8.63	5.49	6.18	8.69	563632	517520	488893	410850	478239	415902	670599	610211	673581	605012	657246	583339	560133	658352	579354
P51553	Isocitrate dehydrogenase [NAD] subunit gamma, mitochondrial OS=Homo sapiens OX=9606 GN=IDH3G PE=1 SV=1	IDH3G	10	2	3	2	393	42.8	8.5	8.1	11.669	-0.57	0.00544696	0.0199289	-0.14	0.944662	1	-0.05	0.99998	1	-0.35	0.215111	0.358518	15.46	11.12	8.82	2.38	2.76	319061	404377	433961	272025	229564	285440	327391	367392	390469	375036	392192	389309	326681	316820	309211
Q16666	Gamma-interferon-inducible protein 16 OS=Homo sapiens OX=9606 GN=IFI16 PE=1 SV=3	IFI16	4	2	3	2	785	88.2	9.28	2.32	10.499	-0.3	0.742106	0.970803	0.05	0.886816	1	0.32	0.258043	0.442881	-0.09	1	1	22.32	3.56	12.22	29.54	3.81	82877	62236.9	98341.9	69414	64646.7	67090.6	84052	104095	85600	148802	84388.6	103193	77925.8	82857.7	77351.4
Q8TCB0	Interferon-induced protein 44 OS=Homo sapiens OX=9606 GN=IFI44 PE=1 SV=2	IFI44	3	1	2	1	444	50.5	6.89	5.48	4.555	0.42	0.664328	0.91039	0.94	0.373651	0.589562	1.07	0.237814	0.413707	0.83	0.302173	0.470047	74.2	16.2	20.44	17.14	12.18	29300.1	57898.9	10084.2	39237.1	36313.4	49160.9	56382.7	56666.2	38629.4	62903.1	61653.1	45483.7	52097.1	59864.1	47048.8
Q53G44	Interferon-induced protein 44-like OS=Homo sapiens OX=9606 GN=IFI44L PE=1 SV=3	IFI44L	2	1	1	1	452	51.3	6.79	0	2.383	-0.17	0.924882	1	0.27	0.779763	1	0.56	0.270509	0.459825	0.11	0.96513	1	36.46	23.94	8.41	12.36	9.83	28126	47666.2	0	24764	40343.5	32489.8	48713.7	41228.2	44279.4	54009.2	59997.3	46768.4	45535.3	39620.9	37834.3
P09912	Interferon alpha-inducible protein 6 OS=Homo sapiens OX=9606 GN=IFI6 PE=1 SV=2	IFI6	10	1	1	1	130	12.9	5.29	0	3.908	0.06	0.997756	1	0.49	0.655003	0.903668	0.68	0.179824	0.332928	0.22	0.955713	1	47.94	16.11	32.48	20.14	4.62	16978	0	34392.8	30822.3	25143.7	22577.6	23814.5	33858.6	46284.5	54020.5	38670.4	38798.5	29802.4	28146	27210.8
Q9BYX4	Interferon-induced helicase C domain-containing protein 1 OS=Homo sapiens OX=9606 GN=IFIH1 PE=1 SV=3	IFIH1	5	4	6	4	1025	116.6	5.52	10.94	17.23	0.02	0.921587	1	0.64	0.240198	0.409634	0.91	0.0625987	0.143003	0.63	0.277779	0.437224	33.13	19.92	11.37	7.61	4.58	76900.9	125710	70584.5	77862.8	95807.4	64306.6	137293	109751	120061	126969	144971	145624	125890	119339	114951
P09914	Interferon-induced protein with tetratricopeptide repeats 1 OS=Homo sapiens OX=9606 GN=IFIT1 PE=1 SV=2	IFIT1	24	11	43	9	478	55.3	7.2	93.67	79.894	-0.66	1.02347e-05	0.000135581	-0.38	0.00148304	0.00604742	-0.23	0.0512495	0.120802	-0.48	0.000315889	0.00158633	6.67	6.25	1.84	2.61	5.59	3.24158e+06	3.68885e+06	3.58316e+06	2.26384e+06	2.19772e+06	2.47448e+06	2.83561e+06	2.74976e+06	2.74511e+06	3.04652e+06	3.14972e+06	2.99203e+06	2.54568e+06	2.81482e+06	2.57455e+06
P09913	Interferon-induced protein with tetratricopeptide repeats 2 OS=Homo sapiens OX=9606 GN=IFIT2 PE=1 SV=1	IFIT2	17	7	15	6	472	54.6	6.76	23.41	24.496	-0.88	2.75263e-05	0.000302134	-0.69	0.000209699	0.00120485	-0.58	0.00132034	0.00575309	-0.93	1.60361e-05	0.000136901	12.8	6.26	5.49	5.2	1.25	870759	1.11675e+06	1.06905e+06	548533	579791	621268	685929	615253	661623	752828	678464	714672	570083	562497	556012
O14879	Interferon-induced protein with tetratricopeptide repeats 3 OS=Homo sapiens OX=9606 GN=IFIT3 PE=1 SV=1	IFIT3	7	2	6	2	490	56	5.2	15.28	20.747	-0.44	0.416976	0.647661	0.21	0.154907	0.286445	0.2	0.395987	0.62732	0.14	0.423169	0.619698	13.1	17.98	16.58	7.96	6.21	156293	123985	157876	102360	115351	144772	167765	228377	180921	162250	190172	179936	167612	188552	172555
Q13325	Interferon-induced protein with tetratricopeptide repeats 5 OS=Homo sapiens OX=9606 GN=IFIT5 PE=1 SV=1	IFIT5	15	8	16	7	482	55.8	7.4	38.74	59.167	-0.65	0.0196223	0.0568922	-0.53	0.310137	0.507278	-0.35	0.686181	0.945396	-0.75	0.0233403	0.0563344	19.89	16.79	12.37	3.79	4.49	952100	1.32426e+06	1.41333e+06	844940	640446	889779	1.10467e+06	880223	919822	1.0895e+06	1.01151e+06	1.03782e+06	832686	762182	787943
Q9UG01	Intraflagellar transport protein 172 homolog OS=Homo sapiens OX=9606 GN=IFT172 PE=1 SV=2	IFT172	1	1	2	1	1749	197.5	6.13	6.12	7.307	0.56	0.492989	0.733596	1.14	0.00872111	0.0269349	1.18	0.00799299	0.0255532	0.61	0.19573	0.331004	38.08	26.44	10.85	3.42	5.26	51923.1	73735.9	111408	108804	74439.3	128828	162349	186971	151621	174535	163370	166567	122513	111546	112475
P08069	Insulin-like growth factor 1 receptor OS=Homo sapiens OX=9606 GN=IGF1R PE=1 SV=1	IGF1R	3	3	4	3	1367	154.7	5.8	1.93	7.215	1.45	0.00304362	0.0127523	1.66	0.000853443	0.00386822	1.55	0.00196894	0.00790661	1.61	0.000980159	0.0039846	49.07	3.94	1.04	6.96	4.39	48365.6	72978.9	128030	199195	201344	187026	230903	230768	235017	218098	213496	191079	220887	239371	223499
Q9NZI8	Insulin-like growth factor 2 mRNA-binding protein 1 OS=Homo sapiens OX=9606 GN=IGF2BP1 PE=1 SV=2	IGF2BP1	13	6	9	6	577	63.4	9.2	10.79	19.339	-0.77	8.24627e-05	0.000696251	-0.6	0.0012723	0.00534925	-0.47	0.00471228	0.0163582	-0.94	2.39158e-05	0.000189436	13.15	5.9	9.4	1.75	5.31	744601	970706	866730	506612	469924	528509	644546	536624	572709	628339	625205	608162	491073	450706	446549
P11717	Cation-independent mannose-6-phosphate receptor OS=Homo sapiens OX=9606 GN=IGF2R PE=1 SV=3	IGF2R	5	9	18	9	2491	274.2	5.94	12.67	39.758	0.68	1.35141e-05	0.000168379	1.28	7.34709e-08	2.73027e-06	1.18	9.79095e-08	3.39402e-06	1.13	2.05089e-07	4.45973e-06	5.57	8.51	5.97	5.24	5.3	340513	318405	355921	546682	612545	520017	859020	762967	825274	771752	842009	768380	702612	745949	781304
Q9NPH3	Interleukin-1 receptor accessory protein OS=Homo sapiens OX=9606 GN=IL1RAP PE=1 SV=2	IL1RAP	2	1	1	1	570	65.4	8.12	2.16	3.891	-0.43	0.103798	0.218334	0	0.871908	1	0.09	0.986728	1	-0.09	0.999817	1	20.2	6.53	13.55	4.07	13.77	101561	79969	68399.9	58546.8	59253	65789.8	63218	79773.6	81667.6	84014.9	90605.5	85145.9	74340.3	75360	94222.1
Q12905	Interleukin enhancer-binding factor 2 OS=Homo sapiens OX=9606 GN=ILF2 PE=1 SV=2	ILF2	11	3	6	3	390	43	5.26	7.37	13.834	-0.11	0.58517	0.837774	-0.13	0.996761	1	-0.02	0.996159	1	-0.56	0.0388183	0.0862836	9.47	16.9	9.09	3.51	10.75	298833	358601	347014	320793	236951	325207	317779	356945	299126	333966	342479	357820	274463	224189	235846
Q12906	Interleukin enhancer-binding factor 3 OS=Homo sapiens OX=9606 GN=ILF3 PE=1 SV=3	ILF3	10	8	18	8	894	95.3	8.76	26.24	32.916	-0.49	0.000681326	0.0038293	-0.62	8.34268e-05	0.000570372	-0.47	0.00158543	0.00673005	-0.76	1.20734e-05	0.000108806	12.06	0.9	3.67	3.62	2.85	1.28083e+06	1.63183e+06	1.50308e+06	1.06968e+06	1.06201e+06	1.08116e+06	944617	1.01649e+06	977969	1.08568e+06	1.15247e+06	1.08092e+06	865318	915563	884505
A1L0T0	2-hydroxyacyl-CoA lyase 2 OS=Homo sapiens OX=9606 GN=ILVBL PE=1 SV=2	ILVBL	6	3	6	3	632	67.8	8.15	19.49	19.907	-0.31	0.43692	0.6714	-0.08	0.95147	1	0.01	0.882986	1	-0.21	0.783492	0.98766	9.55	6.73	11.27	19.23	5.75	240631	256881	212229	187178	213114	194716	227378	193596	242220	241572	243590	169892	208269	200543	224345
Q16891	MICOS complex subunit MIC60 OS=Homo sapiens OX=9606 GN=IMMT PE=1 SV=1	IMMT	37	26	62	26	758	83.6	6.48	127.94	124.778	1.17	1.31832e-07	4.67497e-06	2.86	4.96165e-11	2.85791e-08	2.93	3.41975e-11	3.8677e-08	2.55	1.01403e-10	1.97567e-08	7.54	2.32	9.96	4.7	1.08	1.51961e+06	1.30776e+06	1.44383e+06	3.28498e+06	3.25664e+06	3.14348e+06	1.10256e+07	9.05667e+06	1.04641e+07	1.06175e+07	1.16441e+07	1.09827e+07	8.48235e+06	8.362e+06	8.54229e+06
Q27J81	Inverted formin-2 OS=Homo sapiens OX=9606 GN=INF2 PE=1 SV=2	INF2	1	1	2	1	1249	135.5	5.38	6.23	8.176	6.64			6.64			6.64			6.64				41.16	10.59	33.63	22.47	0	0	0	16619	7119.55	11050.7	21430.3	17890	21793.3	16257.4	31214.2	20866.5	17221.4	26716.9	25711.9
Q8N201	Integrator complex subunit 1 OS=Homo sapiens OX=9606 GN=INTS1 PE=1 SV=2	INTS1	2	4	6	4	2190	244.1	6.13	4.5	11.575	1.19	0.000249705	0.00170287	1.95	7.4657e-06	8.41027e-05	1.87	8.8063e-06	9.85365e-05	1.67	2.09419e-05	0.00016878	33.16	8.14	7.09	4.01	4.5	68116	34783.1	66027.6	150359	140129	164713	267414	254509	232168	241852	255065	235926	209425	205622	223807
Q5TA45	Integrator complex subunit 11 OS=Homo sapiens OX=9606 GN=INTS11 PE=1 SV=2	INTS11	3	1	1	1	600	67.6	8.06	3.52	6.888	6.64			6.64			6.64			6.64				3.18	21.42	16.59	41.14	0	0	0	6826.65	0	6526.57	11269	15291.7	0	11345.8	13507.9	9698.36	8365.77	7817.37	15633.1
Q96CB8	Integrator complex subunit 12 OS=Homo sapiens OX=9606 GN=INTS12 PE=1 SV=1	INTS12	6	2	3	2	462	48.8	9.69	3.61	6.483	-0.71	0.0232169	0.0657432	-0.33	0.637098	0.883198	-0.33	0.737389	0.993966	-0.37	0.314274	0.485849	19.34	1.93	16.8	3.68	10.25	194089	284589	267610	161537	164121	167850	249772	178038	212760	212440	224707	209858	175196	212649	207669
Q9H0H0	Integrator complex subunit 2 OS=Homo sapiens OX=9606 GN=INTS2 PE=1 SV=2	INTS2	4	2	5	2	1204	134.2	6.05	7.8	18.907	1.69	0.000371793	0.00236736	1.95	0.00022179	0.00125262	2.06	0.00014921	0.000959803	1.82	0.000191444	0.00102385	14.52	13.19	26.08	17.75	4.98	0	22235.6	18095.6	74471.7	64601.9	57265.5	88158.1	77474.9	51463.8	83429.4	84527.9	60579.5	70594.8	69936.9	76475.8
Q75QN2	Integrator complex subunit 8 OS=Homo sapiens OX=9606 GN=INTS8 PE=1 SV=1	INTS8	1	1	1	1	995	113	7.05	0	2.049	-6.64			-6.64			-1.71			-6.64								0	0	16922.6	0	0	0	0	0	0	0	0	5183.16	0	0	0
Q9UI26	Importin-11 OS=Homo sapiens OX=9606 GN=IPO11 PE=1 SV=1	IPO11	4	3	7	3	975	112.5	5.25	7.84	23.249	1.32	0.000253263	0.00171697	2.03	1.62438e-06	2.44872e-05	1.9	3.74958e-06	5.05425e-05	1.31	5.7643e-05	0.000385122	9.86	19.94	10.59	5.63	16.72	109592	127858	107128	273295	198953	296907	515971	447948	421161	410094	385475	431511	352943	263057	272066
Q8TEX9	Importin-4 OS=Homo sapiens OX=9606 GN=IPO4 PE=1 SV=2	IPO4	3	3	7	3	1081	118.6	4.96	5.93	9.271	1.35	1.18083e-05	0.000151212	1.82	5.68119e-07	1.10673e-05	1.86	7.39802e-07	1.43298e-05	1.86	9.86553e-07	1.52618e-05	16.3	11.13	8.76	4.06	10.6	90736	119918	92161.8	234821	272172	219805	373202	319484	324390	335535	334116	311859	278072	335030	337341
O00410	Importin-5 OS=Homo sapiens OX=9606 GN=IPO5 PE=1 SV=4	IPO5	1	1	1	1	1097	123.6	4.94	2.21	1.981	0.12	0.955972	1	0.7	0.14805	0.278	0.64	0.257556	0.442374	0.68	0.209338	0.35062	34.48	21.78	6.95	24.54	16.22	0	21887.8	13307.1	18599.2	16161.9	24531.7	27781.2	26702.6	30523.5	33287.5	20176.2	26687.3	31511.1	27410.4	22694.3
O95373	Importin-7 OS=Homo sapiens OX=9606 GN=IPO7 PE=1 SV=1	IPO7	14	12	29	11	1038	119.4	4.82	54.89	68.909	0.68	0.000123692	0.000959965	1.11	1.79416e-06	2.6116e-05	1.07	2.03383e-06	3.08419e-05	1	4.60928e-06	5.15747e-05	16.1	2.98	3.43	5.48	1.63	845764	779797	612726	1.25171e+06	1.26347e+06	1.1946e+06	1.73811e+06	1.68173e+06	1.62278e+06	1.63483e+06	1.76584e+06	1.59052e+06	1.5709e+06	1.56462e+06	1.52421e+06
O15397	Importin-8 OS=Homo sapiens OX=9606 GN=IPO8 PE=1 SV=2	IPO8	3	2	4	1	1037	119.9	5.16	3.02	10.796	1.15			1.92			1.58			1.57				9.12	7.1	22.14	7.87	0	0	18105.2	44362.9	40193.2	36995	63372.2	73065.2	68522	51557.8	54056.4	75910.3	55735.2	47768.2	53581.8
Q96P70	Importin-9 OS=Homo sapiens OX=9606 GN=IPO9 PE=1 SV=3	IPO9	12	9	22	9	1041	115.9	4.81	25.39	45.649	0.69	0.00169149	0.00800762	1.36	1.5625e-05	0.000147541	1.47	9.06828e-06	0.000100341	1.33	1.79844e-05	0.000150196	23.28	7.9	7.8	8.64	8.62	202124	307565	318506	497344	543271	464326	787741	734727	858034	854154	918196	772030	717717	851625	773085
P46940	Ras GTPase-activating-like protein IQGAP1 OS=Homo sapiens OX=9606 GN=IQGAP1 PE=1 SV=1	IQGAP1	12	14	26	14	1657	189.1	6.48	46.62	79.069	-0.35	0.15702	0.303888	-0.19	0.700762	0.944737	-0.05	0.999862	1	-0.27	0.42348	0.61976	9.11	7.33	1.68	6.36	15.38	619757	735569	720966	533715	616817	565366	614520	633160	632277	656417	745027	695124	596499	706817	520879
Q14653	Interferon regulatory factor 3 OS=Homo sapiens OX=9606 GN=IRF3 PE=1 SV=1	IRF3	5	2	4	2	427	47.2	5.34	4.09	7.374	0.98	0.0192182	0.0560024	0.03	0.99877	1	0.14	0.999999	1	0.38	0.640901	0.857884	13.54	29.18	7.38	6.35	19.64	178483	223790	178324	352090	245571	449132	181972	174041	200711	180350	204349	197215	288507	195516	231846
Q92985	Interferon regulatory factor 7 OS=Homo sapiens OX=9606 GN=IRF7 PE=1 SV=2	IRF7	2	1	1	1	503	54.2	6.27	0	3.72	6.64			6.64			6.64			6.64				2.89	33.07	59.68	24.79	0	0	0	17180.5	0	16492.7	7213.42	9637.21	13911.4	26867.6	12942.1	8453.84	10025.4	12260.3	7365.18
Q00978	Interferon regulatory factor 9 OS=Homo sapiens OX=9606 GN=IRF9 PE=1 SV=1	IRF9	7	2	3	2	393	43.7	5.77	0	9.569	0.04	0.999603	1	0.49	0.313807	0.512774	0.25	0.822839	1	0.08	0.974992	1	17.29	28.55	4.53	5.79	14.79	88411.7	112522	81522.4	91041.5	74531.1	129232	116122	123929	126836	114438	102618	105153	118723	92348.5	93159.3
Q9Y4H2	Insulin receptor substrate 2 OS=Homo sapiens OX=9606 GN=IRS2 PE=1 SV=2	IRS2	1	1	2	1	1338	137.2	8.65	4.44	4.567	-0.1	0.998978	1	0.07	0.999943	1	-0.1	0.982702	1	0.23	0.967872	1	18.46	29.62	4.67	11.15	8.37	226004	159537	176292	161172	263938	164992	181700	185032	198329	159930	195689	164981	182699	215084	207060
Q9BUE6	Iron-sulfur cluster assembly 1 homolog, mitochondrial OS=Homo sapiens OX=9606 GN=ISCA1 PE=1 SV=1	ISCA1	12	1	2	1	129	14.2	9.07	2.4	5.317	-0.79	0.150897	0.29476	-0.33	0.999989	1	-0.22	0.997396	1	-0.88	0.135691	0.244924	26.71	27.21	17.42	10.42	24.42	107989	186414	169757	98127	67942	119500	179930	135409	134091	155176	126104	145811	116537	70969.5	92489.7
P05161	Ubiquitin-like protein ISG15 OS=Homo sapiens OX=9606 GN=ISG15 PE=1 SV=5	ISG15	19	3	4	3	165	17.9	7.44	7.47	8.212	-0.1	1	1	-0.02	0.956295	1	0.17	0.748902	1	-0.3	0.995243	1	26.89	18.22	5.57	10.23	13.16	295927	446713	516893	417446	335472	485701	431256	478791	441088	524903	430061	503513	449361	362207	358815
Q9UKX5	Integrin alpha-11 OS=Homo sapiens OX=9606 GN=ITGA11 PE=1 SV=2	ITGA11	3	3	6	3	1188	133.4	6.7	16.42	20.257	0.96	6.28601e-05	0.000568946	1.56	6.26188e-07	1.17296e-05	1.66	5.82669e-07	1.19915e-05	1.56	9.60144e-07	1.50278e-05	14.78	12.12	9.67	4.01	4.72	69797.2	84004.7	63081.6	126148	159341	136070	205665	203262	240676	224859	220607	208042	196204	215608	205471
P26006	Integrin alpha-3 OS=Homo sapiens OX=9606 GN=ITGA3 PE=1 SV=5	ITGA3	1	1	1	1	1051	116.5	6.77	2.36	3.952	-0.33	0.753135	0.976365	0.01	0.996613	1	0.29	0.676546	0.935476	-0.33	0.852901	1	42.83	27.83	10.87	17.18	21.73	29463.2	52604.7	74023.1	41759.7	25958.8	45951.2	53116.9	46906	58373.7	56856	79456.6	64478.7	41927.7	29708.2	46124.8
P06756	Integrin alpha-V OS=Homo sapiens OX=9606 GN=ITGAV PE=1 SV=2	ITGAV	5	4	5	4	1048	116	5.68	11.42	17.053	0.77	0.000352255	0.00228718	1.33	2.90217e-06	3.73552e-05	1.28	3.20514e-06	4.47749e-05	1.1	1.45048e-05	0.000126164	17.97	7.81	4.26	7.96	4.59	101557	110285	76929.4	153323	178174	173086	254842	261846	240738	271594	232127	247064	217890	205283	224860
P05556	Integrin beta-1 OS=Homo sapiens OX=9606 GN=ITGB1 PE=1 SV=2	ITGB1	17	10	33	10	798	88.4	5.39	35.1	62.097	0.39	0.0323199	0.0860246	0.49	0.0138496	0.0392491	0.41	0.030203	0.0786644	0.41	0.0191328	0.0476255	19.55	2.81	6.1	3.31	2.85	795004	980562	1.18008e+06	1.32231e+06	1.25019e+06	1.28357e+06	1.39926e+06	1.24909e+06	1.38112e+06	1.30661e+06	1.3217e+06	1.24134e+06	1.36335e+06	1.29778e+06	1.29844e+06
P18084	Integrin beta-5 OS=Homo sapiens OX=9606 GN=ITGB5 PE=1 SV=1	ITGB5	9	4	7	4	799	88	6.06	9.82	22.574	0.03	0.699314	0.935531	0.11	0.561454	0.811028	0.04	0.583989	0.836604	0.01	0.354932	0.535068	27.91	9.96	6.03	9.59	18.28	151076	147926	87304	165349	151076	135373	162200	144839	159700	170894	152556	141477	148373	149112	201383
Q9NQX7	Integral membrane protein 2C OS=Homo sapiens OX=9606 GN=ITM2C PE=1 SV=1	ITM2C	12	2	3	2	267	30.2	8	0	6.172				6.64			6.64			6.64					41.82		16.91	0	0	0	0	0	0	5318.02	12002.6	7305.72	12832.3	0	0	10711.7	13621.7	0
Q14571	Inositol 1,4,5-trisphosphate receptor type 2 OS=Homo sapiens OX=9606 GN=ITPR2 PE=1 SV=2	ITPR2	1	2	4	2	2701	307.9	6.43	3.7	5.103	0.1	0.745263	0.972309	-0.04	0.988288	1	0.01	0.826749	1	-0.1	0.947085	1	17.15	9.36	6.65	2.01	10.27	236899	330240	317222	346237	290291	339094	307711	322780	282725	326593	318738	313840	289694	296887	348362
Q14573	Inositol 1,4,5-trisphosphate receptor type 3 OS=Homo sapiens OX=9606 GN=ITPR3 PE=1 SV=2	ITPR3	2	4	7	4	2671	303.9	6.48	7.18	17.82	0.39	0.662514	0.908445	0.62	0.0752333	0.160498	0.76	0.0556386	0.129936	0.07	0.885586	1	26.7	14.23	4.22	12.24	26.25	53662.7	92712.7	73006.1	95605.5	74130.2	96362.6	112367	110155	119374	101638	123405	128961	108777	76518.9	66629
Q8IWB1	Inositol 1,4,5-trisphosphate receptor-interacting protein OS=Homo sapiens OX=9606 GN=ITPRIP PE=1 SV=1	ITPRIP	3	2	2	2	547	62	5.88	3.89	3.396	0.23	0.245171	0.429422	0.72	0.00668575	0.0213777	0.55	0.015153	0.043605	0.71	0.00783826	0.0222229	34.05	8.93	7.22	8.02	5.97	46174.1	93219.9	88173.1	92412.2	110527	103279	145216	137116	158146	128702	147620	129020	135861	153104	144088
P78504	Protein jagged-1 OS=Homo sapiens OX=9606 GN=JAG1 PE=1 SV=3	JAG1	9	9	19	9	1218	133.7	6.06	30.25	39.637	0.44	0.0162953	0.0486536	0.81	0.000302007	0.00165279	0.76	0.000810369	0.0038593	0.67	0.00193719	0.00702078	23.17	4.6	7.01	4.8	3.68	305160	431855	490771	570590	623836	586596	852771	755237	758842	693222	763142	732656	658256	708482	686407
Q8N5M9	Protein jagunal homolog 1 OS=Homo sapiens OX=9606 GN=JAGN1 PE=1 SV=1	JAGN1	13	2	6	2	183	21.1	9.73	16.59	14.506	-1.03	2.14763e-05	0.000247515	-0.89	6.91524e-05	0.000501029	-0.57	0.00115889	0.00515684	-0.99	3.85483e-05	0.000279415	5.28	8.79	2.67	10.45	13.58	709799	746880	671896	332117	392713	347917	380780	384137	400158	409298	502228	479466	335122	432169	357022
P23458	Tyrosine-protein kinase JAK1 OS=Homo sapiens OX=9606 GN=JAK1 PE=1 SV=2	JAK1	8	7	12	7	1154	133.2	7.55	13.63	29.236	0.81	0.00928182	0.0307925	1.27	7.36729e-05	0.000528792	1.4	4.61434e-05	0.000385364	1.09	0.000524365	0.00238866	25.21	3.36	10.56	3.52	0.7	255048	252389	383334	459232	429401	445807	721168	595473	613601	644541	691225	673379	544270	540156	547744
P14923	Junction plakoglobin OS=Homo sapiens OX=9606 GN=JUP PE=1 SV=3	JUP	9	5	9	4	745	81.7	6.14	14.89	28.418	-0.67	0.0485772	0.119627	0.22	0.997749	1	0.33	0.992222	1	-0.41	0.428177	0.625675	39.11	13.38	11.57	18.1	20.45	659053	320673	390498	271137	206984	244993	412989	454403	519095	490989	382562	552537	393493	270616	293799
Q15046	Lysine--tRNA ligase OS=Homo sapiens OX=9606 GN=KARS1 PE=1 SV=3	KARS1	13	5	10	5	597	68	6.35	15.23	21.643	-0.33	0.270159	0.465061	-0.07	0.999508	1	0.09	0.457986	0.694055	-0.16	0.660265	0.877688	12.73	7.39	5.85	4.93	10.81	471523	604964	575623	506678	440276	456699	592405	548918	528702	614766	656667	596908	538087	516895	436282
P33947	ER lumen protein-retaining receptor 2 OS=Homo sapiens OX=9606 GN=KDELR2 PE=1 SV=1	KDELR2	9	2	4	2	212	24.4	8.72	8.54	7.327	0.15	0.774705	0.996482	0.59	0.00438028	0.0148196	0.57	0.00322473	0.0119119	0.4	0.0842469	0.165408	14.9	1.32	3.22	8.81	13.62	258805	291450	346952	323548	323806	331158	458254	430818	437958	496634	433335	423355	428773	325700	385111
Q7LBC6	Lysine-specific demethylase 3B OS=Homo sapiens OX=9606 GN=KDM3B PE=1 SV=2	KDM3B	2	3	4	3	1761	191.5	7.18	4.82	11.241	0.08	0.999004	1	0.19	0.861038	1	0.14	0.965156	1	0.05	0.982037	1	16.6	34.17	9.34	4.4	8.99	171165	207336	239533	267244	129137	218889	236737	262051	217601	234118	228781	214862	245144	215358	207127
Q06136	3-ketodihydrosphingosine reductase OS=Homo sapiens OX=9606 GN=KDSR PE=1 SV=1	KDSR	8	2	2	2	332	36.2	7.12	5.17	6.102	-0.84	0.000185081	0.00132078	-0.55	0.00479556	0.0159207	-0.34	0.0441755	0.107751	-0.86	0.000346977	0.00169805	6.76	11.45	5	15.95	5.06	312420	288411	330196	186339	148444	175006	215389	196259	212978	246153	195272	269109	187210	171192	172302
Q07666	KH domain-containing, RNA-binding, signal transduction-associated protein 1 OS=Homo sapiens OX=9606 GN=KHDRBS1 PE=1 SV=1	KHDRBS1	5	3	3	3	443	48.2	8.66	5.07	12.398	-0.83	0.0729353	0.164015	-0.83	0.397312	0.618937	-0.79	0.387473	0.618508	-1.43	0.0508901	0.108086	26.72	39.2	6.72	21.45	24.59	216325	338014	374219	190177	86680.5	197539	186378	210962	190525	241443	156727	195119	183572	120083	125572
Q9ULH0	Kinase D-interacting substrate of 220 kDa OS=Homo sapiens OX=9606 GN=KIDINS220 PE=1 SV=3	KIDINS220	3	3	5	3	1771	196.4	6.62	2.63	8.965	0.26	0.973712	1	1.09	0.182709	0.329908	0.69	0.338501	0.552998	0.47	0.590802	0.808189	34.22	9.53	34.35	12.92	4.24	0	51129.8	31206.8	47978.5	40434.5	47887.2	85378.7	84762.6	42840.4	52634.2	64388.2	67809.1	57094.6	52491.8	55437.3
P52732	Kinesin-like protein KIF11 OS=Homo sapiens OX=9606 GN=KIF11 PE=1 SV=2	KIF11	5	4	7	4	1056	119.1	5.64	5.04	10.449	1.22	7.29574e-06	0.000103947	0.71	0.000619391	0.00299177	0.82	0.000394211	0.00216266	1.03	4.31177e-05	0.000304866	10.42	8.64	11.88	9.43	7.78	175618	154828	143154	360424	397976	335377	253654	234658	295306	272574	291386	241271	287867	336324	317133
Q15058	Kinesin-like protein KIF14 OS=Homo sapiens OX=9606 GN=KIF14 PE=1 SV=1	KIF14	2	3	6	3	1648	186.4	7.91	3.36	11.617	0.77			1.21			1.45			0.79				39.37	15.88	21.23	39.21	0	0	23624.5	48671.2	20644.5	40333.5	49299.2	54709.2	66965.8	91006.7	63530.2	64760.9	65655.6	30792	40841
O43896	Kinesin-like protein KIF1C OS=Homo sapiens OX=9606 GN=KIF1C PE=1 SV=3	KIF1C	6	4	4	4	1103	122.9	6.9	2.41	11.782	0.51	0.454914	0.693388	1.2	0.0462027	0.107635	0.88	0.0572068	0.132925	0.71	0.179158	0.307491	27.8	36.53	12.18	29.5	17.64	0	21388.5	14361.1	18865.2	38451	24982.2	33568.4	40353.1	42682.2	51468.9	32274.4	31447.9	27720.2	28756.9	37800
O95235	Kinesin-like protein KIF20A OS=Homo sapiens OX=9606 GN=KIF20A PE=1 SV=1	KIF20A	1	1	2	1	890	100.2	6.92	2.36	4.598	-0.34	0.402007	0.637734	0.19	0.965793	1	0.12	0.999973	1	-0.31	0.751212	0.966263	40.82	22.42	0.32	11.19	6.55	40231.8	59266.7	91685.6	52075.2	32998.9	46847.1	67775.2	67342	67533.6	66786.1	64242.2	53782.2	52054.9	45815.9	47834.8
O00139	Kinesin-like protein KIF2A OS=Homo sapiens OX=9606 GN=KIF2A PE=1 SV=3	KIF2A	4	3	9	3	706	79.9	6.68	10.02	7.344	-0.45	0.012647	0.0393404	-0.15	0.557122	0.807301	-0.1	1	1	-0.29	0.234321	0.381434	7.23	9.14	6.23	5.27	6.29	722869	637321	725852	530278	606104	511264	651581	591679	666729	674600	736082	670968	585866	655770	592940
Q99661	Kinesin-like protein KIF2C OS=Homo sapiens OX=9606 GN=KIF2C PE=1 SV=2	KIF2C	4	2	2	2	725	81.3	7.83	2.44	7.426	-0.34	0.234595	0.415316	0.59	0.691538	0.937652	0.04	0.99868	1	0.01	0.973746	1	28.4	41.23	8.14	17.93	21.52	49472.4	31031.7	31263.5	24700.9	13360.5	32723.7	53059.3	47191.5	45534.1	32166.7	41677.3	30014.6	39842.4	26002.1	31406.6
Q9Y496	Kinesin-like protein KIF3A OS=Homo sapiens OX=9606 GN=KIF3A PE=1 SV=4	KIF3A	1	1	1	1	699	80	6.54	1.98	2.889	0.09	0.999972	1	0.09	1	1	0.01	0.967316	1	0.04	0.999571	1	18.85	10.41	35.94	29.58	17	40675.4	57170.5	43276	45987.2	53203.6	43705	46171.7	67526.5	32742.1	29278	54242.9	43497.6	37824.1	44407.1	53110
O15066	Kinesin-like protein KIF3B OS=Homo sapiens OX=9606 GN=KIF3B PE=1 SV=1	KIF3B	3	2	3	2	747	85.1	7.69	4.63	7.186	-0.2	0.99897	1	-0.07	0.873405	1	-0.01	0.857011	1	-0.53	0.982209	1	34.62	11.17	10.13	10.74	15.74	80922.9	163309	160030	139527	117667	146477	135458	166045	152531	164786	133880	158669	139298	111213	104107
P33176	Kinesin-1 heavy chain OS=Homo sapiens OX=9606 GN=KIF5B PE=1 SV=1	KIF5B	7	6	8	6	963	109.6	6.51	4.74	16.752	0.24	0.0436216	0.109888	0.23	0.0656981	0.142935	0.36	0.0109628	0.0330316	0.15	0.139136	0.250162	3.25	4.98	4.09	8.99	9.68	220493	208834	221516	260263	275044	249080	259124	246409	267319	294682	283746	247390	231375	278423	244212
Q92845	Kinesin-associated protein 3 OS=Homo sapiens OX=9606 GN=KIFAP3 PE=1 SV=2	KIFAP3	4	2	3	2	792	91.1	5.08	4.15	7.502	6.64			6.64			6.64			6.64				24.76	39.1	52.22	2.22	0	0	0	9439.7	6014.89	9781.34	17503.4	11229.2	8079.2	10426.4	4803.31	0	8730.11	8459.92	0
Q9BVG8	Kinesin-like protein KIFC3 OS=Homo sapiens OX=9606 GN=KIFC3 PE=1 SV=4	KIFC3	2	1	1	1	833	92.7	7.69	3.7	7.678	-0.28			0.2			0			-0.4				47.62	4.82	34.76	47.94	14180.8	0	0	5094.36	11719.7	15015	16243.4	17497.7	16013.9	9027.13	18752.7	14223.3	10093.6	10745.6	22365.8
Q07866	Kinesin light chain 1 OS=Homo sapiens OX=9606 GN=KLC1 PE=1 SV=2	KLC1	1	1	1	1	573	65.3	6.2	0	2.05	-0.33	0.944792	1	0.14	0.997315	1	0.43	0.888279	1	1.37	0.259267	0.41186	40.11	20.26	2.29	21.4	56.76	0	27027.2	48431	34204.3	28823.2	22642.6	41462.7	39847.4	39880.4	48777.7	40213.8	61548.1	136827	36235.1	93680
Q8NG31	Kinetochore scaffold 1 OS=Homo sapiens OX=9606 GN=KNL1 PE=1 SV=3	KNL1	0	1	1	1	2342	265.2	5.47	2.16	2.916	0.38	0.358358	0.579254	1.24	0.00122274	0.00517865	1.33	0.00153817	0.00656571	1.09	0.00125841	0.00489145	1.8	13.53	10.57	16.67	22.65	13793.5	0	14148.6	21123.7	16138.1	18235.1	33055.7	29786.7	36805.7	36132.4	35174.8	26294.5	28566.8	29719.5	42250.7
P50748	Kinetochore-associated protein 1 OS=Homo sapiens OX=9606 GN=KNTC1 PE=1 SV=1	KNTC1	3	7	12	7	2209	250.6	5.97	12.69	26.003	0.93	9.08991e-07	2.0342e-05	1.19	1.20413e-07	3.65043e-06	1.2	1.41372e-07	4.28766e-06	1.07	3.37741e-07	6.43383e-06	8.52	7.38	2.53	7.66	2.85	273132	244741	290145	502955	520911	578401	617162	625214	647854	627782	666372	571627	560149	592824	573724
P52292	Importin subunit alpha-1 OS=Homo sapiens OX=9606 GN=KPNA2 PE=1 SV=1	KPNA2	6	2	3	2	529	57.8	5.4	4.68	9.308	-0.5	0.0272284	0.0747161	0.11	0.992757	1	0.2	0.9955	1	0.02	0.999997	1	17.51	11.83	14.78	4.38	16.58	55924.8	75955.7	57764.6	37331.6	47076	40828.6	62219.6	67974.2	50504.8	62009.4	67404	66348	55108.6	58565	74613.2
O00629	Importin subunit alpha-3 OS=Homo sapiens OX=9606 GN=KPNA4 PE=1 SV=1	KPNA4	3	1	2	1	521	57.9	4.96	0	3.822	6.64			6.64			6.64			6.64							12.51	0	0	0	0	0	6563.24	0	4857.03	0	22350	0	0	6126.1	4818.48	5196.92
O60684	Importin subunit alpha-7 OS=Homo sapiens OX=9606 GN=KPNA6 PE=1 SV=1	KPNA6	6	2	2	2	536	60	4.98	6.33	11.552	0.8	0.924381	1	1.38	0.188257	0.336497	1.4	0.123674	0.245326	1	0.435443	0.633646	60	13.8	14.5	18.01	21.16	17892.8	17494.2	45826.7	24939.9	32591.1	31234	47415.7	46723.7	36180	47368.4	54686.4	37928.2	35843.4	30666	46285.1
Q14974	Importin subunit beta-1 OS=Homo sapiens OX=9606 GN=KPNB1 PE=1 SV=2	KPNB1	13	8	25	8	876	97.1	4.78	42.03	47.57	0.47	0.00247351	0.0108806	0.97	7.47459e-06	8.41027e-05	1.04	2.52566e-06	3.66141e-05	0.89	9.20143e-06	8.83721e-05	7.62	5.63	4.08	7.03	11.16	458540	514776	447474	635479	692794	624489	923948	900484	852451	945715	1.0421e+06	910929	806509	993947	847829
Q5T749	Keratinocyte proline-rich protein OS=Homo sapiens OX=9606 GN=KPRP PE=1 SV=1	KPRP	2	1	2	1	579	64.1	8.27	2.08	3.951	-0.93	0.219482	0.395548	-0.96	0.120152	0.238236	-1.45	0.0942088	0.199761	-0.74	0.150711	0.267017	72.18	59.44	13.81	53.29	25.18	432755	130737	144898	76111.3	154057	47722.5	59596.3	77994.9	74446.7	46586.4	53128.9	115985	54110.9	87866.6	86879.2
P04264	Keratin, type II cytoskeletal 1 OS=Homo sapiens OX=9606 GN=KRT1 PE=1 SV=6	KRT1	41	28	213	23	644	66	8.12	404.72	215.421	-1.27	0.06724	0.153758	-0.71	0.115721	0.231844	-1.35	0.0862355	0.186448	-1.28	0.0201202	0.0498141	34.22	37.03	28.89	56.45	21.88	9.86223e+07	5.4472e+07	5.92638e+07	2.46063e+07	4.0156e+07	2.01932e+07	2.07543e+07	3.6307e+07	3.63669e+07	1.91689e+07	2.32687e+07	5.16864e+07	1.6367e+07	2.48662e+07	2.44405e+07
P13645	Keratin, type I cytoskeletal 10 OS=Homo sapiens OX=9606 GN=KRT10 PE=1 SV=6	KRT10	53	25	148	20	584	58.8	5.21	362.95	232.412	-1.33	0.0324637	0.0863078	-0.75	0.0698253	0.150493	-1.31	0.0507017	0.120106	-1.42	0.00959454	0.0264458	65.51	36.37	25.64	33.75	16.73	8.05754e+07	2.60691e+07	3.11937e+07	1.24384e+07	1.98889e+07	1.0038e+07	1.13669e+07	1.85028e+07	1.85695e+07	1.25637e+07	1.20926e+07	2.12684e+07	8.65044e+06	1.16951e+07	1.18167e+07
P13646	Keratin, type I cytoskeletal 13 OS=Homo sapiens OX=9606 GN=KRT13 PE=1 SV=4	KRT13	26	11	27	5	458	49.6	4.96	56.34	52.441	-0.07	1	1	0.88	0.893488	1	-0.59	0.986742	1	-0.78	0.980792	1	17.68	62.19	110.46	55.19	145.94	351767	381627	267804	174448	645574	335264	198985	2.56024e+06	646886	117669	233620	389105	3.41979e+06	196705	204302
P02533	Keratin, type I cytoskeletal 14 OS=Homo sapiens OX=9606 GN=KRT14 PE=1 SV=4	KRT14	39	18	54	4	472	51.5	5.16	100.21	67.653	-1.17	0.132055	0.264915	-0.74	0.231222	0.397268	-1.29	0.22155	0.391021	-0.84	0.437284	0.635523	34.55	44.38	14.33	69.17	30.15	1.08811e+07	5.98545e+06	6.49871e+06	2.87849e+06	5.03061e+06	2.16763e+06	3.0096e+06	3.92403e+06	3.8833e+06	2.26727e+06	2.66517e+06	7.36542e+06	5.83378e+06	3.62309e+06	3.52757e+06
P08779	Keratin, type I cytoskeletal 16 OS=Homo sapiens OX=9606 GN=KRT16 PE=1 SV=4	KRT16	34	15	47	4	473	51.2	5.05	82.04	55.436	-1	0.765327	0.989388	-1.21	0.457635	0.695509	-2.08	0.460842	0.697778	-0.2	0.999952	1	21.5	53.18	17.81	106.53	41.48	651433	420280	580591	290133	554341	198290	251393	202768	291122	137693	136742	794866	787321	340198	506676
Q04695	Keratin, type I cytoskeletal 17 OS=Homo sapiens OX=9606 GN=KRT17 PE=1 SV=2	KRT17	22	10	25	3	432	48.1	5.02	52.38	35.514	-1.02	0.906955	1	-1.06	0.551066	0.800035	-2.06	0.377443	0.604172	-0.98	0.987363	1	27.65	45.82	18.09	96.37	92.91	116922	82928.9	146778	57427.9	119462	57492.4	58840.7	41350.6	56213.3	27943.8	23922.7	123367	240355	48395.9	59343.7
P05783	Keratin, type I cytoskeletal 18 OS=Homo sapiens OX=9606 GN=KRT18 PE=1 SV=2	KRT18	47	19	119	17	430	48	5.45	248.49	123.213	-0.16	0.960064	1	0.21	0.169579	0.308618	0.26	0.609669	0.863035	0.1	0.984352	1	5.18	8.02	32.03	8.15	3.92	1.64459e+07	1.82417e+07	1.73701e+07	1.55223e+07	1.75148e+07	1.51085e+07	2.00655e+07	3.29876e+07	1.92193e+07	2.07944e+07	2.23061e+07	1.89411e+07	1.76266e+07	1.90134e+07	1.8675e+07
P08727	Keratin, type I cytoskeletal 19 OS=Homo sapiens OX=9606 GN=KRT19 PE=1 SV=4	KRT19	34	14	45	5	400	44.1	5.14	83.28	47.371	-0.11	0.999902	1	0.26	0.699549	0.944657	0.05	0.99979	1	0.24	0.577792	0.796061	8.24	26.03	53.12	4.14	54.45	791498	672395	754028	633522	1.01494e+06	699924	705830	1.84971e+06	900814	738735	778247	802069	1.9943e+06	888336	794236
P35908	Keratin, type II cytoskeletal 2 epidermal OS=Homo sapiens OX=9606 GN=KRT2 PE=1 SV=2	KRT2	50	28	126	20	639	65.4	8	269.54	193.83	-1.09	0.0732409	0.164542	-0.62	0.104511	0.212528	-1.05	0.0590672	0.13656	-1.28	0.0186191	0.046649	85.68	38.88	25.06	16.11	7.83	9.25279e+07	2.2332e+07	2.47082e+07	1.16383e+07	1.98893e+07	9.83477e+06	1.04141e+07	1.72501e+07	1.60672e+07	1.18937e+07	1.10998e+07	1.49586e+07	8.87162e+06	1.01556e+07	1.02314e+07
P19013	Keratin, type II cytoskeletal 4 OS=Homo sapiens OX=9606 GN=KRT4 PE=1 SV=5	KRT4	16	8	66	3	520	56.1	6.61	114.64	47.816	-0.15	0.998986	1	-0.13	0.999394	1	-0.67	0.946936	1	-1.04	1	1	8.58	39.59	116.18	35.17	134.82	148825	127194	130603	73283	167943	117650	54195.8	609216	119735	55958.2	81951.9	115137	707970	59326.4	63399.4
P13647	Keratin, type II cytoskeletal 5 OS=Homo sapiens OX=9606 GN=KRT5 PE=1 SV=3	KRT5	34	19	100	10	590	62.3	7.74	192.07	114.494	-1.11	0.056849	0.134673	-0.75	0.0710591	0.152582	-1.05	0.0786857	0.17257	-0.96	0.0590033	0.122525	51.86	38.51	22.23	36.45	12.98	9.10545e+06	3.71734e+06	4.29247e+06	1.98393e+06	3.28207e+06	1.60022e+06	1.72462e+06	2.54599e+06	2.67153e+06	1.7477e+06	2.07907e+06	3.40871e+06	2.50046e+06	2.20591e+06	1.92667e+06
P02538	Keratin, type II cytoskeletal 6A OS=Homo sapiens OX=9606 GN=KRT6A PE=1 SV=3	KRT6A	39	21	101	1	564	60	8	199.99	114.211	-1.16	0.293733	0.497835	-0.78	0.436172	0.666458	-1.56	0.309765	0.513306	-0.82	0.80105	1	40.18	52.11	17.01	87.31	60.53	8.1179e+06	4.11069e+06	4.41897e+06	1.97121e+06	3.68894e+06	1.33936e+06	2.0163e+06	2.8436e+06	2.56632e+06	1.2428e+06	1.49375e+06	5.52923e+06	6.21351e+06	2.50266e+06	2.26249e+06
P04259	Keratin, type II cytoskeletal 6B OS=Homo sapiens OX=9606 GN=KRT6B PE=1 SV=5	KRT6B	39	21	102	1	564	60	8	208.72	116.331	-0.85	0.851245	1	0.08	0.999647	1	0.5	0.881791	1	-0.92	0.979696	1	49.95	34.14	69.42	28.19	50.94	177604	411008	554834	309126	227810	152300	152630	434628	787664	581772	364698	653456	461887	194378	217145
P08729	Keratin, type II cytoskeletal 7 OS=Homo sapiens OX=9606 GN=KRT7 PE=1 SV=5	KRT7	49	24	164	19	469	51.4	5.48	338.66	185.122	-0.1	0.999572	1	0.41	0.0155085	0.0429982	0.58	0.0455518	0.11006	0.29	0.342977	0.519764	8.39	0.98	33.31	7.07	1.44	4.51272e+06	5.27845e+06	5.18943e+06	4.85002e+06	4.82172e+06	4.91483e+06	6.88028e+06	1.16457e+07	6.70973e+06	7.84238e+06	7.73683e+06	6.87765e+06	6.32484e+06	6.41708e+06	6.23536e+06
Q8N1N4	Keratin, type II cytoskeletal 78 OS=Homo sapiens OX=9606 GN=KRT78 PE=1 SV=2	KRT78	7	4	25	1	520	56.8	6.02	41.54	14.07	-1.2			-6.64			-0.57			-6.64				33.58				15719	0	0	5376.66	8725.59	0	0	0	0	0	0	10565.5	0	0	0
P05787	Keratin, type II cytoskeletal 8 OS=Homo sapiens OX=9606 GN=KRT8 PE=1 SV=7	KRT8	57	29	228	23	483	53.7	5.59	494.65	224.339	-0.32	0.244261	0.428287	0.05	0.73507	0.980094	0.17	0.974425	1	-0.12	0.764706	0.973301	8.6	8.59	28.23	2.91	2.12	4.57392e+07	3.95809e+07	3.95036e+07	3.17674e+07	3.59448e+07	3.05884e+07	4.04192e+07	6.43606e+07	4.08353e+07	4.27851e+07	4.45275e+07	4.52968e+07	3.58743e+07	3.74167e+07	3.65183e+07
Q6KB66	Keratin, type II cytoskeletal 80 OS=Homo sapiens OX=9606 GN=KRT80 PE=1 SV=2	KRT80	4	2	40	1	452	50.5	5.67	67.77	15.102	-0.64	0.309601	0.513772	-0.49	0.465673	0.704472	-0.8	0.40173	0.635109	-0.47	0.556041	0.769313	78.07	39.11	26.9	61.39	26.3	85916	22128.7	27709.1	17741.3	23932	10377.1	19781.1	24148.7	13832	10437.1	15929.8	34069.7	26182.9	15413.4	20032.9
Q14533	Keratin, type II cuticular Hb1 OS=Homo sapiens OX=9606 GN=KRT81 PE=1 SV=3	KRT81	21	10	66	9	505	54.9	5.47	143.88	77.814	0.03	0.606562	0.858799	0.34	0.00895305	0.0275038	0.45	0.000727889	0.00355463	0.43	0.00245789	0.00850876	10.51	7.68	4.36	2.88	5.47	4.62846e+06	4.01184e+06	4.94849e+06	4.71044e+06	5.33582e+06	4.66058e+06	5.94316e+06	5.47824e+06	5.87594e+06	6.32829e+06	6.57155e+06	6.21168e+06	5.67926e+06	6.22872e+06	6.27597e+06
P35527	Keratin, type I cytoskeletal 9 OS=Homo sapiens OX=9606 GN=KRT9 PE=1 SV=3	KRT9	58	25	152	24	623	62	5.24	305.82	226.812	-1.26	0.2376	0.419669	-0.63	0.419379	0.646753	-1.2	0.319347	0.527288	-0.94	0.207441	0.347999	5.05	34.74	34.24	74.35	22.82	2.27061e+07	2.22505e+07	2.44642e+07	9.48907e+06	1.58252e+07	8.62791e+06	8.15994e+06	1.46298e+07	1.68838e+07	6.32628e+06	9.86389e+06	2.59002e+07	7.95324e+06	1.25089e+07	1.18172e+07
Q86UP2	Kinectin OS=Homo sapiens OX=9606 GN=KTN1 PE=1 SV=1	KTN1	2	2	4	2	1357	156.2	5.64	0	4.874	0.18			-0.17			-0.15			-0.56				24.38	47.14	31.55	54.89	0	0	22011.3	20972.9	0	29710.3	27226.4	9567.87	19558.6	28550	15358.2	19858.4	25020.4	7682.21	14896.1
Q16719	Kynureninase OS=Homo sapiens OX=9606 GN=KYNU PE=1 SV=1	KYNU	2	1	1	1	465	52.3	7.03	0	3.221	-0.53	0.121787	0.247811	-0.28	0.85367	1	-0.06	0.99981	1	-0.57	0.199499	0.335898	28.01	10.43	13.7	6.17	19.41	37566.4	65807.1	48876.6	30540.9	33853	37631.3	50165.1	39567.5	40230.6	51816.8	46369.4	46971.1	43903	30908.4	33002.5
Q9H9P8	L-2-hydroxyglutarate dehydrogenase, mitochondrial OS=Homo sapiens OX=9606 GN=L2HGDH PE=1 SV=3	L2HGDH	14	5	9	5	463	50.3	8.15	12.27	20.556	-0.2	0.0365284	0.0950315	0.19	0.00301832	0.0108815	0.26	0.000501967	0.00261182	-0.04	0.99999	1	6.75	1.31	2.36	1.82	4.08	565635	630466	642643	555465	547688	541119	720753	737215	703225	737508	764748	753070	615152	588095	638185
O15230	Laminin subunit alpha-5 OS=Homo sapiens OX=9606 GN=LAMA5 PE=1 SV=8	LAMA5	0	1	1	1	3695	399.5	7.02	0	3.077	-0.16			0.4			0.87			0.61				29.08	13.74	12.46	26.53	0	0	14157.1	12669.4	12151.4	19906.8	18648.3	22102.9	16913.7	23675.4	25910.5	30195.8	30806.3	18746.3	21638.1
P07942	Laminin subunit beta-1 OS=Homo sapiens OX=9606 GN=LAMB1 PE=1 SV=2	LAMB1	1	1	2	1	1786	197.9	4.94	2.86	5.437	0.4	0.48721	0.726873	0.8	0.00640435	0.0206084	0.65	0.0145575	0.0421547	0.26	0.534208	0.745369	17.86	16.88	5.57	16.43	12.43	114578	100955	142773	151359	118562	166655	198982	217685	197073	229462	170401	179775	163369	137296	129304
P11279	Lysosome-associated membrane glycoprotein 1 OS=Homo sapiens OX=9606 GN=LAMP1 PE=1 SV=3	LAMP1	5	2	4	2	417	44.9	8.75	4.86	5.753	0.09	0.973403	1	0.32	0.196867	0.34651	0.3	0.080291	0.175589	0.26	0.19147	0.326192	17.24	11.17	10.17	14.38	3.64	180074	200149	141203	191834	160056	198359	224971	195273	239071	222219	272363	208311	228722	214221	215620
P28838	Cytosol aminopeptidase OS=Homo sapiens OX=9606 GN=LAP3 PE=1 SV=3	LAP3	3	1	2	1	519	56.1	7.93	4.83	5.29	-0.87	0.471872	0.711146	-1.01	0.489718	0.727004	-0.61	0.738265	0.994566	-1.16	0.114362	0.212756	44.63	9.26	15.8	19.74	12.46	64020.3	173431	151024	72806.5	87554.7	82549.6	75134.1	96944	73919.5	104319	70730.4	98868.6	69678	54916.8	67546.4
Q6PKG0	La-related protein 1 OS=Homo sapiens OX=9606 GN=LARP1 PE=1 SV=2	LARP1	4	1	2	1	1096	123.4	8.82	0	4.923	-1.37			-0.87			-1.58			-1.13					5.02	28.66	51.23	0	14951.7	0	0	0	5768.25	0	8458.14	7878.39	6127.03	0	4062.34	12209.7	4394.26	6819.92
Q9P2J5	Leucine--tRNA ligase, cytoplasmic OS=Homo sapiens OX=9606 GN=LARS1 PE=1 SV=2	LARS1	6	7	15	7	1176	134.4	7.3	12.31	23.105	-0.19	0.527548	0.770106	0.14	0.999756	1	0.13	0.995413	1	-0.11	0.667583	0.885373	10.59	13	6.12	10.61	6.76	521622	524778	625328	450082	565987	460989	589246	524383	577112	572562	635049	513369	486753	538543	475028
Q15031	Leucine--tRNA ligase, mitochondrial OS=Homo sapiens OX=9606 GN=LARS2 PE=1 SV=2	LARS2	3	2	8	2	903	101.9	8.22	10.78	15.59	-0.38	0.000916898	0.00485851	-0.59	3.26337e-05	0.000266901	-0.43	0.000474472	0.00249693	-0.34	0.00348944	0.0115729	3.76	6.56	6	5.16	5.46	291175	304814	283016	209564	238984	224225	209996	187139	193347	231312	209061	216705	223360	248260	230827
Q14847	LIM and SH3 domain protein 1 OS=Homo sapiens OX=9606 GN=LASP1 PE=1 SV=2	LASP1	5	1	2	1	261	29.7	7.05	5.31	5.46	6.64			6.64			6.64			6.64				43.95	26.72	16.64	39.91	0	0	0	7637.23	19644.8	13701.9	15321.9	25460.5	18079.7	32511.8	25370.8	24068.7	12763.4	28735.5	29479.5
O95835	Serine/threonine-protein kinase LATS1 OS=Homo sapiens OX=9606 GN=LATS1 PE=1 SV=1	LATS1	1	1	2	1	1130	126.8	8.7	0	2.778	-0.46	0.472041	0.711146	0.19	0.877588	1	0.08	0.906729	1	-0.58	0.396004	0.58738	26.85	30.13	8.45	8.1	11.27	158667	276571	225379	164400	118899	219774	267931	256688	226962	270216	238393	233227	179846	147010	150880
Q14739	Delta(14)-sterol reductase LBR OS=Homo sapiens OX=9606 GN=LBR PE=1 SV=2	LBR	11	8	18	8	615	70.7	9.36	36.54	23.733	0.73	2.36176e-05	0.000265554	1.27	9.0404e-08	3.15592e-06	1.28	1.07389e-07	3.58741e-06	0.96	1.31791e-06	1.89862e-05	10.83	8.79	4.01	3.14	1.13	1.16085e+06	1.43007e+06	1.3811e+06	2.28796e+06	1.99983e+06	2.37203e+06	3.54978e+06	3.3003e+06	3.33027e+06	3.42728e+06	3.35441e+06	3.22093e+06	2.68388e+06	2.70365e+06	2.64417e+06
Q6UWP7	Lysocardiolipin acyltransferase 1 OS=Homo sapiens OX=9606 GN=LCLAT1 PE=1 SV=1	LCLAT1	9	4	10	4	414	48.9	8.62	16.31	18.155	-0.29	0.288309	0.489722	0.4	0.00237646	0.00900554	0.45	0.00111868	0.00500692	0.07	0.463171	0.666007	15.66	3.97	6.65	7.07	2.48	1.05082e+06	1.35776e+06	1.42714e+06	1.10795e+06	1.0417e+06	1.12311e+06	2.00041e+06	1.78392e+06	1.78909e+06	2.09127e+06	1.85957e+06	1.84972e+06	1.47355e+06	1.42252e+06	1.40516e+06
Q9H6V9	Lipid droplet-associated hydrolase OS=Homo sapiens OX=9606 GN=LDAH PE=1 SV=1	LDAH	4	1	1	1	325	37.3	6.54	0	3.382	-0.53	0.971682	1	0.14	0.839293	1	-0.06	0.999889	1	-0.05	0.908159	1	49.78	21.07	19.13	23.91	22.76	40408.6	13207.3	28585.8	26606.2	19853.3	18003.1	39663.5	31444.9	27337.2	31903.4	19498	27432.2	27701.9	39771.5	27030.9
P00338	L-lactate dehydrogenase A chain OS=Homo sapiens OX=9606 GN=LDHA PE=1 SV=2	LDHA	10	3	13	2	332	36.7	8.27	21.61	15.857	-0.67	0.0187317	0.0547926	-0.18	0.658911	0.908517	-0.22	0.790529	1	-0.66	0.0277882	0.0654927	25.06	11.39	9.72	8.25	10.89	589335	979883	770189	423917	483932	533180	693592	680314	578013	728231	618982	660079	551809	444537	488592
P07195	L-lactate dehydrogenase B chain OS=Homo sapiens OX=9606 GN=LDHB PE=1 SV=2	LDHB	10	3	7	2	334	36.6	6.05	12.04	15.344	-0.86	0.814531	1	-0.17	0.94585	1	-0.12	0.990652	1	-0.7	0.891018	1	39.87	21.76	4.43	21.37	17.04	235900	545096	529441	291839	282661	410775	472127	501312	460124	537187	348205	485501	402995	289894	325424
Q9Y2U8	Inner nuclear membrane protein Man1 OS=Homo sapiens OX=9606 GN=LEMD3 PE=1 SV=2	LEMD3	2	1	1	1	911	99.9	7.55	0	2.11	-0.73	0.095355	0.205992	-0.32	0.947991	1	-0.44	0.620826	0.876303	-0.84	0.0887218	0.173015	25.65	15.62	10.05	9.88	19.61	58670	68954.9	40551.1	35334.4	31737.5	42959.2	46466	55349.7	46996.9	49784.9	43118.5	41419.6	32072.2	32821.8	44852.8
Q96PV6	Leukocyte receptor cluster member 8 OS=Homo sapiens OX=9606 GN=LENG8 PE=1 SV=3	LENG8	4	2	3	2	800	88.1	9.11	6.53	10.44	-0.01	0.999932	1	0.22	0.40842	0.633595	0.51	0.0770159	0.170052	-0.02	0.940846	1	19.81	22.16	5.58	12	10.83	77711.3	104118	116189	116511	74115.7	103633	119965	132502	121038	161880	127172	148274	121811	100324	102900
Q08380	Galectin-3-binding protein OS=Homo sapiens OX=9606 GN=LGALS3BP PE=1 SV=1	LGALS3BP	15	8	23	8	585	65.3	5.27	44.44	48.126	0.69	0.000358777	0.00231647	1.14	7.4831e-06	8.41027e-05	1.14	8.03183e-06	9.12736e-05	0.86	9.45148e-05	0.000572944	17.15	8.63	1.97	5.59	2.59	597828	705470	842554	1.14008e+06	1.28537e+06	1.09083e+06	1.55149e+06	1.51131e+06	1.57106e+06	1.61359e+06	1.55277e+06	1.44414e+06	1.24013e+06	1.30604e+06	1.27649e+06
Q99538	Legumain OS=Homo sapiens OX=9606 GN=LGMN PE=1 SV=1	LGMN	3	1	2	1	433	49.4	6.55	2.14	3.765	-0.46	0.244337	0.428287	-0.08	0.999941	1	0.07	0.995032	1	-0.34	0.786429	0.988935	21.21	30.96	13.07	11.91	8.45	53362.9	67097.2	81982.9	33028.3	48901.9	62906.6	78395.8	62605.6	63367.7	79430.3	70655.2	62555.6	53160.4	52725.1	61079.7
Q9BXB1	Leucine-rich repeat-containing G-protein coupled receptor 4 OS=Homo sapiens OX=9606 GN=LGR4 PE=1 SV=2	LGR4	2	1	1	1	951	104.4	6.19	2.89	7.152	-0.07			-0.22			-0.27			-0.14				24.33	29.83	27.61	2.75	0	15466.2	0	9438.47	14754.9	15154.6	21134.2	12746.1	13300.3	11654.1	12784.7	19087.5	14440.4	14000.5	13671
P49916	DNA ligase 3 OS=Homo sapiens OX=9606 GN=LIG3 PE=1 SV=2	LIG3	3	3	4	3	1009	112.8	9.01	0	8.14	-0.24	0.879208	1	0.36	0.542793	0.791015	0.08	0.700924	0.959401	0.13	0.944997	1	9.3	16.28	16.75	13.02	4.65	94667.3	105978	114094	84008.5	113348	89613.8	136240	100618	137361	111697	138646	111245	115873	106961	116252
P48059	LIM and senescent cell antigen-like-containing domain protein 1 OS=Homo sapiens OX=9606 GN=LIMS1 PE=1 SV=4	LIMS1	3	1	4	1	325	37.2	8.05	2.48	4.196	-0.43	0.485008	0.724526	-0.32	0.654888	0.903668	-0.15	0.999942	1	-0.33	0.257646	0.410134	16.67	15.89	5.5	10.41	16.9	95379.5	132718	124280	92358.6	113546	83733.2	104708	93791.6	99407.9	105025	128346	111916	73491.1	98608.1	101534
P38571	Lysosomal acid lipase/cholesteryl ester hydrolase OS=Homo sapiens OX=9606 GN=LIPA PE=1 SV=2	LIPA	3	1	1	1	399	45.4	6.92	2.06	2.4	-0.61			-0.22			0.16			-0.39				40.75	24.04	22.4	13.69	0	0	19588.7	6301.05	12793	15397.5	22264.4	16828.8	13894.3	19078.8	21877.6	29226	16942.2	12856.3	14996.4
P49257	Protein ERGIC-53 OS=Homo sapiens OX=9606 GN=LMAN1 PE=1 SV=2	LMAN1	4	2	4	2	510	57.5	6.77	6.37	5.815	-0.99	4.56194e-06	7.25191e-05	-0.8	2.28791e-05	0.000201967	-0.54	0.000928956	0.00430834	-0.88	6.82644e-06	7.05603e-05	6.12	4.8	5.88	8.97	8.35	580784	639374	652483	321139	346404	317446	384897	342138	366162	440341	481713	402558	346597	360906	306457
Q9BU23	Lipase maturation factor 2 OS=Homo sapiens OX=9606 GN=LMF2 PE=1 SV=2	LMF2	1	1	2	1	707	79.6	10.1	4.8	2.559	0.07	0.316045	0.522938	0.6	0.00388305	0.0134737	0.55	0.00437816	0.0153136	0.46	0.0191117	0.0476242	17.7	17.34	6.41	1.26	6.11	256647	265126	188662	269916	345155	250449	389715	401109	354213	383536	374725	375925	319531	353914	357570
P02545	Prelamin-A/C OS=Homo sapiens OX=9606 GN=LMNA PE=1 SV=1	LMNA	28	18	45	17	664	74.1	7.02	71.78	70.87	-0.9	5.71599e-07	1.46393e-05	-0.44	0.000179882	0.00107092	-0.47	0.000343602	0.00191768	-0.79	2.68507e-06	3.40059e-05	4.88	4.92	8.39	5.19	0.78	5.09829e+06	5.587e+06	5.51301e+06	2.7319e+06	2.99921e+06	2.95035e+06	4.05598e+06	4.08729e+06	3.5077e+06	4.17139e+06	3.9923e+06	3.76017e+06	3.19514e+06	3.14903e+06	3.18853e+06
P20700	Lamin-B1 OS=Homo sapiens OX=9606 GN=LMNB1 PE=1 SV=2	LMNB1	23	13	39	12	586	66.4	5.16	67.25	74.96	-0.3	0.0417602	0.105894	0.27	0.00451838	0.0151925	0.51	5.76638e-05	0.000455189	0.16	0.125579	0.230394	8.51	4.82	5.3	3.5	4.47	1.3046e+06	1.54115e+06	1.47911e+06	1.20353e+06	1.18967e+06	1.29858e+06	1.90518e+06	1.78058e+06	1.71748e+06	2.10278e+06	2.19807e+06	2.05187e+06	1.68491e+06	1.65408e+06	1.54616e+06
Q03252	Lamin-B2 OS=Homo sapiens OX=9606 GN=LMNB2 PE=1 SV=4	LMNB2	15	8	20	7	620	69.9	5.59	35.99	29.816	-0.25	0.0154499	0.0464302	0.13	0.972648	1	0.16	0.365594	0.589296	0.03	0.999586	1	8.13	9.82	5.18	4.08	1.9	880075	901871	1.02111e+06	680724	829060	756780	990152	993292	905434	1.08094e+06	1.00909e+06	1.00701e+06	921707	940743	905774
Q9UIQ6	Leucyl-cystinyl aminopeptidase OS=Homo sapiens OX=9606 GN=LNPEP PE=1 SV=3	LNPEP	8	7	11	7	1025	117.3	5.73	16.77	25.438	-0.01	0.860356	1	0.69	0.000111099	0.000723084	0.83	2.08328e-05	0.000197726	0.56	0.000685872	0.00295502	14.92	7.19	2.66	3.64	3.86	391222	316344	426868	389811	433386	378938	632661	607494	639009	722894	697018	672197	541337	576889	581240
Q9Y4K0	Lysyl oxidase homolog 2 OS=Homo sapiens OX=9606 GN=LOXL2 PE=1 SV=1	LOXL2	4	2	4	2	774	86.7	6.38	2.32	8.436	1.37	0.00925659	0.0307885	1.55	0.00085759	0.00387429	1.76	0.000243835	0.00143013	1.29	0.010333	0.0282199	21.71	26.54	7.57	14.57	22.36	14391.9	19246	12793.8	37121.6	22830.9	38639.8	42072.3	46235	39866.2	59328.8	48591.9	45064.1	23992.2	35088.6	37480.4
Q8NF37	Lysophosphatidylcholine acyltransferase 1 OS=Homo sapiens OX=9606 GN=LPCAT1 PE=1 SV=2	LPCAT1	2	1	1	1	534	59.1	6.02	0	2.816	0.31			1.27			1.03			1.26				24.23	15.57	27.57	12.36	16582	0	0	27263.1	20592.7	16940.5	39913.7	42389.4	31178.2	33068.9	52443.8	33844.5	31742	39673.2	39666.9
Q6P1A2	Lysophospholipid acyltransferase 5 OS=Homo sapiens OX=9606 GN=LPCAT3 PE=1 SV=1	LPCAT3	2	1	4	1	487	56	8.69	6.25	5.67	1.19	0.00219235	0.00990855	1.3	0.000798023	0.00369175	1.24	0.000747085	0.00361771	1.3	0.000982832	0.00398843	31.81	18.91	10.22	8.48	11.1	49489.8	96723.5	83138.3	190333	203161	139604	205226	176177	215363	196950	218757	185276	169178	207912	204840
Q92604	Acyl-CoA:lysophosphatidylglycerol acyltransferase 1 OS=Homo sapiens OX=9606 GN=LPGAT1 PE=1 SV=1	LPGAT1	3	1	1	1	370	43.1	8.92	0	2.737	6.64			6.64			6.64			6.64								0	0	0	0	0	4096.54	0	0	7141.74	7306.14	0	0	8605.88	0	0
Q96II8	DISP complex protein LRCH3 OS=Homo sapiens OX=9606 GN=LRCH3 PE=1 SV=2	LRCH3	2	1	2	1	777	86	6.71	0	3.193	-1	0.0303904	0.0816432	-0.84	0.0420823	0.0996877	-0.72	0.0589918	0.136522	-0.41	0.615281	0.83474	15.63	25.08	10.12	9.12	31.89	36131.8	49264.7	41436.2	20123.6	30824.5	20783.9	27167.1	22721.2	23111.8	25144.2	27508	22911.8	25287.4	46501.9	31206.5
Q9P244	Leucine-rich repeat and fibronectin type III domain-containing protein 1 OS=Homo sapiens OX=9606 GN=LRFN1 PE=1 SV=2	LRFN1	3	1	2	1	771	82.3	7.05	0	4.054	6.64			6.64			6.64			6.64					16.37	45.35	11.56	0	0	0	0	0	9616.14	10319.4	10461.8	7701.88	14886.4	8089.13	6497.25	3668.63	0	4321.81
Q07954	Prolow-density lipoprotein receptor-related protein 1 OS=Homo sapiens OX=9606 GN=LRP1 PE=1 SV=2	LRP1	1	4	6	4	4544	504.3	5.39	6.2	17.616	0.03	0.98649	1	0.72	0.125789	0.244778	0.78	0.106365	0.214875	0.4	0.47401	0.678208	53.33	17.68	2.62	8.69	7.77	28185.3	63051.9	94002.4	72644.5	50731.1	64328.6	107452	102105	103732	116374	97750.8	108313	89022.7	76177.1	82970
Q14114	Low-density lipoprotein receptor-related protein 8 OS=Homo sapiens OX=9606 GN=LRP8 PE=1 SV=4	LRP8	1	1	3	1	963	105.6	5.05	7.46	5.991	6.64			6.64			6.64			6.64				39.44	28.99	57.72	46.5	0	0	0	6579.02	11552.3	15358.7	11934.4	21792.5	17364.5	27888.7	10263	12147.4	12930.5	10613	24516.9
P42704	Leucine-rich PPR motif-containing protein, mitochondrial OS=Homo sapiens OX=9606 GN=LRPPRC PE=1 SV=3	LRPPRC	10	12	22	12	1394	157.8	6.13	20.75	40.94	0.3	0.0580932	0.136777	0.78	5.83158e-05	0.00043996	0.79	0.000108142	0.000755354	0.76	0.000186279	0.00100556	7.94	8.5	15.09	4.66	4.77	744144	802830	872114	986920	1.11228e+06	946742	1.38061e+06	1.74213e+06	1.33188e+06	1.38996e+06	1.4901e+06	1.36556e+06	1.30601e+06	1.43572e+06	1.35877e+06
Q9H9A6	Leucine-rich repeat-containing protein 40 OS=Homo sapiens OX=9606 GN=LRRC40 PE=1 SV=1	LRRC40	13	7	13	7	602	68.2	6.43	19.31	33.946	-0.23	0.265153	0.458498	-0.41	0.00277715	0.0101726	-0.4	0.00453371	0.0158097	-0.49	0.000683665	0.00295103	9.21	4.79	6.27	1.17	2.9	900982	1.06254e+06	1.0612e+06	954676	867870	905367	798723	735695	833326	790562	808550	803875	756459	769293	726776
Q96AG4	Leucine-rich repeat-containing protein 59 OS=Homo sapiens OX=9606 GN=LRRC59 PE=1 SV=1	LRRC59	3	1	2	1	307	34.9	9.57	4.49	4.263	-0.35	0.15007	0.293395	-0.03	1	1	0.11	0.976886	1	-0.26	0.46482	0.667962	8.96	25.24	6.38	10.16	4.41	128078	138532	153038	79607.6	133703	108397	135574	149263	132640	149943	133557	163831	120382	115455	110204
Q9H089	Large subunit GTPase 1 homolog OS=Homo sapiens OX=9606 GN=LSG1 PE=1 SV=2	LSG1	1	1	1	1	658	75.2	6.38	1.79	1.994	-0.31	0.516459	0.760664	0.16	0.922483	1	-0.06	0.999956	1	-0.15	0.934872	1	34.47	10.99	18.11	9.93	2.27	53537.1	76559.3	38144.3	46204.7	43233.8	37110.3	59874.5	73564	51453.9	59033.6	51420.1	48898	48825	48206.5	46710.6
Q8ND56	Protein LSM14 homolog A OS=Homo sapiens OX=9606 GN=LSM14A PE=1 SV=3	LSM14A	5	3	8	3	463	50.5	9.52	13.58	11.141	-1.39	1.95473e-06	3.64754e-05	-1.05	8.7789e-06	9.45168e-05	-1.08	1.16525e-05	0.000123628	-1.7	2.14235e-07	4.53037e-06	2.76	12.99	12.04	8.12	5.43	1.00863e+06	1.06511e+06	1.04556e+06	379462	482181	398750	523270	504948	415072	449327	495581	528724	314835	321238	348424
P09960	Leukotriene A-4 hydrolase OS=Homo sapiens OX=9606 GN=LTA4H PE=1 SV=2	LTA4H	3	2	3	2	611	69.2	6.18	2.1	4.931	-0.76	0.0135609	0.0416215	-0.8	0.0115296	0.0337174	-0.42	0.104305	0.212013	-0.8	0.00779883	0.022193	24.28	8.88	7.65	14.28	9.63	217777	288197	357552	158881	169725	189139	184943	160087	165779	223288	216057	169837	181196	165167	149356
O94822	E3 ubiquitin-protein ligase listerin OS=Homo sapiens OX=9606 GN=LTN1 PE=1 SV=6	LTN1	2	3	4	3	1766	200.4	6.25	4.01	11.547	2.71	8.85291e-10	7.90919e-08	3.18	2.61478e-10	4.66858e-08	3.26	2.67063e-10	5.14921e-08	2.91	4.77818e-10	5.00623e-08	14.05	4.36	4.69	11.73	4.96	18778.5	14308.7	18034.8	121570	111484	117909	163486	157412	172747	172366	141782	177215	139520	126558	135483
Q9Y383	Putative RNA-binding protein Luc7-like 2 OS=Homo sapiens OX=9606 GN=LUC7L2 PE=1 SV=2	LUC7L2	3	1	3	1	392	46.5	10.01	2.31	4.193	6.64			6.64			6.64			6.64				14.9	24.13		55.04	0	0	0	12574.3	16652.7	13574.9	4151	0	5859.02	0	0	6268.88	6693.68	25009.6	22844.6
Q86V48	Leucine zipper protein 1 OS=Homo sapiens OX=9606 GN=LUZP1 PE=1 SV=2	LUZP1	2	2	2	2	1076	120.2	8.5	1.73	3.381	-0.3	0.497535	0.738454	0.09	0.999908	1	0.35	0.863923	1	-0.12	0.946426	1	30.04	10.16	21.81	17.52	2.01	75447.2	58344	105702	61418.5	53355.8	65308.9	62955.1	98054	80339.3	95853.6	104147	73309.7	70571.4	67791.3	69334.3
P07948	Tyrosine-protein kinase Lyn OS=Homo sapiens OX=9606 GN=LYN PE=1 SV=3	LYN	4	2	4	1	512	58.5	7.11	5.4	8.027	0.4	0.811244	1	1.25	0.0105948	0.0315471	1.42	0.00405265	0.0143053	0.92	0.0933918	0.180443	30.9	32.52	6.72	8.58	9	42949.5	48038.3	74732.8	63212.1	46912	89855.8	114321	115800	102225	111587	128916	130888	90623.5	93176.9	78449.1
P20645	Cation-dependent mannose-6-phosphate receptor OS=Homo sapiens OX=9606 GN=M6PR PE=1 SV=1	M6PR	8	1	1	1	277	31	5.83	0	3.614	-0.16	0.824304	1	0.37	0.0798429	0.168444	0.76	0.00930107	0.0289325	0.16	0.905044	1	16.53	5.48	23.86	1.8	11.74	129770	178643	145147	130359	127827	141553	188127	271835	179871	248789	246436	240232	186803	148401	162123
Q9Y6D9	Mitotic spindle assembly checkpoint protein MAD1 OS=Homo sapiens OX=9606 GN=MAD1L1 PE=1 SV=2	MAD1L1	3	2	2	2	718	83	5.92	2.07	6.207	0.4	0.821232	1	0.62	0.183698	0.330915	0.53	0.272335	0.462588	0.51	0.454457	0.654851	50.77	17.96	10.34	12.99	10.49	50179.9	16877.4	31556.7	30414.8	41675.1	42904.1	48518.6	48509.4	57756.8	55799.6	45460.7	44378.5	39221.4	45082.6	48382.5
Q13257	Mitotic spindle assembly checkpoint protein MAD2A OS=Homo sapiens OX=9606 GN=MAD2L1 PE=1 SV=1	MAD2L1	9	2	4	2	205	23.5	5.08	3.33	4.831	-0.47	0.589719	0.840633	-0.05	1	1	-0.05	0.999994	1	0.12	0.999999	1	11.28	23.48	8.54	8.11	17.11	168424	183455	146232	121326	178582	121574	162301	154102	181713	162424	178506	152071	134870	183233	185992
Q9UNF1	Melanoma-associated antigen D2 OS=Homo sapiens OX=9606 GN=MAGED2 PE=1 SV=2	MAGED2	12	4	5	4	606	64.9	9.32	2.02	10.504	0.62	0.260355	0.450546	0.59	0.0923249	0.19108	0.5	0.452806	0.688923	0.45	0.702804	0.919912	21.66	15.92	22.32	17.45	15.3	31989.7	29481.9	43708.1	49309.5	55692.3	40342.8	48077.5	68274	46558.1	45335.9	53359.9	37515.2	47941.7	35238.8	43762.9
Q9H0U3	Magnesium transporter protein 1 OS=Homo sapiens OX=9606 GN=MAGT1 PE=1 SV=1	MAGT1	10	3	8	3	335	38	9.63	14.48	15.708	0.08	0.687482	0.922916	0.48	0.030666	0.0765488	0.4	0.0482137	0.115283	0.46	0.049328	0.105181	8.48	17.74	4.63	7.78	9.58	1.11969e+06	1.21615e+06	1.02612e+06	1.1814e+06	1.51727e+06	1.09214e+06	1.5619e+06	1.44043e+06	1.56297e+06	1.47267e+06	1.60811e+06	1.3781e+06	1.32421e+06	1.59176e+06	1.54252e+06
Q8WWC4	m-AAA protease-interacting protein 1, mitochondrial OS=Homo sapiens OX=9606 GN=MAIP1 PE=1 SV=1	MAIP1	12	3	5	3	291	32.5	9.17	4.39	10.026	0.18	0.316258	0.522938	-0.23	0.999423	1	0.11	0.539663	0.791299	0.38	0.0144927	0.0377432	14.94	8.37	9.71	7.82	4.67	188768	246795	248711	281810	241854	279435	211053	209988	247999	234913	265967	272704	320816	327567	299327
Q9UKM7	Endoplasmic reticulum mannosyl-oligosaccharide 1,2-alpha-mannosidase OS=Homo sapiens OX=9606 GN=MAN1B1 PE=1 SV=2	MAN1B1	4	2	5	2	699	79.5	7.72	0	4.741	0.91	0.267244	0.46073	1.18	0.00778542	0.0243717	1.23	0.0103376	0.0316443	0.51	0.286272	0.447968	22.84	28.7	11.86	11.57	19.6	150997	211124	140118	284615	163789	286505	400553	319275	341845	375447	298637	354170	291838	214468	207920
P46821	Microtubule-associated protein 1B OS=Homo sapiens OX=9606 GN=MAP1B PE=1 SV=2	MAP1B	3	5	6	5	2468	270.5	4.81	2.58	19.83	1.62	0.00355509	0.013889	1.9	0.00105083	0.00458319	1.76	0.00181714	0.00742643	1.6	0.0104388	0.0284415	46.53	11.63	24.89	10.25	22.57	23582.6	59350.5	34920.7	107433	99611.8	124749	130315	173167	106067	136871	118657	112716	110258	70797.4	105592
Q66K74	Microtubule-associated protein 1S OS=Homo sapiens OX=9606 GN=MAP1S PE=1 SV=2	MAP1S	1	1	1	1	1059	112.1	7.3	2.52	4.908	0.17	0.951582	1	0.02	0.944666	1	0.26	0.999798	1	-0.05	0.765151	0.973329	50.27	11.97	15.26	8.2	5.47	40272.5	34751.4	83174.8	37110	45324.1	46598.9	40705.3	50250.4	37715.4	55262.2	48077.8	48108.2	41476.9	37224.1	38870.2
P36507	Dual specificity mitogen-activated protein kinase kinase 2 OS=Homo sapiens OX=9606 GN=MAP2K2 PE=1 SV=1	MAP2K2	3	1	1	1	400	44.4	6.55	0	1.957	-0.98	0.632845	0.882422	-0.47	0.999673	1	0.09	0.865588	1	-0.9	0.559838	0.773638	51.03	40.79	35.48	22.31	23.63	13837.9	45440.4	36496.2	11412.9	18541.5	26845.1	44197.8	26336	23717.2	38823.1	48899.9	31263.9	19502.3	12711.2	20166.8
P46734	Dual specificity mitogen-activated protein kinase kinase 3 OS=Homo sapiens OX=9606 GN=MAP2K3 PE=1 SV=2	MAP2K3	9	3	8	3	347	39.3	7.43	4.78	9.985	0.39	0.137342	0.27338	0.83	0.00134293	0.00552635	0.9	0.00106552	0.0048347	0.61	0.00744169	0.0213347	26.08	16.33	4.75	4.1	6.44	180514	306369	282837	371754	286630	395831	544024	501441	501696	549097	505892	526208	475528	422192	431214
Q9Y2U5	Mitogen-activated protein kinase kinase kinase 2 OS=Homo sapiens OX=9606 GN=MAP3K2 PE=1 SV=2	MAP3K2	1	1	1	1	619	69.7	8	0	2.142	6.64			6.64			6.64			6.64				47.18	70.21	6.56	11.13	0	0	0	5639.5	6721.79	2299.19	107513	276352	76180.5	111257	111836	99339.4	83690.9	83132.5	100580
Q5TCX8	Mitogen-activated protein kinase kinase kinase 21 OS=Homo sapiens OX=9606 GN=MAP3K21 PE=1 SV=3	MAP3K21	1	1	1	1	1036	113.9	8.73	0	1.902	-0.18			-0.4			-1.08			-0.02				18.04	21.49	66.05	46.98	0	0	14196.7	15283.5	12502.4	10691.3	9594.45	14352.3	10731.8	17754.5	5768.27	6729.61	10351.7	14028.2	25275.6
P27816	Microtubule-associated protein 4 OS=Homo sapiens OX=9606 GN=MAP4 PE=1 SV=3	MAP4	2	2	5	2	1152	120.9	5.43	9.1	9.427	0.6	0.0630049	0.145663	0.76	0.00601801	0.0195564	0.82	0.00390061	0.0138963	0.63	0.0314064	0.0727556	26.17	7.36	5.46	1.23	2.79	268112	381287	234061	360562	414811	405370	484282	434653	454237	464371	473811	474845	397940	414236	420025
Q8IVH8	Mitogen-activated protein kinase kinase kinase kinase 3 OS=Homo sapiens OX=9606 GN=MAP4K3 PE=1 SV=1	MAP4K3	1	1	1	1	894	101.3	7.56	0	1.927	6.64			6.64			6.64			6.64				20.99	26.69		11.39	0	0	0	5366.72	0	7237.88	10948.1	7471.37	0	0	0	6096.44	7293.01	5806.67	6775.2
Q9Y4K4	Mitogen-activated protein kinase kinase kinase kinase 5 OS=Homo sapiens OX=9606 GN=MAP4K5 PE=1 SV=2	MAP4K5	3	2	4	2	846	95	7.83	4.94	8.511	-0.41	0.589415	0.840633	-0.04	0.977691	1	-0.05	0.985135	1	-0.2	0.916966	1	13.42	19.84	18.71	27.27	6.39	78095.6	71030.3	59590.3	45470.4	67226.9	53560.3	72911.1	50445.1	68946.5	81929.4	68475.9	46479.9	56481.8	62028.9	63976.5
Q14244	Ensconsin OS=Homo sapiens OX=9606 GN=MAP7 PE=1 SV=1	MAP7	4	3	5	3	749	84	9.61	7.4	10.332	-0.09	0.808659	1	0.49	0.00343835	0.0122253	0.71	0.000186215	0.00114249	0.39	0.0832413	0.163993	14	1.73	4	3.55	9.85	157680	175913	207572	164633	170102	165777	247150	261777	242569	286774	302737	283419	230787	231305	193742
P28482	Mitogen-activated protein kinase 1 OS=Homo sapiens OX=9606 GN=MAPK1 PE=1 SV=3	MAPK1	3	1	1	1	360	41.4	6.98	1.69	2.49	-1.01	0.00670848	0.0238996	-0.85	0.0216357	0.057035	-0.8	0.0306167	0.0790275	-0.71	0.0490086	0.104791	25.45	24.94	20.91	4.16	19.22	53350.8	62098	86400.6	30763	39417.4	23818.7	34456.8	43240.4	28522.1	37972.4	35555.8	35199.6	31431.5	46227.9	38033.2
Q15555	Microtubule-associated protein RP/EB family member 2 OS=Homo sapiens OX=9606 GN=MAPRE2 PE=1 SV=1	MAPRE2	11	2	3	2	327	37	5.57	2.77	11.381	0.36	0.993803	1	0.35	0.368046	0.583203	0.76	0.243043	0.421876	0.36	0.81296	1	25.04	48.72	35.2	4.28	17.96	39247.3	36272.7	23657.6	18144.2	55571.6	46601.4	46151.2	45011.9	80442.7	61901	61443.9	57223.4	50546.5	35266.1	46557
Q7KZI7	Serine/threonine-protein kinase MARK2 OS=Homo sapiens OX=9606 GN=MARK2 PE=1 SV=2	MARK2	3	2	2	2	788	87.9	9.72	2.67	7.077	-0.11	0.999626	1	0.12	0.88204	1	0.24	0.767158	1	0.03	0.990354	1	21.2	17.71	3.57	12.94	17.64	54869.8	65900.5	42795.9	66921.4	50870.8	49006.8	62994.5	59033.7	59524.8	64797.8	69796.9	53902.3	56178.1	68208.2	48060.2
P56192	Methionine--tRNA ligase, cytoplasmic OS=Homo sapiens OX=9606 GN=MARS1 PE=1 SV=2	MARS1	14	8	21	8	900	101.1	6.16	28.05	37.339	0.65	0.148089	0.291003	1.26	0.000668988	0.00321785	1.17	0.000730762	0.00356111	0.93	0.00975056	0.0266924	29.31	12.6	3.11	11.01	7.28	221260	335390	197573	373648	290620	347982	543357	530697	510763	592329	496454	488285	445859	385493	421935
Q96GX5	Serine/threonine-protein kinase greatwall OS=Homo sapiens OX=9606 GN=MASTL PE=1 SV=1	MASTL	2	1	1	1	879	97.3	5.99	0	3.029	0.95			2.38			2.47			1.95				21.41	2.03	4.18	4.31	0	0	16145	27512.1	41258.4	31112.9	85863.2	82449.4	84300.1	95761.2	88967.9	89348.8	60268.3	62438.6	65646.6
P31153	S-adenosylmethionine synthase isoform type-2 OS=Homo sapiens OX=9606 GN=MAT2A PE=1 SV=1	MAT2A	19	6	10	6	395	43.6	6.48	21.2	26.225	-0.5	0.0841803	0.185325	-0.33	0.711865	0.954122	-0.28	0.910908	1	-0.57	0.0487069	0.104262	19.28	10.65	9.42	8.14	1.95	536511	735162	787291	519698	454251	562620	664394	555297	583597	587586	683768	606539	501904	495006	482860
P43243	Matrin-3 OS=Homo sapiens OX=9606 GN=MATR3 PE=1 SV=2	MATR3	8	5	12	5	847	94.6	6.25	13.14	20.101	0.71	0.558644	0.805803	1.35	0.00460073	0.0154295	1.47	0.00584696	0.0196461	0.93	0.0634313	0.129848	31.45	22.69	44.53	4.22	12.56	302331	397731	564229	648665	428924	664951	1.01202e+06	1.87299e+06	841073	1.18259e+06	1.10541e+06	1.09577e+06	924634	759163	740022
Q6ZWT7	Lysophospholipid acyltransferase 2 OS=Homo sapiens OX=9606 GN=MBOAT2 PE=1 SV=2	MBOAT2	8	2	4	2	520	59.5	8.03	6.37	9.788	6.64			6.64			6.64			6.64				56.68	26.83	9.11	13.15	0	0	0	51981	13178.4	40008.6	74966.6	60242.9	43098.4	56767.4	65925.1	56283.1	59387.1	51143.4	66662.4
Q96N66	Lysophospholipid acyltransferase 7 OS=Homo sapiens OX=9606 GN=MBOAT7 PE=1 SV=2	MBOAT7	8	3	6	3	472	52.7	8.97	15.03	18.472	-0.01	0.991862	1	0.52	0.205624	0.359452	0.43	0.197023	0.356466	0.57	0.187903	0.320828	15.01	29.97	4.29	8.31	11.76	458422	343104	378681	375753	569127	329128	544264	504241	543044	506183	584630	509541	465672	560238	585487
Q14703	Membrane-bound transcription factor site-1 protease OS=Homo sapiens OX=9606 GN=MBTPS1 PE=1 SV=1	MBTPS1	1	1	1	1	1052	117.7	8.75	0	4.08	6.64			6.64			6.64			6.64				42.94	50.98	40.26	47.79	0	0	0	4784.38	8868.78	4176	13768.7	7856.13	4913.94	12707.5	8638.74	5517.37	8905.62	11838.7	4027.4
Q96RQ3	Methylcrotonoyl-CoA carboxylase subunit alpha, mitochondrial OS=Homo sapiens OX=9606 GN=MCCC1 PE=1 SV=3	MCCC1	40	18	110	18	725	80.4	7.78	266.94	238.53	-1.36	2.01211e-07	6.10253e-06	-1.09	9.10719e-07	1.54286e-05	-1	3.49073e-06	4.73302e-05	-1.29	2.00841e-07	4.40894e-06	3.26	12.56	4.57	7.77	3.7	6.39976e+06	6.58717e+06	6.17171e+06	2.48755e+06	2.94961e+06	2.32294e+06	3.04868e+06	2.79659e+06	3.0053e+06	3.20567e+06	3.5548e+06	3.05982e+06	2.46439e+06	2.62252e+06	2.63578e+06
Q9HCC0	Methylcrotonoyl-CoA carboxylase beta chain, mitochondrial OS=Homo sapiens OX=9606 GN=MCCC2 PE=1 SV=1	MCCC2	44	18	124	18	563	61.3	7.68	347.98	146.888	-1.42	6.0945e-09	3.90217e-07	-1.16	3.1915e-08	1.41408e-06	-1.07	9.86548e-08	3.39402e-06	-1.61	1.32206e-09	1.01578e-07	8.14	2.89	7.42	3.1	2.06	1.60564e+07	1.8902e+07	1.769e+07	6.86738e+06	6.48722e+06	6.62804e+06	7.94079e+06	6.95226e+06	7.91715e+06	8.40176e+06	8.53138e+06	8.03405e+06	5.80501e+06	5.80499e+06	6.01448e+06
P49736	DNA replication licensing factor MCM2 OS=Homo sapiens OX=9606 GN=MCM2 PE=1 SV=4	MCM2	10	8	10	8	904	101.8	5.52	18.01	31.998	-0.46	0.0504044	0.122814	-0.24	0.846075	1	-0.18	0.998119	1	-0.41	0.234753	0.381598	12.75	7.22	4.91	7.62	11.23	375824	470714	475407	317200	343176	366620	390444	428687	399750	466782	415170	406120	340590	418364	353586
P25205	DNA replication licensing factor MCM3 OS=Homo sapiens OX=9606 GN=MCM3 PE=1 SV=3	MCM3	3	3	6	3	808	90.9	5.77	3.97	8.048	-0.53	0.0985737	0.209897	-0.07	0.991323	1	0.04	0.994794	1	-0.02	0.999989	1	12.33	19.47	2.13	4.73	13.98	378863	430849	336798	253760	356312	263196	373205	358598	361442	415500	390504	378927	329908	373750	435546
O60318	Germinal-center associated nuclear protein OS=Homo sapiens OX=9606 GN=MCM3AP PE=1 SV=2	MCM3AP	1	1	1	1	1980	218.3	6.39	0	2.831	6.64			6.64			6.64			6.64				17.33	31.15	20.41	17.5	0	0	0	9092.6	8662.13	11811.5	9487.48	18278.5	15313.1	19679.1	12968.3	17103.6	17010.3	11982.2	14198.8
P33991	DNA replication licensing factor MCM4 OS=Homo sapiens OX=9606 GN=MCM4 PE=1 SV=5	MCM4	12	8	16	8	863	96.5	6.74	30.33	40.735	-0.84	0.000604463	0.00349195	-0.36	0.183397	0.330631	-0.32	0.327992	0.539245	-0.72	0.0021701	0.00769551	12.28	16.59	6.24	4.28	5.12	994756	1.17787e+06	1.27214e+06	658670	584261	806884	1.00266e+06	915690	891420	1.01707e+06	944297	946107	776939	708272	716276
P33992	DNA replication licensing factor MCM5 OS=Homo sapiens OX=9606 GN=MCM5 PE=1 SV=5	MCM5	8	5	11	5	734	82.2	8.37	17.87	26.918	-0.37	0.0115056	0.0364791	-0.09	0.783006	1	0.08	0.995095	1	-0.22	0.103886	0.196438	12.18	4.29	8.11	13.02	4.79	271988	332862	270619	222697	210622	204830	292707	254201	256099	269076	344077	287434	226388	233939	248629
Q14566	DNA replication licensing factor MCM6 OS=Homo sapiens OX=9606 GN=MCM6 PE=1 SV=1	MCM6	16	12	28	12	821	92.8	5.41	40.37	53.492	-0.43	0.00233559	0.0103864	-0.31	0.0505447	0.11576	-0.28	0.130712	0.255332	-0.53	0.00119127	0.00466194	10.06	9.17	6.23	1.16	2.62	1.89248e+06	2.30674e+06	2.19601e+06	1.63211e+06	1.40813e+06	1.67742e+06	1.87359e+06	1.65363e+06	1.76796e+06	1.8506e+06	1.81471e+06	1.813e+06	1.56696e+06	1.48756e+06	1.51967e+06
P33993	DNA replication licensing factor MCM7 OS=Homo sapiens OX=9606 GN=MCM7 PE=1 SV=4	MCM7	30	17	66	17	719	81.3	6.46	110.75	108.322	-0.28	0.0133364	0.0410419	-0.06	0.941744	1	-0.1	0.989575	1	-0.08	0.943703	1	8.19	1.53	5.05	1.76	3.36	3.31805e+06	3.80968e+06	3.86217e+06	3.05523e+06	3.14297e+06	3.13113e+06	3.65516e+06	3.34674e+06	3.66009e+06	3.56654e+06	3.66234e+06	3.54303e+06	3.41682e+06	3.63824e+06	3.60484e+06
Q8NE86	Calcium uniporter protein, mitochondrial OS=Homo sapiens OX=9606 GN=MCU PE=1 SV=1	MCU	16	5	21	5	351	39.8	8.65	41.25	33.623	0.42	6.96781e-05	0.000606068	0.98	8.81797e-08	3.12563e-06	1.02	5.74055e-08	2.38039e-06	0.77	8.20018e-07	1.33109e-05	8.23	1.8	6.02	3.45	3.5	746681	866482	861817	1.1921e+06	1.15459e+06	1.15701e+06	1.79576e+06	1.59178e+06	1.70415e+06	1.75101e+06	1.81559e+06	1.69451e+06	1.39506e+06	1.49065e+06	1.47323e+06
Q9NU22	Midasin OS=Homo sapiens OX=9606 GN=MDN1 PE=1 SV=2	MDN1	1	1	2	1	5596	632.4	5.68	3.13	7.354	6.64			6.64			6.64			6.64				39.82	27.77	17.84	25.28	0	0	0	22421.1	9652.57	21412.8	26582.3	26106.4	41430.9	32109.3	23870.2	33889.9	25174.6	14982.7	22421.8
Q9Y2X0	Mediator of RNA polymerase II transcription subunit 16 OS=Homo sapiens OX=9606 GN=MED16 PE=1 SV=2	MED16	1	1	2	1	877	96.7	7.37	0	2.416	-0.45	0.637253	0.885927	0.1	0.980698	1	0.25	0.805059	1	0.13	0.992334	1	10	20.35	10.1	15.55	23.75	104690	96684.4	85630.8	70923	98053.2	69279.7	113283	103699	92462.7	115292	127506	93153.6	77413.1	126171	105816
Q9ULK4	Mediator of RNA polymerase II transcription subunit 23 OS=Homo sapiens OX=9606 GN=MED23 PE=1 SV=2	MED23	1	1	1	1	1368	156.4	7.4	2.51	4.68	6.64			6.64			6.64			6.64					27.94	35.88	32.5	0	0	0	7237.41	0	0	10179.4	6028.12	7037.87	5529.13	10281.9	6028.02	7089.39	5985.75	10941.2
Q14680	Maternal embryonic leucine zipper kinase OS=Homo sapiens OX=9606 GN=MELK PE=1 SV=3	MELK	2	1	1	1	651	74.6	8.72	0	2.034	0.02			0.27			0.19			0.05				10.14	37.9	20.57	34.69	0	0	16650.7	17779.7	16842.1	14548.4	16383.9	33120.7	20088.5	13566.7	18956.6	20485.7	17297	22104.6	10593.3
O00255	Menin OS=Homo sapiens OX=9606 GN=MEN1 PE=1 SV=4	MEN1	3	1	2	1	615	68	6.55	3.54	8.047	-0.95	0.50275	0.743322	-0.52	0.484368	0.721586	-0.02	0.999451	1	-0.01	0.999977	1	13.73	3.47	61.86	33.8	16.26	19605.6	0	23821.8	11673.3	10895.7	11212.1	20677.6	15095.4	4383.36	21384.2	27370.4	13410.3	26746.4	19653.9	21501.7
Q7L2J0	7SK snRNA methylphosphate capping enzyme OS=Homo sapiens OX=9606 GN=MEPCE PE=1 SV=1	MEPCE	4	2	2	2	689	74.3	9.57	1.62	3.498	6.64			6.64						6.64				12.97	10.89		20.43	0	0	0	7178.73	6728.8	8592.82	5311.96	6580.85	5780.54	0	0	0	0	7442.48	9955.8
P08581	Hepatocyte growth factor receptor OS=Homo sapiens OX=9606 GN=MET PE=1 SV=4	MET	5	5	13	5	1390	155.4	7.33	9.13	18.641	0.27	0.999683	1	0.51	0.146015	0.27474	0.74	0.0180347	0.0509435	0.39	0.385014	0.573293	15.46	20.86	5.09	6.2	13.81	183272	193690	243095	233973	161877	242845	261687	289748	276772	324305	301984	341886	292704	222178	253028
Q8N6R0	eEF1A lysine and N-terminal methyltransferase OS=Homo sapiens OX=9606 GN=METTL13 PE=1 SV=1	METTL13	3	1	2	1	699	78.7	6.73	0	3.565	-0.73			-0.4			-0.81			-0.93				1.14	12.06	46.79	40.72	0	0	22518.6	13731.8	0	13513.1	19740.5	15597.7	17019.9	11472.8	25582.9	12839.2	21584.2	11851.7	10677.3
A6NJ78	12S rRNA N4-methylcytidine (m4C) methyltransferase OS=Homo sapiens OX=9606 GN=METTL15 PE=1 SV=1	METTL15	3	1	1	1	407	46.1	8.62	0	3.643							6.64			6.64								0	0	0	0	0	0	0	0	0	0	6744.85	0	0	6189.09	0
Q86W50	RNA N6-adenosine-methyltransferase METTL16 OS=Homo sapiens OX=9606 GN=METTL16 PE=1 SV=2	METTL16	11	3	4	3	562	63.6	7.85	5.44	13.411	0.57	0.907025	1	1.29	0.0245273	0.0637822	1.31	0.015142	0.043605	0.74	0.337712	0.513135	42.65	26.18	12.52	9.92	17.44	87484.3	123076	202114	182136	110747	183319	305110	242172	301844	329504	269959	304708	227441	159850	205235
Q6P1Q9	tRNA N(3)-methylcytidine methyltransferase METTL2B OS=Homo sapiens OX=9606 GN=METTL2B PE=1 SV=3	METTL2B	3	1	1	1	378	43.4	5.86	2.1	3.879	0.01	0.999991	1	0.37	0.918731	1	0.35	0.873049	1	0.38	0.86142	1	51.19	22.74	8.18	37.84	36.67	37126.6	13636.4	20238.2	27069.2	17501.4	20308.5	25754.5	29830.8	26224.4	20620.2	42001	25801.4	26252.7	20849.8	41780.3
Q9NRN9	rRNA N6-adenosine-methyltransferase METTL5 OS=Homo sapiens OX=9606 GN=METTL5 PE=1 SV=1	METTL5	4	1	1	1	209	23.7	6.68	2.28	3.211	0.59	0.0585503	0.137432	-0.48	0.98419	1	-0.23	0.991148	1	-0.06	0.981652	1	35.74	12.34	24.59	11.84	2.41	27351	58825.6	48344.5	86692.5	72927.6	68745.7	33470.4	34629.4	50913.3	43388.7	41173.1	34376.8	46249.5	48294.9	46430.5
P55081	Microfibrillar-associated protein 1 OS=Homo sapiens OX=9606 GN=MFAP1 PE=1 SV=2	MFAP1	3	1	2	1	439	51.9	4.98	5.7	5.448	-0.87	0.0862367	0.18913	0.22	0.572389	0.822697	0.63	0.106101	0.214528	0	1	1	15.13	22.3	36.93	2.47	12.3	125457	134292	99445.8	68675.8	59252.3	90930.3	146256	226669	110490	194540	186527	194953	129712	102360	125083
Q08431	Lactadherin OS=Homo sapiens OX=9606 GN=MFGE8 PE=1 SV=3	MFGE8	9	2	3	2	387	43.1	8.15	0	6.403	0.99	0.105472	0.22041	1.47	0.00870087	0.0269085	1.43	0.0033326	0.0122125	1.4	0.0156889	0.040181	4.15	20.05	28.32	19.26	21.97	0	17144.3	18181.7	24819.9	36768.2	35034.2	58676.7	32505.8	49007.2	65136.5	47299.3	47421.9	46658.5	48703.9	31667.7
Q8IWA4	Mitofusin-1 OS=Homo sapiens OX=9606 GN=MFN1 PE=1 SV=3	MFN1	2	2	2	1	741	84.1	6.33	1.77	4.261	0.1			0.25			0.6			-0.04				25.22	7.88	1.27	15.31	0	25844.3	0	17741	27725.5	29364.8	30722.5	27275.5	31790.6	39286.2	39472.7	38533.7	25195.9	22899.5	30725.4
O95140	Mitofusin-2 OS=Homo sapiens OX=9606 GN=MFN2 PE=1 SV=3	MFN2	7	4	5	3	757	86.3	6.98	10.1	16.761	0.37	0.0897304	0.195675	1	0.00217871	0.00836626	1.26	0.000887388	0.00416584	1.13	0.00169045	0.00628464	30.35	16.76	11.73	9.73	11.25	62010.4	98904.1	117273	125922	127761	167582	229625	198181	182791	238487	236753	199737	183081	228688	216111
Q14728	Major facilitator superfamily domain-containing protein 10 OS=Homo sapiens OX=9606 GN=MFSD10 PE=1 SV=1	MFSD10	2	1	1	1	455	48.3	9.6	2.46	3.53	-0.32	0.858346	1	0.71	0.193859	0.343051	0.75	0.0770213	0.170052	0.87	0.0390354	0.0866826	24.19	26.37	13.65	11.03	17.36	0	36713.6	25986.6	34514.5	20827.1	24788.5	51163.1	39675.5	50412.4	51892.5	58504.5	46971	47509.2	67330.1	56610.8
P26572	Alpha-1,3-mannosyl-glycoprotein 2-beta-N-acetylglucosaminyltransferase OS=Homo sapiens OX=9606 GN=MGAT1 PE=1 SV=2	MGAT1	2	1	5	1	445	50.8	9.16	12.32	9.356	0.22	0.412704	0.644137	-0.33	0.02395	0.0623512	0.04	0.999795	1	0.19	0.396824	0.588218	8.48	7.56	7.48	7.85	1.84	262492	309282	276667	332184	322535	287129	220117	215616	247092	264071	308772	283490	314901	307786	319208
P10620	Microsomal glutathione S-transferase 1 OS=Homo sapiens OX=9606 GN=MGST1 PE=1 SV=1	MGST1	17	3	8	3	155	17.6	9.39	12.04	23.627	0.15	0.456638	0.694295	1.04	8.73894e-06	9.45168e-05	1.06	8.03842e-06	9.12736e-05	0.8	8.46462e-05	0.000523082	11.82	10.8	6.68	5.79	0.96	290516	365091	313552	406305	347446	332272	642975	594901	680140	602044	674596	652730	543843	544873	553402
O14880	Glutathione S-transferase 3, mitochondrial OS=Homo sapiens OX=9606 GN=MGST3 PE=1 SV=1	MGST3	29	3	8	3	152	16.5	9.38	18.86	23.491	0.67	0.00569256	0.0206636	1.03	6.89367e-05	0.000501029	1.09	6.71129e-05	0.000514551	0.8	0.000545731	0.00245315	10.82	15.83	11.19	11.79	8.8	307249	373436	372643	593685	462405	632404	894222	725383	761977	891615	793555	703831	727991	648847	613965
Q96AX9	E3 ubiquitin-protein ligase MIB2 OS=Homo sapiens OX=9606 GN=MIB2 PE=1 SV=4	MIB2	1	1	1	1	955	103.6	7.99	0	2.19	-0.98	0.0830634	0.183392	-1.08	0.114198	0.229621	-0.35	0.440875	0.675676	-1.23	0.0284	0.0668662	36.83	26.29	44.89	23.8	18.71	30773.9	25043.4	49811	15628.4	12575.3	21104.9	27254.6	12222.2	14569	26055.3	24213.2	16149.5	11419.8	16447.4	13122.9
Q5XKP0	MICOS complex subunit MIC13 OS=Homo sapiens OX=9606 GN=MICOS13 PE=1 SV=1	MICOS13	12	2	5	2	118	13.1	9.42	8.63	5.283	0.62	0.000840035	0.0045775	1.32	1.85738e-06	2.65801e-05	1.23	2.84095e-06	4.04222e-05	1	1.32715e-05	0.000117657	15.74	9.58	6.43	5.23	3.72	333205	258317	351867	545602	450476	510385	844705	748308	829920	730493	810506	781115	667937	650592	699929
O15344	E3 ubiquitin-protein ligase Midline-1 OS=Homo sapiens OX=9606 GN=MID1 PE=1 SV=1	MID1	2	1	2	1	667	75.2	6.8	0	2.948	-0.42	0.255195	0.443051	-0.05	0.715924	0.959006	0.09	0.766706	1	-0.1	0.994852	1	16.69	5.37	20.27	1.75	12.47	36803.3	51190.7	48085.8	33352.1	35882.5	37075.3	46474.2	45676.9	64385.3	50014.3	51764.3	51192.5	47762.7	37314.8	44934.4
Q8N4C8	Misshapen-like kinase 1 OS=Homo sapiens OX=9606 GN=MINK1 PE=1 SV=2	MINK1	2	3	6	3	1332	149.7	7.85	8.04	12.367	-0.17	0.596963	0.848858	0.2	0.552044	0.800951	0.19	0.75525	1	0.13	0.968833	1	13.36	8.83	2.21	5.65	9.29	381055	418701	494177	371821	426391	363412	467814	488923	479812	477773	486475	437001	403549	485345	458959
Q8IVT2	Mitotic interactor and substrate of PLK1 OS=Homo sapiens OX=9606 GN=MISP PE=1 SV=1	MISP	9	4	5	4	679	75.3	6.83	2.61	14.329	0.84	0.941648	1	1.25	0.483126	0.721374	1.43	0.148092	0.28446	0.93	0.64383	0.860306	73.13	27.32	25.51	6.15	4.4	27527.5	21283.9	77427.6	55739.5	31674.1	49136	65508.7	71242.6	42450.7	74232.1	81012.1	72083	56335.1	52335.3	52161.3
P46013	Proliferation marker protein Ki-67 OS=Homo sapiens OX=9606 GN=MKI67 PE=1 SV=2	MKI67	2	6	12	6	3256	358.5	9.45	13.87	22.291	0.04	0.869924	1	0.38	5.07859e-05	0.000394099	0.46	4.05784e-05	0.000346419	0.31	0.000802158	0.0033864	4.63	1.99	5.66	4.91	2.37	415157	455479	435724	447373	459371	441888	566770	620406	560419	605397	601343	553576	538580	522906	548064
Q14165	Malectin OS=Homo sapiens OX=9606 GN=MLEC PE=1 SV=1	MLEC	6	1	2	1	292	32.2	5.41	0	3.132	0.02			-0.26			0.06			-0.74				25.39	49.25	37.94	54.26	0	0	21928.6	22198.6	14343.7	23963.9	35567.5	18277.6	14525.5	34452.3	16073.9	22916.8	31036.6	13063.9	13145.7
Q15773	Myeloid leukemia factor 2 OS=Homo sapiens OX=9606 GN=MLF2 PE=1 SV=1	MLF2	15	2	2	2	248	28.1	6.9	3.19	9.453	1.07	0.103853	0.218334	1.28	0.0187209	0.0502714	1.68	0.00178489	0.00733364	1.01	0.0421987	0.0928131	33.1	21.87	18.03	9.21	17.38	15784.7	26888.7	15686.8	33097.8	23485	36606.1	38353.3	43554	30187.8	43777.8	50732	52221.1	29651.3	31779.8	40809.6
P40692	DNA mismatch repair protein Mlh1 OS=Homo sapiens OX=9606 GN=MLH1 PE=1 SV=1	MLH1	3	2	5	2	756	84.5	5.72	7.11	12.868	0.12	0.282091	0.481288	0.66	0.0141497	0.0399522	0.97	0.00354156	0.0129371	0.82	0.00736417	0.0211387	30.51	26.7	16.31	5.24	13.48	125577	67883.2	120411	121706	194886	131014	190553	186061	246876	234994	257558	236077	200742	212275	257741
Q8NB16	Mixed lineage kinase domain-like protein OS=Homo sapiens OX=9606 GN=MLKL PE=1 SV=1	MLKL	13	5	10	5	471	54.4	8.82	7.38	20.506	-0.16	0.253754	0.441437	0.02	0.981685	1	0.11	0.98838	1	-0.13	0.429684	0.626498	7.16	11.86	10.63	5.87	8.02	423416	417697	474688	378744	327198	415449	428793	374855	464013	479584	426424	455787	351980	387932	413333
Q9BVC4	Target of rapamycin complex subunit LST8 OS=Homo sapiens OX=9606 GN=MLST8 PE=1 SV=1	MLST8	6	1	2	1	326	35.9	5.86	5.03	5.763	-1.42	0.125053	0.253515	-0.96	0.380796	0.597246	-0.76	0.964323	1	-0.82	0.887476	1	40.33	9.29	27.07	37.48	23.86	48371.7	21735.8	51468.3	18137.9	20931.4	17687.8	29710.8	16931.6	24880.9	28597.5	24105.2	47734.6	27337.1	25270.2	38759.8
P51511	Matrix metalloproteinase-15 OS=Homo sapiens OX=9606 GN=MMP15 PE=1 SV=1	MMP15	2	1	1	1	669	75.8	7.46	2.39	3.871	0.03	0.769459	0.992083	1.04	0.00260244	0.00965543	1.09	0.0025152	0.00972739	0.65	0.0287351	0.0673114	36.26	18.82	11.72	8.91	9.45	29626.7	62715.7	60319.2	70951.4	48363.6	61605.1	141393	112005	124318	136220	128424	114049	102137	94529.8	84486.3
Q96T76	MMS19 nucleotide excision repair protein homolog OS=Homo sapiens OX=9606 GN=MMS19 PE=1 SV=2	MMS19	2	1	3	1	1030	113.2	6.35	0	5.367	6.64			6.64			6.64			6.64				9.05	13.31	29.12	7.26	0	0	0	19674.3	22892.5	19612.5	26261.1	22093	28889.6	19050.2	34350.9	25654.2	18947.6	19418	21664.5
Q7Z3U7	Protein MON2 homolog OS=Homo sapiens OX=9606 GN=MON2 PE=1 SV=3	MON2	6	10	15	10	1717	190.2	6.06	11.27	34.001	1.82	2.61845e-10	3.5503e-08	1.89	2.30169e-10	4.66858e-08	1.84	2.55276e-10	5.14921e-08	1.85	2.98457e-10	3.71791e-08	7.44	4.68	2.23	4.62	5.56	169172	196081	180257	625502	682306	635656	682439	667470	652698	624167	683838	646966	649896	588904	649030
Q9Y6X9	ATPase MORC2 OS=Homo sapiens OX=9606 GN=MORC2 PE=1 SV=2	MORC2	1	1	1	1	1032	117.8	8.38	0	2.238	6.64			6.64			6.64			6.64				70.55	21.34		18.47	0	0	0	5615.46	16794.7	0	0	6700.47	9081.52	0	0	9779.42	5284.01	6871.48	0
P29372	DNA-3-methyladenine glycosylase OS=Homo sapiens OX=9606 GN=MPG PE=1 SV=3	MPG	6	1	2	1	298	32.8	9.57	5.91	8.277	-0.03	1	1	-0.42	0.693474	0.938757	0.77	0.339198	0.553719	-0.24	0.98777	1	6.3	28.04	36.98	29.73	10.54	14904.3	13633.9	0	13920.7	19110.2	10984.6	6994.67	10627.5	15032.2	30124	0	19658.2	11855.6	14299.7	12108.1
Q9UBG0	C-type mannose receptor 2 OS=Homo sapiens OX=9606 GN=MRC2 PE=1 SV=2	MRC2	10	9	18	9	1479	166.6	5.83	27.12	42.647	0.72	0.0035334	0.0138747	1.11	0.000314005	0.00169035	1.2	0.000141563	0.000923677	1.15	0.000179669	0.000986039	29.75	6.1	8.72	2.7	5.92	224006	407302	390568	672012	595012	642264	840545	730196	861983	894793	901746	857299	909454	867276	807924
Q7Z7H8	Large ribosomal subunit protein uL10m OS=Homo sapiens OX=9606 GN=MRPL10 PE=1 SV=3	MRPL10	4	1	3	1	261	29.3	9.58	4.31	4.234	0.98	0.00020658	0.00145173	2.22	2.27583e-07	5.63819e-06	1.68	1.57819e-06	2.59837e-05	1.38	9.81737e-06	9.18269e-05	23.54	3.35	5.23	10.53	6.8	98267.7	158364	144541	287856	270471	285491	685389	620015	671668	547979	463634	454680	415795	366464	375683
Q9P015	Large ribosomal subunit protein uL15m OS=Homo sapiens OX=9606 GN=MRPL15 PE=1 SV=1	MRPL15	4	1	2	1	296	33.4	10.01	0	2.184	-0.13	0.332812	0.545707	0.54	0.739974	0.982687	0.39	0.821908	1	0.13	0.999987	1	25.99	39.1	2.24	18.46	14.23	34757.6	52390.7	33773.4	36228.6	15539.7	31760.7	52072.5	49895.6	50403.8	60150.2	45609.5	43204	46979.3	37978.9	36280.7
P49406	Large ribosomal subunit protein bL19m OS=Homo sapiens OX=9606 GN=MRPL19 PE=1 SV=2	MRPL19	5	2	3	2	292	33.5	9.5	6.43	5.483	-0.41	0.0120677	0.0379483	-0.22	0.486617	0.7238	-0.17	0.86695	1	-0.43	0.0271474	0.0641793	9.64	12.54	6.06	0.98	7.56	322082	380059	384784	293133	231546	287014	338276	300156	326383	341288	337261	334691	282375	299455	257404
Q5T653	Large ribosomal subunit protein uL2m OS=Homo sapiens OX=9606 GN=MRPL2 PE=1 SV=2	MRPL2	8	1	2	1	305	33.3	11.3	7.14	16.36	-0.66	0.651408	0.898023	-0.07	0.999988	1	0.19	0.999801	1	-0.27	0.996534	1	59.69	27.09	20.51	32.92	69.95	0	38653.7	15709.2	15629.7	9712.83	16823.6	22185.7	23428.2	31927.7	28080.7	18153.9	36219.5	20445	44922.6	10538.9
Q9BYC9	Large ribosomal subunit protein bL20m OS=Homo sapiens OX=9606 GN=MRPL20 PE=1 SV=1	MRPL20	7	1	1	1	149	17.4	10.86	0	2.086	6.64			6.64			6.64			6.64				31.06	28.66	37.28	64.24	0	0	0	5340.73	9002.38	10231.8	10932.7	6029.24	9635.81	0	7053.83	12104.8	5317.37	14168	0
Q13084	Large ribosomal subunit protein bL28m OS=Homo sapiens OX=9606 GN=MRPL28 PE=1 SV=4	MRPL28	4	1	4	1	256	30.1	8.29	0	2.591	-0.75	0.667155	0.911327	0.5	0.652931	0.902431	0.1	0.997954	1	-0.02	0.999977	1	49.96	37.65	7.81	29.59	8.02	47315.2	30264.1	16145	14753.8	17963	29619.2	42731.3	43357.7	37498	40911.6	32436.6	22111.6	31298.1	26707.1	29851.7
Q8TCC3	Large ribosomal subunit protein uL30m OS=Homo sapiens OX=9606 GN=MRPL30 PE=1 SV=1	MRPL30	13	2	3	2	161	18.5	9.99	6.02	12.062	-0.09	0.996867	1	0.27	0.0278287	0.0709263	0.35	0.00396411	0.014079	0.2	0.028487	0.0670025	8.5	4.7	4.88	2.08	11.45	140946	123656	145757	132770	128305	140735	170404	176202	159955	179914	186301	179594	162404	191179	154281
Q9BZE1	Large ribosomal subunit protein mL37 OS=Homo sapiens OX=9606 GN=MRPL37 PE=1 SV=2	MRPL37	4	2	5	2	423	48.1	8.59	8.32	5.761	0.3	0.500415	0.741772	0.51	0.0799085	0.168444	0.65	0.0476626	0.11444	0.64	0.0383044	0.0853839	11.51	11.38	6.26	11.05	20.94	148932	183588	154212	190375	217693	174001	219473	212024	239116	242493	251614	203266	187895	287799	240074
Q96DV4	Large ribosomal subunit protein mL38 OS=Homo sapiens OX=9606 GN=MRPL38 PE=1 SV=2	MRPL38	6	1	2	1	380	44.6	7.53	0	2.947	0.95	0.107922	0.224309	1.38	0.0106776	0.0316649	1.56	0.00942995	0.0292151	0.95	0.0579762	0.120827	18.02	29.39	25.02	20.91	14.19	15600.2	0	12074.3	18040.8	33247.4	26484.4	45457.8	35696.1	27372.2	41814.9	40379.7	27867	24519.7	26514.6	32103.1
Q9BYD3	Large ribosomal subunit protein uL4m OS=Homo sapiens OX=9606 GN=MRPL4 PE=1 SV=1	MRPL4	9	2	3	2	311	34.9	9.72	10.36	16.235	-0.37	0.0859529	0.188756	-0.04	0.999594	1	0.06	0.98562	1	-0.13	0.736582	0.954905	21.62	3.39	2.46	5.78	4.83	183258	284092	232205	183166	171477	179941	226116	219904	231002	252598	225076	241918	212189	212563	195091
Q8N983	Large ribosomal subunit protein mL43 OS=Homo sapiens OX=9606 GN=MRPL43 PE=1 SV=1	MRPL43	5	1	2	1	215	23.4	8.65	3.7	3.582	0.38	0.44165	0.677573	0.45	0.247913	0.420612	0.63	0.105578	0.214034	0.53	0.0955981	0.183628	22	8.95	3.31	11.52	14.28	63390.2	94549.8	68870.9	89674	98755	82618.3	94383.3	91707.1	97955.6	109660	106304	87969.7	89272.2	118046	99394.9
Q9BRJ2	Large ribosomal subunit protein mL45 OS=Homo sapiens OX=9606 GN=MRPL45 PE=1 SV=2	MRPL45	15	3	4	3	306	35.3	9.03	4.35	8.295	-0.7	0.00232854	0.0103864	-0.42	0.0384986	0.0927833	-0.38	0.219204	0.387473	-0.74	0.00135041	0.00519649	9.13	9.4	13.97	18.69	5.81	766312	765946	894077	471562	528814	439721	501934	572383	663358	574281	587550	791341	458616	488618	435227
Q9HD33	Large ribosomal subunit protein uL29m OS=Homo sapiens OX=9606 GN=MRPL47 PE=1 SV=2	MRPL47	6	2	4	2	250	29.4	10.37	3.87	4.21	0.15	0.43596	0.671268	0.37	0.0130666	0.037585	0.48	0.00738108	0.0240983	0.29	0.0138739	0.0363814	8.34	3.27	3.87	7.25	13.86	424853	391380	359470	432886	456512	430466	538163	506619	501271	545537	556733	485392	473165	599598	477953
Q13405	Large ribosomal subunit protein mL49 OS=Homo sapiens OX=9606 GN=MRPL49 PE=1 SV=1	MRPL49	16	3	4	3	166	19.2	9.45	7.73	7.122	0.17	0.877098	1	0.52	0.025109	0.0649284	0.76	0.00124473	0.00547541	0.52	0.00783768	0.0222229	16.17	4.02	6.39	6.93	13.86	339900	418680	306914	365556	382339	396169	512855	451293	487041	576911	616461	536511	467708	600871	487325
Q4U2R6	Large ribosomal subunit protein mL51 OS=Homo sapiens OX=9606 GN=MRPL51 PE=1 SV=1	MRPL51	9	1	2	1	128	15.1	11.27	0	4.313	0.37	0.999941	1	0.96	0.238619	0.407243	0.7	0.758349	1	0.6	0.744772	0.962276	51.69	6.9	4.72	4.14	14.51	55696.5	122896	52368.3	68326.8	71743.1	78205.4	108060	102267	112375	90205.2	84260.4	90947.1	79563.9	104143	84613.9
Q96EL3	Large ribosomal subunit protein mL53 OS=Homo sapiens OX=9606 GN=MRPL53 PE=1 SV=1	MRPL53	13	1	1	1	112	12.1	8.76	0	2.513	-0.02	0.971477	1	0.2	0.94437	1	0.19	0.946774	1	-0.64	0.749869	0.966154	22.57	42.82	18.13	11.97	41.46	35374.6	51879.9	55540.7	51232.2	21858.2	55688.8	66942.4	46329.3	59621.2	62783.4	49521.8	59014.4	51572.5	22268.3	33269.2
Q7Z7F7	Large ribosomal subunit protein mL55 OS=Homo sapiens OX=9606 GN=MRPL55 PE=1 SV=1	MRPL55	11	1	1	1	128	15.1	11.15	2.07	3.665	6.64			6.64			6.64			6.64				39.51	46.4	63.64	7.69	0	0	0	6423.88	10868.3	5239.91	4429.65	11250.8	12572	8316.23	18346.4	5382.82	5974.61	0	6661.34
Q9BQC6	Large ribosomal subunit protein mL63 OS=Homo sapiens OX=9606 GN=MRPL57 PE=1 SV=1	MRPL57	13	1	3	1	102	12.3	11.44	9.16	6.908	-0.12	0.772834	0.995186	0.4	0.460359	0.699187	0.42	0.250865	0.432493	0.12	0.991379	1	20.17	8.35	6.41	7.54	16.44	174115	252350	189661	197178	168562	174847	252578	224884	251029	252915	275764	237505	205932	252467	183485
Q14197	Large ribosomal subunit protein mL62 OS=Homo sapiens OX=9606 GN=MRPL58 PE=1 SV=1	MRPL58	6	1	2	1	206	23.6	10.07	4.55	3.943	-0.57	0.40698	0.641413	-0.74	0.117696	0.235187	-0.64	0.177737	0.329327	-0.37	0.389563	0.578571	41.61	28.13	21.14	21	10.54	108318	49495	63607.7	38980.3	64444.5	42873.5	38038.4	32680.3	49247.2	34447	52013.2	40709.1	41768.9	49117.3	51309.8
P82664	Small ribosomal subunit protein uS10m OS=Homo sapiens OX=9606 GN=MRPS10 PE=1 SV=2	MRPS10	14	2	3	2	201	23	8	4.78	9.838	-0.17	0.9756	1	0.21	0.939467	1	0.2	0.707053	0.967215	-0.23	0.999774	1	39.55	26.03	22.25	4.47	14.43	51644.6	100300	122290	89555.2	54247.7	88849.8	116902	76744.2	116190	118946	114837	108798	94088.2	70336.7	85454.6
O60783	Small ribosomal subunit protein uS14m OS=Homo sapiens OX=9606 GN=MRPS14 PE=1 SV=1	MRPS14	7	1	2	1	128	15.1	11.41	4.36	3.087	-0.86	0.00372186	0.0144426	-1.01	0.00359848	0.0126772	-0.83	0.0170803	0.0485452	-1.19	0.00215936	0.00766921	13.69	16.93	6.16	5.87	27.34	164236	124813	151216	84709.1	83339.5	61612.6	80482.3	75204.3	71200.4	85172.1	92447.6	82631.5	58209.1	96526.1	66497.7
Q9Y676	Small ribosomal subunit protein mS40 OS=Homo sapiens OX=9606 GN=MRPS18B PE=1 SV=1	MRPS18B	4	1	2	1	258	29.4	9.38	6.37	4.758	0.08	0.990006	1	-0.06	0.99911	1	0.33	0.770376	1	0.06	0.992357	1	12.19	7.9	30.93	28.59	12.53	28736.7	36275.2	35163.8	32875	37093.3	38306.2	42701.1	22375.8	33708.4	29199	53034.6	44177.4	31168	40093.8	36761.7
Q9Y399	Small ribosomal subunit protein uS2m OS=Homo sapiens OX=9606 GN=MRPS2 PE=1 SV=1	MRPS2	6	1	3	1	296	33.2	9.26	5.92	9.215	0.81	0.0968877	0.208113	-0.96	0.63076	0.87864	-0.55	0.906267	1	0.43	0.369967	0.55411	47.26	5.38	27.91	23.53	14.99	78056.7	59597.7	26876.2	104967	95280.3	104498	30680.7	47680.7	29839.8	31779.8	51158.5	40733.1	93277.1	80243.5	69059.2
Q9BYN8	Small ribosomal subunit protein mS26 OS=Homo sapiens OX=9606 GN=MRPS26 PE=1 SV=1	MRPS26	8	2	2	2	205	24.2	10.39	3.72	5.435	0.44	0.0680984	0.155106	0.95	0.00121173	0.0051415	1.06	0.000431492	0.00230229	0.73	0.00615228	0.0181111	19.58	16.35	5.51	4.88	6.24	75638.7	101039	71011.4	98181.7	131566	102674	149343	134275	145893	158239	159879	146059	125881	136884	121334
Q92552	Small ribosomal subunit protein mS27 OS=Homo sapiens OX=9606 GN=MRPS27 PE=1 SV=3	MRPS27	2	1	1	1	414	47.6	6.18	1.86	2.538	-0.63	0.100517	0.21355	-0.28	0.589824	0.841149	-0.31	0.830798	1	-0.35	0.434242	0.632298	13.99	14.12	6.45	31.19	11.19	114750	127435	150886	80471.5	103011	82334.7	113397	99796.1	105267	102517	157391	88889.5	92167.1	100002	114712
Q9Y2Q9	Small ribosomal subunit protein bS1m OS=Homo sapiens OX=9606 GN=MRPS28 PE=1 SV=1	MRPS28	5	1	1	1	187	20.8	9.1	2.73	3.784	-0.23	0.518346	0.762468	-0.48	0.0196809	0.0525431	-0.21	0.451642	0.687605	-0.31	0.198879	0.3351	6.37	18.66	13.11	6.17	3.32	115323	119400	130320	89249.7	128145	101767	85719.6	75407.8	98033.7	110937	103341	98166.6	102127	96588	96366.6
Q9NP92	Large ribosomal subunit protein mL65 OS=Homo sapiens OX=9606 GN=MRPS30 PE=1 SV=2	MRPS30	3	1	1	1	439	50.3	7.97	0	2.171	-0.3	0.848097	1	0.04	0.99955	1	0.46	0.523746	0.773868	-0.24	0.428751	0.625884	12.16	3.31	21.76	19.84	30.78	46161.2	43521	36296.9	33647.7	35451.9	35809	44752.6	30819.1	47447.7	65374.3	43861	59957.2	36765.7	37547.4	20346.4
P82673	Small ribosomal subunit protein mS35 OS=Homo sapiens OX=9606 GN=MRPS35 PE=1 SV=1	MRPS35	3	1	1	1	323	36.8	8.24	0	2.009	-0.21	0.999884	1	-0.17	0.997985	1	0.12	0.877228	1	0.03	0.888426	1	24.39	25.47	13.46	29.29	37.82	29750.3	47892.1	46490.5	50207.3	29808.9	40132.7	41373.6	50170.1	39063.5	50514.5	36911.7	67020	73645.4	47404.4	35103.2
P82675	Small ribosomal subunit protein uS5m OS=Homo sapiens OX=9606 GN=MRPS5 PE=1 SV=2	MRPS5	2	1	2	1	430	48	9.92	4.15	3.621	-0.2	0.746849	0.973141	0.09	0.997104	1	0.27	0.415862	0.652972	-0.07	0.907783	1	20.1	13.51	3.17	2.53	5.88	188810	127204	149566	130593	159255	124272	158993	152327	162126	185578	179770	176549	142001	150225	133526
P82933	Small ribosomal subunit protein uS9m OS=Homo sapiens OX=9606 GN=MRPS9 PE=1 SV=2	MRPS9	10	3	3	3	396	45.8	9.51	4.07	16.138	0.55	0.0728785	0.164015	0.88	0.0455555	0.106368	0.6	0.057107	0.132827	0.43	0.279457	0.438792	7.52	18.02	21.55	12.34	7.52	0	37386.7	33611.3	47932.8	66842.6	51732	66337.9	65142.5	43937.8	53752.7	64444.4	51344.2	47811.4	51838.9	44623.8
P43246	DNA mismatch repair protein Msh2 OS=Homo sapiens OX=9606 GN=MSH2 PE=1 SV=1	MSH2	32	26	97	26	934	104.7	5.77	185.04	155.552	0.89	1.75567e-07	5.62057e-06	1.78	1.80879e-10	4.66858e-08	1.86	1.31426e-10	4.32767e-08	1.55	4.11027e-10	4.73708e-08	7.48	3.07	5.45	1.93	2.12	2.09844e+06	2.06366e+06	2.3612e+06	3.99431e+06	3.75752e+06	3.9008e+06	7.45345e+06	6.69064e+06	7.19267e+06	7.61531e+06	7.73704e+06	7.44526e+06	5.92286e+06	6.14884e+06	6.1428e+06
P20585	DNA mismatch repair protein Msh3 OS=Homo sapiens OX=9606 GN=MSH3 PE=1 SV=4	MSH3	5	4	5	4	1137	127.3	8.02	6.93	17.985	0.52	0.00306412	0.0127523	1.05	3.44225e-05	0.000277306	1.02	4.43739e-05	0.000373292	0.96	5.55726e-05	0.000373454	21.42	1.75	6	8.22	1.82	80009.9	117568	121021	165244	171045	169079	251613	223531	242656	237969	250925	213079	228736	232976	224662
P52701	DNA mismatch repair protein Msh6 OS=Homo sapiens OX=9606 GN=MSH6 PE=1 SV=2	MSH6	20	22	62	22	1360	152.7	6.9	90.84	99.351	0.41	0.0122129	0.0383004	1.24	6.03042e-07	1.13886e-05	1.26	6.33768e-07	1.27325e-05	0.88	1.28821e-05	0.00011509	14.52	9.38	2.43	2.75	0.41	1.70652e+06	2.13482e+06	2.27446e+06	2.83966e+06	2.39734e+06	2.82849e+06	5.23412e+06	5.00325e+06	5.04077e+06	5.17161e+06	5.1236e+06	4.90974e+06	3.95229e+06	3.92451e+06	3.92472e+06
Q15800	Methylsterol monooxygenase 1 OS=Homo sapiens OX=9606 GN=MSMO1 PE=1 SV=1	MSMO1	4	1	3	1	293	35.2	7.23	0	2.49	-0.42	0.514433	0.759134	0.2	0.82245	1	0.35	0.711949	0.969883	-0.59	0.972926	1	37.66	39	11.13	16.64	24.66	69691.1	126796	157119	94803.3	43212.3	97639.9	163601	130966	145767	178629	127627	161359	125514	83101.2	84504.6
Q9BUK6	Protein misato homolog 1 OS=Homo sapiens OX=9606 GN=MSTO1 PE=1 SV=1	MSTO1	2	1	2	1	570	61.8	6.11	4.66	8.062	-0.97	0.0261325	0.0723983	-0.75	0.10127	0.206666	-0.38	0.780674	1	-0.95	0.0165407	0.0419431	33.57	8.29	3.3	15.5	13.86	78443.2	123734	159102	63170.5	61131.5	71346.1	72713.8	73611.4	77350.4	95103.1	83845.3	113786	70367.1	64071.3	53223.9
P00403	Cytochrome c oxidase subunit 2 OS=Homo sapiens OX=9606 GN=MT-CO2 PE=1 SV=1	MT-CO2	16	3	9	3	227	25.5	4.82	13.13	11.52	-0.44	0.019477	0.0565689	-0.03	0.999684	1	-0.11	0.999928	1	-0.13	0.859845	1	12.33	11.34	3.13	8.78	2.78	533843	625595	684193	460684	520764	415492	613718	615176	581785	575199	668903	577944	553729	585154	572953
P00156	Cytochrome b OS=Homo sapiens OX=9606 GN=MT-CYB PE=1 SV=2	MT-CYB	2	1	2	1	380	42.7	8.05	1.93	2.636	-0.77	0.0335651	0.0887243	-0.1	0.964736	1	0.19	0.960985	1	-0.48	0.261851	0.414822	25.35	12.36	16.52	6.02	23.97	120284	97424.1	160551	70778.9	65934.9	83501.5	132402	94985.7	112618	127607	143924	137223	86154	72189.5	115019
P03891	NADH-ubiquinone oxidoreductase chain 2 OS=Homo sapiens OX=9606 GN=MT-ND2 PE=1 SV=2	MT-ND2	3	1	9	1	347	38.9	9.83	4.57	8.424	-0.16	0.706459	0.941265	0.4	0.37967	0.596291	0.38	0.15781	0.299119	0.08	0.998606	1	25.02	16.05	6.64	13.28	14.04	132807	220828	174385	156453	119524	163137	229453	205445	232365	280757	227296	222483	202895	152852	183899
P03915	NADH-ubiquinone oxidoreductase chain 5 OS=Homo sapiens OX=9606 GN=MT-ND5 PE=1 SV=2	MT-ND5	4	2	2	2	603	67	9.03	3.15	10.018	0.25	0.415771	0.646813	0.95	0.0527641	0.120365	0.86	0.0568791	0.13245	0.66	0.14778	0.262984	44.2	27.34	12.39	13.86	3.28	33549	24728.8	12713.8	26713.2	43645.3	29428.1	47856.8	38237.8	47764.5	44770.9	50029.1	37815.1	39021.4	39141.7	36906.5
P03923	NADH-ubiquinone oxidoreductase chain 6 OS=Homo sapiens OX=9606 GN=MT-ND6 PE=1 SV=2	MT-ND6	8	1	2	1	174	18.6	4.22	5.92	13.376	-0.01	0.959615	1	0.34	0.468114	0.706773	0.53	0.0456326	0.110139	0.25	0.544935	0.755762	18.86	9.61	2.66	8.84	9.98	90102.2	120769	86852.9	85873.1	102839	89614.9	114443	117287	111208	122311	145313	129971	106930	106454	126248
O94776	Metastasis-associated protein MTA2 OS=Homo sapiens OX=9606 GN=MTA2 PE=1 SV=1	MTA2	4	3	5	3	668	75	9.66	3.67	8.045	-0.22	0.113302	0.233597	-0.02	0.999342	1	-0.06	0.987623	1	-0.26	0.167705	0.290647	14.39	4.63	1.35	3.86	9.14	309351	355230	412463	306288	304350	281511	351090	356214	346721	341456	360544	334834	296751	333589	279323
Q9BTC8	Metastasis-associated protein MTA3 OS=Homo sapiens OX=9606 GN=MTA3 PE=1 SV=2	MTA3	4	1	2	1	594	67.5	8.57	3.16	6.24	0.88	0.790535	1	1.26	0.186637	0.335161	1.72	0.0409782	0.101455	1.25	0.335624	0.511464	64.41	24.42	3.63	13.12	15.68	23521	26583.2	69420.9	58349.5	35276.7	48806.2	66790.1	62286.7	63489.3	70314.9	87512.6	90387.7	63521.2	63330.3	47631.8
Q9NZJ7	Mitochondrial carrier homolog 1 OS=Homo sapiens OX=9606 GN=MTCH1 PE=1 SV=1	MTCH1	8	3	6	3	389	41.5	9.32	6.49	15.273	0.51	0.000864083	0.00465353	1.41	5.36989e-07	1.07585e-05	1.42	5.00705e-07	1.09917e-05	1.25	2.66165e-06	3.38956e-05	12.97	7.78	8.08	0.89	9.41	140884	148750	115267	228453	199760	200679	375569	341722	401858	376256	377713	371321	283833	336587	334786
Q9Y6C9	Mitochondrial carrier homolog 2 OS=Homo sapiens OX=9606 GN=MTCH2 PE=1 SV=1	MTCH2	7	2	4	2	303	33.3	7.97	9.2	7.003	0.41	0.0757113	0.168613	1.11	0.000883919	0.00396216	0.81	0.00481563	0.0166667	1.23	0.000340375	0.00168001	9.18	27.02	4.41	12.23	10.43	237144	205150	201236	272569	407161	252787	411017	444979	443137	358939	429104	342301	422550	521116	479962
Q9Y4B5	Microtubule cross-linking factor 1 OS=Homo sapiens OX=9606 GN=MTCL1 PE=1 SV=5	MTCL1	5	8	13	8	1905	209.4	6.43	25.74	31.09	0.56	0.00227324	0.0101744	0.84	0.000294813	0.00162112	0.95	0.000114834	0.000787772	0.9	0.000393018	0.00187572	5.24	15.86	14.92	3.37	8.38	257074	285453	270241	390932	513676	398163	431177	577962	484572	518930	551432	522301	438866	502722	514490
Q86UE4	Protein LYRIC OS=Homo sapiens OX=9606 GN=MTDH PE=1 SV=2	MTDH	5	2	3	2	582	63.8	9.32	6.91	9.907	0.24	0.984546	1	0.4	0.686401	0.933019	0.35	0.587	0.839397	0.24	0.989899	1	24.94	21.18	10.95	29.26	19.32	0	32534.3	46466.8	45834.7	51753.5	33593	45062.3	56165	51325.9	40844.3	71477.3	49527.9	49772.5	45849.3	33785.7
Q9UDX5	Mitochondrial fission process protein 1 OS=Homo sapiens OX=9606 GN=MTFP1 PE=1 SV=1	MTFP1	8	1	1	1	166	18	9.31	2.47	4.553	-0.02			0.3			0.11			0.42				31	28.27	14.56	36.05	0	0	16464.5	16285.3	18374.6	9616.12	30139.8	20337.7	17976.6	17823.2	22231.9	17108.7	21998	11432.5	24597.2
P11586	C-1-tetrahydrofolate synthase, cytoplasmic OS=Homo sapiens OX=9606 GN=MTHFD1 PE=1 SV=4	MTHFD1	11	10	20	10	935	101.5	7.3	38.91	41.756	-0.68	1.61493e-06	3.15458e-05	-0.57	1.13541e-05	0.000114235	-0.47	6.59196e-05	0.000509881	-0.63	2.62376e-06	3.35987e-05	6	3.07	1.9	4.86	4.39	2.08257e+06	2.32235e+06	2.30722e+06	1.4441e+06	1.4827e+06	1.39446e+06	1.59924e+06	1.54543e+06	1.55042e+06	1.75418e+06	1.66001e+06	1.59269e+06	1.40051e+06	1.52485e+06	1.49383e+06
Q6UB35	Monofunctional C1-tetrahydrofolate synthase, mitochondrial OS=Homo sapiens OX=9606 GN=MTHFD1L PE=1 SV=1	MTHFD1L	5	5	11	5	978	105.7	8.06	12.81	15.818	-0.22	0.0185531	0.0544776	-0.43	0.000896248	0.00400185	-0.22	0.0257268	0.0688979	-0.33	0.00466907	0.0147226	8.1	4.31	3.89	10.08	5.99	812348	814801	933220	701625	699192	649414	630456	605572	583246	621704	761288	697612	609771	650338	687585
P13995	Bifunctional methylenetetrahydrofolate dehydrogenase/cyclohydrolase, mitochondrial OS=Homo sapiens OX=9606 GN=MTHFD2 PE=1 SV=2	MTHFD2	3	1	1	1	350	37.9	8.73	2.61	4.534	-0.06			0.02			1.15			0.4				8.54	9.46	17.62	39.79	0	0	12399	11865	10886.8	12917.9	13468.1	11779.1	0	27537.5	29059.4	20559.1	7961.34	16363.1	18927.3
P42345	Serine/threonine-protein kinase mTOR OS=Homo sapiens OX=9606 GN=MTOR PE=1 SV=1	MTOR	2	4	7	4	2549	288.7	7.17	11.41	18.715	1.76	0.0234787	0.066311	2.32	0.00336925	0.0120166	2.25	0.00366603	0.0132448	1.95	0.0105639	0.0287144	75.75	19.67	6.05	7.53	11.17	13280.5	32601.7	71448.5	110526	84431.3	126096	150162	169332	162620	170598	147144	155568	139186	111183	125905
Q9NVV4	Poly(A) RNA polymerase, mitochondrial OS=Homo sapiens OX=9606 GN=MTPAP PE=1 SV=1	MTPAP	12	5	5	5	582	66.1	9.04	3.44	15.002	0.14	0.861542	1	0.41	0.921715	1	0.43	0.95002	1	-0.18	0.86764	1	26.94	28.95	4.95	10.81	19.6	102802	108271	163618	119223	71625.8	129645	143636	132343	145007	121105	147610	146348	128558	95635.6	90720.3
Q9ULD2	Microtubule-associated tumor suppressor 1 OS=Homo sapiens OX=9606 GN=MTUS1 PE=1 SV=2	MTUS1	2	3	5	3	1270	141.3	7.5	7.52	12.948	0.47	0.0459839	0.114711	0.97	0.000137906	0.000863413	1.31	4.36894e-05	0.00036888	0.77	0.00179142	0.00655432	18.82	9.69	19.65	5.3	4.63	87456.7	65028.5	94811.8	121031	105013	127101	171320	232049	164476	216210	217687	197661	142243	149402	156073
Q13505	Metaxin-1 OS=Homo sapiens OX=9606 GN=MTX1 PE=1 SV=3	MTX1	2	1	2	1	466	51.4	9.79	2.17	4.197	1.29	9.2438e-06	0.000125335	1.69	4.69875e-07	9.84174e-06	1.46	1.80699e-06	2.83341e-05	1.56	8.27422e-07	1.33371e-05	17.48	5.65	7.13	6.25	11.07	42296	29678.6	36340.5	88762.2	81109.6	90232.1	130663	114412	117547	100190	110075	98018.9	107225	127157	104140
Q14764	Major vault protein OS=Homo sapiens OX=9606 GN=MVP PE=1 SV=4	MVP	9	5	7	5	893	99.3	5.48	10.3	18.667	-0.75	1.26838e-05	0.000159761	-0.62	6.08203e-05	0.000453495	-0.39	0.00190612	0.00772164	-0.89	3.00487e-06	3.7439e-05	9.22	1.57	7.67	5.94	2.73	355314	400225	427316	237349	232981	240377	275503	260628	236392	311013	304469	277663	223847	216692	212037
P20591	Interferon-induced GTP-binding protein Mx1 OS=Homo sapiens OX=9606 GN=MX1 PE=1 SV=4	MX1	23	12	33	12	662	75.5	5.83	69.38	76.661	-0.61	0.00378256	0.0145799	-0.17	0.962772	1	-0.12	0.999999	1	-0.39	0.229456	0.379436	13.65	9.81	2.55	4.77	11.22	1.9636e+06	2.43431e+06	2.56649e+06	1.59202e+06	1.40844e+06	1.71481e+06	2.2585e+06	2.16118e+06	2.16173e+06	2.24177e+06	2.42798e+06	2.23447e+06	1.85512e+06	2.19017e+06	1.78144e+06
Q9BQG0	Myb-binding protein 1A OS=Homo sapiens OX=9606 GN=MYBBP1A PE=1 SV=2	MYBBP1A	12	11	29	11	1328	148.8	9.28	34.01	45.618	0.94	1.60706e-05	0.000191931	1.26	1.49397e-06	2.27953e-05	1.19	1.76974e-06	2.81327e-05	0.98	9.01108e-06	8.72712e-05	9.09	10.9	1.35	7.09	10.88	167936	152535	183038	321398	369466	299068	402482	404346	394221	381882	426940	375614	332031	387137	315496
Q99836	Myeloid differentiation primary response protein MyD88 OS=Homo sapiens OX=9606 GN=MYD88 PE=1 SV=1	MYD88	7	1	1	1	296	33.2	6.15	0	2.047				6.64			6.64			6.64							28.72	0	0	0	0	0	0	0	0	6105.05	0	7640.32	0	5061.62	0	7641.6
P35579	Myosin-9 OS=Homo sapiens OX=9606 GN=MYH9 PE=1 SV=4	MYH9	2	3	6	3	1960	226.4	5.6	8.78	11.218	1.15	0.0264299	0.0730466	1.37	0.00886444	0.0273409	1.74	0.0043003	0.0150641	1.53	0.00312923	0.0104991	39.85	4.91	22.78	29.74	11.42	83401.4	58377.2	129393	179892	197733	184848	174474	275021	215878	278209	306726	165945	240937	288082	234989
P60660	Myosin light polypeptide 6 OS=Homo sapiens OX=9606 GN=MYL6 PE=1 SV=2	MYL6	14	2	2	2	151	16.9	4.65	2.77	7.338	-0.06	0.787992	1	0.33	0.133186	0.255718	0.36	0.258674	0.442975	0.3	0.203972	0.342679	25.35	20.36	14.66	14.36	7.18	113181	180851	185683	157280	229942	173825	227899	269335	201606	239112	231742	181714	222500	237465	205629
P24844	Myosin regulatory light polypeptide 9 OS=Homo sapiens OX=9606 GN=MYL9 PE=1 SV=4	MYL9	7	1	1	1	172	19.8	4.92	0	3.182	-0.81			-0.31			-0.58			-1.4				25.34	24	18.96	28.66	0	0	19227.8	9150.55	0	13146.2	11016.9	18063.7	15522.8	13620.1	12887.1	9376.38	11528.4	7276.83	7181.48
Q96JP2	Unconventional myosin-XVB OS=Homo sapiens OX=9606 GN=MYO15B PE=1 SV=3	MYO15B	5	4	4	4	1530	167	8.47	4.92	19.096	-0.7	0.00880535	0.0296384	-0.35	0.218752	0.378951	-0.44	0.324701	0.534597	-0.67	0.0225446	0.0545853	20.34	3.34	11.74	9.59	6.02	187975	138750	209750	115724	109196	115792	147231	121964	153058	138851	160466	134602	118310	129086	115223
Q96H55	Unconventional myosin-XIX OS=Homo sapiens OX=9606 GN=MYO19 PE=1 SV=2	MYO19	3	2	2	2	970	109.1	7.71	2.07	7.981	0.5	0.453498	0.691802	1.23	0.00606771	0.0196073	1.31	0.00220479	0.00870214	1.01	0.0210151	0.0513134	44.03	12.18	7.54	13.66	10.04	70103.3	47226.5	27601.3	67844.2	54113.9	66899.8	116618	100385	111013	117482	145300	113995	95053.7	83652.6	102303
O43795	Unconventional myosin-Ib OS=Homo sapiens OX=9606 GN=MYO1B PE=1 SV=3	MYO1B	1	1	1	1	1136	131.9	9.38	0	2.072	0.5	0.623973	0.875919	0.83	0.124356	0.243222	0.63	0.254066	0.437031	0.23	0.791467	0.993103	40.36	31.24	11.34	11.33	25.94	23975.2	12741.1	30688.7	38406	19975.4	33909.3	42629.5	43089.4	34967.3	37174.4	38901.6	31181.7	35504.7	20881.6	28181.9
O00159	Unconventional myosin-Ic OS=Homo sapiens OX=9606 GN=MYO1C PE=1 SV=4	MYO1C	4	4	7	4	1063	121.6	9.41	5.88	13.949	-0.66	0.0116729	0.036908	-0.2	0.804381	1	-0.12	0.997776	1	-0.14	0.826262	1	6.72	17.59	3.12	15.26	10.09	448585	507038	503079	317797	389081	275140	439173	422881	450025	463980	592123	454546	390771	476007	455228
Q12965	Unconventional myosin-Ie OS=Homo sapiens OX=9606 GN=MYO1E PE=1 SV=2	MYO1E	6	6	7	6	1108	127	8.92	6.71	16.87	0.08	0.992012	1	0.11	0.918653	1	0.12	0.981767	1	-0.17	0.72296	0.942014	7.74	32.19	12.67	5.67	14.53	179985	191311	163841	189754	111371	219511	231631	182182	194746	181584	195133	203287	160411	123211	160558
Q13459	Unconventional myosin-IXb OS=Homo sapiens OX=9606 GN=MYO9B PE=1 SV=3	MYO9B	1	1	1	1	2157	243.2	8.75	0	6.187	-0.88			-0.81			-0.33			-0.94				0.12	34.1	52.47	19.22	0	0	16821.8	9158.28	9173.79	0	11070.7	9606.63	5369.23	4526.64	13366.8	15610.5	7740.23	8763.52	11194.8
Q9NZM1	Myoferlin OS=Homo sapiens OX=9606 GN=MYOF PE=1 SV=1	MYOF	5	7	9	7	2061	234.6	6.18	13.65	29.626	0.5	0.143884	0.283706	0.89	0.00060133	0.00291677	0.87	0.0003264	0.0018261	0.64	0.00457382	0.0145016	11.5	17.56	1.91	13.94	6.81	258469	325700	292962	419570	302350	415720	550864	543678	530501	663498	517588	534841	504891	444801	456233
P41227	N-alpha-acetyltransferase 10 OS=Homo sapiens OX=9606 GN=NAA10 PE=1 SV=1	NAA10	14	3	4	3	235	26.4	5.64	7.2	10.702	-0.77	3.81171e-05	0.000399363	-0.34	0.0133336	0.0381623	-0.46	0.0032244	0.0119119	-0.54	0.00117061	0.00459668	4.71	13	6.49	10.35	4.6	193090	209561	193649	113654	90589	115410	152704	136924	154294	123142	151561	140564	124158	135714	132897
Q9BXJ9	N-alpha-acetyltransferase 15, NatA auxiliary subunit OS=Homo sapiens OX=9606 GN=NAA15 PE=1 SV=1	NAA15	2	2	3	2	866	101.2	7.42	4.23	6.471	-0.46	0.999947	1	0.05	0.692918	0.938556	0.18	0.469225	0.707829	-0.18	0.966421	1	41.39	18.82	2.96	5.72	30.73	36888.9	83770.8	90148.6	60778.4	54384.9	77808.2	90507.2	85481.5	86887.4	91032.9	101899	95078.5	73927.5	103161	55873.5
Q9GZZ1	N-alpha-acetyltransferase 50 OS=Homo sapiens OX=9606 GN=NAA50 PE=1 SV=1	NAA50	19	3	6	3	169	19.4	8.81	8.7	10.318	-0.5	0.168376	0.319553	-0.45	0.165297	0.301539	-0.24	0.870775	1	-0.47	0.134706	0.244075	22.37	7.12	8.38	4.69	4.87	254875	359980	402116	245298	255316	281273	263248	237403	280814	316692	288382	304739	266373	260771	242464
[truncated: 929 more rows]
